# Supplementary material for: Integrative computational analysis of plant-derived flavonoids as inhibitors of Listeriolysin O and Internalin A in Listeria monocytogenes
Source: PLoS One. 2026 Jun 9;21(6):e0351129. doi: 10.1371/journal.pone.0351129 (PMC13249230; doi:10.1371/journal.pone.0351129)
Supplement: S4 File — (XLSX) [file pone.0351129.s004.xlsx]

## Sheet: 4CDB_CID187808
	frame#	Prot_CA	Prot_Backbone	Prot_Sidechain	Prot_All_Heavy	Lig_wrt_Protein	Lig_wrt_Ligand
	0	0	0	0	0	0	0
	1	1.738	1.755	2.277	1.948	1.63	0.635
	2	1.744	1.752	2.368	1.997	2.469	0.73
	3	1.877	1.886	2.484	2.129	2.652	0.475
	4	1.614	1.634	2.345	1.928	2.034	0.662
	5	1.493	1.506	2.307	1.829	2.655	0.773
	6	1.843	1.863	2.591	2.167	2.985	0.711
	7	2.167	2.182	2.868	2.477	4.402	0.921
	8	2.883	2.903	3.452	3.149	3.298	0.602
	9	2.678	2.688	3.295	2.966	4.027	0.762
	10	3.316	3.321	3.89	3.583	4.384	0.819
	11	2.764	2.767	3.45	3.082	3.041	0.64
	12	2.509	2.522	3.233	2.836	3.578	0.836
	13	2.667	2.67	3.325	2.953	3.848	0.761
	14	2.986	2.997	3.621	3.276	4.353	0.513
	15	2.443	2.45	3.196	2.778	3.672	0.619
	16	2.266	2.281	2.988	2.581	2.734	0.919
	17	2.926	2.936	3.567	3.221	2.719	1.242
	18	3.147	3.153	3.844	3.473	2.97	0.941
	19	1.889	1.904	2.78	2.282	2.479	1.112
	20	3.136	3.136	3.826	3.441	3.648	1.488
	21	3.235	3.235	3.948	3.559	3.093	1.448
	22	3.095	3.105	3.775	3.4	3.279	1.576
	23	3.273	3.282	3.888	3.56	2.894	1.311
	24	3.744	3.741	4.375	4.042	3.223	1.409
	25	3.612	3.608	4.249	3.898	3.236	1.203
	26	3.035	3.039	3.713	3.326	3.412	1.287
	27	3.02	3.021	3.701	3.319	2.685	1.085
	28	3.165	3.172	3.837	3.465	2.849	1.184
	29	3.32	3.326	3.979	3.613	3.111	1.1
	30	2.658	2.663	3.468	3.024	2.032	1.056
	31	2.171	2.181	3.013	2.54	3.102	0.788
	32	2.306	2.312	3.126	2.667	4.342	1.856
	33	2.313	2.322	3.139	2.675	3.788	2.221
	34	1.984	1.993	2.889	2.382	4.192	2.237
	35	3.29	3.298	3.97	3.592	5.009	2.319
	36	3.745	3.75	4.462	4.074	5.537	2.204
	37	3.422	3.426	4.08	3.725	4.61	2.344
	38	3.683	3.695	4.333	3.987	5.34	2.293
	39	3.516	3.52	4.131	3.773	4.642	2.32
	40	3.33	3.339	3.995	3.622	5.209	2.27
	41	3.633	3.633	4.29	3.91	5.195	2.29
	42	3.704	3.705	4.315	3.964	5.263	2.238
	43	3.401	3.405	4.068	3.692	5.073	2.231
	44	4.38	4.383	4.904	4.606	6.688	2.312
	45	3.5	3.515	4.164	3.793	5.073	2.233
	46	3.668	3.677	4.243	3.914	5.5	2.237
	47	3.748	3.749	4.34	3.994	5.113	2.158
	48	3.932	3.937	4.534	4.195	5.338	2.249
	49	3.544	3.543	4.183	3.801	4.603	2.182
	50	3.992	3.993	4.531	4.22	5.231	2.385
	51	4.597	4.604	5.083	4.814	5.709	2.26
	52	3.803	3.815	4.339	4.028	4.734	2.334
	53	3.633	3.634	4.226	3.879	4.341	2.151
	54	3.123	3.132	3.731	3.381	4.216	2.177
	55	3.891	3.897	4.443	4.127	5.611	2.253
	56	3.165	3.17	3.782	3.428	4.426	2.228
	57	2.933	2.941	3.565	3.189	4.404	2.309
	58	3.359	3.353	3.974	3.618	4.867	2.24
	59	2.723	2.731	3.435	3.038	4.699	2.234
	60	3.352	3.35	4.048	3.656	4.135	2.154
	61	3.688	3.682	4.362	3.996	4.73	2.275
	62	3.592	3.597	4.197	3.868	4.648	2.241
	63	3.688	3.69	4.281	3.958	4.529	2.306
	64	4.346	4.346	4.914	4.613	5.191	2.22
	65	3.997	3.993	4.596	4.272	4.908	2.177
	66	5.103	5.095	5.687	5.391	6.055	2.146
	67	5.184	5.18	5.767	5.466	5.994	2.203
	68	4.978	4.965	5.599	5.265	6.326	2.31
	69	5.541	5.526	6.177	5.865	6.2	2.278
	70	5.204	5.193	5.842	5.511	5.821	2.351
	71	4.463	4.454	5.111	4.777	6.054	2.311
	72	3.911	3.909	4.617	4.249	5.45	2.366
	73	4.436	4.428	5.121	4.763	5.918	2.238
	74	4.374	4.368	5.05	4.701	6.655	2.413
	75	4.181	4.183	4.89	4.519	5.266	2.148
	76	3.915	3.919	4.624	4.259	4.309	1.377
	77	4.57	4.565	5.218	4.868	5.269	1.16
	78	3.665	3.655	4.463	4.037	5.491	1.726
	79	3.919	3.906	4.68	4.267	4.303	1.786
	80	3.899	3.889	4.724	4.286	5.708	1.685
	81	4.04	4.029	4.829	4.41	5.669	1.864
	82	3.607	3.598	4.463	4.008	4.741	1.874
	83	4.218	4.206	4.967	4.561	5.012	1.545
	84	4.322	4.315	5.108	4.692	5.751	1.685
	85	4.418	4.401	5.214	4.79	6.462	1.134
	86	3.645	3.641	4.427	4.006	4.692	1.178
	87	4.037	4.027	4.782	4.389	5.848	1.463
	88	4.069	4.063	4.853	4.422	4.457	0.909
	89	3.743	3.738	4.599	4.135	4.494	1.715
	90	4.45	4.434	5.228	4.807	5.36	1.446
	91	4.196	4.183	4.944	4.538	5.973	1.61
	92	4.232	4.217	4.963	4.57	4.328	0.875
	93	3.968	3.952	4.726	4.315	4.079	1.178
	94	4.229	4.222	4.998	4.591	5.603	1.508
	95	3.506	3.497	4.386	3.898	6.049	1.843
	96	3.249	3.243	4.132	3.634	4.943	1.018
	97	3.469	3.464	4.313	3.85	4.748	1.661
	98	3.146	3.146	4.014	3.525	4.873	2.071
	99	3.236	3.236	4.079	3.621	4.675	1.586
	100	3.037	3.029	3.946	3.443	4.027	1.234
	101	2.635	2.636	3.601	3.074	4.363	1.45
	102	3.011	3.008	3.896	3.414	5.553	1.81
	103	3.088	3.081	3.965	3.482	4.802	2.319
	104	2.953	2.95	3.927	3.391	5.539	2.287
	105	3.196	3.196	4.078	3.603	5.714	2.291
	106	3.42	3.419	4.274	3.813	5.744	2.261
	107	3.054	3.055	4.008	3.493	4.043	2.19
	108	3.347	3.349	4.243	3.766	5.624	2.248
	109	3.006	3.007	3.95	3.443	5.069	2.209
	110	3.384	3.386	4.237	3.78	6.112	2.343
	111	3.239	3.247	4.078	3.631	5.736	2.312
	112	2.537	2.547	3.582	3.017	5.639	2.369
	113	3.625	3.616	4.494	4.027	5.001	2.367
	114	3.256	3.256	4.173	3.691	5.332	2.328
	115	2.637	2.64	3.663	3.108	4.753	2.289
	116	3.288	3.289	4.188	3.707	5.232	2.387
	117	3.955	3.95	4.752	4.327	5.874	2.349
	118	2.988	2.981	3.936	3.431	4.606	2.365
	119	3.72	3.711	4.574	4.126	6.59	2.348
	120	4.386	4.382	5.099	4.731	6.651	2.426
	121	4.037	4.032	4.809	4.399	6.231	2.325
	122	4.255	4.247	5.046	4.649	6.416	2.399
	123	3.874	3.864	4.67	4.249	5.792	2.286
	124	3.917	3.911	4.721	4.294	5.959	2.39
	125	3.82	3.806	4.647	4.211	5.511	2.358
	126	4.413	4.403	5.219	4.802	5.078	2.256
	127	4.083	4.073	4.924	4.481	4.922	2.013
	128	3.896	3.883	4.695	4.263	5.238	2.258
	129	4.113	4.109	4.91	4.491	5.185	2.29
	130	3.382	3.373	4.266	3.78	4.867	2.22
	131	3.619	3.614	4.513	4.051	4.741	1.939
	132	4.022	4.018	4.879	4.437	5.067	1.873
	133	3.989	3.991	4.9	4.448	5.402	1.949
	134	3.985	3.983	4.849	4.403	5.14	2.124
	135	4.103	4.104	4.974	4.533	4.21	2.002
	136	4.482	4.48	5.293	4.881	5.057	2.009
	137	4.596	4.593	5.407	4.975	5.175	2.024
	138	4.172	4.166	5.004	4.58	4.855	1.871
	139	4.729	4.729	5.559	5.138	5.409	2.054
	140	4.826	4.826	5.641	5.233	5.555	2.084
	141	5.198	5.191	5.975	5.585	6.056	2.127
	142	4.82	4.818	5.605	5.207	5.276	2.055
	143	4.796	4.796	5.617	5.201	6.167	2.176
	144	4.995	4.991	5.799	5.393	5.545	2.141
	145	5.747	5.736	6.47	6.111	6.701	2.07
	146	6.18	6.166	6.896	6.544	7.093	2.075
	147	5.66	5.646	6.386	6.026	5.945	2.043
	148	5.733	5.721	6.425	6.082	6.532	2.009
	149	5.789	5.779	6.526	6.169	6.121	2.156
	150	5.513	5.496	6.252	5.874	5.714	2.202
	151	5.236	5.224	5.971	5.607	5.765	2.173
	152	4.693	4.68	5.447	5.063	5.333	1.959
	153	5.24	5.223	6.016	5.625	6.022	2.069
	154	5.617	5.605	6.353	5.99	6.187	1.928
	155	5.852	5.84	6.565	6.224	6.721	1.95
	156	4.861	4.851	5.617	5.237	5.402	2.176
	157	5.525	5.514	6.264	5.905	6.733	2.113
	158	5.075	5.069	5.799	5.453	5.267	2.292
	159	6.19	6.171	6.892	6.548	7.531	2.069
	160	5.297	5.278	6.065	5.681	6.456	1.948
	161	5.279	5.27	6.062	5.663	6.17	1.894
	162	5.667	5.654	6.407	6.043	5.814	2.233
	163	5.723	5.708	6.432	6.075	6.354	2.162
	164	5.611	5.599	6.355	5.984	6.032	2.166
	165	6.532	6.516	7.199	6.883	7.743	2.257
	166	6.939	6.92	7.602	7.306	7.266	2.174
	167	7.476	7.459	8.105	7.827	7.374	2.087
	168	7.374	7.353	8.043	7.721	7.727	2.029
	169	7.23	7.207	7.912	7.578	7.444	1.837
	170	7.15	7.13	7.815	7.498	7.289	2.036
	171	6.262	6.246	7.018	6.647	6.465	2.072
	172	7.09	7.065	7.791	7.456	6.935	1.903
	173	5.705	5.69	6.423	6.057	5.919	2.12
	174	5.37	5.356	6.13	5.745	5.314	2.053
	175	5.952	5.931	6.634	6.305	6.039	2.044
	176	6.07	6.053	6.767	6.429	6.269	2.203
	177	6.114	6.098	6.89	6.519	5.928	1.971
	178	5.734	5.718	6.477	6.129	5.838	2.204
	179	5.812	5.794	6.514	6.17	6.556	2.223
	180	5.598	5.586	6.325	5.965	5.636	2.308
	181	5.761	5.761	6.512	6.145	6.139	2.104
	182	6.048	6.031	6.863	6.465	5.97	1.925
	183	6.167	6.158	6.953	6.57	6.89	2.101
	184	6.098	6.085	6.832	6.48	7.073	2.09
	185	5.376	5.367	6.145	5.769	5.956	2.143
	186	5.496	5.487	6.282	5.896	6.192	2.249
	187	5.276	5.272	6.065	5.689	6.126	2.266
	188	5.835	5.827	6.631	6.238	6.682	2.229
	189	5.544	5.543	6.35	5.964	6.121	2.12
	190	5.438	5.429	6.243	5.86	6.155	2.336
	191	5.208	5.201	6.031	5.639	5.663	2.275
	192	5.379	5.368	6.185	5.786	6.688	2.176
	193	5.165	5.151	5.926	5.546	5.681	2.252
	194	5.791	5.777	6.555	6.184	6.079	2.242
	195	5.413	5.393	6.201	5.817	5.991	2.24
	196	5.489	5.471	6.26	5.883	5.701	2.314
	197	5.159	5.143	5.862	5.505	6.585	2.399
	198	4.679	4.671	5.416	5.053	5.681	2.266
	199	4.981	4.976	5.763	5.39	5.271	2.291
	200	4.744	4.738	5.483	5.115	5.794	2.334
	201	4.775	4.765	5.593	5.196	6.112	2.313
	202	4.8	4.793	5.635	5.238	5.19	2.37
	203	4.381	4.376	5.2	4.794	6.182	2.251
	204	4.579	4.573	5.438	5.013	5.427	2.22
	205	4.874	4.876	5.651	5.278	5.573	2.229
	206	5.095	5.093	5.882	5.497	5.889	2.103
	207	4.873	4.876	5.704	5.301	6.006	2.149
	208	4.743	4.744	5.513	5.142	5.062	2.075
	209	4.487	4.485	5.268	4.88	4.546	2.285
	210	4.651	4.651	5.478	5.084	4.773	2.282
	211	4.683	4.68	5.518	5.102	4.314	2.435
	212	4.52	4.518	5.383	4.964	5.077	2.244
	213	5.733	5.734	6.552	6.183	5.43	2.334
	214	4.802	4.809	5.611	5.232	4.628	2.31
	215	5.213	5.213	5.984	5.615	5.826	2.332
	216	5.2	5.194	5.989	5.6	5.496	2.19
	217	5.309	5.302	6.114	5.722	5.432	2.199
	218	5.418	5.416	6.145	5.805	6.017	2.11
	219	5.552	5.547	6.278	5.932	6.036	2.153
	220	5.062	5.061	5.849	5.464	4.946	2.117
	221	5.523	5.512	6.331	5.936	4.869	2.26
	222	5.358	5.349	6.141	5.756	5.009	1.982
	223	4.991	4.995	5.79	5.396	5.396	2.081
	224	4.98	4.976	5.782	5.389	5.22	1.984
	225	5.549	5.542	6.328	5.95	6.132	2.238
	226	5.76	5.749	6.479	6.135	6.227	2.344
	227	5.483	5.477	6.21	5.839	5.801	2.258
	228	5.485	5.486	6.179	5.842	5.872	2.26
	229	5.306	5.3	6.036	5.68	6.117	2.29
	230	5.049	5.049	5.778	5.417	5.793	2.215
	231	5.758	5.751	6.467	6.129	5.97	2.293
	232	5.962	5.95	6.666	6.326	6.716	2.197
	233	5.992	5.979	6.675	6.343	6.493	2.335
	234	5.681	5.67	6.373	6.04	6.406	2.153
	235	5.827	5.821	6.503	6.173	5.9	2.267
	236	6.142	6.135	6.859	6.518	6.883	2.234
	237	5.452	5.44	6.217	5.832	6.206	2.245
	238	5.706	5.697	6.388	6.06	6.313	2.241
	239	5.415	5.405	6.179	5.811	5.785	2.438
	240	5.291	5.287	6.065	5.697	5.581	2.277
	241	5.42	5.424	6.128	5.792	6.571	2.322
	242	5.138	5.13	5.899	5.528	6.098	2.285
	243	5.226	5.225	5.979	5.625	6.784	2.047
	244	4.786	4.783	5.566	5.189	5.081	2.278
	245	4.721	4.72	5.466	5.103	4.844	2.447
	246	4.791	4.795	5.562	5.184	5.44	2.278
	247	4.957	4.959	5.685	5.329	5.564	2.213
	248	5.463	5.46	6.193	5.842	5.588	2.37
	249	5.601	5.599	6.267	5.945	6.451	2.269
	250	5.134	5.125	5.837	5.495	5.313	2.33
	251	5.013	5.013	5.698	5.368	5.243	2.431
	252	4.996	4.997	5.653	5.331	5.882	2.172
	253	4.324	4.316	5.067	4.682	5.316	2.284
	254	4.484	4.485	5.211	4.846	5.245	2.292
	255	4.628	4.627	5.436	5.031	5.36	2.211
	256	5.533	5.535	6.236	5.894	6.321	2.192
	257	4.995	4.992	5.741	5.378	5.912	2.197
	258	4.807	4.802	5.549	5.168	5.823	2.162
	259	5.67	5.663	6.346	6.022	6.357	2.312
	260	5.201	5.19	5.93	5.567	5.816	2.227
	261	4.973	4.971	5.652	5.323	6.43	2.116
	262	5.473	5.464	6.18	5.842	6.372	2.193
	263	5.314	5.316	6.025	5.687	6.304	2.173
	264	4.647	4.641	5.386	5.018	6.125	2.081
	265	5.222	5.217	5.939	5.585	5.977	2.173
	266	5.198	5.192	5.916	5.561	6.039	2.175
	267	5.602	5.597	6.295	5.96	6.601	2.2
	268	5.044	5.037	5.738	5.391	6.102	2.038
	269	5.082	5.072	5.805	5.425	6.096	2.221
	270	4.615	4.604	5.321	4.941	5.941	2.165
	271	5.462	5.457	6.115	5.784	6.239	2.163
	272	4.991	4.992	5.666	5.331	6.411	2.093
	273	5.268	5.262	5.931	5.596	6.186	2.197
	274	5.039	5.029	5.734	5.377	5.934	2.165
	275	5.179	5.171	5.852	5.503	5.464	2.175
	276	5.313	5.309	5.941	5.606	5.954	2.187
	277	5.378	5.374	6.051	5.712	6.616	2.255
	278	5.835	5.825	6.463	6.145	7	2.162
	279	5.202	5.198	5.872	5.542	6.689	2.16
	280	5.077	5.067	5.75	5.411	7.221	2.112
	281	4.712	4.718	5.368	5.035	6.061	2.266
	282	5.157	5.152	5.845	5.5	6.538	2.113
	283	5.022	5.017	5.689	5.355	6.437	2.17
	284	5.634	5.623	6.294	5.97	6.776	2.187
	285	4.893	4.892	5.608	5.258	6.061	2.142
	286	4.52	4.516	5.241	4.872	5.763	2.05
	287	4.893	4.89	5.516	5.212	5.952	2.151
	288	5.291	5.287	5.925	5.616	5.906	2.214
	289	5.014	5.014	5.658	5.344	6.314	2.143
	290	4.842	4.838	5.519	5.181	5.464	2.181
	291	4.831	4.831	5.488	5.154	5.332	1.972
	292	4.704	4.701	5.418	5.052	5.04	2.006
	293	4.222	4.227	4.926	4.555	5.03	2.161
	294	4.7	4.688	5.369	5.019	6.102	2.008
	295	4.564	4.56	5.232	4.891	5.139	2.115
	296	4.283	4.28	5.022	4.648	5.553	1.988
	297	4.946	4.94	5.6	5.27	5.849	2.031
	298	4.793	4.783	5.468	5.119	5.56	2.095
	299	4.843	4.84	5.496	5.191	5.915	2.003
	300	4.679	4.674	5.366	5.024	6.07	1.996
	301	4.6	4.598	5.267	4.93	5.535	2.084
	302	4.58	4.576	5.265	4.926	5.446	2.043
	303	4.33	4.325	5.042	4.691	5.289	2.051
	304	4.86	4.857	5.533	5.201	4.99	2.223
	305	4.996	4.984	5.673	5.334	5.872	2.033
	306	4.635	4.635	5.339	4.992	5.64	2.068
	307	4.682	4.681	5.468	5.098	6.009	1.984
	308	4.901	4.902	5.691	5.326	5.799	2.079
	309	5.211	5.212	5.935	5.607	6.092	2.134
	310	4.715	4.704	5.438	5.073	5.453	2.209
	311	4.714	4.708	5.389	5.051	5.984	2.133
	312	5.303	5.297	5.958	5.653	6.497	2.113
	313	5.031	5.025	5.766	5.429	6.584	2.14
	314	5.317	5.306	6.012	5.684	6.349	2.104
	315	6	5.991	6.656	6.344	7.215	2.054
	316	5.714	5.718	6.376	6.079	6.177	2.19
	317	5.054	5.047	5.739	5.394	5.958	2.104
	318	5.096	5.094	5.764	5.442	6.098	2.056
	319	5.164	5.159	5.854	5.523	5.933	2.032
	320	5.471	5.463	6.17	5.828	5.938	2.171
	321	5.403	5.401	6.08	5.758	6.707	1.857
	322	5.554	5.549	6.296	5.94	6.063	2.06
	323	5.247	5.242	5.963	5.614	5.538	2.118
	324	5.283	5.281	5.99	5.647	6.627	1.955
	325	5.371	5.367	6.076	5.727	6.521	2.066
	326	6.02	6.015	6.653	6.344	7.145	1.952
	327	6.032	6.024	6.689	6.377	6.773	2.146
	328	5.033	5.024	5.742	5.387	5.591	2.053
	329	4.33	4.323	5.082	4.703	5.909	2.046
	330	4.638	4.638	5.381	5.016	5.322	2.102
	331	4.484	4.482	5.249	4.874	5.836	2.194
	332	4.625	4.619	5.364	4.992	5.816	2.018
	333	4.714	4.71	5.431	5.076	6.225	1.995
	334	5.102	5.094	5.788	5.456	6.562	2.17
	335	5.418	5.411	6.107	5.781	6.43	2.096
	336	4.919	4.91	5.679	5.308	5.968	2.211
	337	4.876	4.875	5.608	5.251	5.445	2.064
	338	5.58	5.572	6.279	5.946	6.354	2.09
	339	5.373	5.369	6.096	5.756	6.586	2.194
	340	5.587	5.581	6.275	5.936	6.07	2.042
	341	5.45	5.439	6.119	5.779	6.052	1.996
	342	5.221	5.213	5.861	5.559	5.774	2.179
	343	5.142	5.139	5.838	5.504	6.26	1.982
	344	5.436	5.433	6.141	5.794	6.169	1.989
	345	5.866	5.863	6.559	6.215	6.116	2.029
	346	5.871	5.861	6.579	6.232	5.777	1.95
	347	6.086	6.071	6.782	6.432	6.316	1.993
	348	5.809	5.795	6.512	6.16	5.621	2.195
	349	6.287	6.278	6.928	6.607	5.591	2.014
	350	6.04	6.034	6.757	6.412	6.143	2.059
	351	5.63	5.628	6.282	5.965	6.117	1.999
	352	6.242	6.238	6.891	6.589	6.824	2.143
	353	6.07	6.066	6.704	6.399	6.809	2.14
	354	6.542	6.53	7.177	6.879	7.574	2.213
	355	5.857	5.84	6.487	6.178	6.712	2.382
	356	6.134	6.128	6.813	6.497	7.36	2.38
	357	5.819	5.811	6.433	6.124	7.711	2.19
	358	5.658	5.647	6.297	5.982	7.174	2.024
	359	5.877	5.867	6.51	6.189	7.343	2.065
	360	5.553	5.544	6.236	5.91	6.186	2.151
	361	5.327	5.322	6.05	5.693	5.941	2.022
	362	5.296	5.291	5.994	5.65	5.971	2.357
	363	5.358	5.346	6.054	5.715	6.95	2.403
	364	5.739	5.735	6.436	6.102	6.651	2.383
	365	5.456	5.448	6.184	5.824	6.262	2.355
	366	5.149	5.142	5.928	5.541	5.942	2.315
	367	4.664	4.649	5.461	5.055	6.46	2.428
	368	5.033	5.029	5.708	5.368	6.302	2.295
	369	5.485	5.475	6.169	5.825	7.01	2.361
	370	5.895	5.888	6.619	6.256	7.206	2.353
	371	5.5	5.49	6.217	5.857	6.804	2.265
	372	4.946	4.94	5.688	5.322	6.098	2.346
	373	4.846	4.846	5.608	5.239	6.425	2.265
	374	4.984	4.977	5.744	5.363	6.82	2.42
	375	5.334	5.325	6.062	5.705	6.849	2.115
	376	6.07	6.063	6.739	6.419	6.537	2.218
	377	5.682	5.669	6.401	6.045	6.711	2.302
	378	5.88	5.876	6.58	6.254	6.347	1.941
	379	6.157	6.151	6.86	6.517	6.681	2.256
	380	6.724	6.711	7.393	7.07	7.179	2.244
	381	6.327	6.312	7.042	6.695	7.154	2.196
	382	6.015	6.008	6.752	6.394	7.127	2.32
	383	6.012	5.996	6.734	6.37	7.289	2.376
	384	5.928	5.923	6.666	6.309	7.223	2.091
	385	5.236	5.237	6.022	5.639	5.567	2.366
	386	5.576	5.574	6.391	5.988	6.366	2.335
	387	5.602	5.594	6.413	6.012	5.182	2.406
	388	5.279	5.278	6.073	5.68	6.032	2.256
	389	5.085	5.089	5.855	5.474	5.52	2.256
	390	5.4	5.398	6.194	5.793	5.752	2.262
	391	5.519	5.521	6.286	5.901	6.329	2.234
	392	5.151	5.153	5.917	5.536	5.685	2.323
	393	5.315	5.314	6.124	5.734	5.626	2.171
	394	5.581	5.577	6.419	6.01	6.025	2.278
	395	5.316	5.311	6.093	5.716	5.639	2.26
	396	5.587	5.584	6.387	5.994	6.042	2.139
	397	6.076	6.067	6.86	6.468	6.071	2.286
	398	5.975	5.96	6.73	6.35	5.95	2.312
	399	5.617	5.611	6.378	6.006	4.847	2.188
	400	5.896	5.884	6.623	6.268	6.723	2.036
	401	5.617	5.615	6.337	5.983	5.363	2.089
	402	5.308	5.305	6.031	5.663	5.508	2.019
	403	5.217	5.216	5.998	5.623	5.3	1.963
	404	4.764	4.767	5.522	5.145	4.803	2.079
	405	5.488	5.483	6.197	5.828	5.551	2.158
	406	5.627	5.619	6.365	6.002	5.678	1.994
	407	6.138	6.132	6.849	6.495	6.442	2.137
	408	5.482	5.478	6.201	5.842	6.124	2.225
	409	5.866	5.864	6.602	6.238	6.439	1.899
	410	6.714	6.703	7.431	7.088	6.754	2.108
	411	5.988	5.979	6.737	6.357	5.978	2.116
	412	5.913	5.914	6.585	6.255	7.088	1.994
	413	5.689	5.682	6.41	6.053	7.175	2.093
	414	5.638	5.635	6.345	5.987	6.56	1.965
	415	6.369	6.363	7.063	6.723	6.503	2.125
	416	6.464	6.456	7.121	6.803	7.427	2.075
	417	6.052	6.046	6.731	6.392	7.176	2.148
	418	5.769	5.763	6.512	6.143	5.687	2.02
	419	6.103	6.096	6.746	6.429	6.37	2.117
	420	6.398	6.387	7.068	6.742	6.385	2.132
	421	6.904	6.888	7.57	7.246	7.82	2.104
	422	6.562	6.556	7.229	6.907	6.5	2.25
	423	7.267	7.247	7.901	7.578	6.74	2.13
	424	6.756	6.742	7.442	7.102	5.996	2.138
	425	6.834	6.822	7.501	7.164	6.801	2.099
	426	6.478	6.464	7.124	6.782	6.522	2.019
	427	5.795	5.797	6.518	6.144	4.964	1.949
	428	6.659	6.647	7.301	6.972	6.092	2.043
	429	6.687	6.68	7.378	7.044	6.402	2.145
	430	7.438	7.425	8.08	7.785	6.491	1.969
	431	7.516	7.499	8.155	7.846	7.811	2.121
	432	7.696	7.684	8.326	8.038	7.01	2.023
	433	8.17	8.159	8.819	8.521	8.132	2.008
	434	7.385	7.373	8.065	7.744	7.038	2.1
	435	6.868	6.863	7.558	7.228	6.529	2.189
	436	7.003	7.003	7.677	7.355	6.77	2.026
	437	6.616	6.614	7.295	6.974	6.929	2.045
	438	6.799	6.8	7.459	7.141	6.746	2.043
	439	6.481	6.482	7.185	6.845	7.253	1.979
	440	6.581	6.578	7.241	6.929	6.9	2.14
	441	5.794	5.79	6.521	6.155	5.805	2.211
	442	5.412	5.409	6.108	5.763	6.225	2.151
	443	6.061	6.058	6.738	6.418	6.963	2.202
	444	6.538	6.532	7.183	6.877	7.476	2.278
	445	6.158	6.152	6.757	6.469	7.602	2.328
	446	6.011	6.009	6.691	6.354	7.309	2.172
	447	5.387	5.38	6.074	5.729	6.014	2.178
	448	5.637	5.632	6.29	5.978	6.346	2.121
	449	5.435	5.43	6.134	5.787	6.088	2.171
	450	5.53	5.521	6.234	5.882	6.209	2.157
	451	4.432	4.426	5.147	4.767	4.633	2.158
	452	4.263	4.256	5.009	4.621	4.653	2.229
	453	4.729	4.728	5.404	5.05	5.274	1.897
	454	5.151	5.142	5.838	5.475	5.476	1.965
	455	4.951	4.937	5.704	5.307	5.26	1.961
	456	5.388	5.383	6.034	5.693	5.887	2.009
	457	5.738	5.727	6.395	6.047	5.074	2.154
	458	5.747	5.744	6.412	6.085	5.827	2.164
	459	5.723	5.713	6.414	6.065	6.262	2.037
	460	6.373	6.361	7.013	6.697	6.127	2.147
	461	6.439	6.423	7.117	6.771	6.912	2.054
	462	5.986	5.974	6.661	6.318	6.341	2.041
	463	5.753	5.74	6.415	6.082	5.737	1.951
	464	7.034	7.022	7.654	7.353	7.923	1.909
	465	6.388	6.377	7.034	6.72	6.977	1.996
	466	6.188	6.175	6.828	6.52	6.699	2.182
	467	5.971	5.967	6.58	6.279	6.897	2.065
	468	6.145	6.13	6.788	6.473	7.386	2.027
	469	6.279	6.267	6.922	6.613	7.547	2.016
	470	7.179	7.171	7.821	7.526	8.204	2.012
	471	7.851	7.83	8.421	8.154	7.887	2.14
	472	7.921	7.906	8.507	8.225	8.111	2.146
	473	6.945	6.932	7.521	7.248	7.413	2.071
	474	6.698	6.685	7.355	7.03	6.907	1.863
	475	6.743	6.728	7.397	7.072	7.292	2.054
	476	6.774	6.761	7.411	7.1	6.74	2.194
	477	7.263	7.25	7.916	7.598	7.965	2.151
	478	6.898	6.886	7.522	7.225	7.442	2.109
	479	6.963	6.943	7.582	7.273	7.438	2.003
	480	6.65	6.632	7.279	6.96	7.305	2.06
	481	6.805	6.791	7.438	7.128	6.873	2.057
	482	6.631	6.622	7.28	6.959	6.781	2.029
	483	6.392	6.385	7.01	6.69	6.861	1.959
	484	6.516	6.505	7.087	6.791	6.829	2.157
	485	6.224	6.206	6.862	6.526	6.444	2.217
	486	6.377	6.365	7.009	6.685	6.946	2.034
	487	6.337	6.322	7.035	6.686	6.921	2.083
	488	5.969	5.957	6.632	6.315	6.868	2.093
	489	4.983	4.983	5.706	5.351	5.366	2.279
	490	5.026	5.022	5.746	5.39	5.507	2.034
	491	4.957	4.953	5.663	5.311	5.982	2.049
	492	5.694	5.686	6.41	6.062	5.715	2.085
	493	5.665	5.668	6.47	6.102	5.984	2.16
	494	5.303	5.303	5.986	5.648	5.622	2.116
	495	5.562	5.554	6.27	5.909	6.621	2.141
	496	5.833	5.827	6.526	6.199	6.435	2.168
	497	6.251	6.239	6.96	6.629	7.17	2.179
	498	6.538	6.525	7.175	6.869	7.774	2.234
	499	5.755	5.745	6.436	6.096	6.187	2.24
	500	5.619	5.612	6.289	5.965	6.288	2.232
	501	5.296	5.285	5.997	5.655	6.275	2.036
	502	5.729	5.725	6.39	6.068	5.849	2.135
	503	5.746	5.742	6.389	6.073	7.794	2.076
	504	6.637	6.635	7.271	6.975	8.628	2.054
	505	6.228	6.227	6.867	6.558	7.955	2.084
	506	6.511	6.498	7.18	6.85	6.539	2.259
	507	6.257	6.25	6.92	6.605	7.573	2.118
	508	6.074	6.065	6.793	6.437	6.671	2.149
	509	6.517	6.508	7.17	6.848	7.143	2.047
	510	6.154	6.146	6.8	6.472	6.558	2.204
	511	6.131	6.115	6.755	6.453	6.435	2.167
	512	6.693	6.687	7.27	6.999	7.152	2.081
	513	7	6.979	7.598	7.303	6.872	2.17
	514	6.64	6.622	7.249	6.95	6.544	2.151
	515	7.261	7.249	7.856	7.568	7.574	2.187
	516	6.822	6.813	7.402	7.125	7.198	2.184
	517	7.752	7.74	8.337	8.072	8.026	2.318
	518	7.146	7.139	7.689	7.436	8.528	2.416
	519	7.043	7.03	7.623	7.337	7.724	2.223
	520	7.078	7.07	7.671	7.387	7.534	2.313
	521	6.221	6.218	6.821	6.537	6.85	2.313
	522	6.118	6.119	6.71	6.416	6.445	2.32
	523	7.008	7.003	7.584	7.306	7.601	2.346
	524	6.855	6.844	7.467	7.179	7.641	2.395
	525	6.594	6.592	7.202	6.901	6.988	2.386
	526	6.732	6.716	7.383	7.051	6.468	2.283
	527	6.686	6.682	7.332	7.004	7.433	2.299
	528	6.667	6.658	7.344	7.004	6.898	2.402
	529	6.555	6.552	7.15	6.869	7.723	2.249
	530	6.548	6.546	7.133	6.863	7.17	2.35
	531	5.997	5.994	6.583	6.3	6.778	2.347
	532	5.292	5.291	5.954	5.634	6.262	2.179
	533	5.639	5.634	6.274	5.967	6.251	2.348
	534	5.445	5.446	6.112	5.78	5.983	2.262
	535	5.677	5.668	6.288	5.981	7.274	2.34
	536	6.031	6.029	6.628	6.338	7.002	2.311
	537	5.93	5.926	6.583	6.256	7.232	2.335
	538	5.412	5.413	6.044	5.736	7.031	2.342
	539	5.416	5.421	5.998	5.719	7.687	2.386
	540	4.544	4.547	5.194	4.872	5.627	2.014
	541	4.956	4.954	5.606	5.276	6.306	2.219
	542	5.785	5.778	6.427	6.111	6.819	2.406
	543	5.548	5.543	6.211	5.876	6.609	2.243
	544	4.963	4.96	5.643	5.295	6.848	2.262
	545	4.947	4.943	5.56	5.259	6.824	2.272
	546	5.239	5.232	5.84	5.549	7.315	2.17
	547	5.638	5.633	6.27	5.965	7.628	2.348
	548	5.351	5.355	6.043	5.705	6.622	2.378
	549	5.502	5.498	6.155	5.836	7.665	2.428
	550	5.574	5.57	6.192	5.885	7.29	2.361
	551	5.561	5.557	6.224	5.897	7.256	2.19
	552	5.611	5.614	6.27	5.961	7.064	2.282
	553	4.796	4.791	5.498	5.139	5.973	2.323
	554	5.084	5.085	5.736	5.408	6.783	2.34
	555	5.087	5.087	5.777	5.438	7.169	2.319
	556	5.776	5.772	6.364	6.064	7.424	2.303
	557	5.193	5.187	5.891	5.54	6.881	2.398
	558	5.613	5.609	6.285	5.96	7.408	2.328
	559	6.433	6.428	7.132	6.794	7.49	2.164
	560	6.951	6.95	7.555	7.278	7.814	2.066
	561	6.651	6.644	7.275	6.977	7.483	2.137
	562	7.129	7.122	7.74	7.454	7.903	2.232
	563	6.976	6.97	7.615	7.312	7.734	2.143
	564	6.885	6.886	7.494	7.21	7.758	2.163
	565	6.828	6.822	7.472	7.166	7.113	2.354
	566	7.175	7.173	7.811	7.507	8.17	2.108
	567	6.783	6.777	7.375	7.095	7.588	1.966
	568	7.168	7.161	7.787	7.48	7.831	2.137
	569	7.097	7.101	7.745	7.441	7.681	2.13
	570	7.252	7.237	7.835	7.561	7.344	2.172
	571	7.637	7.627	8.3	7.975	8.295	2.072
	572	6.81	6.8	7.439	7.118	7.987	2.053
	573	6.029	6.024	6.696	6.366	7.321	2.101
	574	6.023	6.025	6.691	6.366	6.294	2.243
	575	5.968	5.969	6.609	6.3	6.668	2.176
	576	5.398	5.408	6.009	5.708	5.84	2.218
	577	5.409	5.411	6.014	5.696	6.658	2.056
	578	6.174	6.169	6.795	6.488	7.265	1.986
	579	6.497	6.492	7.115	6.802	6.493	2.096
	580	6.387	6.381	6.998	6.687	7.176	2.113
	581	6.451	6.444	7.059	6.753	6.631	2.119
	582	5.911	5.915	6.536	6.235	6.521	2.166
	583	6.229	6.226	6.855	6.557	7.427	2.056
	584	6.532	6.529	7.157	6.857	7.298	2.278
	585	6.562	6.563	7.197	6.896	7.279	1.987
	586	6.756	6.751	7.394	7.084	7.788	2.099
	587	6.133	6.134	6.735	6.439	6.788	2.115
	588	5.714	5.711	6.334	6.036	6.913	1.965
	589	5.78	5.79	6.426	6.118	6.33	2.245
	590	5.378	5.384	6.077	5.742	5.88	2.064
	591	5.745	5.745	6.403	6.087	7.236	2.06
	592	5.307	5.306	5.957	5.634	6.702	2.055
	593	5.806	5.811	6.433	6.136	6.611	2.139
	594	5.954	5.957	6.595	6.284	6.94	2.03
	595	5.764	5.762	6.385	6.08	6.383	2.065
	596	5.413	5.419	6.07	5.747	6.801	2.081
	597	5.498	5.502	6.148	5.832	6.087	2.021
	598	6.027	6.024	6.666	6.356	6.937	2.241
	599	5.089	5.093	5.772	5.445	7.045	2.095
	600	5.494	5.501	6.12	5.837	7.645	2.115
	601	5.897	5.895	6.517	6.229	7.948	2.113
	602	6.851	6.836	7.461	7.18	8.281	2.181
	603	6.272	6.266	6.889	6.611	7.599	2.08
	604	6.01	6.01	6.623	6.341	8.188	2.054
	605	6.269	6.263	6.881	6.603	8.188	2.244
	606	5.957	5.951	6.58	6.291	7.864	2.141
	607	5.509	5.511	6.135	5.858	6.456	2.232
	608	5.885	5.889	6.518	6.239	7.169	2.195
	609	6.049	6.045	6.689	6.404	7.088	2.165
	610	5.334	5.336	6.019	5.705	7.029	2.065
	611	5.404	5.404	6.097	5.778	6.211	2.237
	612	5.021	5.026	5.689	5.39	5.708	2.207
	613	5.366	5.367	6.025	5.728	5.96	2.254
	614	5.542	5.542	6.218	5.906	5.504	2.19
	615	5.458	5.458	6.163	5.827	5.393	2.033
	616	5.648	5.651	6.284	5.976	7.695	2.007
	617	6.036	6.029	6.703	6.396	7.126	2.208
	618	5.064	5.062	5.753	5.42	6.431	2.118
	619	5.015	5.015	5.728	5.38	6.585	2.116
	620	4.851	4.853	5.597	5.239	5.577	2.002
	621	4.626	4.624	5.422	5.026	5.011	2.022
	622	4.841	4.842	5.596	5.23	5.567	2.185
	623	4.947	4.946	5.714	5.338	5.995	2.287
	624	5.699	5.699	6.426	6.066	6.126	2.245
	625	5.007	5.005	5.764	5.387	5.286	2.086
	626	5.413	5.409	6.123	5.764	5.707	2.21
	627	5.23	5.23	5.932	5.572	5.704	2.379
	628	5.909	5.9	6.612	6.269	6.915	2.269
	629	5.124	5.124	5.919	5.532	6.176	2.212
	630	4.967	4.977	5.696	5.343	6.249	2.19
	631	5.188	5.191	5.843	5.519	6.321	2.376
	632	5.209	5.202	5.951	5.577	6.066	2.319
	633	5.355	5.344	6.056	5.701	5.452	2.246
	634	5.542	5.536	6.247	5.892	6.825	1.168
	635	5.71	5.703	6.442	6.085	6.237	1.683
	636	5.791	5.784	6.563	6.18	6.797	2.136
	637	5.47	5.465	6.211	5.853	6.477	2.242
	638	5.592	5.58	6.341	5.966	6.313	2.009
	639	5.782	5.779	6.538	6.17	7.174	2.421
	640	6.221	6.204	6.922	6.583	6.643	2.156
	641	6.548	6.535	7.291	6.937	6.871	2.285
	642	6.584	6.57	7.319	6.963	5.084	2.105
	643	6.387	6.381	7.13	6.78	5.894	2.2
	644	6.303	6.288	7.053	6.686	5.329	2.128
	645	6.222	6.211	7.032	6.626	5.063	2.205
	646	6.415	6.4	7.151	6.787	5.663	2.096
	647	6.43	6.414	7.178	6.819	5.674	2.251
	648	6.077	6.061	6.836	6.454	6.018	2.266
	649	5.915	5.907	6.687	6.322	6.61	2.076
	650	5.824	5.807	6.562	6.197	5.887	2.167
	651	5.348	5.338	6.137	5.753	4.974	2.111
	652	5.714	5.705	6.462	6.083	6.307	2.316
	653	5.327	5.316	6.099	5.698	5.852	2.406
	654	5.175	5.169	5.943	5.558	6.314	2.302
	655	5.051	5.043	5.824	5.432	5.941	2.294
	656	4.796	4.793	5.581	5.176	5.892	2.308
	657	5.382	5.381	6.141	5.753	6.658	2.303
	658	5.346	5.337	6.13	5.729	5.996	2.268
	659	5.285	5.276	6.027	5.638	6.006	2.15
	660	6.021	6.014	6.703	6.366	6.724	2.245
	661	6.338	6.326	6.991	6.676	7.775	2.063
	662	5.833	5.824	6.589	6.232	6.628	2.221
	663	5.853	5.84	6.578	6.219	7.606	2.191
	664	5.203	5.194	6.066	5.645	5.875	2.346
	665	4.772	4.761	5.588	5.174	6.421	2.224
	666	6.038	6.02	6.778	6.402	7.07	2.271
	667	6.025	6.012	6.765	6.408	7.201	2.286
	668	5.952	5.947	6.672	6.327	6.99	2.34
	669	5.672	5.663	6.412	6.055	6.88	2.224
	670	5.709	5.699	6.457	6.103	7.071	2.381
	671	4.937	4.932	5.756	5.365	6.779	2.186
	672	4.773	4.771	5.559	5.169	7.276	2.26
	673	5.318	5.314	6.047	5.704	6.941	2.31
	674	5.107	5.097	5.884	5.501	7.082	1.935
	675	4.817	4.804	5.647	5.252	6.845	2.02
	676	5.171	5.159	5.923	5.55	6.661	2.074
	677	5.311	5.298	6.082	5.696	7.685	2.1
	678	5.622	5.614	6.393	6.025	7.498	2.088
	679	5.717	5.71	6.412	6.079	7.367	2.177
	680	5.643	5.629	6.378	6.018	7.598	2.081
	681	5.864	5.855	6.612	6.249	7.216	2.118
	682	5.602	5.588	6.336	5.972	8.271	2.213
	683	6.099	6.085	6.805	6.467	7.672	2.205
	684	5.444	5.434	6.218	5.83	6.876	2.252
	685	5.151	5.146	5.976	5.578	7.17	2.312
	686	5.235	5.228	5.989	5.617	6.926	2.098
	687	5.113	5.113	5.903	5.519	6.959	2.202
	688	5.393	5.389	6.206	5.819	6.775	2.094
	689	5.401	5.396	6.208	5.811	6.613	2.168
	690	5.232	5.226	6.047	5.638	6.285	2.16
	691	4.996	4.988	5.879	5.454	5.964	2.116
	692	5.32	5.321	6.101	5.732	6.649	2.114
	693	5.401	5.386	6.264	5.841	5.409	2.11
	694	5.944	5.932	6.761	6.354	6.508	2.024
	695	5.839	5.828	6.601	6.233	6.093	2.101
	696	4.479	4.475	5.252	4.88	5.413	2.145
	697	4.82	4.816	5.671	5.244	5.607	2.164
	698	4.791	4.785	5.634	5.209	5.821	2.084
	699	4.983	4.977	5.782	5.378	6.09	2.109
	700	4.643	4.636	5.413	5.017	5.926	1.898
	701	4.732	4.726	5.531	5.115	5.668	2.083
	702	4.826	4.817	5.567	5.181	6.165	2.064
	703	4.061	4.052	4.883	4.455	4.908	2.206
	704	4.509	4.507	5.295	4.887	5.492	2.288
	705	4.919	4.909	5.72	5.311	5.603	2.2
	706	4.497	4.496	5.325	4.895	5.642	2.328
	707	4.608	4.596	5.403	4.982	5.423	2.223
	708	4.725	4.721	5.502	5.099	5.445	2.269
	709	4.776	4.772	5.561	5.167	5.533	2.231
	710	4.796	4.79	5.623	5.228	4.613	2.301
	711	4.93	4.922	5.705	5.333	5.479	2.295
	712	5.661	5.647	6.381	6.027	6.576	2.286
	713	5.724	5.713	6.43	6.085	6.343	2.167
	714	6.41	6.401	7.053	6.748	6.539	2.006
	715	5.92	5.903	6.666	6.299	6.718	1.96
	716	6.079	6.061	6.86	6.467	6.55	2.123
	717	6.119	6.105	6.79	6.454	6.677	2.084
	718	6.469	6.459	7.168	6.827	6.537	2.186
	719	5.977	5.967	6.577	6.273	6.397	2.181
	720	5.617	5.609	6.255	5.926	6.481	2.139
	721	6.502	6.489	7.091	6.799	7.33	2.127
	722	6.446	6.441	7.04	6.741	6.976	2.175
	723	6.867	6.852	7.5	7.191	6.921	2.142
	724	6.723	6.709	7.386	7.054	5.653	2.264
	725	6.873	6.867	7.528	7.199	6.766	2.329
	726	6.699	6.693	7.329	7.014	7.028	2.309
	727	6.864	6.851	7.514	7.182	6.392	2.161
	728	6.556	6.548	7.238	6.906	6.939	2.061
	729	7.048	7.033	7.683	7.367	7.731	2.095
	730	6.106	6.096	6.765	6.444	6.969	2.089
	731	5.933	5.929	6.59	6.257	6.867	2.242
	732	5.793	5.779	6.445	6.104	6.872	2.105
	733	5.966	5.958	6.639	6.306	7.274	2.031
	734	6.229	6.226	6.883	6.561	7.019	2.227
	735	6.528	6.514	7.188	6.848	7.463	2.034
	736	6.846	6.83	7.508	7.172	7.693	2.138
	737	6.929	6.915	7.553	7.239	8.145	1.977
	738	6.486	6.471	7.187	6.83	7.096	2.016
	739	6.28	6.267	6.972	6.624	7.512	2.153
	740	6.339	6.323	7.043	6.687	7.568	2.073
	741	6.567	6.558	7.274	6.917	8.147	2.18
	742	6.01	5.996	6.711	6.362	7.063	2.178
	743	5.92	5.906	6.651	6.271	7.195	2.197
	744	6.722	6.707	7.397	7.071	6.885	2.05
	745	6.898	6.88	7.564	7.221	7.64	2.203
	746	6.558	6.544	7.228	6.887	6.964	2.185
	747	6.212	6.199	6.918	6.549	6.437	2.274
	748	5.863	5.85	6.578	6.21	6.372	2.135
	749	5.379	5.368	6.136	5.735	6.089	2.226
	750	6.028	6.013	6.733	6.374	6.438	2.245
	751	6.446	6.43	7.16	6.8	7.372	2.121
	752	6.325	6.306	7.022	6.667	6.988	2.184
	753	6.517	6.501	7.214	6.845	7.104	2.32
	754	6.41	6.399	7.134	6.762	6.941	2.116
	755	6.378	6.365	7.103	6.734	7.004	2.178
	756	6.007	5.992	6.699	6.337	6.681	2.09
	757	6.097	6.092	6.774	6.419	5.436	2.21
	758	6.163	6.156	6.842	6.504	6.923	2.174
	759	5.844	5.829	6.539	6.177	5.551	2.389
	760	5.812	5.801	6.451	6.115	6.546	2.32
	761	6.277	6.265	6.902	6.569	5.942	2.158
	762	6.492	6.469	7.123	6.779	7.128	2.155
	763	6.333	6.319	6.97	6.623	5.832	1.059
	764	6.294	6.282	6.982	6.622	5.96	1.404
	765	5.942	5.936	6.606	6.25	6.102	1.557
	766	5.95	5.935	6.64	6.264	6.438	1.564
	767	6.188	6.171	6.819	6.469	5.998	1.471
	768	5.909	5.903	6.575	6.226	6.218	1.097
	769	5.627	5.621	6.341	5.96	7.9	1.182
	770	6.221	6.212	6.889	6.54	6.474	1.501
	771	6.131	6.122	6.818	6.457	7.456	1.286
	772	6.078	6.07	6.78	6.407	6.158	1.707
	773	6.17	6.162	6.903	6.521	7.122	2.309
	774	5.832	5.827	6.518	6.153	6.867	1.993
	775	6.175	6.17	6.823	6.485	6.143	2.401
	776	6.393	6.38	7.05	6.7	6.446	2.236
	777	6.487	6.474	7.131	6.801	6.958	2.328
	778	6.359	6.339	7.069	6.699	6.784	2.315
	779	6.787	6.773	7.456	7.113	5.889	2.282
	780	6.82	6.805	7.46	7.15	6.703	2.211
	781	7.287	7.269	7.925	7.594	8.034	2.138
	782	7.217	7.196	7.851	7.513	8.135	2.105
	783	7.139	7.126	7.78	7.443	7.537	2.361
	784	6.9	6.885	7.602	7.249	6.455	1.993
	785	6.879	6.854	7.578	7.206	6.904	2.148
	786	6.489	6.482	7.151	6.805	7.32	2.203
	787	6.199	6.187	6.865	6.522	6.445	1.676
	788	6.163	6.152	6.846	6.494	5.64	1.667
	789	6.177	6.163	6.902	6.527	5.654	1.361
	790	6.029	6.019	6.771	6.382	5.554	1.625
	791	6.051	6.044	6.8	6.407	6.331	1.522
	792	6.625	6.614	7.279	6.929	7.301	1.445
	793	6.614	6.598	7.256	6.918	7.011	1.33
	794	6.91	6.891	7.569	7.224	8.035	1.759
	795	6.714	6.696	7.371	7.02	7.809	1.36
	796	6.183	6.163	6.849	6.491	7.323	1.833
	797	6.474	6.458	7.08	6.738	7.117	2.126
	798	6.346	6.331	6.98	6.62	6.266	1.273
	799	6.334	6.318	6.99	6.639	7.424	1.629
	800	6.855	6.836	7.524	7.169	8.285	1.992
	801	6.738	6.721	7.379	7.048	8.27	1.933
	802	6.234	6.222	6.894	6.539	6.869	1.46
	803	6.216	6.21	6.852	6.504	6.263	2.07
	804	5.95	5.939	6.576	6.242	6.433	2.196
	805	6.033	6.024	6.661	6.315	6.154	2.407
	806	6.133	6.118	6.812	6.455	6.295	2.034
	807	6.717	6.702	7.352	7.01	7.129	2.091
	808	6.852	6.837	7.534	7.172	6.599	2.317
	809	7.002	6.99	7.653	7.318	6.629	2.319
	810	6.005	5.992	6.729	6.35	7.337	2.264
	811	6.61	6.599	7.247	6.91	8	2.279
	812	6.366	6.353	6.954	6.636	6.997	2.021
	813	6.802	6.787	7.443	7.1	7.642	2.232
	814	5.959	5.952	6.652	6.306	6.165	2.17
	815	6.024	6.013	6.69	6.351	5.992	2.161
	816	5.986	5.976	6.625	6.291	5.84	2.192
	817	6.238	6.224	6.855	6.523	6.523	2.151
	818	5.611	5.608	6.241	5.918	5.577	2.128
	819	5.916	5.915	6.541	6.24	5.926	2.296
	820	6.078	6.069	6.691	6.376	6.892	2.106
	821	6.005	5.988	6.708	6.351	6.566	2.225
	822	6.316	6.306	6.969	6.648	6.863	2.212
	823	6.628	6.616	7.28	6.95	6.823	2.235
	824	6.4	6.392	7.056	6.725	7.527	2.278
	825	5.875	5.87	6.535	6.217	6.184	2.234
	826	6.523	6.511	7.168	6.85	6.89	2.343
	827	6.144	6.136	6.835	6.479	6.127	2.164
	828	5.925	5.913	6.596	6.251	6.566	2.236
	829	6.124	6.112	6.8	6.449	6.671	2.099
	830	7.121	7.106	7.744	7.441	8.148	2.146
	831	6.254	6.241	6.911	6.573	6.24	2.211
	832	6.328	6.312	6.953	6.63	6.831	1.99
	833	6.908	6.889	7.551	7.233	6.803	2.12
	834	6.1	6.081	6.807	6.44	6.694	2.195
	835	5.696	5.68	6.433	6.044	5.506	2.186
	836	5.415	5.406	6.117	5.749	5.937	2.256
	837	6.079	6.068	6.711	6.379	6.493	2.233
	838	6.126	6.116	6.737	6.405	6.756	2.123
	839	6.027	6.012	6.677	6.32	6.24	1.953
	840	6.12	6.096	6.724	6.394	6.696	2.185
	841	5.998	5.984	6.625	6.276	6.552	2.072
	842	6.227	6.216	6.827	6.512	7.183	1.865
	843	6.126	6.119	6.716	6.405	6.521	1.989
	844	6.031	6.018	6.654	6.31	6.8	2.078
	845	6.052	6.04	6.653	6.323	6.96	2.082
	846	5.701	5.687	6.313	5.975	6.574	1.933
	847	6.374	6.362	6.944	6.64	7.067	2.088
	848	6.479	6.467	7.045	6.755	7.348	2.043
	849	6.482	6.462	7.117	6.771	6.6	2.118
	850	6.907	6.885	7.496	7.186	6.585	2.34
	851	6.986	6.966	7.569	7.266	7.016	2.296
	852	6.633	6.615	7.228	6.923	6.93	2.227
	853	6.047	6.027	6.694	6.347	6.242	2.189
	854	6.226	6.214	6.83	6.501	6.213	2.285
	855	5.312	5.304	5.966	5.617	6.052	2.322
	856	5.512	5.5	6.187	5.823	6.33	2.252
	857	5.989	5.971	6.62	6.283	5.735	2.263
	858	6.559	6.532	7.167	6.842	6.526	2.317
	859	6.174	6.151	6.809	6.469	7.519	2.367
	860	5.95	5.934	6.54	6.219	7.128	2.089
	861	5.832	5.816	6.503	6.15	6.707	2.069
	862	5.792	5.776	6.507	6.142	6.584	1.999
	863	5.633	5.617	6.337	5.963	6.185	2.099
	864	6.401	6.384	7.104	6.738	6.736	2.106
	865	6.649	6.628	7.354	6.991	7.296	2.026
	866	6.725	6.707	7.422	7.061	7.373	2.054
	867	6.749	6.732	7.419	7.066	7.527	2.085
	868	6.547	6.527	7.18	6.843	7.61	1.977
	869	6.404	6.393	7.058	6.718	6.963	2.066
	870	6.705	6.685	7.369	7.023	7.9	2.037
	871	6.702	6.681	7.325	6.999	7.376	2.003
	872	6.7	6.687	7.283	6.977	7.961	2.164
	873	6.715	6.694	7.335	7.016	7.82	2.023
	874	6.324	6.31	6.945	6.616	7.789	2.083
	875	6.024	6.015	6.654	6.326	6.68	2.126
	876	6.474	6.461	7.078	6.762	7.727	2.061
	877	7.353	7.336	7.921	7.621	8.244	2.171
	878	7.158	7.139	7.784	7.465	8.179	2.14
	879	6.619	6.6	7.279	6.94	7.143	2.21
	880	6.776	6.761	7.412	7.077	7.037	2.316
	881	6.287	6.264	6.941	6.596	6.723	2.099
	882	5.591	5.573	6.24	5.892	6.283	2.084
	883	5.831	5.81	6.51	6.141	6.589	1.92
	884	5.523	5.509	6.214	5.838	5.992	2.239
	885	5.902	5.883	6.577	6.218	6.26	2.163
	886	5.966	5.942	6.663	6.295	6.641	2.181
	887	5.548	5.531	6.218	5.846	5.801	2.138
	888	5.964	5.94	6.638	6.268	5.957	2.083
	889	6.417	6.396	7.079	6.725	7.039	2.184
	890	6.126	6.107	6.773	6.428	5.897	2.08
	891	6.34	6.318	6.988	6.634	6.361	2.165
	892	5.772	5.755	6.466	6.094	5.868	2.264
	893	5.519	5.502	6.207	5.835	5.643	2.301
	894	5.847	5.829	6.5	6.139	5.983	2.17
	895	6.107	6.084	6.756	6.394	6.577	2.21
	896	5.508	5.489	6.188	5.81	5.666	2.206
	897	6.312	6.288	6.971	6.599	6.955	2.115
	898	6.085	6.059	6.705	6.352	6.656	2.192
	899	6.256	6.243	6.85	6.523	6.538	2.088
	900	6.306	6.288	6.956	6.615	5.649	2.149
	901	6.281	6.257	7	6.62	5.856	2.124
	902	6.38	6.362	7.046	6.698	5.728	2.224
	903	6.166	6.155	6.807	6.483	6.188	2.193
	904	6.271	6.254	6.887	6.562	6.453	2.171
	905	6.391	6.379	7.064	6.704	5.995	2.219
	906	5.885	5.872	6.551	6.199	6.502	2.115
	907	5.91	5.89	6.627	6.24	5.697	2.272
	908	6.147	6.135	6.814	6.466	6.154	1.975
	909	6.087	6.073	6.693	6.359	6.643	2.149
	910	5.79	5.776	6.473	6.106	6.574	2.283
	911	5.966	5.947	6.665	6.289	5.802	2.22
	912	6.012	5.993	6.735	6.341	5.552	2.152
	913	5.772	5.754	6.462	6.087	5.927	2.199
	914	5.954	5.94	6.701	6.301	5.408	2.283
	915	5.812	5.801	6.484	6.126	5.751	2.217
	916	5.978	5.967	6.651	6.295	6.335	2.198
	917	6.638	6.622	7.294	6.948	5.873	2.204
	918	6.274	6.259	6.966	6.605	5.869	2.099
	919	6.1	6.087	6.752	6.408	7.312	2.099
	920	6.246	6.226	6.869	6.525	7.046	2.175
	921	6.568	6.549	7.209	6.868	7.092	2.149
	922	6.465	6.45	7.17	6.819	6.446	2.166
	923	6.337	6.323	7.033	6.669	7.234	2.239
	924	6.402	6.389	7.065	6.722	7.283	2.161
	925	6.404	6.389	7.042	6.715	7.796	2.121
	926	6.225	6.206	6.884	6.541	7.75	2.192
	927	6.384	6.37	7.023	6.7	8.309	2.238
	928	6.11	6.095	6.744	6.407	7.75	2.217
	929	6.239	6.221	6.94	6.575	7.276	2.253
	930	6.415	6.396	7.065	6.725	7.791	2.129
	931	6.609	6.597	7.207	6.904	6.996	2.049
	932	6.838	6.813	7.454	7.119	8.823	2.231
	933	6.744	6.728	7.335	7.024	7.916	2.21
	934	7.31	7.281	7.965	7.62	8.826	2.167
	935	7.087	7.064	7.688	7.377	8.392	2.198
	936	6.59	6.574	7.264	6.907	7.58	2.255
	937	6.969	6.947	7.632	7.278	8.856	2.174
	938	6.825	6.805	7.519	7.145	8.067	2.173
	939	6.529	6.51	7.208	6.844	7.503	2.137
	940	6.175	6.156	6.887	6.511	6.551	2.228
	941	6.256	6.234	6.933	6.563	7.792	2.059
	942	6.038	6.025	6.703	6.342	7.935	2.139
	943	6.11	6.09	6.766	6.411	7.136	2.26
	944	6.298	6.291	6.972	6.617	7.653	2.147
	945	5.998	5.987	6.615	6.27	7.134	2.203
	946	6.434	6.42	7.093	6.741	7.644	2.215
	947	6.415	6.396	7.096	6.726	7.659	2.153
	948	5.993	5.978	6.648	6.286	7.057	2.18
	949	5.993	5.983	6.684	6.316	6.686	2.187
	950	5.895	5.881	6.565	6.198	7.09	2.195
	951	6.765	6.749	7.414	7.073	7.799	2.206
	952	6.786	6.771	7.44	7.091	7.572	2.154
	953	7.018	6.996	7.67	7.311	7.548	2.097
	954	6.485	6.466	7.125	6.765	7.44	2.108
	955	6.135	6.125	6.829	6.444	6.868	2.194
	956	6.665	6.642	7.367	6.981	7.182	2.307
	957	6.518	6.505	7.197	6.822	7.61	2.247
	958	5.902	5.891	6.569	6.204	7.302	2.057
	959	5.954	5.938	6.656	6.27	7.295	2.127
	960	5.811	5.797	6.448	6.093	6.733	2.197
	961	5.664	5.656	6.328	5.95	6.339	2.293
	962	5.224	5.212	5.954	5.556	6.348	2.111
	963	5.681	5.672	6.345	5.977	6.79	2.19
	964	5.533	5.527	6.246	5.852	6.096	2.194
	965	6.035	6.025	6.672	6.322	6.467	2.15
	966	5.549	5.546	6.205	5.834	6.261	2.206
	967	5.766	5.759	6.442	6.076	6.413	2.136
	968	6.166	6.159	6.866	6.495	6.793	2.166
	969	5.98	5.973	6.672	6.304	6.563	2.185
	970	6.215	6.201	6.893	6.513	7.564	2.222
	971	6.328	6.312	7.016	6.623	7.113	2.13
	972	6.6	6.584	7.258	6.879	7.542	2.257
	973	6.262	6.249	6.932	6.547	6.755	2.147
	974	6.302	6.293	6.939	6.577	7.212	2.134
	975	6.61	6.598	7.262	6.897	6.997	2.192
	976	6.259	6.236	6.956	6.557	6.954	2.141
	977	5.675	5.668	6.373	5.986	6.491	2.234
	978	5.716	5.713	6.423	6.031	6.868	2.159
	979	5.497	5.487	6.207	5.798	6.445	2.168
	980	5.67	5.663	6.372	5.968	6.137	2.209
	981	5.588	5.58	6.246	5.875	6.286	2.258
	982	5.42	5.418	6.09	5.716	6.783	2.168
	983	5.197	5.193	5.864	5.494	6.321	2.164
	984	5.624	5.613	6.278	5.907	6.696	2.071
	985	5.994	5.986	6.675	6.292	6.693	2.177
	986	5.759	5.758	6.475	6.093	6.59	2.137
	987	5.684	5.668	6.392	6.005	6.038	2.146
	988	5.765	5.761	6.517	6.116	5.851	2.127
	989	5.628	5.625	6.358	5.952	6.157	2.153
	990	5.795	5.793	6.48	6.103	5.882	2.208
	991	6.098	6.089	6.783	6.392	6.069	2.11
	992	5.465	5.455	6.224	5.804	5.281	2.212
	993	5.924	5.916	6.638	6.248	5.119	2.15
	994	6.091	6.084	6.757	6.397	5.63	1.929
	995	5.95	5.937	6.679	6.283	5.686	2.049
	996	6.075	6.057	6.774	6.377	6.429	2.268
	997	5.959	5.946	6.68	6.273	6.907	2.134
	998	6.123	6.104	6.79	6.405	6.39	2.118
	999	5.872	5.863	6.573	6.185	7.101	2.179
	1000	5.503	5.49	6.264	5.835	6.515	2.177

## Sheet: 4CDB_CID441667
	frame#	Prot_CA	Prot_Backbone	Prot_Sidechain	Prot_All_Heavy	Lig_wrt_Protein	Lig_wrt_Ligand
	0	0	0	0	0	0	0
	1	1.347	1.371	1.98	1.585	1.519	0.332
	2	1.549	1.559	2.254	1.828	1.6	0.499
	3	2.421	2.432	3.006	2.654	1.839	0.373
	4	2.614	2.617	3.215	2.857	1.964	0.616
	5	2.963	2.975	3.52	3.194	3.002	0.589
	6	3.08	3.091	3.604	3.298	3.382	0.741
	7	2.336	2.356	2.993	2.599	2.879	0.726
	8	2.124	2.142	2.837	2.406	2.3	0.963
	9	1.695	1.716	2.491	2.032	1.936	0.617
	10	2.333	2.346	3.173	2.712	1.791	0.549
	11	1.718	1.752	2.643	2.125	1.98	0.593
	12	2.329	2.353	3.082	2.634	2.97	0.545
	13	1.934	1.965	2.759	2.279	2.285	0.685
	14	1.708	1.737	2.656	2.117	2.102	0.657
	15	1.601	1.625	2.617	2.041	1.774	0.674
	16	2.218	2.234	3.008	2.562	2.888	0.641
	17	1.867	1.891	2.735	2.229	2.705	0.691
	18	2.3	2.32	3.081	2.636	2.928	0.671
	19	2.162	2.191	3.02	2.533	3.852	0.846
	20	2.014	2.043	2.85	2.376	2.586	0.577
	21	2.44	2.461	3.2	2.77	3.62	0.652
	22	1.817	1.843	2.722	2.196	3.079	0.72
	23	2.1	2.116	2.956	2.465	1.944	0.608
	24	2.806	2.813	3.594	3.155	2.935	0.486
	25	2.781	2.792	3.6	3.155	2.309	0.47
	26	2.654	2.672	3.463	3.02	2.356	0.437
	27	2.874	2.885	3.636	3.211	3.012	0.385
	28	2.439	2.456	3.303	2.835	2.307	0.37
	29	2.649	2.672	3.416	2.989	2.432	0.41
	30	2.282	2.302	3.141	2.674	1.491	0.478
	31	2.391	2.417	3.248	2.785	1.824	0.464
	32	2.343	2.369	3.259	2.773	2.199	0.472
	33	2.295	2.31	3.184	2.696	1.797	0.443
	34	2.343	2.359	3.202	2.72	1.96	0.501
	35	2.837	2.854	3.628	3.199	2.681	0.458
	36	2.752	2.767	3.54	3.107	2.637	0.429
	37	2.529	2.541	3.303	2.874	2.19	0.469
	38	2.71	2.726	3.476	3.054	2.408	0.535
	39	2.276	2.289	3.1	2.638	1.31	0.489
	40	2.058	2.076	2.963	2.469	1.612	0.593
	41	2.409	2.431	3.184	2.772	1.797	0.472
	42	2.733	2.745	3.487	3.077	1.794	0.472
	43	3.105	3.115	3.758	3.405	2.106	0.446
	44	2.627	2.637	3.38	2.964	2.625	0.605
	45	2.276	2.293	3.157	2.678	2.384	0.549
	46	2.263	2.282	3.051	2.608	3.107	0.649
	47	1.889	1.908	2.841	2.312	2.44	0.591
	48	1.911	1.924	2.859	2.319	3.176	0.486
	49	1.684	1.709	2.701	2.149	2.153	0.66
	50	1.961	1.977	2.858	2.353	1.999	0.667
	51	1.838	1.862	2.753	2.241	3.073	0.651
	52	1.933	1.951	2.762	2.282	2.191	0.727
	53	2.395	2.408	3.128	2.716	3.184	0.63
	54	2.617	2.627	3.306	2.918	2.799	0.798
	55	2.53	2.536	3.237	2.844	2.529	0.619
	56	2.342	2.359	3.103	2.676	1.968	0.524
	57	2.218	2.232	3.021	2.563	2.791	0.665
	58	2.154	2.171	3.07	2.563	1.626	0.703
	59	2.336	2.353	3.138	2.703	2.602	0.681
	60	2.192	2.202	3.076	2.589	2.657	0.585
	61	3.068	3.085	3.771	3.402	3.696	0.566
	62	1.999	2.016	2.842	2.369	2.915	0.862
	63	2.615	2.636	3.342	2.93	2.24	0.746
	64	2.305	2.324	3.096	2.65	2.399	0.48
	65	1.929	1.94	2.883	2.351	1.575	0.548
	66	1.814	1.836	2.814	2.26	2.271	0.644
	67	1.93	1.952	2.851	2.34	2.932	0.663
	68	1.877	1.888	2.841	2.295	2.114	0.504
	69	1.945	1.962	2.881	2.366	2.13	0.534
	70	2.155	2.157	3.025	2.53	2.17	0.502
	71	1.933	1.963	2.846	2.336	1.501	0.528
	72	2.447	2.465	3.206	2.773	2.606	0.576
	73	2.545	2.567	3.343	2.903	3.402	0.492
	74	2.961	2.97	3.646	3.249	3.226	0.445
	75	2.601	2.611	3.387	2.945	2.222	0.547
	76	3.892	3.903	4.452	4.147	4.311	0.493
	77	3.695	3.706	4.269	3.955	4.15	0.593
	78	3.173	3.195	3.808	3.471	3.24	0.771
	79	2.856	2.873	3.562	3.17	2.31	0.664
	80	3.078	3.091	3.842	3.423	2.195	0.595
	81	3.255	3.258	3.935	3.557	2.679	0.494
	82	2.518	2.517	3.372	2.901	2.431	0.378
	83	2.394	2.4	3.204	2.748	1.934	0.389
	84	3.242	3.262	3.887	3.531	2.827	0.646
	85	3.105	3.115	3.807	3.407	2.104	0.559
	86	4.117	4.126	4.72	4.388	3.033	0.491
	87	3.933	3.945	4.55	4.214	2.756	0.41
	88	3.34	3.353	4.021	3.648	2.07	0.391
	89	3.661	3.666	4.34	3.966	2.695	0.556
	90	3.441	3.445	4.073	3.721	2.887	0.506
	91	2.539	2.551	3.272	2.863	2.083	0.516
	92	2.95	2.964	3.643	3.25	2.337	0.488
	93	2.937	2.957	3.676	3.257	2.057	0.381
	94	2.6	2.621	3.377	2.944	1.835	0.546
	95	2.594	2.617	3.404	2.953	2.039	0.711
	96	3.022	3.038	3.708	3.337	3.146	0.424
	97	3.055	3.06	3.777	3.388	3.908	0.519
	98	2.744	2.751	3.531	3.089	3.211	0.579
	99	3.208	3.22	3.923	3.547	3.167	0.464
	100	3.434	3.429	4.119	3.755	3.359	0.491
	101	3.966	3.972	4.541	4.242	4.624	0.629
	102	2.99	2.994	3.627	3.272	3.195	0.513
	103	2.76	2.763	3.535	3.114	3.087	0.727
	104	2.874	2.884	3.595	3.207	3.517	0.723
	105	3.276	3.284	3.913	3.56	2.384	0.525
	106	2.973	2.989	3.655	3.285	2.704	0.427
	107	2.761	2.779	3.531	3.106	2.62	0.479
	108	2.971	2.981	3.697	3.293	3.058	0.582
	109	2.864	2.878	3.634	3.213	2.301	0.61
	110	2.751	2.765	3.516	3.095	2.195	0.531
	111	2.741	2.759	3.541	3.114	2.516	0.599
	112	3.198	3.211	3.933	3.54	3.05	0.38
	113	3.236	3.251	3.964	3.573	3.403	0.52
	114	3.307	3.324	4.036	3.652	3.393	0.622
	115	2.897	2.909	3.754	3.3	1.816	0.22
	116	3.225	3.234	4.016	3.595	2.092	0.412
	117	3.577	3.582	4.341	3.95	3.203	0.217
	118	3.667	3.674	4.405	4.031	4.955	0.501
	119	3.593	3.602	4.325	3.958	4.718	0.66
	120	4.074	4.077	4.755	4.409	5.196	0.59
	121	4.43	4.436	5.151	4.81	4.702	0.491
	122	4.28	4.281	4.998	4.631	5.13	0.545
	123	4.298	4.304	5.004	4.65	4.73	0.496
	124	3.718	3.734	4.464	4.087	3.826	0.693
	125	3.559	3.569	4.34	3.924	3.592	0.532
	126	4.013	4.022	4.693	4.336	2.993	0.462
	127	2.955	2.97	3.807	3.359	2.199	0.477
	128	4.032	4.034	4.795	4.398	3.443	0.474
	129	4.271	4.277	4.929	4.583	4.224	0.552
	130	4.083	4.089	4.783	4.417	3.046	0.744
	131	4.795	4.796	5.441	5.117	3.939	0.376
	132	5.017	5.016	5.649	5.316	5.616	0.685
	133	4.155	4.153	4.859	4.492	3.436	0.523
	134	4.611	4.612	5.295	4.944	3.635	0.632
	135	4.229	4.243	4.894	4.548	3.321	0.374
	136	3.801	3.813	4.547	4.168	2.808	0.536
	137	3.17	3.179	3.999	3.565	3.599	0.725
	138	3.394	3.404	4.147	3.756	2.872	0.516
	139	2.726	2.736	3.62	3.142	2.436	0.549
	140	3.742	3.746	4.469	4.08	2.899	0.344
	141	3.576	3.589	4.324	3.937	2.751	0.521
	142	4.098	4.102	4.756	4.403	3.104	0.478
	143	3.924	3.932	4.64	4.28	3.61	0.451
	144	3.838	3.84	4.546	4.169	3.409	0.349
	145	3.996	3.992	4.753	4.351	3.728	0.469
	146	4.287	4.293	4.996	4.629	4.2	0.357
	147	3.455	3.466	4.205	3.807	3.745	0.496
	148	3.951	3.959	4.667	4.295	3.666	0.308
	149	5.4	5.401	6.024	5.711	5.569	0.7
	150	4.206	4.206	4.939	4.556	4.366	0.701
	151	3.953	3.956	4.635	4.269	4.019	0.311
	152	3.827	3.831	4.552	4.164	3.433	0.626
	153	3.925	3.93	4.652	4.271	4.384	0.614
	154	4.601	4.605	5.252	4.929	5.182	0.587
	155	5.04	5.037	5.67	5.365	4.989	0.471
	156	4.975	4.97	5.634	5.308	5.334	0.633
	157	4.742	4.744	5.377	5.058	5.338	0.529
	158	4.274	4.274	4.971	4.617	4.587	0.618
	159	4.022	4.022	4.734	4.366	4.108	0.563
	160	5.368	5.363	6.004	5.687	4.349	0.458
	161	5.348	5.344	5.93	5.646	5.12	0.441
	162	4.574	4.578	5.156	4.853	4.232	0.502
	163	5.194	5.196	5.77	5.487	5.257	0.502
	164	5.085	5.084	5.699	5.382	5.006	0.752
	165	5.239	5.242	5.806	5.512	5.311	0.646
	166	3.898	3.903	4.65	4.252	3.296	0.385
	167	4.306	4.308	4.946	4.61	5.088	0.437
	168	3.515	3.531	4.251	3.876	2.767	0.461
	169	3.913	3.918	4.582	4.231	3.109	0.544
	170	4.961	4.961	5.579	5.271	4.582	0.435
	171	4.249	4.246	4.897	4.561	3.452	0.677
	172	4.684	4.694	5.282	4.98	4.181	0.369
	173	4.948	4.944	5.577	5.257	4.409	0.527
	174	4.713	4.707	5.315	5.001	4.415	0.548
	175	4.846	4.843	5.431	5.131	3.58	0.599
	176	4.008	4.01	4.617	4.296	3.602	0.637
	177	3.804	3.801	4.485	4.108	3.71	0.734
	178	4.711	4.708	5.325	5.01	4.447	0.663
	179	4.226	4.231	4.858	4.516	4.194	0.598
	180	3.785	3.79	4.439	4.078	3.167	0.312
	181	4.498	4.49	5.098	4.765	4.296	0.523
	182	5.117	5.11	5.7	5.387	4.792	0.327
	183	5.569	5.564	6.135	5.842	5.295	0.599
	184	5.764	5.752	6.312	6.029	5.749	0.749
	185	5.193	5.187	5.785	5.475	4.927	0.702
	186	4.815	4.809	5.457	5.118	4.268	0.649
	187	5.043	5.044	5.627	5.32	4.574	0.549
	188	4.613	4.613	5.183	4.88	4.801	0.793
	189	5.349	5.347	5.901	5.614	4.64	0.726
	190	4.622	4.623	5.233	4.902	4.321	0.659
	191	4.932	4.923	5.539	5.218	5.25	0.745
	192	4.739	4.737	5.353	5.037	4.918	0.75
	193	4.814	4.818	5.453	5.125	5.37	0.712
	194	4.637	4.633	5.21	4.9	5.574	0.814
	195	4.056	4.062	4.645	4.311	3.909	0.689
	196	5.014	5.006	5.557	5.25	4.808	0.55
	197	6.399	6.39	6.932	6.644	6.509	0.633
	198	5.855	5.851	6.403	6.125	5.7	0.658
	199	5.226	5.221	5.815	5.506	3.871	0.439
	200	4.178	4.178	4.766	4.432	3.63	0.497
	201	4.112	4.114	4.723	4.38	3.335	0.506
	202	5.386	5.384	5.957	5.661	4.602	0.627
	203	4.83	4.834	5.437	5.118	4.443	0.528
	204	4.42	4.423	5.058	4.714	4.776	0.622
	205	4.451	4.453	5.093	4.758	4.69	0.738
	206	4.391	4.387	5.002	4.674	5.376	0.791
	207	4.867	4.872	5.428	5.13	5.668	0.726
	208	4.778	4.77	5.39	5.062	4.118	0.531
	209	4.365	4.359	4.952	4.632	5.432	0.858
	210	4.421	4.418	5.008	4.693	4.164	0.98
	211	4.163	4.161	4.787	4.439	4.495	0.826
	212	4.649	4.648	5.187	4.893	4.879	0.724
	213	4.179	4.168	4.799	4.464	4.384	0.788
	214	4.204	4.198	4.779	4.478	4.878	0.719
	215	3.782	3.78	4.385	4.042	3.86	0.767
	216	4.813	4.808	5.396	5.085	4.276	0.555
	217	4.371	4.363	5.037	4.674	3.855	0.689
	218	4.32	4.318	4.997	4.639	4.484	0.651
	219	4.468	4.467	5.116	4.77	4.538	0.653
	220	4.337	4.335	4.968	4.61	4.232	0.696
	221	3.666	3.666	4.348	3.955	4.189	0.562
	222	3.896	3.893	4.594	4.197	3.275	0.58
	223	2.993	2.994	3.834	3.359	2.981	0.588
	224	3.055	3.058	3.82	3.38	2.462	0.309
	225	3.609	3.6	4.244	3.877	3.744	0.533
	226	3.834	3.838	4.461	4.121	4.351	0.487
	227	3.586	3.587	4.27	3.9	3.836	0.721
	228	2.848	2.862	3.652	3.217	3.172	0.706
	229	4.01	4.01	4.7	4.336	3.313	0.518
	230	4.658	4.656	5.276	4.946	4.132	0.376
	231	4.709	4.71	5.308	4.974	4.483	0.459
	232	5.058	5.051	5.655	5.337	4.774	0.564
	233	5.088	5.084	5.662	5.352	5.115	0.654
	234	4.158	4.162	4.786	4.448	3.897	0.793
	235	4.246	4.241	4.874	4.529	4.448	0.573
	236	4.009	4.011	4.625	4.278	3.423	0.486
	237	3.033	3.03	3.78	3.369	3.23	0.546
	238	3.293	3.294	3.976	3.592	2.703	0.541
	239	3.321	3.323	4.045	3.64	3.05	0.751
	240	3.476	3.483	4.148	3.786	4.205	0.677
	241	3.292	3.3	3.998	3.602	4.009	0.527
	242	3.345	3.347	4.041	3.644	4.095	0.546
	243	3.968	3.965	4.626	4.239	4.429	0.717
	244	3.862	3.863	4.53	4.144	4.432	0.65
	245	2.683	2.69	3.569	3.051	2.888	0.652
	246	3.592	3.59	4.33	3.924	3.357	0.686
	247	4.067	4.061	4.763	4.382	3.842	0.66
	248	3.877	3.881	4.563	4.167	3.05	0.339
	249	4.208	4.213	4.882	4.499	3.321	0.438
	250	3.84	3.849	4.569	4.165	3.054	0.489
	251	4.671	4.673	5.351	4.977	3.818	0.577
	252	4.266	4.27	4.965	4.585	4.505	0.731
	253	4.971	4.978	5.59	5.262	4.719	0.691
	254	5.002	4.998	5.627	5.297	4.803	0.562
	255	5.012	5.009	5.671	5.332	4.964	0.584
	256	4.347	4.35	4.999	4.664	3.063	0.299
	257	4.123	4.13	4.861	4.48	3.071	0.581
	258	5.004	4.998	5.606	5.296	4.005	0.256
	259	5.021	5.02	5.651	5.325	3.676	0.467
	260	4.688	4.698	5.301	4.988	3.994	0.498
	261	5.035	5.035	5.687	5.36	4.802	0.487
	262	5.614	5.611	6.208	5.911	4.819	0.816
	263	4.883	4.88	5.49	5.171	4.134	0.497
	264	6.299	6.289	6.878	6.592	5.697	0.782
	265	6.746	6.732	7.27	7.012	6.177	0.716
	266	6.401	6.394	6.959	6.672	5.422	0.588
	267	5.801	5.788	6.319	6.063	5.524	0.473
	268	6.432	6.423	6.989	6.72	4.928	0.636
	269	5.957	5.952	6.551	6.253	4.537	0.487
	270	6.006	5.997	6.595	6.301	5.132	0.52
	271	6.048	6.043	6.613	6.332	5.744	0.598
	272	6.54	6.528	7.116	6.82	6.563	0.681
	273	6.14	6.13	6.709	6.422	6.53	0.661
	274	6.038	6.032	6.605	6.307	5.564	0.664
	275	5.763	5.759	6.303	6.023	5.896	0.654
	276	6.229	6.221	6.828	6.523	5.289	0.664
	277	5.555	5.55	6.118	5.82	4.964	0.41
	278	5.774	5.77	6.337	6.045	6.648	0.83
	279	5.45	5.44	6.032	5.734	4.865	0.575
	280	5.915	5.91	6.522	6.231	5.593	0.476
	281	6.591	6.584	7.166	6.901	5.485	0.503
	282	6.876	6.864	7.42	7.158	6.378	0.601
	283	6.758	6.749	7.267	7.016	6.617	0.488
	284	6.61	6.606	7.1	6.86	6.374	0.518
	285	6.42	6.417	6.909	6.665	6.051	0.346
	286	6.159	6.158	6.678	6.42	5.094	0.509
	287	5.96	5.957	6.482	6.22	5.524	0.639
	288	5.807	5.802	6.343	6.079	5.625	0.602
	289	5.121	5.112	5.66	5.39	4.115	0.426
	290	5.008	5.011	5.553	5.276	5.107	0.596
	291	4.852	4.845	5.46	5.15	4.674	0.565
	292	4.506	4.508	5.114	4.812	3.432	0.406
	293	5.112	5.118	5.676	5.418	4.998	0.401
	294	5.888	5.887	6.427	6.176	6.046	0.607
	295	5.447	5.455	5.947	5.722	5.42	0.548
	296	5.821	5.818	6.363	6.101	5.437	0.683
	297	5.201	5.203	5.742	5.481	5.053	0.536
	298	5.183	5.185	5.708	5.451	5.305	0.74
	299	5.39	5.391	5.894	5.646	6.202	0.598
	300	4.574	4.573	5.192	4.878	4.643	0.442
	301	4.069	4.081	4.772	4.43	3.849	0.733
	302	4.971	4.974	5.551	5.274	6.355	0.662
	303	5.298	5.298	5.886	5.616	5.48	0.519
	304	5.594	5.594	6.223	5.918	5.691	0.508
	305	5.73	5.726	6.304	6.028	5.712	0.598
	306	5.473	5.477	6.056	5.762	4.958	0.47
	307	5.982	5.976	6.497	6.235	5.733	0.493
	308	5.069	5.07	5.644	5.349	5.612	0.74
	309	5.433	5.429	5.977	5.697	5.55	0.862
	310	5.748	5.747	6.298	6.032	5.983	0.573
	311	5.863	5.859	6.375	6.124	6.05	0.753
	312	6.239	6.234	6.801	6.527	5.815	0.877
	313	6.01	6.008	6.562	6.299	6.236	0.713
	314	5.402	5.397	5.935	5.68	5.187	0.707
	315	5.987	5.981	6.581	6.286	5.745	0.583
	316	6.491	6.475	7.121	6.808	6.081	0.606
	317	6.846	6.832	7.497	7.185	6.756	0.729
	318	6.489	6.483	7.107	6.812	6.414	0.69
	319	6.677	6.667	7.244	6.957	6.528	0.725
	320	6.779	6.77	7.383	7.078	7.015	0.647
	321	6.063	6.051	6.677	6.375	5.789	0.567
	322	6.224	6.216	6.895	6.571	5.408	0.719
	323	6.867	6.854	7.517	7.214	6.5	0.335
	324	7.213	7.197	7.828	7.547	6.59	0.696
	325	7.063	7.053	7.718	7.405	5.922	0.64
	326	5.748	5.738	6.445	6.096	5.091	0.641
	327	5.764	5.748	6.424	6.09	5.247	0.585
	328	6.564	6.555	7.225	6.913	6.522	0.629
	329	6.371	6.362	6.982	6.699	6.089	0.574
	330	6.274	6.266	6.872	6.593	6.307	0.643
	331	8.045	8.028	8.622	8.361	7.389	0.462
	332	7.61	7.595	8.178	7.896	7.32	0.369
	333	6.506	6.496	7.072	6.79	6.023	0.662
	334	5.607	5.601	6.237	5.924	4.691	0.627
	335	5.48	5.471	6.081	5.766	4.885	0.598
	336	5.653	5.645	6.217	5.924	5.379	0.576
	337	6.369	6.369	6.922	6.661	5.25	0.689
	338	5.084	5.076	5.684	5.387	4.988	0.73
	339	5.226	5.228	5.809	5.527	4.883	0.649
	340	4.576	4.575	5.188	4.885	4.433	0.6
	341	4.94	4.944	5.496	5.214	4.399	0.543
	342	5.305	5.301	5.851	5.574	4.905	0.494
	343	4.816	4.813	5.338	5.069	4.522	0.537
	344	5.771	5.77	6.276	6.03	5.945	0.629
	345	5.112	5.11	5.632	5.373	4.338	0.578
	346	5.242	5.247	5.777	5.522	4.516	0.372
	347	4.687	4.694	5.293	5.001	3.944	0.474
	348	4.838	4.839	5.397	5.128	3.962	0.574
	349	5.615	5.624	6.208	5.937	5.138	0.573
	350	5.518	5.518	6.05	5.792	4.818	0.437
	351	6.084	6.085	6.619	6.365	5.51	0.459
	352	5.165	5.167	5.703	5.44	4.887	0.398
	353	5.417	5.417	5.99	5.7	5.232	0.676
	354	5.626	5.63	6.221	5.92	5.356	0.748
	355	6.15	6.147	6.668	6.414	5.761	0.516
	356	5.826	5.828	6.357	6.1	4.905	0.516
	357	6.188	6.183	6.704	6.438	5.471	0.581
	358	6.537	6.533	7.09	6.817	5.712	0.752
	359	5.942	5.935	6.471	6.194	5.514	0.517
	360	5.415	5.418	5.959	5.683	4.945	0.406
	361	6.519	6.522	7.032	6.787	6.269	0.563
	362	5.975	5.972	6.592	6.282	5.62	0.617
	363	6.5	6.498	7.043	6.78	5.535	0.609
	364	6.156	6.149	6.721	6.428	5.917	0.698
	365	6.304	6.299	6.883	6.6	5.464	0.623
	366	5.83	5.822	6.467	6.152	4.858	0.663
	367	6.264	6.251	6.854	6.558	5.259	0.716
	368	6.859	6.85	7.355	7.119	5.936	0.772
	369	6.527	6.522	7.102	6.828	5.712	0.648
	370	5.872	5.867	6.472	6.174	5.709	0.747
	371	6.077	6.067	6.63	6.352	6.645	0.668
	372	6.668	6.669	7.233	6.967	6.512	0.742
	373	7.006	6.999	7.525	7.279	8.003	0.699
	374	6.303	6.295	6.835	6.577	6.895	0.739
	375	5.543	5.545	6.103	5.816	5.419	0.694
	376	6.318	6.314	6.911	6.62	4.976	0.632
	377	7.824	7.816	8.349	8.091	7.286	0.546
	378	7.664	7.644	8.251	7.955	6.731	0.63
	379	7.643	7.639	8.193	7.929	6.796	0.684
	380	8.315	8.298	8.848	8.598	8.17	0.63
	381	8.734	8.715	9.283	9.023	7.958	0.577
	382	8.144	8.131	8.694	8.433	7.548	0.578
	383	8.335	8.319	8.812	8.575	8.578	0.733
	384	8.573	8.56	9.084	8.819	8.682	0.736
	385	8.098	8.078	8.66	8.379	7.407	0.747
	386	9.252	9.241	9.787	9.536	7.568	0.615
	387	9.463	9.444	9.992	9.739	8.741	0.645
	388	9.379	9.365	9.91	9.657	9.097	0.764
	389	8.385	8.367	8.906	8.64	8.278	0.677
	390	8.967	8.953	9.496	9.233	7.923	0.592
	391	9.48	9.468	10	9.752	8.436	0.534
	392	9.105	9.09	9.643	9.395	8.861	0.761
	393	9.334	9.319	9.849	9.609	8.643	0.724
	394	9.634	9.623	10.129	9.896	9.13	0.697
	395	9.284	9.276	9.807	9.563	8.792	0.787
	396	10.7	10.677	11.27	11.006	10.297	0.768
	397	9.767	9.749	10.264	10.033	8.788	0.69
	398	9.998	9.979	10.54	10.299	9.41	0.905
	399	10.217	10.203	10.769	10.537	9.282	0.801
	400	10.383	10.362	10.965	10.718	9.98	0.867
	401	10.371	10.35	10.949	10.682	10.371	0.693
	402	9.865	9.852	10.368	10.144	9.484	0.724
	403	8.877	8.863	9.371	9.151	8.371	0.674
	404	8.473	8.456	9.046	8.785	7.615	0.764
	405	7.81	7.798	8.356	8.107	7.686	0.75
	406	7.41	7.407	7.895	7.67	6.798	0.605
	407	6.976	6.97	7.477	7.233	7.001	0.587
	408	6.989	6.977	7.481	7.238	6.871	0.612
	409	6.35	6.344	6.875	6.619	6.444	0.512
	410	6.895	6.886	7.374	7.139	7.173	0.676
	411	7.527	7.512	8	7.783	7.216	0.636
	412	8.496	8.48	8.953	8.741	8.693	0.545
	413	7.024	7.009	7.557	7.31	6.354	0.676
	414	6.368	6.358	6.967	6.672	5.847	0.615
	415	6.507	6.501	7.087	6.8	5.979	0.671
	416	6.179	6.175	6.662	6.415	6.349	0.622
	417	5.906	5.899	6.448	6.163	5.299	0.543
	418	5.576	5.57	6.081	5.816	5.247	0.644
	419	5.328	5.322	5.875	5.596	5.205	0.696
	420	5.75	5.741	6.282	6.002	6.186	0.744
	421	5.652	5.651	6.211	5.932	5.667	0.683
	422	6.179	6.173	6.744	6.455	5.722	0.658
	423	5.642	5.635	6.202	5.914	5.214	0.621
	424	6.548	6.542	7.066	6.805	5.749	0.667
	425	6.335	6.327	6.867	6.597	5.635	0.63
	426	6.342	6.339	6.873	6.606	5.568	0.696
	427	6.181	6.181	6.692	6.431	5.479	0.64
	428	5.961	5.957	6.498	6.23	5.839	0.614
	429	5.585	5.585	6.115	5.848	5.025	0.691
	430	5.696	5.693	6.235	5.962	4.912	0.515
	431	5.089	5.089	5.688	5.395	4.44	0.52
	432	5.174	5.173	5.785	5.464	5.04	0.657
	433	5.538	5.531	6.111	5.817	5.102	0.492
	434	4.706	4.7	5.329	5.002	3.844	0.675
	435	4.27	4.278	4.921	4.571	4.087	0.617
	436	4.783	4.782	5.403	5.088	4.365	0.598
	437	4.497	4.499	5.091	4.776	4.428	0.657
	438	3.614	3.622	4.35	3.961	4.242	0.603
	439	4.37	4.372	4.974	4.661	5.039	0.626
	440	4.097	4.098	4.771	4.429	5.359	0.616
	441	3.932	3.939	4.63	4.272	3.717	0.603
	442	3.605	3.621	4.318	3.969	4.054	0.692
	443	3.805	3.809	4.452	4.127	4.344	0.659
	444	4.115	4.122	4.765	4.443	4.433	0.603
	445	4.136	4.142	4.814	4.476	4.625	0.744
	446	4.268	4.275	4.927	4.596	5.41	0.663
	447	4.66	4.66	5.238	4.958	6.216	0.631
	448	4.462	4.466	5.155	4.827	4.327	0.678
	449	4.823	4.823	5.403	5.117	5.036	0.636
	450	5.071	5.065	5.701	5.389	4.323	0.618
	451	4.448	4.456	5.07	4.764	3.208	0.707
	452	3.982	3.987	4.654	4.308	4.292	0.502
	453	3.827	3.841	4.543	4.187	4.284	0.654
	454	3.637	3.647	4.428	4.039	3.441	0.689
	455	2.944	2.966	3.848	3.383	3.026	0.59
	456	3.326	3.348	4.166	3.75	3.545	0.647
	457	3.926	3.938	4.639	4.278	5	0.707
	458	3.633	3.65	4.369	3.998	4.225	0.644
	459	3.879	3.892	4.549	4.21	5.016	0.589
	460	4.696	4.705	5.344	5.03	4.829	0.584
	461	4.704	4.707	5.332	5.021	5.41	0.631
	462	4.451	4.455	5.102	4.771	4.806	0.614
	463	4.029	4.033	4.739	4.361	4.929	0.565
	464	3.911	3.916	4.62	4.246	5.014	0.597
	465	4.651	4.657	5.316	4.983	5.343	0.706
	466	4.738	4.74	5.348	5.034	5.861	0.592
	467	4.242	4.249	4.899	4.569	5.384	0.499
	468	4.917	4.912	5.51	5.201	4.919	0.712
	469	5.55	5.546	6.102	5.833	6.209	0.796
	470	5.427	5.425	6.032	5.737	5.716	0.683
	471	4.937	4.933	5.491	5.213	4.894	0.559
	472	5.84	5.842	6.362	6.109	5.804	0.559
	473	5.253	5.257	5.853	5.555	5.537	0.605
	474	5.814	5.805	6.335	6.084	5.988	0.552
	475	5.85	5.854	6.366	6.119	6.029	0.728
	476	5.948	5.95	6.514	6.243	7.024	0.808
	477	6.241	6.241	6.746	6.506	7.194	0.682
	478	5.335	5.336	5.857	5.601	6.352	0.869
	479	4.723	4.724	5.277	4.996	5.948	0.814
	480	5.108	5.114	5.657	5.391	5.44	0.798
	481	4.956	4.96	5.522	5.247	6.979	0.796
	482	5.155	5.159	5.717	5.458	5.767	0.583
	483	5.364	5.358	5.915	5.647	6.362	0.616
	484	5.35	5.355	5.858	5.628	5.679	0.669
	485	5.879	5.878	6.365	6.144	6.414	0.692
	486	6.581	6.579	7.145	6.881	6.921	0.596
	487	6.49	6.493	7.049	6.8	7.008	0.825
	488	7.194	7.191	7.75	7.496	6.002	0.665
	489	7.019	7.017	7.647	7.362	6.134	0.514
	490	6.29	6.29	6.852	6.6	5.252	0.555
	491	5.415	5.408	6.004	5.719	5.96	0.807
	492	5.053	5.057	5.662	5.369	5.43	0.751
	493	4.853	4.86	5.514	5.197	4.635	0.724
	494	5.869	5.875	6.409	6.163	6.675	0.661
	495	6.113	6.116	6.704	6.437	6.16	0.718
	496	6.765	6.769	7.351	7.093	7.024	0.67
	497	6.32	6.319	6.975	6.685	6.429	0.675
	498	5.46	5.461	6.094	5.795	4.383	0.595
	499	5.451	5.455	6.105	5.804	6.044	0.638
	500	6.016	6.017	6.62	6.34	6.028	0.969
	501	5.901	5.905	6.504	6.233	5.885	0.931
	502	6.269	6.262	6.847	6.567	5.912	0.665
	503	5.994	5.989	6.585	6.297	5.964	0.64
	504	5.179	5.188	5.828	5.522	5.011	0.705
	505	5.678	5.68	6.281	6.003	5.925	0.599
	506	5.763	5.758	6.397	6.109	4.623	0.581
	507	6.489	6.488	7.034	6.791	6.808	0.819
	508	6.79	6.784	7.357	7.09	6.624	0.587
	509	6.733	6.73	7.269	7.014	6.126	0.775
	510	6.504	6.509	7.071	6.805	5.987	0.741
	511	6.423	6.427	7.043	6.754	5.274	0.598
	512	5.827	5.826	6.497	6.184	5.081	0.542
	513	5.366	5.373	6.011	5.705	4.739	0.67
	514	6.241	6.247	6.867	6.588	6.468	0.559
	515	6.093	6.096	6.721	6.431	6.041	0.509
	516	6.173	6.179	6.729	6.477	5.714	0.595
	517	5.855	5.858	6.491	6.198	5.91	0.785
	518	5.465	5.466	6.017	5.756	5.965	0.524
	519	5.623	5.629	6.218	5.918	5.812	0.497
	520	5.07	5.067	5.712	5.416	4.922	0.65
	521	4.46	4.463	5.145	4.816	3.985	0.593
	522	4.516	4.521	5.178	4.846	5.154	0.631
	523	4.337	4.339	5.029	4.687	4.125	0.609
	524	4.644	4.648	5.281	4.974	4.394	0.659
	525	4.359	4.366	5.026	4.708	4.967	0.708
	526	5.006	5.012	5.622	5.331	5.703	0.666
	527	5.044	5.047	5.683	5.381	4.4	0.45
	528	5.068	5.074	5.723	5.413	5.893	0.64
	529	5.819	5.816	6.35	6.101	7.107	0.612
	530	4.528	4.537	5.188	4.88	4.829	0.618
	531	4.364	4.38	5.028	4.702	4.857	0.531
	532	4.358	4.367	4.982	4.673	5.041	0.829
	533	4.926	4.931	5.591	5.282	5.112	0.554
	534	5.366	5.366	5.982	5.683	6.258	0.629
	535	4.959	4.97	5.616	5.312	5.276	0.62
	536	4.939	4.949	5.582	5.288	6.062	0.624
	537	4.805	4.817	5.393	5.104	5.552	0.645
	538	5.296	5.301	5.873	5.598	5.567	0.755
	539	5.657	5.658	6.198	5.942	6.106	0.638
	540	5.651	5.653	6.13	5.896	5.546	0.545
	541	5.666	5.666	6.229	5.962	6.005	0.573
	542	5.646	5.647	6.214	5.949	5.794	0.619
	543	4.861	4.863	5.474	5.18	5.669	0.565
	544	5.423	5.426	5.977	5.716	5.666	0.742
	545	6.004	6.002	6.603	6.322	5.563	0.575
	546	6.465	6.457	7.013	6.753	6.196	0.585
	547	7.259	7.252	7.747	7.535	7.304	0.583
	548	6.872	6.865	7.402	7.156	5.893	0.683
	549	6.745	6.741	7.276	7.029	7.314	0.709
	550	5.931	5.939	6.508	6.233	6.057	0.643
	551	5.026	5.036	5.613	5.33	5.647	0.668
	552	5.846	5.851	6.389	6.132	5.699	0.602
	553	6.084	6.086	6.663	6.383	5.57	0.574
	554	6.296	6.294	6.818	6.573	6.492	0.638
	555	5.81	5.811	6.351	6.1	5.558	0.614
	556	5.098	5.112	5.688	5.416	5.393	0.603
	557	5.802	5.806	6.441	6.141	5.937	0.745
	558	5.503	5.509	6.087	5.811	5.588	0.58
	559	6.034	6.042	6.617	6.343	7.248	0.587
	560	5.818	5.821	6.397	6.133	6.968	0.748
	561	5.741	5.747	6.301	6.055	6.009	0.732
	562	6.504	6.507	7.044	6.806	6.803	0.57
	563	6.154	6.162	6.677	6.443	6.684	0.605
	564	5.647	5.652	6.169	5.926	5.689	0.774
	565	6.204	6.204	6.737	6.499	6.724	0.68
	566	6.176	6.177	6.698	6.469	5.917	0.643
	567	5.91	5.915	6.46	6.21	7.058	0.726
	568	5.339	5.348	5.949	5.672	5.994	0.667
	569	6.041	6.04	6.581	6.335	6.634	0.672
	570	5.48	5.484	6.044	5.779	5.468	0.602
	571	5.481	5.481	6.065	5.792	5.259	0.604
	572	5.46	5.458	6.027	5.749	5.306	0.603
	573	5.961	5.956	6.497	6.23	5.37	0.742
	574	6.684	6.68	7.245	6.973	5.984	0.797
	575	7.136	7.129	7.687	7.419	6.965	0.726
	576	7.756	7.746	8.35	8.056	7.953	0.691
	577	8.431	8.423	9.01	8.737	7.806	0.617
	578	9.207	9.192	9.749	9.502	8.981	0.736
	579	9.375	9.358	9.958	9.694	9.099	0.734
	580	8.892	8.87	9.504	9.223	8.68	0.632
	581	9.314	9.299	9.918	9.648	8.097	0.585
	582	8.919	8.901	9.523	9.243	7.869	0.615
	583	8.954	8.94	9.489	9.248	8.069	0.651
	584	8.403	8.391	8.959	8.693	7.793	0.507
	585	7.841	7.83	8.415	8.147	7.388	0.487
	586	7.997	7.982	8.572	8.311	8.753	0.641
	587	7.832	7.826	8.344	8.106	7.924	0.761
	588	7.595	7.589	8.083	7.854	7.606	0.678
	589	7.196	7.192	7.736	7.467	7.641	0.75
	590	6.567	6.564	7.14	6.846	6.447	0.677
	591	6.006	6.005	6.593	6.294	5.881	0.643
	592	4.974	4.983	5.592	5.276	5.435	0.779
	593	3.948	3.961	4.666	4.285	4.087	0.692
	594	5.046	5.053	5.664	5.339	5.077	0.663
	595	4.904	4.903	5.528	5.203	5.101	0.955
	596	5.438	5.443	6.045	5.736	5.457	0.709
	597	5.274	5.281	5.87	5.57	4.257	0.569
	598	5.211	5.219	5.849	5.528	4.916	0.638
	599	5.34	5.347	5.981	5.672	5.124	0.563
	600	4.838	4.838	5.496	5.157	5.252	0.87
	601	4.556	4.555	5.265	4.897	4.567	0.718
	602	4.292	4.298	5.009	4.637	3.838	0.737
	603	4.677	4.679	5.365	5.004	4.087	0.57
	604	4.406	4.416	5.081	4.717	3.494	0.671
	605	4.897	4.893	5.524	5.171	3.853	0.547
	606	4.626	4.63	5.257	4.913	3.49	0.61
	607	5.462	5.471	6.052	5.734	4.333	0.613
	608	6.147	6.147	6.801	6.47	5.938	0.617
	609	5.548	5.553	6.119	5.829	5.633	0.659
	610	5.556	5.559	6.133	5.846	5.705	0.702
	611	5.673	5.668	6.24	5.94	5.166	0.786
	612	5.563	5.561	6.184	5.867	4.696	0.755
	613	5.692	5.689	6.317	6.002	4.483	0.539
	614	6.56	6.557	7.173	6.861	5.662	0.727
	615	6.349	6.345	6.972	6.66	5.041	0.677
	616	6.286	6.278	6.855	6.541	5.971	0.677
	617	5.942	5.94	6.593	6.25	5.269	0.941
	618	5.752	5.745	6.406	6.047	5.174	0.979
	619	5.12	5.117	5.744	5.386	4.314	1.028
	620	4.944	4.941	5.513	5.178	4.489	0.832
	621	4.581	4.583	5.229	4.875	3.818	0.937
	622	4.662	4.662	5.276	4.933	4.816	1.03
	623	4.906	4.909	5.458	5.135	4.505	0.964
	624	5.431	5.428	6.007	5.689	5.177	0.804
	625	4.841	4.836	5.456	5.103	4.506	0.708
	626	5.044	5.032	5.615	5.276	4.754	0.867
	627	5.138	5.136	5.702	5.379	5.497	1.097
	628	4.73	4.733	5.371	5.019	4.054	0.641
	629	4.211	4.213	4.977	4.562	2.99	0.856
	630	4.215	4.215	4.908	4.541	3.352	0.558
	631	4.543	4.54	5.202	4.843	3.567	0.653
	632	4.124	4.125	4.85	4.45	3.097	0.653
	633	4.348	4.347	5.004	4.643	3.208	0.555
	634	4.186	4.181	4.856	4.486	2.885	0.505
	635	4.174	4.175	4.831	4.467	2.54	0.645
	636	4.14	4.141	4.827	4.457	3.98	0.648
	637	3.536	3.537	4.287	3.864	3.18	0.553
	638	3.99	4.004	4.692	4.301	3.655	0.819
	639	3.688	3.694	4.442	4.023	1.809	0.745
	640	4.407	4.408	5.068	4.713	4.179	0.687
	641	3.946	3.958	4.674	4.294	2.845	0.668
	642	4.326	4.334	5.023	4.666	3.445	0.636
	643	3.826	3.836	4.546	4.185	2.221	0.548
	644	3.382	3.398	4.225	3.793	2.725	0.557
	645	4.136	4.149	4.863	4.506	4.068	0.655
	646	4.388	4.4	5.092	4.763	4.323	0.609
	647	4.552	4.557	5.238	4.918	5.084	0.673
	648	4.44	4.45	5.099	4.779	4.823	0.582
	649	4.443	4.447	5.1	4.772	4.984	0.64
	650	4.977	4.978	5.586	5.281	5.258	0.655
	651	4.823	4.829	5.45	5.129	4.788	0.621
	652	5.267	5.269	5.89	5.573	3.91	0.651
	653	5.568	5.565	6.178	5.866	3.766	0.662
	654	4.491	4.5	5.116	4.797	3.889	0.689
	655	4.419	4.42	5.08	4.736	3.146	0.737
	656	4.602	4.607	5.206	4.897	4.221	0.683
	657	4.713	4.727	5.391	5.062	3.181	0.492
	658	5.438	5.438	6.022	5.73	3.547	0.557
	659	5.053	5.054	5.67	5.358	3.396	0.573
	660	4.694	4.699	5.319	5.013	2.826	0.665
	661	4.606	4.61	5.271	4.945	2.223	0.651
	662	4.553	4.552	5.248	4.903	2.32	0.825
	663	4.596	4.605	5.317	4.972	3.569	0.549
	664	4.729	4.744	5.465	5.115	4.024	0.533
	665	4.881	4.889	5.596	5.242	4.716	0.675
	666	4.301	4.311	5.038	4.666	3.66	0.653
	667	4.952	4.955	5.63	5.301	3.985	0.729
	668	4.794	4.799	5.478	5.149	4.144	0.687
	669	4.703	4.709	5.387	5.046	3.93	0.543
	670	4.034	4.048	4.768	4.408	3.052	0.649
	671	4.102	4.115	4.812	4.463	3.525	0.568
	672	4.332	4.336	5.016	4.683	3.868	0.577
	673	4.048	4.063	4.754	4.414	2.936	0.731
	674	4.479	4.493	5.17	4.842	4.813	0.638
	675	3.97	3.988	4.755	4.382	3.736	0.665
	676	3.951	3.957	4.733	4.34	3.272	0.513
	677	4.319	4.336	5.048	4.712	4.471	0.605
	678	4.144	4.157	4.892	4.536	3.809	0.571
	679	4.293	4.303	5.03	4.672	4.075	0.678
	680	4.109	4.118	4.936	4.544	4.111	0.867
	681	4.299	4.306	5.085	4.716	2.907	0.644
	682	4.239	4.25	5.004	4.646	4.677	0.754
	683	4.179	4.187	4.941	4.568	4.506	0.877
	684	4.302	4.307	5.051	4.691	4.387	0.917
	685	4.814	4.826	5.558	5.205	4.279	0.887
	686	4.596	4.606	5.321	4.976	4.14	0.732
	687	4.339	4.347	5.115	4.749	3.365	0.634
	688	4.436	4.442	5.251	4.853	3.075	0.504
	689	4.19	4.196	4.934	4.559	3.015	0.621
	690	4.281	4.289	4.989	4.642	3.787	0.564
	691	3.929	3.937	4.679	4.303	4.041	0.719
	692	3.986	3.98	4.721	4.334	4.739	0.843
	693	4.193	4.193	4.918	4.526	3.448	0.808
	694	4.082	4.075	4.786	4.39	3.051	0.692
	695	3.404	3.405	4.176	3.745	2.09	0.486
	696	3.429	3.429	4.216	3.78	2.322	0.555
	697	3.15	3.143	4	3.52	2.173	0.564
	698	3.453	3.455	4.234	3.806	2.656	0.639
	699	3.764	3.761	4.57	4.14	1.518	0.662
	700	3.59	3.584	4.405	3.959	1.289	0.624
	701	3.59	3.6	4.382	3.961	2.538	0.761
	702	3.617	3.614	4.387	3.957	1.175	0.574
	703	4.293	4.287	5.001	4.61	2.619	0.649
	704	4.517	4.507	5.187	4.807	3.046	0.696
	705	4.722	4.708	5.403	5.011	3.669	0.84
	706	4.527	4.516	5.194	4.797	3.47	0.604
	707	4.126	4.112	4.844	4.432	2.149	0.808
	708	4.109	4.108	4.851	4.441	2.716	0.609
	709	4.111	4.105	4.903	4.457	3.103	0.781
	710	3.813	3.797	4.63	4.171	2.839	1.004
	711	3.795	3.779	4.596	4.151	3.105	0.777
	712	4.608	4.596	5.315	4.908	3.195	0.763
	713	4.083	4.073	4.844	4.42	2.979	0.928
	714	3.777	3.767	4.655	4.167	2.423	0.685
	715	3.354	3.348	4.259	3.762	2.234	0.538
	716	3.632	3.633	4.434	3.99	2.912	0.637
	717	3.677	3.67	4.479	4.03	3.228	0.628
	718	3.757	3.758	4.555	4.118	3.094	0.644
	719	3.209	3.207	4.065	3.583	1.958	0.461
	720	3.326	3.316	4.233	3.724	3.619	0.755
	721	3.677	3.673	4.429	4.008	3.055	0.595
	722	3.635	3.644	4.469	4.012	3.009	0.552
	723	3.446	3.451	4.287	3.819	2.622	0.697
	724	3.27	3.269	4.145	3.655	2.173	0.616
	725	3.309	3.305	4.21	3.693	3.045	0.646
	726	2.898	2.9	3.776	3.284	3.775	0.614
	727	3.14	3.157	3.994	3.52	4.213	0.608
	728	3.225	3.222	4.045	3.574	3.63	0.584
	729	3.472	3.482	4.293	3.839	3.834	0.622
	730	3.387	3.4	4.178	3.742	2.266	0.597
	731	3.119	3.122	3.924	3.47	1.701	0.563
	732	2.953	2.961	3.845	3.357	2.22	0.663
	733	3.277	3.277	4.109	3.648	1.998	0.633
	734	2.876	2.886	3.746	3.253	2.396	0.518
	735	2.799	2.808	3.69	3.188	1.775	0.552
	736	3.026	3.026	3.891	3.394	1.902	0.674
	737	3.023	3.032	3.837	3.379	1.777	0.693
	738	3.343	3.347	4.147	3.704	1.674	0.534
	739	3.356	3.371	4.162	3.74	1.929	0.614
	740	3.494	3.501	4.346	3.901	2.058	0.673
	741	3.527	3.524	4.295	3.879	2.332	0.643
	742	3.587	3.593	4.326	3.916	2.811	0.616
	743	4.108	4.11	4.828	4.448	3.444	0.699
	744	3.868	3.871	4.598	4.208	3.811	0.716
	745	3.438	3.437	4.185	3.779	2.461	0.706
	746	3.517	3.531	4.293	3.887	1.895	0.635
	747	3.416	3.428	4.209	3.779	2.234	0.668
	748	3.526	3.53	4.296	3.867	1.388	0.706
	749	3.154	3.163	4.012	3.543	1.46	0.566
	750	3.214	3.212	4.08	3.618	1.337	0.76
	751	3.353	3.363	4.157	3.716	1.609	0.713
	752	3.102	3.103	3.87	3.425	1.205	0.668
	753	3.137	3.138	3.939	3.486	1.508	0.619
	754	2.918	2.928	3.709	3.266	1.431	0.658
	755	3.12	3.129	3.853	3.43	1.372	0.517
	756	3.238	3.251	3.99	3.576	1.703	0.654
	757	3.951	3.954	4.63	4.248	2.009	0.595
	758	3.806	3.807	4.516	4.114	1.701	0.62
	759	3.668	3.664	4.413	3.993	2.032	0.484
	760	3.197	3.204	3.999	3.559	1.675	0.632
	761	3.607	3.61	4.349	3.937	1.88	0.594
	762	3.495	3.493	4.272	3.833	1.677	0.647
	763	3.278	3.284	4.029	3.612	1.942	0.593
	764	2.884	2.894	3.749	3.259	1.671	0.694
	765	3.46	3.452	4.228	3.784	2.118	0.69
	766	2.814	2.816	3.663	3.167	2.038	0.599
	767	3.112	3.116	3.847	3.418	1.649	0.829
	768	2.864	2.865	3.65	3.203	2.068	0.703
	769	2.528	2.549	3.345	2.89	2.284	0.572
	770	2.811	2.819	3.595	3.176	1.881	0.642
	771	3.366	3.366	4.068	3.679	2.743	0.618
	772	3.843	3.847	4.535	4.165	2.78	0.531
	773	3.705	3.711	4.392	4.025	1.793	0.475
	774	3.564	3.57	4.277	3.904	2.135	0.582
	775	3.779	3.785	4.459	4.105	2.411	0.59
	776	3.601	3.613	4.344	3.962	1.925	0.523
	777	3.663	3.675	4.371	4.006	2.049	0.645
	778	3.726	3.733	4.448	4.076	2.165	0.578
	779	3.634	3.645	4.362	4	2.487	0.593
	780	4.126	4.135	4.825	4.484	3.727	0.621
	781	3.718	3.725	4.438	4.059	3.277	0.584
	782	3.464	3.474	4.23	3.818	2.649	0.749
	783	3.091	3.107	3.898	3.456	2.03	0.692
	784	3.011	3.024	3.804	3.378	2.726	0.582
	785	3.398	3.41	4.143	3.751	1.596	0.572
	786	3.371	3.378	4.111	3.714	1.968	0.67
	787	3.854	3.853	4.496	4.133	2.098	0.624
	788	3.2	3.208	3.966	3.539	1.468	0.724
	789	3.175	3.181	3.957	3.516	1.283	0.591
	790	3.229	3.235	3.986	3.559	1.424	0.642
	791	3.031	3.033	3.837	3.383	1.287	0.723
	792	3.186	3.185	3.95	3.509	1.478	0.661
	793	3.338	3.334	4.082	3.667	1.508	0.515
	794	3.262	3.263	4.059	3.623	1.825	0.531
	795	3.437	3.442	4.148	3.758	2.086	0.691
	796	3.19	3.184	3.967	3.526	1.478	0.576
	797	3.038	3.044	3.803	3.38	1.296	0.629
	798	2.927	2.925	3.792	3.307	1.088	0.706
	799	2.872	2.874	3.708	3.239	1.115	0.675
	800	3.653	3.649	4.328	3.943	1.746	0.697
	801	3.487	3.482	4.21	3.802	1.815	0.64
	802	3.479	3.479	4.165	3.77	1.735	0.636
	803	3.921	3.918	4.596	4.206	1.647	0.643
	804	4.061	4.053	4.71	4.333	2.123	0.684
	805	3.118	3.116	3.913	3.449	1.581	0.665
	806	3.546	3.548	4.305	3.855	2.257	0.626
	807	3.378	3.379	4.132	3.692	1.522	0.648
	808	4.085	4.077	4.689	4.323	2.368	0.705
	809	3.591	3.591	4.312	3.885	2.266	0.674
	810	3.588	3.583	4.307	3.882	1.681	0.827
	811	3.36	3.356	4.15	3.675	1.515	0.659
	812	3.807	3.806	4.528	4.105	1.868	0.605
	813	3.281	3.28	4.053	3.595	1.787	0.621
	814	3.358	3.358	4.098	3.666	1.849	0.573
	815	3.126	3.132	3.932	3.466	2.032	0.649
	816	2.814	2.825	3.682	3.193	1.555	0.652
	817	2.711	2.727	3.618	3.107	1.407	0.615
	818	3.189	3.193	3.996	3.533	1.983	0.707
	819	3.309	3.316	4.092	3.652	1.9	0.688
	820	3.565	3.565	4.368	3.925	1.679	0.64
	821	3.808	3.811	4.611	4.176	1.73	0.595
	822	3.565	3.571	4.372	3.951	1.792	0.638
	823	3.6	3.607	4.33	3.923	1.726	0.733
	824	3.977	3.977	4.722	4.308	2.249	0.566
	825	4.01	4.013	4.728	4.325	1.556	0.792
	826	4.41	4.41	5.037	4.694	2.053	0.715
	827	4.143	4.137	4.859	4.463	1.868	0.863
	828	3.99	3.991	4.719	4.315	1.94	0.714
	829	4.267	4.257	4.957	4.569	2.637	0.634
	830	4.175	4.177	4.875	4.494	1.858	0.693
	831	3.99	3.992	4.7	4.309	1.856	0.638
	832	3.751	3.759	4.5	4.086	1.959	0.785
	833	3.645	3.65	4.418	3.989	1.571	0.602
	834	3.886	3.888	4.608	4.211	1.884	0.716
	835	3.813	3.813	4.611	4.181	1.743	0.716
	836	3.589	3.598	4.442	3.986	1.627	0.588
	837	3.891	3.899	4.653	4.246	2.184	0.554
	838	4.119	4.122	4.845	4.44	2.514	0.628
	839	4.036	4.048	4.811	4.395	1.859	0.685
	840	3.783	3.803	4.595	4.174	2.662	0.819
	841	3.49	3.5	4.309	3.867	2.55	0.69
	842	3.778	3.79	4.6	4.178	1.895	0.69
	843	4.094	4.106	4.936	4.511	2.537	0.662
	844	4.212	4.226	5.014	4.603	2.113	0.594
	845	3.799	3.804	4.611	4.178	1.687	0.64
	846	3.854	3.865	4.629	4.236	2.254	0.748
	847	4.059	4.062	4.788	4.403	2.458	0.675
	848	3.949	3.961	4.691	4.312	2.305	0.645
	849	3.738	3.75	4.48	4.094	1.805	0.62
	850	4.091	4.097	4.857	4.482	2.082	0.697
	851	4.54	4.54	5.271	4.912	3.098	0.647
	852	4.032	4.045	4.813	4.422	2.299	0.688
	853	3.64	3.656	4.489	4.066	1.826	0.643
	854	4.026	4.038	4.834	4.428	2.204	0.674
	855	3.81	3.825	4.614	4.216	1.59	0.657
	856	4.242	4.251	5.018	4.636	2.444	0.66
	857	3.726	3.734	4.506	4.098	1.832	0.565
	858	4.394	4.397	5.113	4.748	2.063	0.682
	859	3.986	3.997	4.749	4.365	1.856	0.608
	860	4.28	4.284	4.961	4.606	2.796	0.568
	861	4.58	4.58	5.301	4.94	3.108	0.65
	862	4.021	4.023	4.752	4.37	2.494	0.729
	863	3.479	3.49	4.221	3.814	1.897	0.58
	864	3.412	3.419	4.112	3.727	1.693	0.548
	865	4.391	4.39	5.042	4.698	2.576	0.687
	866	4.876	4.88	5.526	5.187	2.666	0.499
	867	5.174	5.168	5.806	5.477	3.063	0.6
	868	5.806	5.79	6.437	6.105	4.282	0.534
	869	4.416	4.417	5.153	4.778	2.399	0.626
	870	3.934	3.941	4.66	4.291	2.028	0.77
	871	4.006	4.022	4.768	4.391	1.313	0.657
	872	3.776	3.788	4.472	4.118	1.877	0.876
	873	4.193	4.209	4.904	4.551	1.579	0.675
	874	4.056	4.066	4.801	4.422	2.218	0.74
	875	3.811	3.819	4.559	4.165	2.001	0.745
	876	3.172	3.192	4.014	3.568	1.434	0.651
	877	2.808	2.822	3.658	3.185	1.579	0.66
	878	3.011	3.01	3.857	3.383	1.839	0.617
	879	3.456	3.464	4.197	3.796	2.428	0.677
	880	3.729	3.732	4.479	4.07	1.608	0.642
	881	3.699	3.705	4.49	4.065	1.504	0.668
	882	3.615	3.615	4.401	3.978	1.328	0.697
	883	3.371	3.388	4.173	3.752	1.618	0.725
	884	3.62	3.626	4.314	3.94	1.792	0.686
	885	3.463	3.471	4.197	3.795	2.037	0.659
	886	3.851	3.847	4.61	4.196	1.543	0.644
	887	3.792	3.791	4.518	4.125	1.456	0.709
	888	3.621	3.626	4.332	3.95	1.262	0.642
	889	3.475	3.479	4.216	3.807	1.503	0.687
	890	2.887	2.9	3.716	3.258	2.343	0.67
	891	3.209	3.222	4.002	3.565	2.091	0.577
	892	3.17	3.17	3.972	3.513	1.601	0.705
	893	3.632	3.623	4.321	3.908	2.3	0.62
	894	3.416	3.413	4.152	3.731	1.941	0.586
	895	3.976	3.979	4.639	4.264	1.937	0.779
	896	4.221	4.218	4.857	4.481	3.209	0.694
	897	3.896	3.892	4.591	4.185	2.2	0.682
	898	3.47	3.476	4.234	3.804	2.05	0.684
	899	3.337	3.352	4.069	3.66	1.624	0.694
	900	3.301	3.31	4.042	3.617	1.762	0.584
	901	3.096	3.1	3.868	3.413	1.925	0.632
	902	2.426	2.444	3.321	2.814	2.05	0.637
	903	2.356	2.364	3.234	2.739	1.405	0.725
	904	2.504	2.516	3.343	2.87	1.873	0.594
	905	2.786	2.799	3.589	3.138	1.826	0.707
	906	2.874	2.875	3.661	3.203	2.244	0.585
	907	3.304	3.303	4.026	3.603	2.505	0.749
	908	3.828	3.816	4.506	4.112	2.948	0.732
	909	2.884	2.89	3.683	3.222	1.793	0.682
	910	3.448	3.451	4.164	3.75	2.974	0.675
	911	4.096	4.096	4.74	4.354	3.414	0.752
	912	3.438	3.439	4.201	3.755	2.962	0.66
	913	3.128	3.134	3.864	3.441	2.105	0.671
	914	3.507	3.511	4.225	3.803	2.619	0.604
	915	3.36	3.358	4.135	3.684	2.309	0.664
	916	2.578	2.589	3.397	2.912	1.486	0.877
	917	3.161	3.16	3.927	3.473	2.347	0.545
	918	3.585	3.582	4.329	3.882	2.526	0.577
	919	3.326	3.326	4.081	3.633	2.73	0.676
	920	3.511	3.519	4.226	3.801	2.651	0.782
	921	3.573	3.574	4.296	3.869	2.645	0.785
	922	3.951	3.955	4.625	4.23	3.15	0.63
	923	3.951	3.947	4.595	4.219	3.315	0.677
	924	4.61	4.607	5.177	4.831	3.829	0.696
	925	4.616	4.613	5.2	4.852	3.765	0.83
	926	4.492	4.488	5.084	4.73	3.272	0.524
	927	3.937	3.942	4.589	4.213	2.011	0.631
	928	4.189	4.183	4.831	4.452	3.366	0.759
	929	4.241	4.232	4.892	4.516	2.865	0.553
	930	4.229	4.235	4.889	4.503	3.292	0.645
	931	4.919	4.913	5.47	5.146	3.542	0.675
	932	4.31	4.311	4.904	4.548	2.838	0.809
	933	3.946	3.956	4.559	4.194	2.479	0.86
	934	5.024	5.016	5.592	5.255	4.046	0.662
	935	3.969	3.978	4.576	4.223	2.338	0.647
	936	4.653	4.656	5.239	4.901	2.73	0.655
	937	5.374	5.367	5.946	5.601	4.122	0.567
	938	5.619	5.607	6.172	5.836	4.554	0.681
	939	5.078	5.07	5.683	5.325	3.721	0.63
	940	5.472	5.463	6.052	5.712	3.701	0.59
	941	4.383	4.379	5.023	4.653	2.195	0.688
	942	4.177	4.179	4.825	4.451	2.554	0.812
	943	4.959	4.955	5.562	5.199	3.85	0.639
	944	4.648	4.637	5.248	4.892	3.368	0.901
	945	5.239	5.227	5.837	5.497	3.546	0.608
	946	4.344	4.341	4.972	4.605	2.812	0.494
	947	4.987	4.977	5.583	5.229	3.368	0.499
	948	5.068	5.065	5.634	5.3	3.994	0.566
	949	5.638	5.63	6.191	5.878	3.827	0.632
	950	5.309	5.296	5.884	5.547	3.838	0.602
	951	4.934	4.93	5.523	5.178	3.095	0.549
	952	5.302	5.292	5.907	5.571	2.745	0.542
	953	5.053	5.044	5.65	5.286	2.864	0.692
	954	5.059	5.053	5.69	5.328	3.146	0.694
	955	5.481	5.481	6.04	5.718	3.791	0.653
	956	5.59	5.579	6.17	5.823	4.684	0.615
	957	5.439	5.427	6.03	5.69	4.165	0.594
	958	6.115	6.105	6.706	6.362	4.865	0.652
	959	6.726	6.7	7.291	6.949	5.092	0.846
	960	7.159	7.143	7.711	7.387	5.742	0.612
	961	7.161	7.147	7.706	7.396	5.621	0.628
	962	6.358	6.348	6.89	6.578	4.838	0.717
	963	6.725	6.712	7.249	6.951	5.272	0.554
	964	6.676	6.664	7.212	6.91	5.105	0.69
	965	6.278	6.264	6.836	6.504	5.486	0.599
	966	5.708	5.697	6.238	5.927	4.777	0.625
	967	5.368	5.368	5.938	5.612	4.539	0.643
	968	5.396	5.396	5.959	5.638	4.712	0.685
	969	4.871	4.862	5.458	5.096	4.043	0.693
	970	5.426	5.419	6.014	5.667	3.97	0.613
	971	5.257	5.251	5.828	5.498	4.026	0.703
	972	6.009	5.999	6.585	6.266	4.895	0.67
	973	6.605	6.581	7.137	6.831	5.128	0.783
	974	6.386	6.376	6.914	6.607	5.246	0.712
	975	6.408	6.398	6.972	6.655	5.098	0.787
	976	6.108	6.099	6.661	6.345	5.295	0.748
	977	5.332	5.314	5.968	5.597	4.486	0.72
	978	4.954	4.947	5.571	5.206	4.011	0.755
	979	4.989	4.984	5.564	5.211	4.37	0.551
	980	4.698	4.695	5.293	4.923	3.537	0.658
	981	5.307	5.301	5.881	5.542	4.406	0.671
	982	4.961	4.954	5.529	5.176	3.841	0.671
	983	5.904	5.89	6.439	6.119	4.991	0.601
	984	5.295	5.287	5.87	5.521	4.286	0.617
	985	4.849	4.849	5.442	5.097	4.571	0.693
	986	4.316	4.316	4.963	4.578	3.679	0.481
	987	5.598	5.593	6.142	5.823	4.859	0.767
	988	5.458	5.459	6.025	5.688	5.339	0.789
	989	5.17	5.17	5.77	5.419	3.767	0.692
	990	5.631	5.631	6.184	5.869	5.565	0.622
	991	5.468	5.461	6.079	5.729	5.231	0.611
	992	4.842	4.841	5.41	5.072	4.231	0.642
	993	5.109	5.107	5.662	5.327	4.492	0.6
	994	4.722	4.714	5.352	4.97	3.617	0.654
	995	4.823	4.828	5.431	5.074	4.126	0.61
	996	5.529	5.525	6.183	5.802	4.773	0.605
	997	5.394	5.384	6.079	5.678	3.696	0.616
	998	4.964	4.95	5.61	5.224	3.816	0.599
	999	4.619	4.617	5.309	4.913	3.06	0.7
	1000	4.817	4.809	5.525	5.128	3.923	0.59

## Sheet: 4CDB_CID15126294
	frame#	Prot_CA	Prot_Backbone	Prot_Sidechain	Prot_All_Heavy	Lig_wrt_Protein	Lig_wrt_Ligand
	0	0	0	0	0	0	0
	1	1.616	1.62	2.143	1.799	1.135	0.462
	2	1.559	1.581	2.25	1.833	1.584	0.682
	3	1.677	1.692	2.379	1.955	1.898	0.349
	4	1.643	1.66	2.394	1.951	1.169	0.34
	5	1.717	1.738	2.469	2.03	3.229	0.698
	6	2.537	2.547	3.158	2.805	3.798	0.602
	7	1.872	1.898	2.624	2.187	3.086	0.854
	8	2.187	2.206	2.881	2.481	4.045	0.776
	9	2.145	2.16	2.84	2.437	4.941	1.074
	10	2.185	2.203	2.856	2.444	5.027	0.912
	11	1.671	1.685	2.535	2.016	6.361	1.12
	12	1.952	1.968	2.71	2.257	7.497	0.852
	13	2.522	2.541	3.174	2.798	8.611	1.322
	14	2.376	2.397	3.055	2.652	8.192	0.807
	15	2.333	2.35	3.039	2.624	7.782	0.846
	16	2.598	2.617	3.245	2.873	8.064	1.015
	17	2.812	2.829	3.431	3.074	5.638	1.037
	18	2.535	2.555	3.206	2.814	4.848	1.095
	19	2.408	2.423	3.113	2.703	6.437	0.959
	20	2.338	2.35	3.027	2.629	6.28	0.952
	21	2.038	2.051	2.799	2.364	5.166	0.934
	22	2.284	2.305	3.073	2.648	4.412	1.087
	23	2.056	2.075	2.851	2.409	5.327	1.09
	24	2.548	2.566	3.201	2.831	4.979	1.269
	25	2.113	2.121	2.923	2.46	5.441	1.275
	26	1.677	1.705	2.627	2.09	3.401	1.089
	27	2.384	2.4	3.144	2.717	5.594	0.853
	28	2.188	2.204	2.973	2.528	4.338	0.973
	29	2.647	2.663	3.371	2.959	4.772	1.004
	30	2.201	2.223	2.927	2.511	4.811	0.786
	31	2.436	2.458	3.138	2.748	3.489	0.757
	32	2.809	2.827	3.456	3.076	3.725	1.002
	33	2.593	2.612	3.327	2.918	4.496	0.905
	34	2.482	2.505	3.205	2.813	4.191	0.917
	35	2.482	2.506	3.259	2.843	4.103	1.087
	36	2.403	2.415	3.21	2.761	4.476	1.022
	37	3.145	3.159	3.81	3.44	3.256	0.821
	38	4.032	4.035	4.543	4.235	4.057	0.785
	39	3.624	3.634	4.205	3.888	3.197	0.945
	40	4.104	4.1	4.686	4.358	3.754	0.834
	41	4.204	4.198	4.726	4.438	4.047	0.923
	42	4.705	4.706	5.224	4.941	3.382	0.881
	43	3.915	3.921	4.512	4.183	3.222	0.858
	44	3.756	3.763	4.37	4.038	3.279	1.073
	45	2.927	2.93	3.655	3.236	2.897	1.171
	46	3.643	3.644	4.252	3.915	2.534	0.832
	47	3.126	3.137	3.839	3.443	2.627	1.14
	48	3.972	3.977	4.565	4.238	3.209	1.098
	49	4.652	4.655	5.193	4.899	3.216	0.837
	50	3.724	3.729	4.336	3.994	2.931	1.367
	51	3.955	3.952	4.558	4.211	3.011	0.785
	52	3.656	3.661	4.259	3.911	3.11	0.884
	53	3.53	3.534	4.187	3.811	3.075	1.064
	54	4.329	4.329	4.89	4.575	3.298	1.185
	55	4.672	4.664	5.289	4.944	3.886	1.05
	56	4.11	4.112	4.725	4.369	4.914	1.84
	57	4.254	4.257	4.849	4.508	4.541	1.824
	58	3.916	3.917	4.522	4.165	5.019	1.905
	59	4.687	4.688	5.222	4.904	5.102	2.122
	60	4.559	4.567	5.178	4.829	5.111	2.086
	61	3.428	3.435	4.14	3.72	4.428	1.47
	62	3.401	3.41	4.082	3.684	4.009	1.022
	63	2.489	2.5	3.392	2.877	4.182	0.884
	64	3.302	3.304	4.053	3.615	3.769	0.954
	65	3.417	3.419	4.109	3.72	3.936	1.034
	66	2.663	2.672	3.489	3.022	3.716	0.826
	67	2.949	2.954	3.701	3.261	3.997	1.178
	68	3.743	3.75	4.381	4.012	4.229	0.991
	69	3.78	3.785	4.447	4.055	3.922	1.038
	70	3.655	3.664	4.324	3.943	3.693	1.086
	71	3.143	3.155	3.911	3.472	3.607	0.968
	72	2.793	2.807	3.57	3.123	3.447	1.219
	73	2.434	2.452	3.314	2.802	3.46	0.969
	74	2.317	2.342	3.197	2.691	4.103	1.187
	75	2.172	2.191	3.041	2.526	3.725	0.9
	76	3.22	3.227	3.898	3.518	3.648	1.057
	77	3.251	3.276	3.853	3.506	4.173	1.153
	78	3.969	3.972	4.503	4.184	3.392	1
	79	4.147	4.142	4.729	4.403	4.134	1.116
	80	3.729	3.74	4.296	3.984	2.684	0.861
	81	2.831	2.837	3.569	3.151	1.966	0.836
	82	3.278	3.294	3.896	3.528	3.447	1.166
	83	3.059	3.074	3.714	3.338	3.026	0.833
	84	3.355	3.373	4.023	3.634	2.731	1.196
	85	4.039	4.049	4.606	4.277	2.988	0.948
	86	3.672	3.681	4.253	3.917	2.681	0.999
	87	3.763	3.766	4.366	4.02	3.036	0.83
	88	3.401	3.411	4.017	3.652	3.236	0.903
	89	2.85	2.863	3.578	3.159	2.448	0.854
	90	2.681	2.693	3.463	3.014	2.511	0.872
	91	3.514	3.523	4.16	3.779	2.853	0.815
	92	3.24	3.245	3.895	3.506	2.815	0.891
	93	3.293	3.302	3.983	3.576	3.485	0.958
	94	3.403	3.409	4.076	3.664	4.152	0.848
	95	2.602	2.615	3.448	2.943	2.528	0.73
	96	3.076	3.092	3.82	3.378	2.408	0.78
	97	2.941	2.957	3.693	3.247	2.683	0.887
	98	3.416	3.427	4.084	3.686	3.031	0.964
	99	3.142	3.159	3.77	3.39	1.87	0.828
	100	2.117	2.146	3.042	2.501	2.431	0.868
	101	2.342	2.368	3.223	2.719	2.291	0.776
	102	2.435	2.462	3.225	2.763	2.506	0.952
	103	3.045	3.066	3.748	3.338	2.61	0.926
	104	2.4	2.432	3.226	2.753	2.496	0.834
	105	3.096	3.112	3.797	3.419	2.533	0.847
	106	3.189	3.204	3.907	3.522	2.259	0.847
	107	3.342	3.351	3.945	3.602	2.606	0.868
	108	3.119	3.13	3.826	3.439	2.25	0.854
	109	3.093	3.103	3.821	3.409	2.278	0.839
	110	2.99	3.003	3.714	3.307	2.187	0.882
	111	2.906	2.909	3.653	3.225	1.752	0.906
	112	3.391	3.406	4.116	3.733	2.583	0.986
	113	3.395	3.414	4.104	3.727	2.08	0.805
	114	3.517	3.527	4.253	3.868	2.634	0.986
	115	2.977	2.991	3.687	3.284	2.77	1.193
	116	3.307	3.322	3.987	3.616	2.363	0.736
	117	3.482	3.489	4.131	3.769	2.671	0.738
	118	3.296	3.312	4.049	3.64	3.218	0.848
	119	3.777	3.793	4.408	4.061	2.705	1.139
	120	4	4.018	4.698	4.335	2.981	0.813
	121	3.892	3.907	4.641	4.262	3.718	1.316
	122	3.39	3.412	4.219	3.791	3.274	0.92
	123	3.153	3.174	3.975	3.548	4.155	0.946
	124	3.03	3.046	3.861	3.413	3.51	1.267
	125	3.586	3.607	4.294	3.923	3.475	0.926
	126	3.242	3.263	3.962	3.569	3.088	0.745
	127	2.893	2.912	3.647	3.224	3.295	0.979
	128	2.566	2.584	3.414	2.945	4.078	0.969
	129	2.957	2.962	3.737	3.306	5.016	1.133
	130	3.119	3.129	3.915	3.485	3.284	1.046
	131	3.09	3.109	3.872	3.45	3.487	0.975
	132	2.857	2.881	3.67	3.226	3.281	1.02
	133	2.809	2.83	3.651	3.19	4.21	0.974
	134	2.725	2.742	3.581	3.112	3.964	0.897
	135	2.757	2.774	3.599	3.138	4.368	0.792
	136	3.355	3.36	4.111	3.698	4.928	0.921
	137	2.812	2.823	3.628	3.167	4.71	1.018
	138	3.224	3.239	3.965	3.559	4.678	0.822
	139	2.793	2.793	3.692	3.197	4.102	0.947
	140	3.21	3.208	4.01	3.575	4.513	0.96
	141	2.718	2.742	3.582	3.109	3.736	0.808
	142	2.803	2.818	3.601	3.164	3.276	0.814
	143	3.287	3.299	3.984	3.611	4.402	0.947
	144	3.124	3.138	3.871	3.466	3.673	0.822
	145	3.257	3.271	3.978	3.58	3.642	0.966
	146	3.025	3.037	3.771	3.368	3.874	1.095
	147	2.706	2.716	3.541	3.08	4.492	0.957
	148	3.099	3.103	3.859	3.447	4.199	1.063
	149	3.715	3.722	4.43	4.064	5.432	1.002
	150	2.723	2.746	3.529	3.104	3.76	0.798
	151	3.268	3.296	4.028	3.646	4.072	0.864
	152	2.903	2.929	3.778	3.342	3.09	0.697
	153	2.607	2.632	3.601	3.107	3.719	0.87
	154	2.402	2.425	3.399	2.903	3.081	0.84
	155	2.154	2.189	3.193	2.662	3.542	0.936
	156	2.61	2.636	3.549	3.084	3.365	0.798
	157	3.025	3.036	3.87	3.442	3.424	0.922
	158	2.943	2.962	3.76	3.332	2.599	1.266
	159	2.943	2.958	3.828	3.383	3.137	0.92
	160	2.978	2.998	3.846	3.409	2.358	0.804
	161	3.441	3.453	4.215	3.824	2.444	0.871
	162	3.14	3.154	3.947	3.521	3.611	0.955
	163	3.666	3.672	4.418	4.018	4.089	1.216
	164	3.59	3.603	4.332	3.944	4.192	1.206
	165	3.943	3.955	4.628	4.273	5.095	1.267
	166	3.983	3.991	4.672	4.312	8.201	1.404
	167	3.671	3.682	4.439	4.044	7.883	1.09
	168	3.147	3.158	3.991	3.53	6.86	1.15
	169	3.462	3.473	4.192	3.816	8.407	0.636
	170	3.156	3.169	3.95	3.514	7.467	0.758
	171	3.156	3.164	3.982	3.548	9.126	0.591
	172	3.955	3.971	4.696	4.301	8.511	0.771
	173	4.095	4.098	4.823	4.434	4.291	1.038
	174	2.922	2.936	3.739	3.293	6.479	1.296
	175	2.833	2.855	3.631	3.211	8.206	1.161
	176	2.895	2.902	3.745	3.305	7.893	1.106
	177	2.321	2.344	3.251	2.74	7.629	1.04
	178	2.212	2.231	3.188	2.655	7.292	1.079
	179	2.629	2.643	3.464	3.001	6.756	1.183
	180	2.434	2.454	3.379	2.881	9.051	0.854
	181	2.292	2.307	3.236	2.734	10.449	1.204
	182	2.803	2.831	3.674	3.228	10.62	0.781
	183	2.608	2.629	3.456	3.007	8.976	0.502
	184	2.976	2.989	3.81	3.375	9.422	0.978
	185	2.446	2.468	3.329	2.848	8.047	1.493
	186	2.299	2.318	3.272	2.744	9.806	1.3
	187	2.232	2.252	3.202	2.682	8.33	1.378
	188	2.916	2.931	3.716	3.288	9.542	1.538
	189	3.267	3.275	4.044	3.645	9.422	1.202
	190	2.807	2.82	3.67	3.221	10.245	0.829
	191	2.859	2.862	3.713	3.265	11.492	0.826
	192	2.476	2.487	3.355	2.888	8.982	1.21
	193	2.53	2.546	3.421	2.939	9.805	0.795
	194	2.679	2.703	3.494	3.054	10.322	1.066
	195	3.239	3.255	4.04	3.624	9.392	1.015
	196	2.621	2.64	3.476	3.039	8.515	0.846
	197	3.386	3.401	4.168	3.779	11.437	1.749
	198	3.98	3.983	4.713	4.337	14.144	2.095
	199	3.626	3.641	4.431	4.036	10.706	0.706
	200	4.194	4.196	4.953	4.59	10.878	0.882
	201	3.707	3.709	4.473	4.083	12.479	1.262
	202	3.797	3.803	4.533	4.156	12.533	1.445
	203	4.126	4.125	4.846	4.483	13.358	1.395
	204	3.684	3.692	4.444	4.062	13.121	1.422
	205	3.844	3.845	4.587	4.201	13.169	1.441
	206	3.414	3.42	4.2	3.803	13.634	1.145
	207	3.628	3.642	4.353	3.98	9.94	1.402
	208	3.38	3.39	4.167	3.759	11.733	1.102
	209	3.616	3.622	4.343	3.972	13.904	1.329
	210	3.747	3.755	4.457	4.096	16.209	1.298
	211	3.403	3.413	4.164	3.76	14.63	1.227
	212	3.422	3.429	4.193	3.791	17.154	1.227
	213	3.402	3.406	4.25	3.816	18.831	1.511
	214	2.348	2.371	3.368	2.837	16.091	1.299
	215	2.813	2.83	3.664	3.194	18.624	1.527
	216	2.761	2.778	3.588	3.139	18.618	1.333
	217	3.114	3.127	3.934	3.495	17.555	1.295
	218	3.111	3.119	4.019	3.55	17.795	1.344
	219	3.527	3.529	4.382	3.944	18.675	1.289
	220	4.004	4.015	4.752	4.382	18.695	1.519
	221	3.012	3.025	3.812	3.38	18.717	1.11
	222	3.581	3.587	4.372	3.956	18.573	1.219
	223	3.808	3.818	4.568	4.173	17.822	1.352
	224	3.887	3.895	4.566	4.208	16.589	1.217
	225	4.107	4.108	4.803	4.424	15.579	1.425
	226	4.986	4.985	5.595	5.287	16.277	1.311
	227	5.238	5.235	5.832	5.521	16.562	1.177
	228	4.926	4.929	5.574	5.236	14.358	1.19
	229	5.047	5.045	5.661	5.327	16.672	1.322
	230	4.443	4.448	5.097	4.726	17.465	1.464
	231	3.526	3.533	4.323	3.899	13.969	1.389
	232	3.74	3.748	4.484	4.076	15.381	1.319
	233	3.918	3.924	4.632	4.24	14.935	1.376
	234	3.295	3.307	4.082	3.656	17.69	1.319
	235	3.05	3.061	3.938	3.474	18.681	1.319
	236	2.718	2.732	3.602	3.135	19.106	1.145
	237	2.548	2.573	3.522	3.007	18.713	1.349
	238	2.667	2.678	3.624	3.131	18.059	1.518
	239	2.466	2.48	3.46	2.929	17.993	1.339
	240	2.842	2.859	3.746	3.274	17.404	1.21
	241	3.099	3.115	3.99	3.552	19.125	1.109
	242	3.121	3.13	3.988	3.538	19.138	1.081
	243	2.938	2.958	3.812	3.382	17.656	1.257
	244	2.643	2.668	3.491	3.055	19.069	1.327
	245	2.716	2.728	3.616	3.152	19.055	1.323
	246	2.95	2.961	3.803	3.347	17.545	1.348
	247	3.103	3.109	3.953	3.514	20.099	1.08
	248	2.864	2.878	3.761	3.297	20.82	1.319
	249	2.951	2.965	3.84	3.394	20.641	1.234
	250	2.875	2.885	3.784	3.321	18.233	1.382
	251	2.564	2.583	3.537	3.039	18.191	1.152
	252	2.334	2.354	3.331	2.836	16.274	1.267
	253	2.152	2.172	3.187	2.654	17.267	1.346
	254	2.42	2.437	3.409	2.897	15.001	1.329
	255	2.401	2.415	3.391	2.876	17.412	1.321
	256	2.227	2.241	3.25	2.703	16.043	0.79
	257	2.313	2.337	3.285	2.777	18.175	0.755
	258	2.372	2.382	3.316	2.789	15.841	0.968
	259	2.075	2.085	3.146	2.586	17.487	1.045
	260	2.4	2.416	3.35	2.85	15.795	0.813
	261	2.592	2.605	3.487	3.017	15.647	0.531
	262	2.714	2.74	3.669	3.17	14.44	1.063
	263	2.232	2.243	3.271	2.723	16.799	1.045
	264	2.336	2.354	3.317	2.785	14.204	0.96
	265	2.261	2.267	3.305	2.764	17.414	0.844
	266	2.14	2.147	3.146	2.618	17.343	1.01
	267	2.013	2.026	3.065	2.504	16.709	0.81
	268	2.11	2.132	3.153	2.594	14.622	0.82
	269	2.101	2.121	3.121	2.583	14.74	0.975
	270	2.268	2.286	3.282	2.772	13.893	1.188
	271	2.452	2.466	3.451	2.94	12.629	0.94
	272	2.188	2.212	3.23	2.683	13.029	0.717
	273	2.306	2.32	3.353	2.815	15.128	0.934
	274	2.294	2.303	3.293	2.77	12.64	0.975
	275	2.512	2.529	3.426	2.942	12.277	1.189
	276	2.836	2.849	3.748	3.269	12.61	1.082
	277	2.837	2.852	3.753	3.283	12.679	0.862
	278	3.172	3.178	4.063	3.611	12.145	0.46
	279	3.7	3.709	4.478	4.073	12.712	1.068
	280	3.038	3.051	3.85	3.432	14.593	1.144
	281	3.651	3.662	4.42	4.031	11.012	0.916
	282	2.809	2.821	3.72	3.255	10.623	1.131
	283	3.168	3.182	4.076	3.618	10.91	0.735
	284	3.248	3.257	4.116	3.681	13.317	1.151
	285	2.912	2.934	3.853	3.382	8.995	1.066
	286	3.415	3.436	4.282	3.866	11.245	1.124
	287	2.74	2.755	3.69	3.217	8.405	1.072
	288	2.378	2.403	3.419	2.89	6.076	0.732
	289	2.381	2.395	3.457	2.919	7.615	0.988
	290	1.982	2.007	3.135	2.56	9.839	0.668
	291	2.245	2.267	3.334	2.783	12.392	0.86
	292	2.263	2.287	3.302	2.767	14.087	1.085
	293	2.235	2.259	3.306	2.775	11.871	1.489
	294	2.805	2.815	3.717	3.256	10.011	1.045
	295	2.617	2.635	3.607	3.12	7.89	0.995
	296	2.959	2.971	3.856	3.388	5.93	0.661
	297	2.985	2.996	3.819	3.383	8.5	0.721
	298	2.521	2.545	3.497	2.997	6.854	0.98
	299	2.809	2.822	3.681	3.233	7.792	0.861
	300	2.172	2.184	3.202	2.666	7.873	0.916
	301	2.315	2.336	3.26	2.761	10.527	1.454
	302	2.557	2.568	3.557	3.051	11.088	1.104
	303	3.047	3.056	3.935	3.494	10.347	1.125
	304	3.342	3.357	4.12	3.721	10.298	1.082
	305	2.797	2.814	3.649	3.209	9.946	0.961
	306	2.752	2.778	3.624	3.179	10.627	1.083
	307	2.994	3.008	3.863	3.44	9.069	1.083
	308	2.958	2.972	3.82	3.381	7.838	1.108
	309	3.022	3.04	3.835	3.421	8.039	1.258
	310	3.175	3.184	4.018	3.599	7.825	1.9
	311	2.665	2.673	3.57	3.104	7.177	1.227
	312	2.386	2.401	3.388	2.898	8.067	1.188
	313	2.651	2.654	3.576	3.098	10.629	1.017
	314	2.944	2.94	3.805	3.361	10.252	0.805
	315	3.271	3.277	4.06	3.658	14.179	1.128
	316	3.069	3.077	3.915	3.478	12.32	1.024
	317	3.744	3.753	4.52	4.122	13.606	1.156
	318	3.102	3.114	3.957	3.499	13.614	0.948
	319	2.977	2.98	3.79	3.35	15.027	1.047
	320	2.745	2.754	3.599	3.146	12.12	0.747
	321	2.69	2.701	3.578	3.113	12.237	0.717
	322	2.854	2.867	3.706	3.256	10.548	0.762
	323	2.816	2.828	3.706	3.24	8.268	0.986
	324	2.759	2.763	3.641	3.196	7.379	0.614
	325	2.53	2.538	3.448	2.972	6.407	0.731
	326	2.904	2.916	3.751	3.319	8.676	1.901
	327	2.747	2.76	3.657	3.19	7.078	0.706
	328	2.732	2.742	3.668	3.191	8.84	1.766
	329	2.789	2.809	3.669	3.226	8.045	1.162
	330	2.845	2.863	3.694	3.261	7.922	0.935
	331	2.502	2.515	3.471	2.976	9.819	1.223
	332	2.899	2.924	3.752	3.313	10.873	1.1
	333	3.142	3.164	4.018	3.576	10.595	0.665
	334	2.863	2.883	3.749	3.298	8.64	0.8
	335	2.974	2.985	3.834	3.383	9.963	0.851
	336	3.164	3.174	4.028	3.569	9.784	0.839
	337	3.887	3.887	4.64	4.248	13.493	0.692
	338	3.972	3.977	4.743	4.346	13.711	0.754
	339	4.297	4.298	5.038	4.654	15.591	0.627
	340	3.436	3.437	4.291	3.851	15.375	0.866
	341	3.172	3.182	3.962	3.54	15.419	0.901
	342	2.87	2.884	3.68	3.241	19.403	0.962
	343	2.58	2.596	3.505	3.02	18.546	0.717
	344	2.936	2.959	3.826	3.373	20.091	0.817
	345	2.698	2.726	3.587	3.127	18.113	0.969
	346	2.76	2.787	3.661	3.196	16.768	1.034
	347	3.552	3.573	4.344	3.953	18.877	1.505
	348	3.143	3.171	3.908	3.497	20.424	1.035
	349	2.711	2.724	3.583	3.121	19.814	1.035
	350	2.952	2.962	3.797	3.356	21.213	1.005
	351	2.878	2.892	3.736	3.294	20.863	0.855
	352	2.395	2.418	3.305	2.822	21.436	1.155
	353	3.264	3.283	4.085	3.665	20.494	1.019
	354	3.517	3.533	4.269	3.892	20.705	0.898
	355	3.328	3.336	4.13	3.736	20.095	1.038
	356	3.549	3.562	4.376	3.959	20.352	0.999
	357	3.502	3.515	4.346	3.921	20.46	0.813
	358	3.375	3.394	4.187	3.767	18.68	1.265
	359	3.485	3.499	4.36	3.914	18.361	0.876
	360	3.545	3.562	4.319	3.923	18.806	0.904
	361	3.214	3.241	4.057	3.625	20.111	0.818
	362	3.093	3.107	3.925	3.489	19.967	0.832
	363	3.065	3.084	3.862	3.444	21.525	0.846
	364	3.163	3.179	3.95	3.533	19.849	0.722
	365	2.891	2.908	3.753	3.321	17.181	0.723
	366	2.807	2.829	3.678	3.225	17.908	0.962
	367	2.688	2.702	3.571	3.11	17.082	1.011
	368	2.43	2.453	3.318	2.849	17.462	0.927
	369	2.662	2.68	3.575	3.094	15.899	1.688
	370	2.764	2.773	3.713	3.216	18.259	0.772
	371	2.966	2.972	3.858	3.391	16.881	0.683
	372	2.537	2.545	3.465	2.973	16.746	0.818
	373	2.917	2.931	3.772	3.328	19.822	0.931
	374	2.997	3.005	3.851	3.378	19.358	1.121
	375	3.497	3.507	4.28	3.868	19.333	0.899
	376	3.468	3.476	4.253	3.833	18.992	0.811
	377	3.762	3.775	4.485	4.097	20.341	1.02
	378	3.806	3.816	4.57	4.182	20.405	1.003
	379	3.427	3.428	4.218	3.807	19.826	0.944
	380	3.373	3.391	4.188	3.776	20.918	1.005
	381	3.75	3.764	4.513	4.144	20.995	1.069
	382	3.687	3.692	4.464	4.068	19.93	1.041
	383	3.601	3.61	4.376	3.98	21.705	1.19
	384	3.719	3.722	4.533	4.12	20.823	1.182
	385	3.925	3.928	4.685	4.289	20.59	1.025
	386	3.652	3.651	4.44	4.025	20.613	0.968
	387	3.696	3.705	4.441	4.04	19.492	1.001
	388	3.9	3.908	4.593	4.222	19.702	1.073
	389	3.59	3.588	4.337	3.927	20.797	1.05
	390	3.733	3.735	4.472	4.083	21.148	1.108
	391	3.996	4.003	4.713	4.344	19.899	1.012
	392	4.146	4.143	4.859	4.468	20.043	0.897
	393	4.687	4.678	5.363	5.006	19.748	0.946
	394	4.634	4.633	5.386	4.991	20.513	0.95
	395	4.364	4.37	5.104	4.723	19.933	0.954
	396	3.961	3.978	4.689	4.3	20.048	0.981
	397	3.696	3.701	4.43	4.037	19.312	1.189
	398	3.759	3.763	4.493	4.1	20.272	0.88
	399	3.491	3.501	4.212	3.825	19.337	1.078
	400	3.456	3.467	4.26	3.822	18.591	1.081
	401	3.682	3.685	4.44	4.033	18.884	1.089
	402	3.599	3.6	4.365	3.958	18.173	0.986
	403	3.499	3.504	4.302	3.881	18.082	0.86
	404	3.401	3.412	4.23	3.79	18.501	1.06
	405	3.361	3.363	4.152	3.735	17.22	1.095
	406	3.648	3.644	4.414	4.012	18.313	1.098
	407	3.989	3.99	4.706	4.324	18.285	1.116
	408	4.01	4.003	4.707	4.326	18.265	0.998
	409	3.608	3.594	4.361	3.94	18.53	0.918
	410	3.52	3.516	4.28	3.873	18.326	0.715
	411	3.526	3.522	4.307	3.882	17.583	0.95
	412	3.683	3.676	4.437	4.017	17.729	1.045
	413	3.582	3.576	4.354	3.937	15.879	0.886
	414	3.5	3.492	4.328	3.876	17.903	0.922
	415	3.796	3.786	4.501	4.121	18.931	0.936
	416	3.733	3.728	4.502	4.093	16.759	1.168
	417	3.265	3.266	4.064	3.633	18.888	1.057
	418	3.564	3.555	4.378	3.94	18.084	1.045
	419	3.863	3.865	4.598	4.199	18.971	1.012
	420	4.118	4.114	4.84	4.46	18.737	0.984
	421	3.882	3.881	4.566	4.199	18.865	1.05
	422	3.638	3.633	4.357	3.976	19.427	1.151
	423	3.848	3.85	4.55	4.183	19.559	1.093
	424	4.097	4.097	4.789	4.424	19.646	1.038
	425	3.742	3.744	4.492	4.104	19.517	1.125
	426	3.74	3.736	4.494	4.093	18.984	1.001
	427	3.218	3.223	4.046	3.598	18.161	0.967
	428	3.386	3.391	4.21	3.782	18.655	1.141
	429	3.212	3.208	4.089	3.628	18.347	0.863
	430	3.003	3.008	3.889	3.424	18.835	0.972
	431	3.666	3.666	4.42	4.03	19.06	0.997
	432	3.999	4.005	4.711	4.335	18.825	1.075
	433	3.637	3.634	4.452	4.023	18.619	0.913
	434	3.365	3.369	4.195	3.759	19.077	0.931
	435	2.965	2.965	3.879	3.406	18.668	0.912
	436	3.066	3.068	3.956	3.481	16.9	0.836
	437	3.237	3.243	4.082	3.633	17.534	0.999
	438	3.176	3.183	3.989	3.554	17.998	0.981
	439	3.744	3.741	4.47	4.104	18.436	1.061
	440	3.837	3.836	4.583	4.187	18.099	1.01
	441	3.752	3.747	4.552	4.133	18.377	1.02
	442	4.114	4.11	4.876	4.485	17.789	1.199
	443	4.437	4.436	5.161	4.791	17.956	0.611
	444	4.394	4.39	5.12	4.744	18.655	0.924
	445	4.306	4.306	5.068	4.68	17.38	0.743
	446	4.454	4.449	5.19	4.802	17.959	1.085
	447	4.439	4.436	5.119	4.76	17.165	0.946
	448	4.589	4.582	5.263	4.917	17.954	0.969
	449	4.455	4.449	5.201	4.823	18.814	0.922
	450	4.7	4.702	5.413	5.053	18.386	1.016
	451	4.356	4.35	5.103	4.718	17.806	0.782
	452	4.516	4.509	5.201	4.847	17.732	0.902
	453	4.321	4.321	5.045	4.668	20.047	0.96
	454	4.354	4.356	5.097	4.709	20.626	1.008
	455	4.749	4.747	5.421	5.069	19.896	1.078
	456	5.079	5.084	5.754	5.41	19.353	0.972
	457	4.296	4.297	4.992	4.639	19.313	1.061
	458	4.709	4.712	5.421	5.068	19.272	0.982
	459	4.533	4.537	5.262	4.909	20.901	0.915
	460	4.774	4.776	5.438	5.105	21.003	1.042
	461	4.656	4.662	5.399	5.03	20.943	1.079
	462	4.682	4.689	5.416	5.058	20.501	0.799
	463	4.858	4.859	5.584	5.228	21.381	1.124
	464	4.834	4.827	5.515	5.176	21.428	1.155
	465	4.969	4.967	5.628	5.302	21.4	0.995
	466	4.377	4.372	5.079	4.731	21.004	1.009
	467	4.515	4.505	5.233	4.872	20.901	0.99
	468	4.091	4.09	4.824	4.447	20.384	0.987
	469	4.019	4.022	4.789	4.398	20.959	1.018
	470	3.885	3.888	4.686	4.259	20.266	1.059
	471	4.306	4.31	5.031	4.651	20.149	0.881
	472	3.992	3.981	4.808	4.377	18.682	0.986
	473	3.969	3.968	4.742	4.343	18.513	0.876
	474	3.972	3.968	4.754	4.327	17.711	0.815
	475	4.023	4.016	4.794	4.387	18.049	0.813
	476	3.733	3.725	4.534	4.098	18.344	0.877
	477	3.469	3.47	4.337	3.883	18.231	1.035
	478	3.505	3.51	4.354	3.915	18.896	0.922
	479	3.62	3.62	4.463	4.034	19.86	1.105
	480	3.502	3.512	4.375	3.933	18.694	0.866
	481	3.625	3.627	4.496	4.04	20.396	0.914
	482	3.619	3.611	4.474	4.026	20.56	1.025
	483	3.165	3.171	4.058	3.578	20.281	1.153
	484	2.923	2.931	3.897	3.389	19.879	0.64
	485	3.355	3.365	4.238	3.782	19.367	1.499
	486	3.278	3.286	4.168	3.714	19.297	0.8
	487	3.087	3.094	4.031	3.542	18.203	0.806
	488	2.896	2.907	3.813	3.33	20.751	0.922
	489	3.074	3.086	3.946	3.49	21.205	0.963
	490	3.216	3.226	4.092	3.629	19.758	1.053
	491	3.009	3.022	3.946	3.447	21.33	1.032
	492	3.026	3.029	3.969	3.464	17.731	1.143
	493	3.247	3.255	4.133	3.661	18.165	1.115
	494	3.489	3.493	4.404	3.918	19.696	1.044
	495	3.608	3.616	4.537	4.048	19.632	1.006
	496	3.464	3.468	4.381	3.892	19.722	1.115
	497	3.241	3.251	4.155	3.677	18.408	0.86
	498	2.893	2.897	3.822	3.318	18.098	1.192
	499	2.839	2.842	3.82	3.289	19.223	0.961
	500	2.643	2.643	3.678	3.123	19.27	1.025
	501	2.741	2.744	3.732	3.204	19.606	1.146
	502	2.684	2.691	3.694	3.162	19.443	1.063
	503	2.862	2.86	3.877	3.346	19.406	0.843
	504	3.041	3.041	3.984	3.484	19.228	0.976
	505	2.907	2.908	3.878	3.369	19.823	1.126
	506	3.083	3.079	3.997	3.512	19.404	0.886
	507	3.265	3.26	4.141	3.678	19.631	0.956
	508	2.913	2.922	3.827	3.337	19.285	1.061
	509	2.958	2.957	3.95	3.438	18.847	0.991
	510	2.969	2.977	3.943	3.443	18.531	0.822
	511	2.65	2.655	3.715	3.163	19.116	1.015
	512	2.687	2.697	3.72	3.184	19.656	0.943
	513	2.832	2.839	3.862	3.33	19.206	1.007
	514	3.003	3.012	3.993	3.478	18.904	1.095
	515	2.976	2.979	3.995	3.465	18.695	0.936
	516	2.935	2.945	3.942	3.424	19.064	1.169
	517	2.901	2.907	3.872	3.37	19.376	0.96
	518	2.881	2.897	3.8	3.318	19.108	1.186
	519	2.883	2.888	3.802	3.314	19.408	1.12
	520	2.786	2.789	3.762	3.249	18.94	1.052
	521	3.013	3.016	3.917	3.444	19.139	0.94
	522	3.229	3.24	4.114	3.663	19.399	1.155
	523	3.045	3.041	3.977	3.499	19.435	1.02
	524	3.013	3.012	3.925	3.448	20.026	1.154
	525	3.048	3.054	3.98	3.491	19.742	0.954
	526	3.061	3.067	3.988	3.5	19.814	1.199
	527	2.876	2.879	3.828	3.316	20.218	0.982
	528	2.978	2.983	3.91	3.419	19.872	0.987
	529	2.875	2.893	3.799	3.31	19.46	0.998
	530	2.695	2.708	3.698	3.172	20.057	1.297
	531	2.747	2.764	3.751	3.224	19.83	1.07
	532	2.989	3.008	3.936	3.44	19.437	1.285
	533	2.901	2.914	3.869	3.36	20.002	1.277
	534	2.899	2.907	3.88	3.365	19.76	1.101
	535	2.957	2.966	3.898	3.403	18.926	1.148
	536	2.828	2.841	3.796	3.295	19.515	0.992
	537	2.867	2.877	3.89	3.358	19.153	1.057
	538	2.939	2.957	3.905	3.409	19.385	1.171
	539	3.005	3.023	3.913	3.445	19.502	1.261
	540	2.924	2.942	3.88	3.391	18.983	1.303
	541	2.898	2.912	3.832	3.344	19.341	0.92
	542	2.872	2.882	3.759	3.272	19.315	1.147
	543	2.919	2.926	3.875	3.373	18.514	1.154
	544	2.649	2.67	3.716	3.163	20.043	0.988
	545	2.779	2.8	3.784	3.253	19.173	1.044
	546	2.89	2.9	3.879	3.355	18.779	1.087
	547	2.913	2.933	3.865	3.377	18.415	1.076
	548	2.724	2.738	3.732	3.203	19.703	0.995
	549	2.805	2.82	3.748	3.242	20.679	1.063
	550	3.399	3.402	4.305	3.82	19.11	1.117
	551	3.435	3.455	4.298	3.853	19.907	1.253
	552	3.6	3.604	4.498	4.035	19.129	0.862
	553	3.241	3.249	4.181	3.688	19.227	1.123
	554	4.005	4.013	4.879	4.438	20.019	1.063
	555	3.905	3.917	4.691	4.28	18.725	0.994
	556	3.852	3.854	4.719	4.271	19.634	1.057
	557	3.662	3.671	4.552	4.097	19.836	1.027
	558	3.695	3.702	4.554	4.116	18.067	1.081
	559	3.978	3.982	4.798	4.385	21.155	0.963
	560	3.837	3.848	4.679	4.243	19.885	1.098
	561	3.489	3.503	4.391	3.916	17.471	1.16
	562	3.686	3.7	4.56	4.12	18.171	1.012
	563	3.643	3.662	4.539	4.089	18.406	1.071
	564	3.602	3.611	4.49	4.025	17.465	0.809
	565	3.7	3.718	4.557	4.123	18.501	0.811
	566	3.645	3.645	4.54	4.073	19.408	0.92
	567	3.356	3.369	4.244	3.777	17.406	1.053
	568	3.367	3.385	4.226	3.765	17.461	1.162
	569	3.344	3.35	4.24	3.769	18.003	0.81
	570	3.36	3.373	4.207	3.774	16.199	1.032
	571	3.339	3.352	4.199	3.75	18.208	1.053
	572	3.169	3.172	4.102	3.607	16.019	0.992
	573	3.485	3.496	4.329	3.881	13.931	1.01
	574	3.523	3.538	4.372	3.925	15.741	0.969
	575	3.376	3.383	4.25	3.786	15.357	1.016
	576	3.24	3.254	4.097	3.637	13.876	1.051
	577	3.151	3.167	4.006	3.549	13.563	1.023
	578	3.146	3.154	4.014	3.555	14.856	0.918
	579	2.746	2.761	3.693	3.195	15.174	0.639
	580	2.601	2.62	3.529	3.037	15.921	1.002
	581	2.332	2.352	3.363	2.824	14.449	0.929
	582	2.257	2.272	3.287	2.723	15.134	0.969
	583	2.412	2.435	3.446	2.902	15.572	0.884
	584	2.487	2.512	3.438	2.925	15.686	0.966
	585	2.67	2.695	3.624	3.131	14.684	1.028
	586	2.882	2.899	3.761	3.296	14.491	1.132
	587	3.023	3.035	3.918	3.445	13.275	1.122
	588	2.81	2.83	3.748	3.255	13.96	1.126
	589	2.926	2.956	3.862	3.375	14.768	1.116
	590	2.984	2.997	3.871	3.399	13.768	1.212
	591	3.13	3.146	4.011	3.534	12.12	0.651
	592	3.185	3.204	4.07	3.611	12.768	1.118
	593	3.426	3.445	4.245	3.798	16.927	1.017
	594	3.457	3.473	4.3	3.856	17.551	1.323
	595	3.436	3.449	4.25	3.809	18.873	1
	596	3.169	3.181	4.031	3.564	20.717	1.027
	597	3.372	3.386	4.22	3.773	21.404	1.519
	598	3.595	3.611	4.39	3.962	21.627	1.048
	599	3.564	3.578	4.315	3.9	21.519	1.147
	600	3.475	3.487	4.204	3.8	21.815	1.26
	601	3.928	3.934	4.652	4.274	22.391	0.948
	602	4.13	4.144	4.801	4.448	22.134	1.306
	603	4.001	4.007	4.726	4.358	22.54	1.121
	604	3.857	3.869	4.63	4.221	22.816	1.062
	605	3.834	3.846	4.581	4.172	21.843	1.77
	606	3.424	3.433	4.183	3.765	22.751	1.607
	607	3.765	3.784	4.493	4.112	23.201	0.934
	608	3.51	3.525	4.276	3.856	23.751	1.055
	609	3.632	3.648	4.345	3.942	23.372	1.288
	610	3.531	3.548	4.309	3.889	23.557	1.098
	611	3.48	3.492	4.321	3.877	23.468	1.252
	612	3.586	3.595	4.415	3.969	24.111	1.306
	613	3.717	3.733	4.5	4.073	22.581	1.323
	614	3.654	3.662	4.459	4.024	22.49	1.163
	615	3.864	3.868	4.662	4.233	23.614	1.093
	616	3.621	3.626	4.431	3.99	23.211	0.993
	617	3.838	3.845	4.613	4.196	22.82	1.168
	618	3.67	3.682	4.416	4.011	22.89	1.189
	619	3.877	3.882	4.625	4.224	24.351	0.958
	620	3.615	3.622	4.374	3.956	22.788	1.461
	621	3.691	3.695	4.474	4.052	22.678	1.205
	622	3.869	3.88	4.638	4.219	23.33	1.392
	623	3.675	3.688	4.42	4.02	22.625	1.238
	624	3.681	3.696	4.442	4.045	23.484	1.271
	625	3.653	3.658	4.468	4.047	23.112	1.162
	626	3.945	3.952	4.707	4.307	23.021	1.231
	627	4.002	4.016	4.755	4.365	24.048	1.418
	628	3.915	3.926	4.671	4.271	23.038	1.27
	629	3.62	3.638	4.361	3.963	22.933	1.384
	630	3.552	3.554	4.341	3.895	21.638	1.623
	631	3.514	3.52	4.341	3.892	21.861	1.655
	632	3.462	3.469	4.288	3.846	22.244	1.614
	633	3.77	3.779	4.56	4.146	22.402	1.849
	634	3.36	3.368	4.161	3.727	22.157	1.748
	635	3.46	3.465	4.285	3.848	22.262	1.684
	636	3.236	3.261	4.071	3.622	22.26	1.159
	637	3.573	3.583	4.353	3.932	21.104	1.082
	638	3.405	3.416	4.207	3.772	22.701	1.044
	639	3.383	3.394	4.206	3.764	21.431	1.534
	640	3.763	3.77	4.518	4.12	22.589	1.585
	641	3.959	3.964	4.651	4.294	22.717	1.411
	642	3.576	3.58	4.386	3.951	21.651	1.272
	643	3.449	3.459	4.262	3.828	21.919	1.361
	644	3.412	3.416	4.198	3.774	22.245	1.273
	645	3.533	3.543	4.317	3.905	23.452	1.01
	646	3.727	3.73	4.461	4.064	22.732	0.909
	647	3.807	3.809	4.527	4.138	23.051	1.039
	648	4.006	4.015	4.712	4.337	24	1.101
	649	4.012	4.017	4.685	4.33	23.532	1.121
	650	4.074	4.081	4.773	4.408	22.687	1.464
	651	3.573	3.596	4.298	3.912	21.462	1.365
	652	3.634	3.648	4.386	3.996	21.288	1.407
	653	3.775	3.784	4.521	4.132	22.071	1.044
	654	3.5	3.513	4.261	3.852	22.219	1.111
	655	3.514	3.531	4.286	3.871	22.74	1.178
	656	3.579	3.599	4.363	3.942	22.328	1.438
	657	3.459	3.485	4.228	3.818	22.595	1.313
	658	3.702	3.714	4.442	4.047	22.903	1.435
	659	3.986	4.003	4.729	4.354	22.835	1.353
	660	4.136	4.145	4.838	4.482	22.884	1.341
	661	3.819	3.837	4.551	4.175	22.86	1.384
	662	3.54	3.549	4.255	3.867	22.031	1.493
	663	3.435	3.453	4.146	3.755	22.758	1.482
	664	3.575	3.589	4.302	3.91	22.42	1.44
	665	3.534	3.554	4.245	3.854	22.641	1.429
	666	3.7	3.714	4.402	4.022	23.045	1.365
	667	3.693	3.716	4.38	4.025	22.663	1.485
	668	3.652	3.671	4.346	3.968	22.259	1.43
	669	3.435	3.456	4.214	3.8	21.624	1.424
	670	3.908	3.92	4.576	4.219	22.782	1.339
	671	3.277	3.305	4.049	3.633	22.902	1.301
	672	3.465	3.468	4.244	3.824	22.958	1.342
	673	3.81	3.825	4.541	4.144	22.526	1.376
	674	3.895	3.902	4.63	4.228	23.249	1.526
	675	4.041	4.051	4.775	4.379	23.173	1.341
	676	3.698	3.714	4.428	4.033	22.638	1.339
	677	3.776	3.789	4.53	4.121	22.105	1.463
	678	4.572	4.582	5.223	4.871	22.703	1.352
	679	4.346	4.36	5.01	4.642	23.067	1.454
	680	4.319	4.326	4.928	4.583	22.162	1.401
	681	3.987	3.994	4.69	4.311	23.495	1.318
	682	4.182	4.196	4.839	4.477	22.295	1.352
	683	4.252	4.262	4.925	4.561	22.257	1.574
	684	4.114	4.128	4.791	4.42	22.95	1.338
	685	4.03	4.049	4.771	4.371	22.886	1.372
	686	3.796	3.807	4.497	4.1	22.008	1.346
	687	3.637	3.651	4.439	4.006	22.092	1.334
	688	3.57	3.581	4.366	3.929	22.469	1.393
	689	3.734	3.752	4.453	4.062	22.253	1.222
	690	3.672	3.688	4.447	4.028	22.039	1.454
	691	3.679	3.683	4.449	4.028	21.527	1.305
	692	3.783	3.788	4.569	4.14	21.794	1.412
	693	3.552	3.561	4.36	3.917	21.359	1.28
	694	3.678	3.693	4.504	4.069	23.065	1.29
	695	3.606	3.618	4.414	3.977	21.466	1.47
	696	3.594	3.596	4.346	3.93	21.441	1.339
	697	3.686	3.702	4.466	4.041	21.589	1.271
	698	3.425	3.435	4.24	3.798	21.677	1.356
	699	3.631	3.65	4.405	3.985	21.954	1.45
	700	3.638	3.657	4.477	4.03	20.982	1.408
	701	3.992	4.005	4.749	4.349	22.835	1.35
	702	3.796	3.817	4.55	4.159	21.527	1.465
	703	4.009	4.023	4.705	4.34	23.04	1.359
	704	3.872	3.891	4.645	4.245	21.894	1.376
	705	4.042	4.067	4.703	4.353	22.78	1.381
	706	4.492	4.515	5.176	4.816	22.979	1.269
	707	4.418	4.435	5.094	4.733	20.946	1.344
	708	4.613	4.629	5.297	4.921	22.503	1.45
	709	4.693	4.709	5.375	5.019	22.38	1.436
	710	4.061	4.075	4.785	4.385	22.607	1.416
	711	3.989	4	4.726	4.315	22.364	1.554
	712	3.998	4.012	4.765	4.356	22.546	1.393
	713	3.513	3.537	4.289	3.882	23.324	1.388
	714	3.466	3.494	4.268	3.85	23.342	1.383
	715	3.42	3.443	4.234	3.809	22.776	1.396
	716	3.583	3.6	4.363	3.965	23.63	1.346
	717	3.54	3.558	4.347	3.944	23.416	1.411
	718	3.462	3.486	4.247	3.842	23.439	1.374
	719	3.417	3.444	4.214	3.801	23.686	1.44
	720	3.753	3.773	4.514	4.135	22.312	1.387
	721	3.529	3.551	4.344	3.935	22.939	1.372
	722	3.383	3.412	4.197	3.775	22.356	1.306
	723	3.416	3.444	4.217	3.8	22.394	1.315
	724	3.132	3.161	4.002	3.555	22.59	1.528
	725	3.247	3.267	4.047	3.637	21.79	1.337
	726	3.017	3.043	3.89	3.439	22.219	1.463
	727	3.603	3.628	4.366	3.977	24.372	1.422
	728	3.349	3.373	4.16	3.742	23.372	1.397
	729	3.234	3.262	4.005	3.599	22.844	1.468
	730	3.083	3.112	3.913	3.487	23.411	1.447
	731	3.195	3.218	4.036	3.598	22.954	1.388
	732	3.171	3.199	3.972	3.55	23.974	1.401
	733	2.57	2.597	3.529	3.03	22.141	1.465
	734	3.13	3.147	4.015	3.54	22.642	1.423
	735	3.22	3.249	4.021	3.587	22.435	1.459
	736	3.222	3.249	4.024	3.579	22.307	1.607
	737	3.412	3.44	4.17	3.758	23.074	1.439
	738	3.246	3.266	4.076	3.627	22.416	1.399
	739	3.085	3.112	3.915	3.471	22.625	1.413
	740	2.881	2.905	3.747	3.28	22.065	1.41
	741	2.663	2.675	3.576	3.071	21.529	1.38
	742	2.637	2.658	3.601	3.081	22.149	1.382
	743	2.926	2.956	3.775	3.311	21.826	1.446
	744	2.837	2.863	3.757	3.262	21.729	1.448
	745	2.763	2.787	3.63	3.157	22.206	1.425
	746	2.817	2.85	3.68	3.216	22.501	1.352
	747	2.934	2.959	3.817	3.335	22.544	1.459
	748	2.688	2.716	3.618	3.115	22.631	1.502
	749	3.1	3.125	3.937	3.488	21.315	1.401
	750	2.815	2.841	3.669	3.205	22.132	1.345
	751	2.777	2.809	3.646	3.18	22.754	1.302
	752	2.629	2.654	3.55	3.057	22.059	1.469
	753	2.339	2.366	3.37	2.818	21.975	1.444
	754	2.513	2.538	3.452	2.956	21.643	1.408
	755	2.649	2.675	3.586	3.093	21.65	1.4
	756	2.404	2.435	3.393	2.856	22.453	1.32
	757	2.45	2.469	3.42	2.889	22.768	1.43
	758	2.47	2.494	3.421	2.902	22.6	1.393
	759	2.522	2.554	3.472	2.955	22.535	1.305
	760	2.99	3.019	3.834	3.375	21.362	1.236
	761	2.911	2.941	3.792	3.314	22.012	1.251
	762	3.19	3.209	4.006	3.562	22.655	1.392
	763	3.325	3.342	4.152	3.704	21.219	1.501
	764	3.641	3.655	4.416	4.009	21.575	1.326
	765	3.427	3.44	4.238	3.809	21.975	1.421
	766	3.468	3.486	4.266	3.839	22.004	1.382
	767	3.545	3.565	4.311	3.909	22.198	1.415
	768	3.417	3.433	4.204	3.787	21.95	1.412
	769	3.531	3.54	4.314	3.897	21.675	1.429
	770	3.243	3.259	4.058	3.614	21.543	1.398
	771	3.074	3.093	3.945	3.485	21.439	1.339
	772	3.329	3.34	4.119	3.69	22.154	1.25
	773	3.462	3.473	4.205	3.796	21.857	1.371
	774	3.454	3.47	4.227	3.816	22.043	1.45
	775	3.588	3.6	4.406	3.96	22.524	1.406
	776	3.183	3.203	4.051	3.589	22.218	1.359
	777	3.02	3.036	3.912	3.437	22.07	1.423
	778	2.961	2.977	3.88	3.389	22.135	1.255
	779	3.068	3.079	3.993	3.49	21.443	1.213
	780	3.504	3.519	4.305	3.87	21.656	1.341
	781	3.511	3.529	4.313	3.881	22.103	1.438
	782	4.118	4.129	4.795	4.428	21.85	1.365
	783	3.91	3.925	4.674	4.272	21.733	1.467
	784	3.578	3.588	4.414	3.983	21.822	1.417
	785	3.587	3.6	4.427	3.992	21.503	1.51
	786	3.75	3.763	4.521	4.113	21.453	1.404
	787	3.764	3.776	4.508	4.119	21.566	1.427
	788	3.45	3.467	4.249	3.837	22.89	1.327
	789	3.246	3.266	4.122	3.656	21.954	1.265
	790	3.539	3.543	4.395	3.947	22.468	1.278
	791	3.505	3.515	4.341	3.898	21.787	1.306
	792	3.991	3.997	4.717	4.336	21.996	1.237
	793	4.014	4.019	4.746	4.364	22.129	1.293
	794	3.812	3.819	4.604	4.192	22.894	1.028
	795	4.324	4.336	5.032	4.668	22.682	1.371
	796	3.765	3.781	4.566	4.152	22.313	1.238
	797	3.979	3.995	4.75	4.352	21.952	1.374
	798	3.212	3.225	4.084	3.624	21.186	1.422
	799	3.281	3.297	4.103	3.655	21.303	1.326
	800	3.18	3.196	4.007	3.561	21.497	1.483
	801	3.488	3.497	4.288	3.861	21.521	1.376
	802	3.464	3.477	4.254	3.832	21.85	1.48
	803	3.395	3.406	4.22	3.775	21.626	1.473
	804	3.457	3.474	4.246	3.837	22.093	1.747
	805	3.282	3.298	4.124	3.682	20.936	1.214
	806	3.12	3.142	4.007	3.531	21.2	1.49
	807	3.479	3.494	4.305	3.862	22.083	1.421
	808	3.113	3.119	3.949	3.483	21.514	1.235
	809	3.632	3.641	4.417	4.006	21.646	1.468
	810	3.53	3.549	4.378	3.937	21.74	1.389
	811	3.729	3.743	4.54	4.122	22.966	1.391
	812	3.837	3.847	4.634	4.229	22.058	1.464
	813	3.911	3.921	4.663	4.271	21.317	1.362
	814	3.623	3.626	4.43	4.01	22.128	1.479
	815	3.336	3.346	4.223	3.753	21.73	1.416
	816	3.562	3.577	4.454	3.994	21.705	1.417
	817	3.591	3.595	4.395	3.957	21.794	1.411
	818	3.403	3.412	4.288	3.809	22.227	1.36
	819	3.723	3.722	4.596	4.142	21.877	1.583
	820	3.564	3.576	4.429	3.97	20.78	1.449
	821	3.371	3.382	4.26	3.795	21.237	1.378
	822	3.287	3.301	4.216	3.732	22.671	1.387
	823	3.253	3.266	4.165	3.682	22.252	1.381
	824	2.987	2.999	4.031	3.481	21.264	1.347
	825	2.988	2.996	3.987	3.453	21.569	1.309
	826	2.886	2.896	3.85	3.338	20.372	1.318
	827	3.215	3.223	4.133	3.642	22.253	1.297
	828	2.912	2.922	3.845	3.358	20.614	1.4
	829	3.114	3.126	4.05	3.557	21.097	1.366
	830	3.12	3.121	4.089	3.591	20.276	1.375
	831	3.027	3.04	3.98	3.479	20.12	1.402
	832	3.13	3.146	4.005	3.538	19.422	1.41
	833	2.904	2.917	3.884	3.362	20.126	1.322
	834	2.99	2.993	3.916	3.414	20.071	1.385
	835	3.078	3.093	4.05	3.538	20.504	1.296
	836	3.267	3.27	4.183	3.699	21.231	1.587
	837	3.377	3.376	4.331	3.831	21.306	1.27
	838	3.241	3.245	4.185	3.679	18.969	1.372
	839	2.93	2.935	3.886	3.376	21.576	1.315
	840	3.158	3.166	4.083	3.581	21.788	1.345
	841	3.102	3.109	4.043	3.532	22.042	1.341
	842	3.46	3.461	4.349	3.869	22.489	1.478
	843	3.261	3.268	4.21	3.699	22.012	1.394
	844	3.437	3.442	4.36	3.867	21.431	1.439
	845	3.342	3.345	4.235	3.753	21.101	1.295
	846	2.85	2.856	3.859	3.301	21.342	1.245
	847	2.735	2.741	3.809	3.232	21.213	1.293
	848	2.985	2.992	4.02	3.469	21.061	1.213
	849	2.987	2.996	4.007	3.465	21.479	1.319
	850	2.94	2.949	3.961	3.42	20.846	1.406
	851	3.068	3.082	4.074	3.548	21.589	1.303
	852	2.673	2.681	3.76	3.177	21.011	1.389
	853	2.887	2.91	3.84	3.332	21.622	1.302
	854	2.899	2.915	3.922	3.38	21.341	1.395
	855	2.942	2.95	3.926	3.373	21.235	1.316
	856	3.165	3.177	4.147	3.627	23.284	1.304
	857	3.077	3.093	4.057	3.535	21.258	1.32
	858	3.093	3.098	4.09	3.553	20.989	1.376
	859	3.12	3.123	4.147	3.597	20.919	1.268
	860	3.545	3.548	4.448	3.966	22.071	1.329
	861	3.481	3.485	4.339	3.881	21.326	1.407
	862	3.308	3.319	4.193	3.723	21.96	1.472
	863	3.473	3.488	4.329	3.877	22.059	1.325
	864	3.71	3.728	4.495	4.091	22.774	1.493
	865	3.319	3.328	4.19	3.741	22.144	1.387
	866	3.202	3.216	4.097	3.628	22.081	1.21
	867	3.285	3.293	4.187	3.713	22.696	1.328
	868	3.122	3.133	4.048	3.546	21.621	1.46
	869	3.306	3.316	4.194	3.71	22.725	1.29
	870	3.538	3.554	4.404	3.943	21.337	1.364
	871	3.728	3.744	4.522	4.104	22.057	1.387
	872	3.436	3.443	4.248	3.797	22.589	1.451
	873	3.474	3.493	4.295	3.854	22.491	1.341
	874	3.425	3.441	4.269	3.834	22.283	1.274
	875	3.638	3.644	4.43	4.015	21.562	1.32
	876	3.304	3.318	4.198	3.728	22.615	1.461
	877	3.544	3.56	4.328	3.918	22.061	1.393
	878	3.353	3.367	4.231	3.772	22.295	1.313
	879	3.759	3.773	4.602	4.177	23.177	1.388
	880	3.75	3.77	4.592	4.162	22.902	1.377
	881	3.834	3.854	4.725	4.273	23.2	1.36
	882	3.793	3.809	4.665	4.217	23.334	1.438
	883	3.87	3.886	4.665	4.242	23.222	1.483
	884	4.127	4.137	4.929	4.517	23.058	1.361
	885	4.242	4.246	5.078	4.654	24.292	1.296
	886	4.347	4.352	5.176	4.765	22.922	1.439
	887	4.39	4.393	5.204	4.798	22.912	1.483
	888	4.374	4.376	5.186	4.788	24.605	1.354
	889	4.029	4.036	4.898	4.471	23.399	1.416
	890	3.656	3.659	4.561	4.094	23.383	1.414
	891	3.325	3.339	4.207	3.748	23.851	1.347
	892	3.684	3.693	4.579	4.111	23.316	1.279
	893	3.228	3.242	4.155	3.668	23.236	1.354
	894	3.061	3.08	3.968	3.484	23.048	1.366
	895	2.945	2.962	3.893	3.4	23.432	1.308
	896	2.889	2.906	3.794	3.309	22.783	1.355
	897	3.081	3.09	3.999	3.523	21.859	1.413
	898	3.196	3.21	4.098	3.629	21.187	1.456
	899	3.244	3.248	4.15	3.671	21.068	1.366
	900	3.453	3.471	4.372	3.899	22.025	1.442
	901	3.716	3.724	4.566	4.133	21.107	1.54
	902	3.251	3.264	4.157	3.67	21.139	1.445
	903	3.084	3.101	4	3.51	20.833	1.586
	904	3.158	3.175	4.052	3.575	20.314	1.669
	905	2.859	2.87	3.821	3.301	20.923	1.684
	906	2.759	2.773	3.744	3.223	20.72	1.409
	907	2.951	2.964	3.912	3.396	19.129	1.422
	908	3.002	3.022	3.915	3.424	18.516	1.535
	909	2.815	2.832	3.762	3.245	20.097	1.545
	910	2.988	3.007	3.918	3.417	20.523	2.045
	911	2.834	2.84	3.792	3.276	22.008	1.765
	912	3.111	3.119	4.048	3.545	21.387	2.193
	913	3.235	3.236	4.179	3.659	22.387	1.72
	914	3.064	3.068	4.041	3.526	22.743	1.64
	915	3.288	3.281	4.225	3.722	22.577	0.788
	916	3.323	3.324	4.23	3.738	21.151	0.775
	917	3.331	3.333	4.283	3.777	22.515	0.753
	918	3.697	3.703	4.579	4.115	21.164	0.707
	919	3.463	3.472	4.355	3.873	21.703	1.141
	920	3.801	3.804	4.695	4.212	23.164	0.885
	921	3.657	3.664	4.535	4.053	22.32	0.848
	922	3.03	3.041	3.967	3.448	21.166	0.684
	923	3.386	3.388	4.314	3.802	22.448	0.848
	924	3.288	3.289	4.228	3.718	24.231	0.627
	925	3.845	3.849	4.721	4.266	23.943	1.161
	926	3.473	3.486	4.392	3.929	22.765	0.81
	927	4.018	4.019	4.86	4.425	24.218	0.631
	928	4.02	4.02	4.892	4.45	25.196	1.042
	929	4.185	4.183	5.024	4.593	25.346	0.852
	930	4.257	4.259	5.076	4.661	25.483	0.929
	931	4.124	4.124	5.004	4.555	25.493	1.045
	932	4.121	4.126	5.01	4.568	25.102	1.135
	933	3.958	3.967	4.847	4.411	23.889	0.628
	934	3.949	3.955	4.86	4.417	23.734	0.797
	935	3.478	3.476	4.463	3.967	23.712	0.81
	936	3.832	3.84	4.747	4.303	23.332	0.606
	937	3.968	3.977	4.851	4.41	24.072	0.905
	938	3.683	3.695	4.57	4.124	23.31	0.992
	939	3.245	3.261	4.192	3.714	22.799	0.919
	940	3.06	3.074	4.045	3.539	22.911	0.784
	941	3.271	3.281	4.22	3.747	22.357	0.877
	942	3.266	3.267	4.238	3.732	22.474	0.872
	943	3.425	3.426	4.333	3.866	21.606	0.863
	944	3.105	3.116	4.101	3.591	23.794	0.704
	945	3.162	3.171	4.168	3.654	22.316	0.805
	946	3.06	3.062	4.074	3.551	24.568	0.848
	947	3.083	3.095	4.059	3.575	22.924	0.789
	948	2.901	2.909	3.938	3.413	23.158	0.936
	949	3.078	3.078	4.065	3.557	22.179	0.835
	950	3.033	3.036	4.031	3.503	23.324	0.87
	951	3.283	3.284	4.226	3.74	23.038	0.851
	952	3.159	3.161	4.137	3.637	22.981	0.914
	953	3.16	3.164	4.142	3.63	22.379	0.999
	954	3.313	3.317	4.27	3.78	22.802	0.79
	955	3.336	3.346	4.257	3.791	23.535	0.735
	956	3.429	3.442	4.361	3.886	23.692	0.89
	957	3.469	3.48	4.413	3.947	23.242	0.929
	958	3.603	3.614	4.436	4.034	23.342	0.768
	959	3.277	3.297	4.206	3.736	23.177	0.887
	960	3.3	3.309	4.172	3.72	22.754	0.932
	961	3.424	3.438	4.292	3.853	22.457	1.376
	962	3.072	3.081	4.018	3.53	21.691	1.508
	963	2.802	2.807	3.866	3.316	20.963	1.48
	964	3.588	3.597	4.45	4.01	22.375	0.863
	965	3.903	3.905	4.715	4.309	22.928	0.759
	966	4.123	4.126	4.94	4.541	24.756	0.85
	967	4.392	4.395	5.193	4.815	24.37	0.783
	968	4.219	4.222	5.065	4.657	24.633	0.66
	969	3.89	3.902	4.76	4.338	24.929	0.72
	970	4.144	4.162	4.957	4.56	24.104	0.766
	971	4.126	4.14	4.957	4.552	23.569	0.786
	972	4.007	4.028	4.871	4.447	24.672	0.944
	973	4.053	4.066	4.942	4.502	23.654	0.659
	974	3.706	3.718	4.607	4.15	22.786	0.675
	975	3.674	3.694	4.534	4.091	23.448	1.073
	976	3.606	3.63	4.441	4.015	22.722	1.118
	977	3.513	3.532	4.435	3.96	23.977	0.864
	978	3.528	3.535	4.44	3.975	22.725	0.844
	979	4.163	4.177	4.971	4.579	22.987	0.588
	980	4.415	4.424	5.241	4.853	23.389	0.964
	981	4.524	4.541	5.3	4.93	22.66	1.076
	982	4.473	4.484	5.281	4.901	22.201	0.744
	983	4.614	4.619	5.377	5.016	21.779	0.593
	984	4.516	4.53	5.32	4.95	22.407	0.745
	985	4.745	4.747	5.514	5.155	22.735	0.765
	986	4.638	4.649	5.451	5.076	23.874	1.072
	987	4.665	4.674	5.495	5.114	22.531	0.773
	988	4.935	4.935	5.747	5.372	23.275	0.69
	989	4.803	4.802	5.603	5.228	21.97	0.571
	990	4.939	4.94	5.743	5.376	21.477	0.809
	991	4.672	4.673	5.46	5.084	22.233	1.367
	992	4.241	4.247	5.091	4.679	23.762	0.795
	993	4.314	4.312	5.183	4.77	22.187	0.63
	994	4.2	4.204	5.096	4.664	22.661	0.535
	995	4.567	4.57	5.406	5.011	24.322	0.782
	996	4.887	4.894	5.669	5.307	24.287	0.752
	997	4.347	4.351	5.184	4.786	23.762	0.775
	998	4.433	4.441	5.265	4.867	24.659	0.823
	999	4.306	4.307	5.152	4.744	23.223	0.8
	1000	4.567	4.571	5.414	5.014	24.204	0.683

## Sheet: 4CDB_CID6249_Control
	frame#	Prot_CA	Prot_Backbone	Prot_Sidechain	Prot_All_Heavy	Lig_wrt_Protein	Lig_wrt_Ligand
	0	0	0	0	0	0	0
	1	1.641	1.653	2.218	1.867	2.525	0.584
	2	2.156	2.158	2.771	2.388	3.241	0.34
	3	2.185	2.196	2.781	2.41	3.465	0.441
	4	2.621	2.623	3.156	2.813	3.911	0.447
	5	2.213	2.22	2.86	2.456	3.936	0.471
	6	2.516	2.522	3.098	2.748	4.221	0.531
	7	2.6	2.593	3.282	2.871	5.619	0.646
	8	2.673	2.671	3.348	2.931	4.789	0.672
	9	2.847	2.849	3.472	3.101	5.206	0.672
	10	2.175	2.185	2.867	2.462	4.751	0.644
	11	2.907	2.912	3.563	3.187	5.235	0.808
	12	2.186	2.2	2.984	2.528	4.243	0.748
	13	2.202	2.209	2.923	2.497	4.57	0.698
	14	2.285	2.285	3.077	2.612	5.176	0.905
	15	2.627	2.638	3.339	2.93	5.223	0.518
	16	2.833	2.832	3.573	3.142	5.227	0.477
	17	3.307	3.313	4.05	3.644	5.571	1.234
	18	2.891	2.9	3.659	3.227	5.016	1.458
	19	3.273	3.278	3.991	3.59	5.522	1.476
	20	3.266	3.277	3.999	3.594	5.361	1.138
	21	3.599	3.605	4.294	3.903	5.305	1.474
	22	2.682	2.687	3.497	3.024	4.152	1.691
	23	2.377	2.381	3.232	2.726	4.351	1.568
	24	2.866	2.869	3.64	3.192	4.846	1.61
	25	3.151	3.161	3.809	3.431	4.759	1.958
	26	2.892	2.904	3.652	3.217	4.46	1.386
	27	2.993	3.008	3.758	3.33	4.882	1.635
	28	2.598	2.604	3.422	2.954	4.889	1.29
	29	3.036	3.046	3.787	3.367	5.196	1.56
	30	2.901	2.905	3.694	3.252	4.95	1.688
	31	2.378	2.394	3.224	2.756	4.696	1.212
	32	2.371	2.389	3.191	2.728	4.885	1.454
	33	2.569	2.573	3.401	2.932	4.657	1.513
	34	3.127	3.134	3.82	3.429	4.776	1.08
	35	3.245	3.256	3.995	3.588	4.467	1.716
	36	3.31	3.326	4.017	3.634	4.23	1.615
	37	2.724	2.733	3.433	3.031	4.204	1.764
	38	2.978	2.995	3.638	3.269	5.183	1.871
	39	2.4	2.414	3.202	2.748	4.768	1.846
	40	2.651	2.664	3.439	3	4.478	1.257
	41	2.873	2.883	3.567	3.18	4.341	1.067
	42	3.521	3.53	4.118	3.793	5.867	1.477
	43	2.993	3.011	3.729	3.332	5.459	1.958
	44	3.078	3.095	3.801	3.417	6.091	1.498
	45	3.621	3.64	4.223	3.901	5.838	1.553
	46	3.82	3.83	4.425	4.105	7.1	1.675
	47	3.14	3.158	3.83	3.462	7.309	2.003
	48	2.929	2.944	3.673	3.258	6.53	2.269
	49	3.223	3.236	3.986	3.557	6.23	2.188
	50	2.861	2.881	3.62	3.18	6.271	2.125
	51	3.056	3.078	3.799	3.378	11.881	2.309
	52	3.182	3.196	3.896	3.497	17.171	2.076
	53	2.992	3.004	3.734	3.313	19.115	1.846
	54	3.558	3.566	4.216	3.853	15.918	2.204
	55	3.903	3.912	4.528	4.187	14.612	1.947
	56	3.757	3.754	4.445	4.064	11.039	2.161
	57	3.488	3.497	4.203	3.821	12.842	2.278
	58	3.034	3.046	3.785	3.373	15.352	2.016
	59	3.387	3.403	4.049	3.673	14.297	2.145
	60	2.933	2.95	3.641	3.242	14.927	2.152
	61	3.199	3.219	3.855	3.496	10.367	2.074
	62	3.626	3.638	4.286	3.936	11.105	2.042
	63	3.854	3.866	4.522	4.175	11.68	1.82
	64	4.329	4.341	4.851	4.588	11.649	1.938
	65	4.685	4.696	5.235	4.951	14.062	2.197
	66	4.167	4.178	4.794	4.459	11.17	2.31
	67	3.603	3.619	4.238	3.897	13.144	2.182
	68	2.955	2.971	3.646	3.269	11.576	2.087
	69	3.249	3.257	3.961	3.557	12.54	2.302
	70	2.943	2.959	3.652	3.254	11.755	2.174
	71	3.248	3.267	3.91	3.548	11.125	2.297
	72	3.381	3.392	4.06	3.679	12.293	1.849
	73	4.065	4.077	4.723	4.375	12.251	2.183
	74	2.78	2.784	3.6	3.146	11.614	2.014
	75	3.412	3.424	4.026	3.69	11.349	2.238
	76	3.419	3.434	4.099	3.736	11.15	2.134
	77	4.225	4.233	4.749	4.467	9.133	2.1
	78	4.088	4.099	4.724	4.397	10.551	2.105
	79	4.467	4.479	5.014	4.74	9.778	2.071
	80	4.348	4.357	5.013	4.669	10.593	2.171
	81	3.855	3.871	4.564	4.193	11.052	2.196
	82	3.824	3.832	4.463	4.118	11.882	1.924
	83	3.923	3.931	4.566	4.213	12.14	2.207
	84	2.88	2.896	3.657	3.215	9.704	1.483
	85	3.506	3.527	4.154	3.786	12.193	1.01
	86	3.614	3.634	4.245	3.899	12.851	1.134
	87	4.071	4.089	4.648	4.333	11.549	1.385
	88	3.785	3.806	4.424	4.086	13.195	2.18
	89	3.964	3.989	4.525	4.231	14.515	2.047
	90	3.521	3.547	4.153	3.815	15.007	2.046
	91	3.513	3.528	4.144	3.795	22.354	2.127
	92	3.042	3.062	3.763	3.372	22.032	2.258
	93	3.354	3.369	4.013	3.644	23.38	2.039
	94	3.981	3.997	4.582	4.268	22.442	2.084
	95	4.236	4.249	4.814	4.514	20.462	1.861
	96	3.779	3.794	4.402	4.077	24.513	2.214
	97	2.466	2.49	3.304	2.843	28.177	2.318
	98	2.729	2.745	3.512	3.078	29.696	2.046
	99	2.652	2.668	3.451	3.008	32.02	2.246
	100	3.516	3.524	4.197	3.829	23.284	2.332
	101	3.256	3.274	3.968	3.579	26.331	2.236
	102	2.624	2.651	3.406	2.97	28.721	1.985
	103	2.455	2.476	3.241	2.789	29.244	2.198
	104	2.411	2.432	3.24	2.777	27.078	2.27
	105	2.823	2.833	3.63	3.176	41.425	2.103
	106	3.385	3.401	4.11	3.716	30.675	2.207
	107	3.045	3.06	3.817	3.401	28.627	2.185
	108	3.679	3.689	4.336	3.987	28.966	2.214
	109	3.802	3.818	4.443	4.113	40.364	2.008
	110	3.86	3.872	4.485	4.152	41.846	2.085
	111	4.21	4.218	4.804	4.486	45.344	2.128
	112	3.345	3.355	4.064	3.659	42.395	2.056
	113	2.99	2.995	3.783	3.33	43.642	2.007
	114	2.955	2.968	3.753	3.302	40.605	2.186
	115	3.834	3.846	4.536	4.133	40.314	2.138
	116	3.64	3.647	4.392	3.963	45.83	2.228
	117	3.473	3.487	4.229	3.804	45.978	2.168
	118	3.535	3.539	4.309	3.858	40.02	2.025
	119	3.662	3.668	4.403	3.978	37.24	2.248
	120	2.82	2.839	3.626	3.164	36.438	2.273
	121	3.256	3.279	3.999	3.577	36.473	2.274
	122	3.889	3.902	4.551	4.184	47.491	2.188
	123	3.267	3.292	3.965	3.581	44.267	2.036
	124	4.156	4.166	4.746	4.43	42.323	2.152
	125	3.827	3.839	4.45	4.119	36.737	2.041
	126	4.323	4.338	4.893	4.61	36.97	2.202
	127	4.326	4.338	4.891	4.606	41.883	2.144
	128	3.57	3.594	4.18	3.864	44.364	2.186
	129	3.066	3.09	3.726	3.356	40.196	1.989
	130	3.287	3.308	3.925	3.57	38.772	2.211
	131	3.805	3.83	4.406	4.093	36.273	2.193
	132	3.024	3.044	3.721	3.336	37.333	2.134
	133	2.965	2.988	3.657	3.282	38.237	1.975
	134	2.801	2.826	3.477	3.093	32.105	1.424
	135	3.606	3.627	4.142	3.844	45.013	2.195
	136	3.388	3.406	3.986	3.664	43.736	2.144
	137	3.159	3.179	3.845	3.459	43.298	2.151
	138	3.355	3.374	4.006	3.659	35.084	2.185
	139	3.286	3.305	3.929	3.585	34.286	2.261
	140	3.092	3.108	3.793	3.417	43.46	2.207
	141	2.837	2.852	3.606	3.172	39.886	2.299
	142	3.551	3.569	4.16	3.821	43.601	2.144
	143	3.762	3.781	4.379	4.041	38.815	2.168
	144	3.294	3.305	3.996	3.6	36.316	2.189
	145	3.188	3.208	3.891	3.506	32.937	2.099
	146	2.947	2.966	3.69	3.272	31.496	2.078
	147	3.095	3.114	3.86	3.449	35.603	2.185
	148	3.36	3.374	4.094	3.688	28.653	1.871
	149	3.171	3.194	3.917	3.501	26.803	2.061
	150	3.167	3.192	3.92	3.509	28.796	2.169
	151	3.139	3.158	3.921	3.491	27.131	2.181
	152	3.451	3.472	4.195	3.794	26.663	2.066
	153	3.044	3.068	3.839	3.402	24.285	2.12
	154	3.973	3.986	4.664	4.297	36.038	2.353
	155	3.43	3.446	4.137	3.756	34.66	2.142
	156	3.952	3.965	4.619	4.268	33.181	2.234
	157	3.337	3.348	4.083	3.675	34.739	1.782
	158	3.242	3.255	3.974	3.571	34.651	1.989
	159	3.512	3.529	4.234	3.832	34.749	2.005
	160	3.121	3.127	3.904	3.455	34.772	2.174
	161	3.383	3.393	4.172	3.737	34.809	2.222
	162	4.036	4.04	4.692	4.325	35.069	2.123
	163	2.905	2.91	3.724	3.262	34.477	2.108
	164	2.907	2.921	3.706	3.254	33.828	2.205
	165	3.67	3.673	4.401	3.993	35.331	1.978
	166	3.613	3.624	4.333	3.93	33.977	2.278
	167	3.606	3.612	4.331	3.93	34.672	2.074
	168	3.8	3.818	4.476	4.107	35.479	2.26
	169	4.578	4.591	5.185	4.864	35.994	2.06
	170	4.251	4.249	4.967	4.578	34.781	2.119
	171	4.021	4.021	4.723	4.334	34.644	2.242
	172	4.988	4.996	5.598	5.284	35.45	1.913
	173	4.114	4.12	4.785	4.433	33.89	2.193
	174	3.935	3.942	4.615	4.246	33.574	2.27
	175	4.004	4.028	4.631	4.314	33.55	2.079
	176	3.532	3.545	4.276	3.866	34.392	2.106
	177	3.403	3.415	4.12	3.732	34.769	2.248
	178	3.315	3.321	4.023	3.62	35.067	1.938
	179	3.562	3.569	4.271	3.88	34.598	2.086
	180	4.389	4.392	5.051	4.699	21.268	2.289
	181	3.46	3.466	4.222	3.802	18.808	2.141
	182	4.121	4.13	4.792	4.437	17.259	2.216
	183	4.657	4.66	5.294	4.958	16.256	1.943
	184	3.623	3.633	4.363	3.968	19.453	1.879
	185	3.255	3.267	4.039	3.623	25.268	2.191
	186	3.448	3.462	4.121	3.753	23.162	2.083
	187	3.124	3.136	3.862	3.452	20.679	2.148
	188	2.997	3.006	3.738	3.321	17.196	2.261
	189	3.038	3.047	3.785	3.37	18.361	2.081
	190	3.205	3.221	3.985	3.573	19.973	2.278
	191	3.4	3.415	4.105	3.731	19.191	2.11
	192	3.922	3.928	4.57	4.227	16.978	1.861
	193	4.172	4.182	4.791	4.484	16.916	1.94
	194	4.57	4.582	5.21	4.89	16.645	1.901
	195	4.497	4.504	5.165	4.828	15.21	1.81
	196	4.672	4.691	5.293	4.984	15.484	2.12
	197	4.599	4.612	5.207	4.897	15.441	2.183
	198	4.421	4.436	5.089	4.761	16.363	1.993
	199	3.43	3.445	4.163	3.778	15.473	2.019
	200	3.723	3.738	4.453	4.07	14.343	2.009
	201	3.687	3.696	4.4	4.001	14.708	2.073
	202	4.184	4.195	4.849	4.502	14.863	2.114
	203	4.615	4.628	5.207	4.905	15.82	2.116
	204	4.848	4.859	5.488	5.17	15.729	2.184
	205	4.206	4.22	4.871	4.536	16.255	2.022
	206	3.038	3.047	3.858	3.404	13.974	1.996
	207	4.818	4.831	5.453	5.134	16.321	2.007
	208	4.568	4.575	5.206	4.88	15.039	1.859
	209	4.386	4.396	5.046	4.704	18.098	2.076
	210	4.714	4.726	5.294	4.998	16.636	2.124
	211	3.861	3.865	4.489	4.154	14.388	2.107
	212	4.028	4.037	4.646	4.322	13.961	2.183
	213	3.866	3.872	4.588	4.21	15.429	2.201
	214	3.026	3.046	3.803	3.38	15.311	2.201
	215	3.35	3.356	4.089	3.683	15.081	1.902
	216	3.903	3.912	4.554	4.219	17.458	1.94
	217	3.308	3.322	4.075	3.667	17.011	2.236
	218	3.49	3.495	4.235	3.818	16.483	1.506
	219	4.421	4.422	5.073	4.735	16.348	1.479
	220	3.674	3.683	4.297	3.96	17.456	2.197
	221	3.712	3.719	4.412	4.044	17.348	1.997
	222	3.37	3.374	4.073	3.697	17.182	2.264
	223	3.884	3.895	4.468	4.151	16.249	1.797
	224	3.291	3.304	3.963	3.584	16.293	2.289
	225	3.677	3.684	4.43	4.039	16.219	2.065
	226	3.497	3.502	4.221	3.84	17.035	2.073
	227	4.088	4.095	4.787	4.438	18.02	2.111
	228	3.598	3.607	4.333	3.953	16.99	2.151
	229	3.513	3.514	4.268	3.876	17.078	1.936
	230	3.58	3.59	4.34	3.945	16.723	2.21
	231	4.136	4.147	4.799	4.456	16.307	1.97
	232	3.554	3.56	4.28	3.887	16.386	2.068
	233	3.964	3.969	4.643	4.292	16.709	2.157
	234	3.768	3.78	4.461	4.09	17.591	2.225
	235	4.1	4.108	4.724	4.385	19.651	2.228
	236	4.231	4.237	4.889	4.54	19.589	2.252
	237	4.094	4.102	4.869	4.462	20.364	2.175
	238	4.923	4.936	5.54	5.23	20.791	2.217
	239	4.178	4.186	4.894	4.52	18.728	2.197
	240	4.512	4.516	5.113	4.801	19.488	2.364
	241	4.261	4.272	4.935	4.599	18.432	2.196
	242	3.799	3.813	4.496	4.127	19.074	2.003
	243	3.663	3.671	4.303	3.958	20.091	2.102
	244	4.119	4.127	4.791	4.431	19.42	2.049
	245	3.326	3.334	4.076	3.679	18.771	2.205
	246	3.661	3.66	4.417	4.01	19.485	2.107
	247	3.826	3.827	4.568	4.176	20.501	2.186
	248	4.303	4.293	4.975	4.618	20.497	2.127
	249	3.686	3.682	4.417	4.022	21.355	2.158
	250	3.649	3.647	4.453	4.029	21.305	2.167
	251	3.798	3.804	4.563	4.168	20.653	2.201
	252	3.547	3.558	4.365	3.932	21.691	1.929
	253	4.118	4.12	4.88	4.49	20.824	2.011
	254	3.886	3.888	4.678	4.27	20.133	2.224
	255	3.561	3.572	4.397	3.948	19.308	1.98
	256	3.525	3.536	4.314	3.894	21.419	2.117
	257	3.133	3.148	3.983	3.535	19.745	2.126
	258	3.802	3.805	4.574	4.151	22.936	2.243
	259	3.329	3.343	4.186	3.733	21.872	2.011
	260	3.054	3.069	3.947	3.474	22.839	2.154
	261	3.759	3.761	4.516	4.116	20.819	2.041
	262	3.688	3.696	4.53	4.096	20.26	2.077
	263	3.442	3.45	4.26	3.835	20.187	2.312
	264	3.731	3.736	4.546	4.13	20.742	2.153
	265	3.296	3.3	4.171	3.709	22.121	2.033
	266	3.476	3.482	4.293	3.862	21.847	2.163
	267	3.851	3.854	4.604	4.206	21.376	2.041
	268	3.13	3.133	3.993	3.529	23.064	1.817
	269	3.92	3.923	4.633	4.256	23.515	2.108
	270	3.9	3.902	4.611	4.239	23.486	2.199
	271	3.184	3.188	4.069	3.597	24.085	2.19
	272	2.432	2.431	3.508	2.923	25.595	2.099
	273	2.875	2.883	3.776	3.292	28.288	2.168
	274	3.247	3.255	4.122	3.665	27.209	2.146
	275	3.281	3.289	4.129	3.674	26.678	2.238
	276	3.695	3.701	4.435	4.055	26.457	1.967
	277	3.542	3.541	4.315	3.912	27.254	2.069
	278	4.189	4.184	4.963	4.568	26.641	2.223
	279	4.369	4.361	5.087	4.702	22.799	2.164
	280	4.418	4.413	5.184	4.778	24.129	2.009
	281	4.11	4.113	4.839	4.461	22.815	2.232
	282	4.449	4.447	5.144	4.796	26.584	2.215
	283	4.687	4.69	5.386	5.04	28.776	2.315
	284	5.307	5.311	5.903	5.615	25.466	1.971
	285	4.922	4.924	5.64	5.29	23.191	2.205
	286	4.928	4.934	5.617	5.262	22.249	2.202
	287	4.299	4.3	5.066	4.678	22.277	2.163
	288	4.519	4.514	5.238	4.872	21.122	2.243
	289	5.273	5.271	5.978	5.631	21.156	2.042
	290	4.945	4.947	5.636	5.3	24.25	2.251
	291	5.034	5.036	5.722	5.382	22.849	2.261
	292	4.713	4.71	5.417	5.062	24.261	2.16
	293	4.423	4.424	5.131	4.767	22.078	2.193
	294	4.838	4.84	5.504	5.179	21.469	2.067
	295	4.716	4.72	5.38	5.044	22.369	2.101
	296	4.181	4.192	4.946	4.56	24.061	2.249
	297	5.427	5.434	6.077	5.776	21.076	2.199
	298	5.454	5.464	6.179	5.86	22.727	2.106
	299	5.256	5.261	5.995	5.656	23.612	2.136
	300	4.61	4.624	5.385	5.019	23.052	2.258
	301	4.397	4.41	5.224	4.838	22.669	2.274
	302	4.26	4.269	5.088	4.7	23.153	1.971
	303	4.063	4.07	4.891	4.488	24.641	2.144
	304	4.508	4.51	5.304	4.919	21.701	2.165
	305	4.221	4.229	4.972	4.614	22.28	2.149
	306	4.221	4.231	4.955	4.6	17.946	2.038
	307	4.461	4.475	5.195	4.854	16.102	2
	308	4.087	4.1	4.915	4.501	19.145	2.165
	309	4.721	4.73	5.485	5.124	23.628	2.066
	310	4.295	4.305	5.068	4.696	23.078	2.197
	311	4.597	4.602	5.33	4.975	23.221	2.216
	312	4.809	4.821	5.569	5.227	23.601	2.322
	313	5.037	5.055	5.861	5.494	21.826	2.2
	314	4.817	4.828	5.633	5.26	21.763	2.17
	315	5.094	5.108	5.874	5.528	21.085	2.124
	316	4.065	4.076	4.876	4.486	24.107	2.13
	317	4.356	4.369	5.115	4.757	21.905	1.974
	318	4.285	4.298	5.085	4.711	22.3	2.014
	319	4.031	4.041	4.811	4.426	21.006	1.967
	320	3.905	3.917	4.747	4.329	22.054	2.311
	321	4.556	4.557	5.361	4.967	23.217	2.248
	322	3.968	3.977	4.781	4.39	21.97	2.169
	323	4.008	4.024	4.845	4.435	22.766	2.201
	324	4.066	4.08	4.864	4.476	22.584	1.893
	325	4.175	4.185	4.967	4.589	23.128	2.177
	326	4.463	4.475	5.299	4.898	22.994	2.079
	327	4.441	4.454	5.267	4.871	21.743	2.02
	328	4.727	4.734	5.495	5.131	25.024	1.904
	329	4.41	4.416	5.209	4.805	21.468	2.127
	330	4.666	4.67	5.474	5.08	21.681	1.974
	331	4.959	4.966	5.682	5.323	23.652	2.088
	332	5.65	5.659	6.361	6.032	25.7	2.25
	333	4.898	4.907	5.622	5.271	24.924	2.227
	334	4.411	4.426	5.143	4.779	23.397	2.198
	335	4.807	4.821	5.62	5.243	24.219	2.118
	336	5.314	5.326	6.139	5.76	28.401	2.143
	337	5.386	5.399	6.137	5.792	34.702	2.243
	338	5.015	5.019	5.75	5.409	44.076	2.356
	339	4.673	4.669	5.376	5.032	43.531	2.215
	340	4.881	4.883	5.56	5.232	34.05	2.331
	341	5.165	5.168	5.893	5.553	35.45	2.113
	342	4.979	4.977	5.681	5.34	32.813	2.078
	343	4.694	4.699	5.382	5.049	34.872	2.277
	344	4.839	4.845	5.582	5.229	35.629	2.129
	345	5.424	5.423	6.115	5.792	32.84	2.173
	346	5.42	5.423	6.146	5.807	43.316	2.176
	347	5.345	5.355	6.141	5.776	43.684	2.114
	348	5.184	5.194	6.031	5.649	43.138	2.092
	349	5.17	5.181	6.007	5.626	33.702	1.994
	350	5.199	5.208	5.953	5.616	36.165	2.215
	351	5.615	5.621	6.363	6.028	34.263	2.123
	352	5.149	5.163	5.931	5.582	36.281	2.147
	353	5.538	5.554	6.321	5.97	40.369	2.122
	354	5.395	5.406	6.185	5.833	46.282	2.298
	355	5.735	5.745	6.488	6.145	45.708	2.223
	356	5.402	5.408	6.233	5.852	45.03	2.094
	357	5.754	5.766	6.555	6.21	47.268	2.106
	358	5.197	5.202	6.013	5.651	47.887	1.945
	359	4.827	4.838	5.703	5.304	46.742	2.227
	360	4.741	4.751	5.622	5.219	45.306	2.135
	361	4.643	4.652	5.488	5.102	46.141	2.166
	362	5.693	5.701	6.467	6.132	45.403	2.315
	363	5.803	5.807	6.598	6.263	43.368	2.039
	364	5.458	5.469	6.264	5.916	45.506	1.957
	365	5.454	5.457	6.267	5.909	47.241	2.051
	366	5.293	5.3	6.134	5.763	44.096	2.132
	367	4.791	4.79	5.532	5.178	47.145	1.991
	368	4.422	4.43	5.157	4.787	45.867	2.225
	369	4.432	4.442	5.195	4.814	42.373	2.034
	370	4.149	4.151	4.88	4.486	45.482	1.898
	371	4.815	4.819	5.521	5.167	46.332	1.903
	372	4.397	4.401	5.141	4.755	47.956	2.174
	373	4.592	4.603	5.277	4.928	46.715	2.295
	374	4.813	4.825	5.517	5.162	49.319	2.109
	375	5.424	5.421	6.12	5.776	48.491	2.237
	376	5.976	5.978	6.613	6.297	48.579	1.956
	377	5.839	5.835	6.495	6.156	48.3	2.135
	378	5.373	5.376	6.081	5.744	46.299	2.051
	379	5.481	5.484	6.206	5.848	48.468	2.179
	380	5.319	5.329	6.035	5.683	49.679	2.252
	381	5.095	5.101	5.923	5.524	49.333	1.975
	382	5.25	5.255	6.05	5.68	41.986	2.3
	383	5.582	5.582	6.409	6.025	38.137	2.327
	384	4.955	4.955	5.848	5.416	39.937	2.13
	385	5.455	5.458	6.247	5.867	37.58	2.294
	386	5.365	5.375	6.196	5.819	42.274	2.086
	387	5.317	5.319	6.134	5.756	38.192	2.231
	388	5.414	5.419	6.242	5.864	39.939	2.292
	389	4.895	4.901	5.732	5.334	44.946	2.19
	390	4.987	4.99	5.811	5.423	48.692	2.156
	391	4.872	4.876	5.648	5.281	44.673	2.223
	392	5.387	5.395	6.166	5.806	47.363	2.244
	393	5.283	5.287	6.123	5.741	44.753	2.148
	394	5.226	5.233	6.073	5.679	44.52	2.03
	395	5.506	5.508	6.409	5.999	43.945	2.136
	396	5.17	5.177	5.983	5.605	42.545	2.153
	397	4.874	4.875	5.677	5.288	43.949	2.199
	398	5.122	5.121	5.971	5.579	50.233	2.247
	399	5.393	5.395	6.148	5.802	52.003	2.077
	400	6.306	6.31	7.045	6.715	51.631	2.082
	401	5.746	5.747	6.521	6.175	54.456	2.103
	402	6.221	6.229	6.987	6.659	59.225	2.196
	403	5.428	5.436	6.147	5.81	60.093	2.216
	404	5.905	5.91	6.647	6.32	63.912	2.248
	405	6.012	6.016	6.734	6.415	66.263	2.003
	406	6.122	6.122	6.821	6.497	68.229	1.984
	407	5.715	5.716	6.426	6.088	71.125	2.068
	408	5.531	5.526	6.309	5.951	67.403	2.137
	409	5.614	5.604	6.385	6.01	64.199	2.156
	410	6.294	6.288	7.088	6.726	67.879	2.179
	411	5.346	5.349	6.15	5.767	68.863	2.164
	412	5.809	5.807	6.554	6.198	69.689	2.204
	413	5.802	5.797	6.517	6.177	69.952	2.302
	414	6.118	6.117	6.885	6.534	69.641	2.183
	415	5.473	5.473	6.179	5.83	67.735	2.256
	416	5.016	5.012	5.785	5.412	69.512	2.23
	417	5.059	5.069	5.793	5.447	69.954	2.035
	418	4.788	4.791	5.562	5.189	72.228	2.224
	419	5.394	5.396	6.12	5.777	66.095	2.194
	420	5.013	5.014	5.751	5.398	74.027	2.162
	421	5.58	5.584	6.323	5.975	71.703	2.095
	422	4.772	4.771	5.592	5.195	69.278	2.103
	423	5.218	5.22	6.016	5.641	71.819	2.291
	424	5.361	5.366	6.183	5.801	74.873	2.164
	425	5.018	5.022	5.779	5.406	74.589	2.112
	426	4.618	4.623	5.418	5.023	78.165	2.247
	427	4.629	4.634	5.449	5.041	76.849	2.34
	428	4.511	4.513	5.347	4.921	66.209	2.195
	429	4.833	4.834	5.643	5.233	64.472	2.16
	430	4.995	5.01	5.844	5.435	60.592	2.133
	431	5.441	5.446	6.25	5.869	59.468	2.216
	432	5.501	5.501	6.203	5.86	54.502	2.026
	433	6.498	6.493	7.204	6.874	53.206	2.2
	434	6.365	6.369	7.064	6.74	56.87	2.33
	435	6.539	6.538	7.185	6.873	58.369	2.087
	436	6.132	6.128	6.819	6.49	44.104	2.207
	437	6.492	6.484	7.191	6.858	41.082	2.264
	438	6.184	6.182	6.91	6.566	39.174	2.257
	439	6.575	6.565	7.306	6.975	44.057	2.256
	440	6.711	6.709	7.403	7.093	43.671	2.054
	441	5.583	5.582	6.287	5.947	50.669	2.166
	442	6.046	6.039	6.83	6.461	52.797	2.187
	443	6.585	6.591	7.273	6.955	49.332	2.27
	444	4.981	4.989	5.805	5.401	48.451	2.063
	445	5.237	5.241	6.013	5.64	40.08	2.297
	446	5.56	5.564	6.316	5.958	52.028	2.294
	447	6.084	6.082	6.822	6.489	51.863	2.17
	448	5.439	5.443	6.238	5.859	51.667	2.166
	449	5.52	5.51	6.329	5.948	53.16	2.248
	450	5.958	5.954	6.704	6.361	43.014	1.972
	451	5.805	5.806	6.576	6.219	41.595	2.114
	452	5.47	5.473	6.311	5.932	41.258	2.18
	453	5.732	5.735	6.602	6.204	38.107	2.076
	454	5.017	5.017	5.915	5.488	40.868	2.043
	455	4.865	4.869	5.676	5.285	52.572	2.271
	456	4.55	4.537	5.359	4.955	44.441	2.148
	457	5.876	5.876	6.65	6.294	39.31	2.16
	458	6.011	6.019	6.848	6.472	41.432	2.07
	459	5.935	5.941	6.727	6.369	42.121	2.229
	460	5.779	5.777	6.617	6.221	44.837	2.122
	461	5.911	5.917	6.687	6.332	46.676	2.203
	462	5.593	5.593	6.424	6.032	40.941	2.015
	463	5.639	5.644	6.452	6.075	39.205	2.217
	464	5.505	5.502	6.331	5.944	41.966	2.015
	465	5.577	5.581	6.337	5.988	42.048	2.151
	466	5.392	5.388	6.179	5.793	42.25	2.118
	467	5.738	5.738	6.459	6.12	37.47	2.266
	468	5.457	5.453	6.224	5.844	42.604	2.094
	469	5.436	5.434	6.162	5.806	41.035	2.244
	470	5.398	5.392	6.129	5.764	41.837	1.969
	471	5.457	5.456	6.193	5.843	41.182	2.109
	472	5.513	5.513	6.263	5.895	39.305	2.266
	473	6.175	6.183	6.881	6.553	40.345	2.305
	474	5.244	5.248	6.024	5.641	37.251	2.22
	475	5.37	5.376	6.16	5.774	36.579	2.009
	476	4.954	4.957	5.735	5.331	37.564	2.303
	477	5.366	5.362	6.146	5.749	39.374	2.27
	478	4.927	4.929	5.672	5.3	45.73	1.909
	479	5.355	5.357	6.054	5.713	44.572	2.105
	480	5.235	5.235	5.996	5.624	44.494	2.068
	481	5.113	5.107	5.869	5.496	48.85	2.311
	482	5.456	5.457	6.204	5.84	41.559	1.918
	483	6.119	6.118	6.867	6.514	39.968	2.24
	484	5.866	5.862	6.649	6.259	41.637	1.844
	485	6.57	6.57	7.297	6.941	43.125	2.191
	486	5.8	5.797	6.568	6.193	44.057	2.2
	487	5.012	5.012	5.771	5.399	44.671	2.19
	488	5.197	5.203	5.936	5.583	47.181	2.113
	489	5.52	5.519	6.225	5.884	44.597	2.279
	490	5.031	5.027	5.756	5.396	54.402	2.144
	491	5.101	5.102	5.805	5.46	53.296	2.049
	492	4.674	4.679	5.389	5.03	53.396	2.237
	493	4.567	4.572	5.244	4.912	41.543	2.148
	494	4.864	4.864	5.554	5.205	53.053	2.138
	495	5.205	5.208	5.889	5.556	43.078	2.206
	496	5.703	5.701	6.368	6.035	43.075	2.19
	497	6.088	6.09	6.71	6.407	52.188	2.2
	498	5.988	5.989	6.636	6.315	52.545	2.281
	499	5.424	5.421	6.096	5.759	51.167	2.224
	500	5.77	5.769	6.431	6.113	54.34	2.15
	501	4.759	4.76	5.485	5.118	52.648	2.279
	502	4.489	4.496	5.205	4.838	53.434	2.19
	503	4.519	4.53	5.261	4.88	52.714	2.218
	504	4.912	4.919	5.665	5.281	54.78	2.134
	505	5.56	5.567	6.284	5.915	53.007	2.186
	506	4.843	4.854	5.645	5.223	52.525	2.035
	507	4.83	4.843	5.558	5.167	52.273	2.279
	508	4.983	4.986	5.666	5.31	52.936	1.905
	509	4.706	4.714	5.441	5.059	52.94	2.095
	510	4.822	4.831	5.595	5.176	53.206	2.071
	511	4.131	4.143	4.934	4.516	55.519	2.007
	512	4.697	4.702	5.396	5.038	55.649	2.235
	513	4.481	4.478	5.263	4.853	54.182	2.136
	514	4.553	4.558	5.341	4.927	53.793	2.168
	515	5.333	5.33	6.057	5.696	54.933	2.023
	516	5.503	5.501	6.221	5.861	44.832	2.182
	517	5.644	5.648	6.372	6.027	42.602	2.154
	518	5.672	5.682	6.41	6.057	45.271	2.193
	519	5.606	5.62	6.417	6.046	41.719	2.141
	520	6.208	6.207	6.976	6.623	42.631	2.275
	521	5.286	5.288	6.092	5.693	44.506	1.985
	522	5.447	5.442	6.278	5.873	43.368	2.189
	523	5.437	5.437	6.305	5.89	45.243	2.187
	524	5.019	5.02	5.895	5.466	43.861	2.386
	525	5.29	5.293	6.163	5.748	43.053	2.058
	526	4.956	4.966	5.798	5.397	42.459	2.156
	527	4.618	4.615	5.513	5.072	42.437	2.035
	528	4.55	4.55	5.353	4.953	43.735	2.206
	529	4.267	4.266	5.104	4.681	40.9	2.079
	530	4.683	4.684	5.448	5.052	42.468	2.064
	531	5.147	5.154	5.925	5.539	44.328	1.975
	532	5.17	5.175	5.912	5.547	41.964	2.266
	533	4.7	4.711	5.522	5.114	43.241	2.167
	534	4.816	4.819	5.618	5.225	53.911	2.199
	535	4.445	4.451	5.322	4.882	52.65	2.293
	536	4.369	4.382	5.228	4.805	44.346	2.171
	537	4.457	4.467	5.311	4.888	53.285	2.167
	538	4.328	4.333	5.175	4.749	53.258	2.125
	539	4.634	4.646	5.488	5.072	42.183	2.035
	540	4.952	4.962	5.766	5.374	43.769	2.218
	541	4.804	4.815	5.622	5.228	41.247	2.176
	542	4.883	4.89	5.702	5.308	41.396	2.149
	543	4.706	4.708	5.531	5.125	42.4	2.004
	544	4.47	4.477	5.344	4.908	51.152	1.999
	545	5.5	5.501	6.332	5.933	43.942	2.268
	546	5.197	5.202	6.001	5.62	41.883	2.156
	547	5.667	5.666	6.453	6.083	52.605	1.985
	548	4.581	4.583	5.441	5.012	51.953	2.035
	549	4.485	4.494	5.308	4.894	50.962	1.979
	550	5.491	5.493	6.22	5.868	52.278	1.892
	551	5.56	5.563	6.259	5.921	41.826	2.037
	552	5.132	5.138	5.922	5.542	43.663	1.556
	553	5.684	5.687	6.419	6.07	44.174	2.142
	554	5.089	5.083	5.881	5.48	47.099	1.864
	555	4.909	4.906	5.695	5.306	50.373	2.247
	556	5.426	5.428	6.202	5.829	46.787	2.064
	557	4.911	4.912	5.747	5.34	54.825	2.254
	558	5.639	5.637	6.386	6.005	55.909	2.359
	559	6.145	6.144	6.907	6.544	52.005	2.205
	560	5.59	5.6	6.465	6.063	53.456	2.064
	561	5.046	5.051	5.934	5.505	55.692	2.266
	562	5.189	5.198	5.965	5.589	49.886	2.205
	563	5.499	5.502	6.305	5.911	55.775	1.977
	564	5.994	6	6.785	6.405	54.829	2.178
	565	5.629	5.641	6.45	6.057	60.708	2.218
	566	5.557	5.566	6.401	5.999	67.913	2.195
	567	5.469	5.475	6.269	5.88	57.917	1.939
	568	4.768	4.777	5.593	5.182	68.996	2.159
	569	4.499	4.508	5.348	4.93	62.833	2.063
	570	5.159	5.159	5.95	5.553	55.646	2.22
	571	4.991	4.997	5.894	5.429	58.514	2.26
	572	4.55	4.563	5.43	4.992	56.233	2.045
	573	4.959	4.959	5.889	5.429	67.973	2.288
	574	4.748	4.754	5.588	5.181	72.751	2.266
	575	4.988	4.997	5.845	5.44	60.739	2.086
	576	4.721	4.726	5.65	5.202	56.434	2.147
	577	4.504	4.508	5.398	4.963	52.684	1.81
	578	4.89	4.879	5.699	5.303	54.628	2.052
	579	4.57	4.582	5.455	5.036	51.685	2.095
	580	4.654	4.657	5.554	5.112	50.674	1.982
	581	5.285	5.293	6.124	5.727	52.089	2.227
	582	5.287	5.282	6.119	5.72	54.204	2.212
	583	5.183	5.187	6.028	5.609	55.874	2.321
	584	4.936	4.931	5.768	5.346	54.8	1.98
	585	5.678	5.681	6.495	6.105	58.776	1.945
	586	5.743	5.744	6.513	6.153	56.922	1.919
	587	5.451	5.456	6.25	5.87	56.423	2.198
	588	5.715	5.709	6.498	6.108	56.4	2.176
	589	5.719	5.723	6.439	6.089	60.029	2.233
	590	5.612	5.618	6.329	5.976	55.658	2.001
	591	5.722	5.724	6.453	6.093	49.325	2.11
	592	5.564	5.568	6.366	5.964	42.459	2.143
	593	5.31	5.315	6.149	5.742	42.804	1.943
	594	5.872	5.873	6.647	6.275	53.789	2.051
	595	5.612	5.609	6.375	6.001	50.05	2.2
	596	4.449	4.451	5.314	4.877	41.267	2.284
	597	4.834	4.832	5.674	5.264	40.474	2.103
	598	5.273	5.278	6.17	5.736	40.5	2.175
	599	5.321	5.317	6.185	5.77	40.186	1.977
	600	5.088	5.091	5.868	5.489	40.211	2.179
	601	4.969	4.969	5.808	5.388	39.897	2.123
	602	5.167	5.166	6.004	5.595	39.986	2.236
	603	5.692	5.688	6.497	6.107	38.041	2.209
	604	5.201	5.207	5.988	5.609	39.849	2.069
	605	5.638	5.64	6.394	6.038	39.142	2.128
	606	5.244	5.239	6.028	5.637	37.575	1.829
	607	5.39	5.388	6.194	5.797	37.394	2.108
	608	5.053	5.051	5.842	5.447	33.961	1.98
	609	4.937	4.934	5.746	5.347	31.787	2.279
	610	5.475	5.469	6.311	5.912	33.842	2.181
	611	6.127	6.124	6.938	6.55	34.864	2.305
	612	6.069	6.062	6.805	6.437	38.657	2.136
	613	6.236	6.228	6.913	6.586	38.479	2.088
	614	5.539	5.536	6.269	5.904	36.166	2.07
	615	5.489	5.487	6.264	5.881	34.663	2.26
	616	5.511	5.525	6.262	5.902	33.013	1.853
	617	6.17	6.171	6.897	6.551	34.879	1.717
	618	5.951	5.95	6.675	6.325	33.501	1.894
	619	6.071	6.068	6.782	6.421	36.009	2.196
	620	5.762	5.764	6.445	6.098	38.871	2.025
	621	4.762	4.764	5.544	5.142	40.004	2.08
	622	5.291	5.296	5.995	5.642	50.294	2.106
	623	5.296	5.295	6.015	5.651	47.856	1.93
	624	5.852	5.851	6.588	6.237	48.772	2.242
	625	5.495	5.5	6.248	5.875	47.267	2.237
	626	5.716	5.716	6.446	6.089	42.583	2.219
	627	5.535	5.53	6.33	5.94	45.559	2.203
	628	4.777	4.775	5.551	5.167	45.797	2.233
	629	5.105	5.107	5.837	5.49	47.823	2.069
	630	5.796	5.792	6.529	6.184	49.224	2.242
	631	5.382	5.379	6.153	5.778	41.133	2.217
	632	5.623	5.619	6.343	5.992	48.328	2.025
	633	5.468	5.457	6.224	5.853	46.589	2.11
	634	4.872	4.875	5.646	5.263	46.964	2.234
	635	5.362	5.364	6.149	5.769	47.99	2.273
	636	5.585	5.58	6.365	5.992	48.604	2.165
	637	6.065	6.066	6.768	6.445	48.396	2.226
	638	5.903	5.908	6.639	6.298	49.119	2.221
	639	5.724	5.723	6.474	6.116	48.384	2.199
	640	5.707	5.71	6.492	6.122	46.096	2.046
	641	6.087	6.084	6.792	6.465	46.286	2.319
	642	6.015	6.018	6.727	6.407	37.465	2.16
	643	6.137	6.143	6.882	6.545	47.152	2.096
	644	6.299	6.294	7.048	6.701	48.972	2.2
	645	5.949	5.947	6.716	6.374	49.352	1.987
	646	5.954	5.948	6.731	6.373	47.542	2.143
	647	6.064	6.053	6.789	6.446	48.952	2.25
	648	6.152	6.14	6.919	6.557	46.745	1.873
	649	7.028	7.014	7.719	7.409	45.403	2.134
	650	6.325	6.323	7.057	6.722	47.458	2.072
	651	5.952	5.951	6.73	6.368	47.727	2.07
	652	5.72	5.72	6.521	6.15	46.118	2.135
	653	5.938	5.933	6.686	6.338	46.608	2.289
	654	5.897	5.895	6.688	6.321	48.608	2.071
	655	5.878	5.874	6.626	6.266	47.057	1.944
	656	6.037	6.031	6.816	6.448	46.87	2.257
	657	5.619	5.613	6.434	6.05	45.15	2.083
	658	5.515	5.512	6.316	5.94	45.465	2.175
	659	5.451	5.446	6.23	5.858	44.865	2.213
	660	4.745	4.74	5.498	5.126	43.546	1.932
	661	5.365	5.359	6.096	5.74	43.714	2.057
	662	4.945	4.936	5.706	5.322	44.01	2.069
	663	5.566	5.56	6.331	5.961	44.286	1.993
	664	5.066	5.055	5.814	5.438	46.794	2.05
	665	5.632	5.626	6.313	5.989	48.102	1.876
	666	5.49	5.474	6.221	5.858	46.627	2.078
	667	5.34	5.332	6.087	5.728	44.326	2.314
	668	5.733	5.723	6.457	6.104	43.832	2.101
	669	5.342	5.335	6.145	5.751	47.672	1.997
	670	5.122	5.12	5.928	5.535	44.115	2.087
	671	5.293	5.299	5.953	5.642	45.347	2.227
	672	5.448	5.449	6.202	5.849	44.836	2.243
	673	5.474	5.476	6.231	5.878	44.717	2.199
	674	5.178	5.176	5.943	5.581	47.355	1.947
	675	4.919	4.918	5.649	5.285	49.353	2.167
	676	4.866	4.864	5.617	5.25	47	2.298
	677	5.63	5.63	6.304	5.983	47.537	2.174
	678	6.042	6.046	6.694	6.381	47.084	1.951
	679	5.56	5.557	6.266	5.924	45.574	2.277
	680	5.461	5.458	6.243	5.872	46.174	2.32
	681	5.403	5.402	6.174	5.811	45.861	2.055
	682	5.348	5.346	6.054	5.717	46.933	2.109
	683	5.565	5.567	6.289	5.944	46.376	2.127
	684	5.332	5.329	6.112	5.735	47.059	2.126
	685	5.095	5.095	5.93	5.524	48.971	2.13
	686	5.297	5.299	6.083	5.708	47.989	2.243
	687	5.278	5.276	6.027	5.676	50.28	2.19
	688	6.284	6.281	7.033	6.705	49.753	2.16
	689	5.997	5.994	6.777	6.414	48.346	1.963
	690	5.906	5.916	6.698	6.331	48.96	2.068
	691	6.008	6.005	6.759	6.412	47.558	2.08
	692	5.885	5.881	6.629	6.279	46.878	2.322
	693	6.262	6.259	6.995	6.652	45.337	2.238
	694	5.952	5.944	6.698	6.345	44.986	2.116
	695	5.816	5.817	6.58	6.223	42.652	2.19
	696	5.884	5.88	6.647	6.274	42.076	2.106
	697	5.888	5.881	6.665	6.292	41.036	2.191
	698	5.667	5.663	6.464	6.077	44.085	2.307
	699	6.038	6.045	6.804	6.443	44.585	2.013
	700	5.717	5.716	6.428	6.099	44.817	2.037
	701	5.387	5.391	6.153	5.79	43.482	1.909
	702	5.461	5.458	6.248	5.863	43.622	2.338
	703	6.194	6.187	6.906	6.57	46.82	1.889
	704	5.705	5.701	6.489	6.118	44.363	2.049
	705	6.284	6.282	7.027	6.69	44.88	2.173
	706	5.81	5.798	6.599	6.222	45.332	1.854
	707	5.986	5.981	6.742	6.386	48.335	2.09
	708	5.737	5.727	6.508	6.135	44.737	2.128
	709	5.326	5.316	6.129	5.735	45.717	2.296
	710	5.026	5.017	5.734	5.388	46.608	2.054
	711	5.395	5.388	6.114	5.766	46.037	2.21
	712	6.382	6.374	7.057	6.748	47.674	2.263
	713	5.929	5.931	6.617	6.309	47.248	1.993
	714	5.204	5.201	5.977	5.612	45.787	2.004
	715	5.351	5.353	6.052	5.721	46.206	1.776
	716	5.05	5.043	5.789	5.43	46.344	2.199
	717	5.565	5.561	6.337	5.967	42.347	2.304
	718	5.376	5.369	6.106	5.768	45.537	2.178
	719	5.56	5.55	6.307	5.951	44.962	2.024
	720	5.714	5.708	6.404	6.067	45.432	2.22
	721	5.461	5.46	6.106	5.787	43.745	2.244
	722	4.731	4.733	5.467	5.107	42.726	2.036
	723	4.676	4.68	5.438	5.058	46.233	2.155
	724	5.749	5.749	6.417	6.097	45.034	2.156
	725	5.965	5.963	6.624	6.316	47.083	2.056
	726	5.279	5.269	5.981	5.631	43.794	2.219
	727	4.907	4.908	5.665	5.305	46.085	2.023
	728	5.106	5.105	5.847	5.49	47.467	2.099
	729	5.767	5.762	6.444	6.138	44.36	1.82
	730	5.657	5.652	6.352	6.017	45.149	2.188
	731	5.742	5.736	6.418	6.099	44.497	2.139
	732	5.415	5.41	6.097	5.763	45.199	2.216
	733	5.45	5.445	6.135	5.809	44.182	2.116
	734	5.862	5.857	6.575	6.234	43.704	2.212
	735	5.325	5.325	6.041	5.699	43.796	2.175
	736	5.063	5.058	5.806	5.442	46.071	2.109
	737	5.148	5.145	5.877	5.512	43.953	2.279
	738	4.264	4.26	5.096	4.664	46.578	2.087
	739	4.952	4.945	5.703	5.327	47.144	2.093
	740	4.748	4.739	5.555	5.14	46.897	2.315
	741	4.838	4.846	5.602	5.219	47.283	2.153
	742	5.723	5.728	6.449	6.103	45.881	2.034
	743	5.483	5.48	6.23	5.853	45.183	1.982
	744	5.091	5.088	5.867	5.478	44.998	2.215
	745	4.88	4.877	5.653	5.259	44.711	2.257
	746	5.865	5.854	6.532	6.201	44.937	1.667
	747	5.807	5.796	6.509	6.162	42.806	1.04
	748	5.546	5.537	6.247	5.902	39.278	2.277
	749	6.19	6.182	6.861	6.537	44.925	2.118
	750	5.988	5.977	6.65	6.328	45.746	2.044
	751	5.697	5.692	6.389	6.068	43.885	2.235
	752	5.563	5.556	6.251	5.914	45.366	2.075
	753	5.391	5.379	6.108	5.761	45.4	2.225
	754	5.036	5.031	5.725	5.383	41.761	2.178
	755	5.379	5.37	6.053	5.718	38.466	1.933
	756	4.894	4.886	5.567	5.211	36.058	2.253
	757	4.781	4.784	5.447	5.107	38.148	1.916
	758	4.746	4.743	5.444	5.087	35.429	2.264
	759	4.838	4.831	5.546	5.195	33.78	2.153
	760	5.783	5.777	6.433	6.108	41.153	2.251
	761	5.511	5.5	6.183	5.844	40.549	2.252
	762	4.785	4.782	5.527	5.157	41.84	1.307
	763	5.14	5.138	5.833	5.484	39.51	2.173
	764	5.469	5.467	6.175	5.829	29.694	1.899
	765	5.068	5.069	5.83	5.461	28.995	1.97
	766	4.866	4.866	5.652	5.263	27.278	2.074
	767	5.14	5.137	5.9	5.523	31.422	2.195
	768	4.966	4.962	5.71	5.331	28.338	2.282
	769	4.869	4.874	5.668	5.265	22.427	1.312
	770	5.102	5.103	5.859	5.482	26.286	2.124
	771	5.271	5.27	6.075	5.67	24.912	2.024
	772	5.314	5.31	6.122	5.72	24.826	2.167
	773	4.959	4.953	5.778	5.364	26.163	2.196
	774	4.567	4.565	5.444	5.009	25.926	2.133
	775	4.907	4.903	5.684	5.292	23.995	2.302
	776	4.905	4.902	5.742	5.325	20.553	2.134
	777	5.511	5.504	6.279	5.9	21.62	2.334
	778	4.901	4.903	5.738	5.31	17.454	2.19
	779	4.466	4.468	5.395	4.922	15.315	2.199
	780	4.886	4.886	5.689	5.288	15.203	2.178
	781	4.129	4.129	4.933	4.522	17.888	2.354
	782	4.158	4.157	4.984	4.559	23.78	2.184
	783	3.841	3.847	4.666	4.248	28.518	1.169
	784	3.842	3.834	4.7	4.255	30.401	1.429
	785	4.03	4.027	4.841	4.411	29.786	2.086
	786	4.435	4.431	5.257	4.817	31.776	2.142
	787	4.106	4.103	4.928	4.496	29.684	2.137
	788	3.94	3.933	4.818	4.358	30.265	2.108
	789	4.116	4.122	4.912	4.495	32.53	1.879
	790	4.932	4.923	5.669	5.298	31.877	2.279
	791	4.499	4.492	5.286	4.881	39.534	2.167
	792	4.161	4.164	4.95	4.544	38.37	2.111
	793	5.009	5.006	5.721	5.354	33.426	2.229
	794	5.149	5.145	5.898	5.521	37.496	2.095
	795	5.417	5.421	6.092	5.758	35.064	2.3
	796	5.482	5.486	6.196	5.838	33.035	2.23
	797	4.92	4.916	5.685	5.287	29.447	1.888
	798	4.811	4.808	5.589	5.173	28.178	2.01
	799	5.382	5.379	6.144	5.749	29.13	2.069
	800	5.998	5.988	6.71	6.348	29.787	2.108
	801	6.238	6.233	6.935	6.579	31.692	2.143
	802	5.86	5.854	6.548	6.19	30.464	2.25
	803	5.795	5.785	6.484	6.13	34.073	2.012
	804	5.838	5.825	6.518	6.176	31.591	2.031
	805	5.854	5.839	6.539	6.19	29.62	1.971
	806	5.409	5.402	6.115	5.757	27.948	2.216
	807	5.078	5.072	5.791	5.431	29.13	1.523
	808	5.215	5.204	5.936	5.57	29.84	2.209
	809	5.535	5.531	6.24	5.894	28.64	2.217
	810	6.206	6.203	6.846	6.534	28.2	2.108
	811	5.615	5.604	6.357	5.984	24.024	2.166
	812	5.569	5.567	6.28	5.919	24.684	1.72
	813	5.314	5.308	6.031	5.668	25.407	2.186
	814	5.439	5.436	6.173	5.783	27.948	2.278
	815	4.845	4.841	5.631	5.214	29.542	2.158
	816	4.899	4.902	5.618	5.237	29.857	2.094
	817	4.608	4.598	5.413	4.977	29.494	2.13
	818	5.074	5.064	5.837	5.433	27.74	2.274
	819	4.88	4.878	5.671	5.253	34.986	1.882
	820	4.932	4.92	5.69	5.287	32.438	2.043
	821	5.537	5.528	6.264	5.888	32.488	2.065
	822	4.911	4.903	5.644	5.259	30.627	2.007
	823	5.027	5.022	5.762	5.374	32.022	2.003
	824	4.821	4.81	5.613	5.202	30.435	1.944
	825	5.198	5.195	5.935	5.545	29.454	2.206
	826	5.137	5.131	5.917	5.503	27.854	2.1
	827	5.003	4.996	5.796	5.369	28.792	2.124
	828	4.696	4.695	5.504	5.088	28.441	2.092
	829	5.015	5.008	5.878	5.433	28.909	2.221
	830	4.736	4.726	5.575	5.146	29.732	2.084
	831	4.609	4.607	5.394	4.986	27.971	2.256
	832	5.068	5.069	5.861	5.461	31.849	2.08
	833	5.048	5.038	5.868	5.436	32.239	2.245
	834	5.193	5.19	5.956	5.559	33.783	2.279
	835	4.45	4.443	5.287	4.839	33.46	1.806
	836	4.047	4.046	4.892	4.443	33.134	2.099
	837	4.43	4.426	5.266	4.836	32.43	2.161
	838	4.141	4.137	4.958	4.523	37.764	2.22
	839	4.126	4.126	4.96	4.519	34.63	2.118
	840	3.998	3.992	4.857	4.403	34.611	2.197
	841	4.274	4.27	5.154	4.698	35.145	2.115
	842	4.065	4.062	4.959	4.492	36.721	2.115
	843	3.687	3.683	4.6	4.11	40.841	2.278
	844	4.668	4.668	5.45	5.048	40.941	2.162
	845	4.539	4.532	5.266	4.889	42.485	2.19
	846	5.026	5.023	5.77	5.402	37.443	2.015
	847	4.587	4.583	5.365	4.966	38.964	2.055
	848	5.469	5.471	6.154	5.818	45.268	2.194
	849	5.171	5.16	5.921	5.545	46.943	2.037
	850	5.606	5.597	6.341	5.979	40.68	2.271
	851	5.27	5.268	5.982	5.632	41.891	2.18
	852	5.21	5.208	5.923	5.571	44.6	1.998
	853	5.172	5.168	5.887	5.532	43.194	2.008
	854	5.854	5.853	6.534	6.206	45.266	2.171
	855	6.015	6.005	6.69	6.368	48.908	2.122
	856	6.368	6.363	7.038	6.721	37.047	2.305
	857	6.514	6.501	7.195	6.87	47.43	2.005
	858	6.56	6.545	7.241	6.919	47.571	2.283
	859	7.371	7.359	8.001	7.704	46.696	2.094
	860	7.332	7.316	7.959	7.671	48.358	1.571
	861	7.112	7.102	7.788	7.477	46.341	1.354
	862	7.275	7.265	7.913	7.627	45.796	2.084
	863	7.091	7.085	7.735	7.44	46.555	2.201
	864	6.665	6.649	7.369	7.032	52.67	2.149
	865	6.551	6.543	7.199	6.898	48.163	2.206
	866	6.344	6.337	7.008	6.69	46.653	2.287
	867	6.688	6.681	7.358	7.045	43.592	2.079
	868	6.819	6.815	7.498	7.184	40.199	2.206
	869	6.407	6.4	7.098	6.766	42.223	1.904
	870	6.156	6.148	6.825	6.489	31.468	2.153
	871	5.933	5.932	6.554	6.246	30.658	2.225
	872	6.213	6.205	6.845	6.543	30.789	2.279
	873	6.86	6.859	7.49	7.192	31.6	1.975
	874	6.708	6.699	7.372	7.058	33.83	1.12
	875	6.715	6.705	7.337	7.046	30.001	2.205
	876	7.063	7.054	7.7	7.414	30.665	2.204
	877	6.912	6.905	7.545	7.255	30.499	2.286
	878	6.435	6.429	7.081	6.777	27.13	2.055
	879	6.637	6.631	7.305	6.988	38.697	2.241
	880	6.177	6.172	6.871	6.541	40.616	2.219
	881	6.287	6.284	6.906	6.617	39.649	2.124
	882	6.145	6.142	6.804	6.488	37.453	2.003
	883	6.17	6.163	6.862	6.546	40.735	2.189
	884	6.052	6.048	6.74	6.406	40.226	1.795
	885	6.989	6.979	7.658	7.347	40.611	2.302
	886	7.314	7.31	7.986	7.672	42.184	2.085
	887	6.502	6.497	7.167	6.851	42.869	2.16
	888	5.776	5.772	6.443	6.121	31.709	2.116
	889	6.09	6.078	6.843	6.472	33.842	2.144
	890	6.029	6.016	6.715	6.369	42.05	2.069
	891	6.38	6.376	7.018	6.709	41.354	1.968
	892	6.695	6.684	7.369	7.047	41.931	2.337
	893	6.58	6.572	7.282	6.951	30.465	2.283
	894	6.322	6.317	6.977	6.669	41.666	2.169
	895	6.749	6.748	7.398	7.095	31.5	2.156
	896	7.266	7.256	7.905	7.603	42.22	2.097
	897	7.446	7.439	8.058	7.769	42.065	2.225
	898	7.614	7.607	8.196	7.942	41.619	2.037
	899	7.695	7.688	8.301	8.028	39.641	2.223
	900	7.768	7.762	8.387	8.102	38.839	2.262
	901	8.299	8.292	8.946	8.65	37.698	2.079
	902	8.814	8.806	9.434	9.162	36.737	2.174
	903	9.23	9.225	9.88	9.602	35.001	1.925
	904	8.242	8.235	8.927	8.635	35.584	2.231
	905	8.721	8.716	9.378	9.107	35.617	2.094
	906	8.602	8.599	9.217	8.961	35.131	2.038
	907	7.912	7.906	8.541	8.268	31.586	2.106
	908	7.785	7.781	8.432	8.151	33.117	2.126
	909	8.003	7.997	8.639	8.365	33.465	2.095
	910	7.671	7.659	8.302	8.021	37.947	2.112
	911	7.785	7.776	8.443	8.148	40.212	2.148
	912	7.658	7.653	8.254	8.001	37.552	2.055
	913	8.264	8.256	8.881	8.619	35.302	2.3
	914	6.943	6.937	7.56	7.287	37.88	2.058
	915	6.417	6.408	7.062	6.761	37.235	2.416
	916	6.517	6.504	7.164	6.861	38.759	2.014
	917	6.836	6.827	7.494	7.192	39.094	2.362
	918	6.985	6.973	7.634	7.337	36.114	2.028
	919	6.891	6.88	7.553	7.251	38.615	2.27
	920	7.122	7.111	7.777	7.477	38.789	2.086
	921	6.715	6.701	7.363	7.061	38.04	2.223
	922	6.795	6.789	7.377	7.106	42.906	2.187
	923	6.893	6.891	7.53	7.237	41.409	2.16
	924	6.864	6.857	7.536	7.236	38.304	2.208
	925	7.251	7.242	7.908	7.621	38.565	2.062
	926	7.116	7.105	7.798	7.49	39.039	2.159
	927	7.073	7.064	7.73	7.432	38.883	2.153
	928	7.398	7.389	8.041	7.744	40.801	2.071
	929	7.857	7.85	8.481	8.204	41.964	2.2
	930	7.726	7.716	8.334	8.056	41.204	2.162
	931	6.876	6.871	7.519	7.218	43.562	2.186
	932	6.535	6.532	7.201	6.883	42.939	2.151
	933	6.123	6.119	6.793	6.463	42.851	2.096
	934	6.66	6.654	7.295	6.994	40.021	2.242
	935	6.348	6.345	6.982	6.684	39.936	2.091
	936	6.871	6.87	7.519	7.216	42.449	2.027
	937	6.891	6.884	7.532	7.232	41.795	2.284
	938	6.535	6.53	7.145	6.865	41.001	2.102
	939	6.767	6.76	7.461	7.136	38.009	2.045
	940	7.061	7.059	7.722	7.417	38.144	2.223
	941	7.073	7.069	7.759	7.432	40.994	2.022
	942	6.812	6.8	7.481	7.157	41.672	2.204
	943	7.08	7.068	7.748	7.426	43.372	2.326
	944	7.323	7.317	7.928	7.65	45.186	2.147
	945	7.46	7.451	8.121	7.81	43.289	2.208
	946	7.093	7.093	7.723	7.429	42.891	2.235
	947	7.144	7.142	7.764	7.481	43.063	1.904
	948	7.04	7.043	7.673	7.373	39.927	2.149
	949	6.82	6.818	7.506	7.169	43.466	1.985
	950	6.774	6.772	7.386	7.108	41.854	2.299
	951	7.524	7.522	8.115	7.844	42.502	2.203
	952	7.391	7.386	8.01	7.721	44.703	2.068
	953	7.68	7.674	8.281	8.002	42.695	2.228
	954	7.325	7.318	7.933	7.647	42.073	2.081
	955	7.386	7.381	8.018	7.714	43.484	1.964
	956	7.706	7.706	8.328	8.036	44.858	2.255
	957	7.854	7.845	8.486	8.186	42.778	2.102
	958	8.589	8.583	9.216	8.928	44.534	1.972
	959	8.602	8.604	9.215	8.945	43.375	2.146
	960	8.241	8.239	8.865	8.591	40.815	1.958
	961	8.353	8.352	8.99	8.712	38.03	2.176
	962	8.642	8.639	9.261	8.992	38.453	2.05
	963	8.498	8.491	9.126	8.848	39.405	2.231
	964	8.395	8.387	9.019	8.735	37.025	2.168
	965	8.105	8.093	8.778	8.478	39.3	2.191
	966	7.895	7.888	8.537	8.251	37.204	2.041
	967	8.085	8.076	8.706	8.416	39.537	1.936
	968	8.193	8.19	8.834	8.539	40.76	2.053
	969	8.152	8.146	8.789	8.5	38.71	2.101
	970	9.138	9.137	9.781	9.493	38.311	1.968
	971	8.519	8.512	9.208	8.895	37.361	2.006
	972	8.333	8.325	8.968	8.676	38.294	2.127
	973	7.923	7.927	8.547	8.277	36.726	1.957
	974	8.105	8.101	8.744	8.465	38.859	2.087
	975	8.326	8.32	9.008	8.709	34.946	1.945
	976	8.052	8.048	8.716	8.422	36.854	2.103
	977	7.63	7.624	8.35	8.014	38.617	2.071
	978	6.823	6.825	7.523	7.2	36.384	2.002
	979	7.323	7.317	8.041	7.721	35.56	2.14
	980	7.085	7.084	7.838	7.501	35.324	2.089
	981	7.286	7.273	8.068	7.706	35.591	2.145
	982	7.695	7.689	8.404	8.074	34.034	2.272
	983	7.587	7.584	8.288	7.974	35.965	2.155
	984	6.466	6.465	7.219	6.863	39.056	2.327
	985	6.688	6.684	7.41	7.074	37.513	2.088
	986	6.717	6.711	7.417	7.097	34.59	2.054
	987	7.216	7.207	7.923	7.604	31.256	2.1
	988	7.081	7.075	7.786	7.459	27.443	2.122
	989	7.551	7.54	8.271	7.936	25.917	2.171
	990	7.205	7.197	7.984	7.634	29.4	2.209
	991	7.557	7.55	8.267	7.948	32.998	2.129
	992	8.053	8.049	8.749	8.445	34.724	2.185
	993	7.231	7.226	7.981	7.652	38.615	2.425
	994	7.86	7.852	8.586	8.276	40.294	2.025
	995	7.795	7.789	8.498	8.186	40.311	2.242
	996	7.526	7.519	8.219	7.909	40.9	1.936
	997	6.944	6.938	7.678	7.344	42.619	2.099
	998	6.557	6.548	7.283	6.953	42.808	2.107
	999	6.813	6.801	7.561	7.209	40.718	2.023
	1000	6.944	6.935	7.693	7.35	40.549	2.094

## Sheet: Protein RMSD
frame#	CID187808	CID441667	CID15126294	CID6249_Control
0	0	0	0	0
1	1.738	1.347	1.616	1.641
2	1.744	1.549	1.559	2.156
3	1.877	2.421	1.677	2.185
4	1.614	2.614	1.643	2.621
5	1.493	2.963	1.717	2.213
6	1.843	3.08	2.537	2.516
7	2.167	2.336	1.872	2.6
8	2.883	2.124	2.187	2.673
9	2.678	1.695	2.145	2.847
10	3.316	2.333	2.185	2.175
11	2.764	1.718	1.671	2.907
12	2.509	2.329	1.952	2.186
13	2.667	1.934	2.522	2.202
14	2.986	1.708	2.376	2.285
15	2.443	1.601	2.333	2.627
16	2.266	2.218	2.598	2.833
17	2.926	1.867	2.812	3.307
18	3.147	2.3	2.535	2.891
19	1.889	2.162	2.408	3.273
20	3.136	2.014	2.338	3.266
21	3.235	2.44	2.038	3.599
22	3.095	1.817	2.284	2.682
23	3.273	2.1	2.056	2.377
24	3.744	2.806	2.548	2.866
25	3.612	2.781	2.113	3.151
26	3.035	2.654	1.677	2.892
27	3.02	2.874	2.384	2.993
28	3.165	2.439	2.188	2.598
29	3.32	2.649	2.647	3.036
30	2.658	2.282	2.201	2.901
31	2.171	2.391	2.436	2.378
32	2.306	2.343	2.809	2.371
33	2.313	2.295	2.593	2.569
34	1.984	2.343	2.482	3.127
35	3.29	2.837	2.482	3.245
36	3.745	2.752	2.403	3.31
37	3.422	2.529	3.145	2.724
38	3.683	2.71	4.032	2.978
39	3.516	2.276	3.624	2.4
40	3.33	2.058	4.104	2.651
41	3.633	2.409	4.204	2.873
42	3.704	2.733	4.705	3.521
43	3.401	3.105	3.915	2.993
44	4.38	2.627	3.756	3.078
45	3.5	2.276	2.927	3.621
46	3.668	2.263	3.643	3.82
47	3.748	1.889	3.126	3.14
48	3.932	1.911	3.972	2.929
49	3.544	1.684	4.652	3.223
50	3.992	1.961	3.724	2.861
51	4.597	1.838	3.955	3.056
52	3.803	1.933	3.656	3.182
53	3.633	2.395	3.53	2.992
54	3.123	2.617	4.329	3.558
55	3.891	2.53	4.672	3.903
56	3.165	2.342	4.11	3.757
57	2.933	2.218	4.254	3.488
58	3.359	2.154	3.916	3.034
59	2.723	2.336	4.687	3.387
60	3.352	2.192	4.559	2.933
61	3.688	3.068	3.428	3.199
62	3.592	1.999	3.401	3.626
63	3.688	2.615	2.489	3.854
64	4.346	2.305	3.302	4.329
65	3.997	1.929	3.417	4.685
66	5.103	1.814	2.663	4.167
67	5.184	1.93	2.949	3.603
68	4.978	1.877	3.743	2.955
69	5.541	1.945	3.78	3.249
70	5.204	2.155	3.655	2.943
71	4.463	1.933	3.143	3.248
72	3.911	2.447	2.793	3.381
73	4.436	2.545	2.434	4.065
74	4.374	2.961	2.317	2.78
75	4.181	2.601	2.172	3.412
76	3.915	3.892	3.22	3.419
77	4.57	3.695	3.251	4.225
78	3.665	3.173	3.969	4.088
79	3.919	2.856	4.147	4.467
80	3.899	3.078	3.729	4.348
81	4.04	3.255	2.831	3.855
82	3.607	2.518	3.278	3.824
83	4.218	2.394	3.059	3.923
84	4.322	3.242	3.355	2.88
85	4.418	3.105	4.039	3.506
86	3.645	4.117	3.672	3.614
87	4.037	3.933	3.763	4.071
88	4.069	3.34	3.401	3.785
89	3.743	3.661	2.85	3.964
90	4.45	3.441	2.681	3.521
91	4.196	2.539	3.514	3.513
92	4.232	2.95	3.24	3.042
93	3.968	2.937	3.293	3.354
94	4.229	2.6	3.403	3.981
95	3.506	2.594	2.602	4.236
96	3.249	3.022	3.076	3.779
97	3.469	3.055	2.941	2.466
98	3.146	2.744	3.416	2.729
99	3.236	3.208	3.142	2.652
100	3.037	3.434	2.117	3.516
101	2.635	3.966	2.342	3.256
102	3.011	2.99	2.435	2.624
103	3.088	2.76	3.045	2.455
104	2.953	2.874	2.4	2.411
105	3.196	3.276	3.096	2.823
106	3.42	2.973	3.189	3.385
107	3.054	2.761	3.342	3.045
108	3.347	2.971	3.119	3.679
109	3.006	2.864	3.093	3.802
110	3.384	2.751	2.99	3.86
111	3.239	2.741	2.906	4.21
112	2.537	3.198	3.391	3.345
113	3.625	3.236	3.395	2.99
114	3.256	3.307	3.517	2.955
115	2.637	2.897	2.977	3.834
116	3.288	3.225	3.307	3.64
117	3.955	3.577	3.482	3.473
118	2.988	3.667	3.296	3.535
119	3.72	3.593	3.777	3.662
120	4.386	4.074	4	2.82
121	4.037	4.43	3.892	3.256
122	4.255	4.28	3.39	3.889
123	3.874	4.298	3.153	3.267
124	3.917	3.718	3.03	4.156
125	3.82	3.559	3.586	3.827
126	4.413	4.013	3.242	4.323
127	4.083	2.955	2.893	4.326
128	3.896	4.032	2.566	3.57
129	4.113	4.271	2.957	3.066
130	3.382	4.083	3.119	3.287
131	3.619	4.795	3.09	3.805
132	4.022	5.017	2.857	3.024
133	3.989	4.155	2.809	2.965
134	3.985	4.611	2.725	2.801
135	4.103	4.229	2.757	3.606
136	4.482	3.801	3.355	3.388
137	4.596	3.17	2.812	3.159
138	4.172	3.394	3.224	3.355
139	4.729	2.726	2.793	3.286
140	4.826	3.742	3.21	3.092
141	5.198	3.576	2.718	2.837
142	4.82	4.098	2.803	3.551
143	4.796	3.924	3.287	3.762
144	4.995	3.838	3.124	3.294
145	5.747	3.996	3.257	3.188
146	6.18	4.287	3.025	2.947
147	5.66	3.455	2.706	3.095
148	5.733	3.951	3.099	3.36
149	5.789	5.4	3.715	3.171
150	5.513	4.206	2.723	3.167
151	5.236	3.953	3.268	3.139
152	4.693	3.827	2.903	3.451
153	5.24	3.925	2.607	3.044
154	5.617	4.601	2.402	3.973
155	5.852	5.04	2.154	3.43
156	4.861	4.975	2.61	3.952
157	5.525	4.742	3.025	3.337
158	5.075	4.274	2.943	3.242
159	6.19	4.022	2.943	3.512
160	5.297	5.368	2.978	3.121
161	5.279	5.348	3.441	3.383
162	5.667	4.574	3.14	4.036
163	5.723	5.194	3.666	2.905
164	5.611	5.085	3.59	2.907
165	6.532	5.239	3.943	3.67
166	6.939	3.898	3.983	3.613
167	7.476	4.306	3.671	3.606
168	7.374	3.515	3.147	3.8
169	7.23	3.913	3.462	4.578
170	7.15	4.961	3.156	4.251
171	6.262	4.249	3.156	4.021
172	7.09	4.684	3.955	4.988
173	5.705	4.948	4.095	4.114
174	5.37	4.713	2.922	3.935
175	5.952	4.846	2.833	4.004
176	6.07	4.008	2.895	3.532
177	6.114	3.804	2.321	3.403
178	5.734	4.711	2.212	3.315
179	5.812	4.226	2.629	3.562
180	5.598	3.785	2.434	4.389
181	5.761	4.498	2.292	3.46
182	6.048	5.117	2.803	4.121
183	6.167	5.569	2.608	4.657
184	6.098	5.764	2.976	3.623
185	5.376	5.193	2.446	3.255
186	5.496	4.815	2.299	3.448
187	5.276	5.043	2.232	3.124
188	5.835	4.613	2.916	2.997
189	5.544	5.349	3.267	3.038
190	5.438	4.622	2.807	3.205
191	5.208	4.932	2.859	3.4
192	5.379	4.739	2.476	3.922
193	5.165	4.814	2.53	4.172
194	5.791	4.637	2.679	4.57
195	5.413	4.056	3.239	4.497
196	5.489	5.014	2.621	4.672
197	5.159	6.399	3.386	4.599
198	4.679	5.855	3.98	4.421
199	4.981	5.226	3.626	3.43
200	4.744	4.178	4.194	3.723
201	4.775	4.112	3.707	3.687
202	4.8	5.386	3.797	4.184
203	4.381	4.83	4.126	4.615
204	4.579	4.42	3.684	4.848
205	4.874	4.451	3.844	4.206
206	5.095	4.391	3.414	3.038
207	4.873	4.867	3.628	4.818
208	4.743	4.778	3.38	4.568
209	4.487	4.365	3.616	4.386
210	4.651	4.421	3.747	4.714
211	4.683	4.163	3.403	3.861
212	4.52	4.649	3.422	4.028
213	5.733	4.179	3.402	3.866
214	4.802	4.204	2.348	3.026
215	5.213	3.782	2.813	3.35
216	5.2	4.813	2.761	3.903
217	5.309	4.371	3.114	3.308
218	5.418	4.32	3.111	3.49
219	5.552	4.468	3.527	4.421
220	5.062	4.337	4.004	3.674
221	5.523	3.666	3.012	3.712
222	5.358	3.896	3.581	3.37
223	4.991	2.993	3.808	3.884
224	4.98	3.055	3.887	3.291
225	5.549	3.609	4.107	3.677
226	5.76	3.834	4.986	3.497
227	5.483	3.586	5.238	4.088
228	5.485	2.848	4.926	3.598
229	5.306	4.01	5.047	3.513
230	5.049	4.658	4.443	3.58
231	5.758	4.709	3.526	4.136
232	5.962	5.058	3.74	3.554
233	5.992	5.088	3.918	3.964
234	5.681	4.158	3.295	3.768
235	5.827	4.246	3.05	4.1
236	6.142	4.009	2.718	4.231
237	5.452	3.033	2.548	4.094
238	5.706	3.293	2.667	4.923
239	5.415	3.321	2.466	4.178
240	5.291	3.476	2.842	4.512
241	5.42	3.292	3.099	4.261
242	5.138	3.345	3.121	3.799
243	5.226	3.968	2.938	3.663
244	4.786	3.862	2.643	4.119
245	4.721	2.683	2.716	3.326
246	4.791	3.592	2.95	3.661
247	4.957	4.067	3.103	3.826
248	5.463	3.877	2.864	4.303
249	5.601	4.208	2.951	3.686
250	5.134	3.84	2.875	3.649
251	5.013	4.671	2.564	3.798
252	4.996	4.266	2.334	3.547
253	4.324	4.971	2.152	4.118
254	4.484	5.002	2.42	3.886
255	4.628	5.012	2.401	3.561
256	5.533	4.347	2.227	3.525
257	4.995	4.123	2.313	3.133
258	4.807	5.004	2.372	3.802
259	5.67	5.021	2.075	3.329
260	5.201	4.688	2.4	3.054
261	4.973	5.035	2.592	3.759
262	5.473	5.614	2.714	3.688
263	5.314	4.883	2.232	3.442
264	4.647	6.299	2.336	3.731
265	5.222	6.746	2.261	3.296
266	5.198	6.401	2.14	3.476
267	5.602	5.801	2.013	3.851
268	5.044	6.432	2.11	3.13
269	5.082	5.957	2.101	3.92
270	4.615	6.006	2.268	3.9
271	5.462	6.048	2.452	3.184
272	4.991	6.54	2.188	2.432
273	5.268	6.14	2.306	2.875
274	5.039	6.038	2.294	3.247
275	5.179	5.763	2.512	3.281
276	5.313	6.229	2.836	3.695
277	5.378	5.555	2.837	3.542
278	5.835	5.774	3.172	4.189
279	5.202	5.45	3.7	4.369
280	5.077	5.915	3.038	4.418
281	4.712	6.591	3.651	4.11
282	5.157	6.876	2.809	4.449
283	5.022	6.758	3.168	4.687
284	5.634	6.61	3.248	5.307
285	4.893	6.42	2.912	4.922
286	4.52	6.159	3.415	4.928
287	4.893	5.96	2.74	4.299
288	5.291	5.807	2.378	4.519
289	5.014	5.121	2.381	5.273
290	4.842	5.008	1.982	4.945
291	4.831	4.852	2.245	5.034
292	4.704	4.506	2.263	4.713
293	4.222	5.112	2.235	4.423
294	4.7	5.888	2.805	4.838
295	4.564	5.447	2.617	4.716
296	4.283	5.821	2.959	4.181
297	4.946	5.201	2.985	5.427
298	4.793	5.183	2.521	5.454
299	4.843	5.39	2.809	5.256
300	4.679	4.574	2.172	4.61
301	4.6	4.069	2.315	4.397
302	4.58	4.971	2.557	4.26
303	4.33	5.298	3.047	4.063
304	4.86	5.594	3.342	4.508
305	4.996	5.73	2.797	4.221
306	4.635	5.473	2.752	4.221
307	4.682	5.982	2.994	4.461
308	4.901	5.069	2.958	4.087
309	5.211	5.433	3.022	4.721
310	4.715	5.748	3.175	4.295
311	4.714	5.863	2.665	4.597
312	5.303	6.239	2.386	4.809
313	5.031	6.01	2.651	5.037
314	5.317	5.402	2.944	4.817
315	6	5.987	3.271	5.094
316	5.714	6.491	3.069	4.065
317	5.054	6.846	3.744	4.356
318	5.096	6.489	3.102	4.285
319	5.164	6.677	2.977	4.031
320	5.471	6.779	2.745	3.905
321	5.403	6.063	2.69	4.556
322	5.554	6.224	2.854	3.968
323	5.247	6.867	2.816	4.008
324	5.283	7.213	2.759	4.066
325	5.371	7.063	2.53	4.175
326	6.02	5.748	2.904	4.463
327	6.032	5.764	2.747	4.441
328	5.033	6.564	2.732	4.727
329	4.33	6.371	2.789	4.41
330	4.638	6.274	2.845	4.666
331	4.484	8.045	2.502	4.959
332	4.625	7.61	2.899	5.65
333	4.714	6.506	3.142	4.898
334	5.102	5.607	2.863	4.411
335	5.418	5.48	2.974	4.807
336	4.919	5.653	3.164	5.314
337	4.876	6.369	3.887	5.386
338	5.58	5.084	3.972	5.015
339	5.373	5.226	4.297	4.673
340	5.587	4.576	3.436	4.881
341	5.45	4.94	3.172	5.165
342	5.221	5.305	2.87	4.979
343	5.142	4.816	2.58	4.694
344	5.436	5.771	2.936	4.839
345	5.866	5.112	2.698	5.424
346	5.871	5.242	2.76	5.42
347	6.086	4.687	3.552	5.345
348	5.809	4.838	3.143	5.184
349	6.287	5.615	2.711	5.17
350	6.04	5.518	2.952	5.199
351	5.63	6.084	2.878	5.615
352	6.242	5.165	2.395	5.149
353	6.07	5.417	3.264	5.538
354	6.542	5.626	3.517	5.395
355	5.857	6.15	3.328	5.735
356	6.134	5.826	3.549	5.402
357	5.819	6.188	3.502	5.754
358	5.658	6.537	3.375	5.197
359	5.877	5.942	3.485	4.827
360	5.553	5.415	3.545	4.741
361	5.327	6.519	3.214	4.643
362	5.296	5.975	3.093	5.693
363	5.358	6.5	3.065	5.803
364	5.739	6.156	3.163	5.458
365	5.456	6.304	2.891	5.454
366	5.149	5.83	2.807	5.293
367	4.664	6.264	2.688	4.791
368	5.033	6.859	2.43	4.422
369	5.485	6.527	2.662	4.432
370	5.895	5.872	2.764	4.149
371	5.5	6.077	2.966	4.815
372	4.946	6.668	2.537	4.397
373	4.846	7.006	2.917	4.592
374	4.984	6.303	2.997	4.813
375	5.334	5.543	3.497	5.424
376	6.07	6.318	3.468	5.976
377	5.682	7.824	3.762	5.839
378	5.88	7.664	3.806	5.373
379	6.157	7.643	3.427	5.481
380	6.724	8.315	3.373	5.319
381	6.327	8.734	3.75	5.095
382	6.015	8.144	3.687	5.25
383	6.012	8.335	3.601	5.582
384	5.928	8.573	3.719	4.955
385	5.236	8.098	3.925	5.455
386	5.576	9.252	3.652	5.365
387	5.602	9.463	3.696	5.317
388	5.279	9.379	3.9	5.414
389	5.085	8.385	3.59	4.895
390	5.4	8.967	3.733	4.987
391	5.519	9.48	3.996	4.872
392	5.151	9.105	4.146	5.387
393	5.315	9.334	4.687	5.283
394	5.581	9.634	4.634	5.226
395	5.316	9.284	4.364	5.506
396	5.587	10.7	3.961	5.17
397	6.076	9.767	3.696	4.874
398	5.975	9.998	3.759	5.122
399	5.617	10.217	3.491	5.393
400	5.896	10.383	3.456	6.306
401	5.617	10.371	3.682	5.746
402	5.308	9.865	3.599	6.221
403	5.217	8.877	3.499	5.428
404	4.764	8.473	3.401	5.905
405	5.488	7.81	3.361	6.012
406	5.627	7.41	3.648	6.122
407	6.138	6.976	3.989	5.715
408	5.482	6.989	4.01	5.531
409	5.866	6.35	3.608	5.614
410	6.714	6.895	3.52	6.294
411	5.988	7.527	3.526	5.346
412	5.913	8.496	3.683	5.809
413	5.689	7.024	3.582	5.802
414	5.638	6.368	3.5	6.118
415	6.369	6.507	3.796	5.473
416	6.464	6.179	3.733	5.016
417	6.052	5.906	3.265	5.059
418	5.769	5.576	3.564	4.788
419	6.103	5.328	3.863	5.394
420	6.398	5.75	4.118	5.013
421	6.904	5.652	3.882	5.58
422	6.562	6.179	3.638	4.772
423	7.267	5.642	3.848	5.218
424	6.756	6.548	4.097	5.361
425	6.834	6.335	3.742	5.018
426	6.478	6.342	3.74	4.618
427	5.795	6.181	3.218	4.629
428	6.659	5.961	3.386	4.511
429	6.687	5.585	3.212	4.833
430	7.438	5.696	3.003	4.995
431	7.516	5.089	3.666	5.441
432	7.696	5.174	3.999	5.501
433	8.17	5.538	3.637	6.498
434	7.385	4.706	3.365	6.365
435	6.868	4.27	2.965	6.539
436	7.003	4.783	3.066	6.132
437	6.616	4.497	3.237	6.492
438	6.799	3.614	3.176	6.184
439	6.481	4.37	3.744	6.575
440	6.581	4.097	3.837	6.711
441	5.794	3.932	3.752	5.583
442	5.412	3.605	4.114	6.046
443	6.061	3.805	4.437	6.585
444	6.538	4.115	4.394	4.981
445	6.158	4.136	4.306	5.237
446	6.011	4.268	4.454	5.56
447	5.387	4.66	4.439	6.084
448	5.637	4.462	4.589	5.439
449	5.435	4.823	4.455	5.52
450	5.53	5.071	4.7	5.958
451	4.432	4.448	4.356	5.805
452	4.263	3.982	4.516	5.47
453	4.729	3.827	4.321	5.732
454	5.151	3.637	4.354	5.017
455	4.951	2.944	4.749	4.865
456	5.388	3.326	5.079	4.55
457	5.738	3.926	4.296	5.876
458	5.747	3.633	4.709	6.011
459	5.723	3.879	4.533	5.935
460	6.373	4.696	4.774	5.779
461	6.439	4.704	4.656	5.911
462	5.986	4.451	4.682	5.593
463	5.753	4.029	4.858	5.639
464	7.034	3.911	4.834	5.505
465	6.388	4.651	4.969	5.577
466	6.188	4.738	4.377	5.392
467	5.971	4.242	4.515	5.738
468	6.145	4.917	4.091	5.457
469	6.279	5.55	4.019	5.436
470	7.179	5.427	3.885	5.398
471	7.851	4.937	4.306	5.457
472	7.921	5.84	3.992	5.513
473	6.945	5.253	3.969	6.175
474	6.698	5.814	3.972	5.244
475	6.743	5.85	4.023	5.37
476	6.774	5.948	3.733	4.954
477	7.263	6.241	3.469	5.366
478	6.898	5.335	3.505	4.927
479	6.963	4.723	3.62	5.355
480	6.65	5.108	3.502	5.235
481	6.805	4.956	3.625	5.113
482	6.631	5.155	3.619	5.456
483	6.392	5.364	3.165	6.119
484	6.516	5.35	2.923	5.866
485	6.224	5.879	3.355	6.57
486	6.377	6.581	3.278	5.8
487	6.337	6.49	3.087	5.012
488	5.969	7.194	2.896	5.197
489	4.983	7.019	3.074	5.52
490	5.026	6.29	3.216	5.031
491	4.957	5.415	3.009	5.101
492	5.694	5.053	3.026	4.674
493	5.665	4.853	3.247	4.567
494	5.303	5.869	3.489	4.864
495	5.562	6.113	3.608	5.205
496	5.833	6.765	3.464	5.703
497	6.251	6.32	3.241	6.088
498	6.538	5.46	2.893	5.988
499	5.755	5.451	2.839	5.424
500	5.619	6.016	2.643	5.77
501	5.296	5.901	2.741	4.759
502	5.729	6.269	2.684	4.489
503	5.746	5.994	2.862	4.519
504	6.637	5.179	3.041	4.912
505	6.228	5.678	2.907	5.56
506	6.511	5.763	3.083	4.843
507	6.257	6.489	3.265	4.83
508	6.074	6.79	2.913	4.983
509	6.517	6.733	2.958	4.706
510	6.154	6.504	2.969	4.822
511	6.131	6.423	2.65	4.131
512	6.693	5.827	2.687	4.697
513	7	5.366	2.832	4.481
514	6.64	6.241	3.003	4.553
515	7.261	6.093	2.976	5.333
516	6.822	6.173	2.935	5.503
517	7.752	5.855	2.901	5.644
518	7.146	5.465	2.881	5.672
519	7.043	5.623	2.883	5.606
520	7.078	5.07	2.786	6.208
521	6.221	4.46	3.013	5.286
522	6.118	4.516	3.229	5.447
523	7.008	4.337	3.045	5.437
524	6.855	4.644	3.013	5.019
525	6.594	4.359	3.048	5.29
526	6.732	5.006	3.061	4.956
527	6.686	5.044	2.876	4.618
528	6.667	5.068	2.978	4.55
529	6.555	5.819	2.875	4.267
530	6.548	4.528	2.695	4.683
531	5.997	4.364	2.747	5.147
532	5.292	4.358	2.989	5.17
533	5.639	4.926	2.901	4.7
534	5.445	5.366	2.899	4.816
535	5.677	4.959	2.957	4.445
536	6.031	4.939	2.828	4.369
537	5.93	4.805	2.867	4.457
538	5.412	5.296	2.939	4.328
539	5.416	5.657	3.005	4.634
540	4.544	5.651	2.924	4.952
541	4.956	5.666	2.898	4.804
542	5.785	5.646	2.872	4.883
543	5.548	4.861	2.919	4.706
544	4.963	5.423	2.649	4.47
545	4.947	6.004	2.779	5.5
546	5.239	6.465	2.89	5.197
547	5.638	7.259	2.913	5.667
548	5.351	6.872	2.724	4.581
549	5.502	6.745	2.805	4.485
550	5.574	5.931	3.399	5.491
551	5.561	5.026	3.435	5.56
552	5.611	5.846	3.6	5.132
553	4.796	6.084	3.241	5.684
554	5.084	6.296	4.005	5.089
555	5.087	5.81	3.905	4.909
556	5.776	5.098	3.852	5.426
557	5.193	5.802	3.662	4.911
558	5.613	5.503	3.695	5.639
559	6.433	6.034	3.978	6.145
560	6.951	5.818	3.837	5.59
561	6.651	5.741	3.489	5.046
562	7.129	6.504	3.686	5.189
563	6.976	6.154	3.643	5.499
564	6.885	5.647	3.602	5.994
565	6.828	6.204	3.7	5.629
566	7.175	6.176	3.645	5.557
567	6.783	5.91	3.356	5.469
568	7.168	5.339	3.367	4.768
569	7.097	6.041	3.344	4.499
570	7.252	5.48	3.36	5.159
571	7.637	5.481	3.339	4.991
572	6.81	5.46	3.169	4.55
573	6.029	5.961	3.485	4.959
574	6.023	6.684	3.523	4.748
575	5.968	7.136	3.376	4.988
576	5.398	7.756	3.24	4.721
577	5.409	8.431	3.151	4.504
578	6.174	9.207	3.146	4.89
579	6.497	9.375	2.746	4.57
580	6.387	8.892	2.601	4.654
581	6.451	9.314	2.332	5.285
582	5.911	8.919	2.257	5.287
583	6.229	8.954	2.412	5.183
584	6.532	8.403	2.487	4.936
585	6.562	7.841	2.67	5.678
586	6.756	7.997	2.882	5.743
587	6.133	7.832	3.023	5.451
588	5.714	7.595	2.81	5.715
589	5.78	7.196	2.926	5.719
590	5.378	6.567	2.984	5.612
591	5.745	6.006	3.13	5.722
592	5.307	4.974	3.185	5.564
593	5.806	3.948	3.426	5.31
594	5.954	5.046	3.457	5.872
595	5.764	4.904	3.436	5.612
596	5.413	5.438	3.169	4.449
597	5.498	5.274	3.372	4.834
598	6.027	5.211	3.595	5.273
599	5.089	5.34	3.564	5.321
600	5.494	4.838	3.475	5.088
601	5.897	4.556	3.928	4.969
602	6.851	4.292	4.13	5.167
603	6.272	4.677	4.001	5.692
604	6.01	4.406	3.857	5.201
605	6.269	4.897	3.834	5.638
606	5.957	4.626	3.424	5.244
607	5.509	5.462	3.765	5.39
608	5.885	6.147	3.51	5.053
609	6.049	5.548	3.632	4.937
610	5.334	5.556	3.531	5.475
611	5.404	5.673	3.48	6.127
612	5.021	5.563	3.586	6.069
613	5.366	5.692	3.717	6.236
614	5.542	6.56	3.654	5.539
615	5.458	6.349	3.864	5.489
616	5.648	6.286	3.621	5.511
617	6.036	5.942	3.838	6.17
618	5.064	5.752	3.67	5.951
619	5.015	5.12	3.877	6.071
620	4.851	4.944	3.615	5.762
621	4.626	4.581	3.691	4.762
622	4.841	4.662	3.869	5.291
623	4.947	4.906	3.675	5.296
624	5.699	5.431	3.681	5.852
625	5.007	4.841	3.653	5.495
626	5.413	5.044	3.945	5.716
627	5.23	5.138	4.002	5.535
628	5.909	4.73	3.915	4.777
629	5.124	4.211	3.62	5.105
630	4.967	4.215	3.552	5.796
631	5.188	4.543	3.514	5.382
632	5.209	4.124	3.462	5.623
633	5.355	4.348	3.77	5.468
634	5.542	4.186	3.36	4.872
635	5.71	4.174	3.46	5.362
636	5.791	4.14	3.236	5.585
637	5.47	3.536	3.573	6.065
638	5.592	3.99	3.405	5.903
639	5.782	3.688	3.383	5.724
640	6.221	4.407	3.763	5.707
641	6.548	3.946	3.959	6.087
642	6.584	4.326	3.576	6.015
643	6.387	3.826	3.449	6.137
644	6.303	3.382	3.412	6.299
645	6.222	4.136	3.533	5.949
646	6.415	4.388	3.727	5.954
647	6.43	4.552	3.807	6.064
648	6.077	4.44	4.006	6.152
649	5.915	4.443	4.012	7.028
650	5.824	4.977	4.074	6.325
651	5.348	4.823	3.573	5.952
652	5.714	5.267	3.634	5.72
653	5.327	5.568	3.775	5.938
654	5.175	4.491	3.5	5.897
655	5.051	4.419	3.514	5.878
656	4.796	4.602	3.579	6.037
657	5.382	4.713	3.459	5.619
658	5.346	5.438	3.702	5.515
659	5.285	5.053	3.986	5.451
660	6.021	4.694	4.136	4.745
661	6.338	4.606	3.819	5.365
662	5.833	4.553	3.54	4.945
663	5.853	4.596	3.435	5.566
664	5.203	4.729	3.575	5.066
665	4.772	4.881	3.534	5.632
666	6.038	4.301	3.7	5.49
667	6.025	4.952	3.693	5.34
668	5.952	4.794	3.652	5.733
669	5.672	4.703	3.435	5.342
670	5.709	4.034	3.908	5.122
671	4.937	4.102	3.277	5.293
672	4.773	4.332	3.465	5.448
673	5.318	4.048	3.81	5.474
674	5.107	4.479	3.895	5.178
675	4.817	3.97	4.041	4.919
676	5.171	3.951	3.698	4.866
677	5.311	4.319	3.776	5.63
678	5.622	4.144	4.572	6.042
679	5.717	4.293	4.346	5.56
680	5.643	4.109	4.319	5.461
681	5.864	4.299	3.987	5.403
682	5.602	4.239	4.182	5.348
683	6.099	4.179	4.252	5.565
684	5.444	4.302	4.114	5.332
685	5.151	4.814	4.03	5.095
686	5.235	4.596	3.796	5.297
687	5.113	4.339	3.637	5.278
688	5.393	4.436	3.57	6.284
689	5.401	4.19	3.734	5.997
690	5.232	4.281	3.672	5.906
691	4.996	3.929	3.679	6.008
692	5.32	3.986	3.783	5.885
693	5.401	4.193	3.552	6.262
694	5.944	4.082	3.678	5.952
695	5.839	3.404	3.606	5.816
696	4.479	3.429	3.594	5.884
697	4.82	3.15	3.686	5.888
698	4.791	3.453	3.425	5.667
699	4.983	3.764	3.631	6.038
700	4.643	3.59	3.638	5.717
701	4.732	3.59	3.992	5.387
702	4.826	3.617	3.796	5.461
703	4.061	4.293	4.009	6.194
704	4.509	4.517	3.872	5.705
705	4.919	4.722	4.042	6.284
706	4.497	4.527	4.492	5.81
707	4.608	4.126	4.418	5.986
708	4.725	4.109	4.613	5.737
709	4.776	4.111	4.693	5.326
710	4.796	3.813	4.061	5.026
711	4.93	3.795	3.989	5.395
712	5.661	4.608	3.998	6.382
713	5.724	4.083	3.513	5.929
714	6.41	3.777	3.466	5.204
715	5.92	3.354	3.42	5.351
716	6.079	3.632	3.583	5.05
717	6.119	3.677	3.54	5.565
718	6.469	3.757	3.462	5.376
719	5.977	3.209	3.417	5.56
720	5.617	3.326	3.753	5.714
721	6.502	3.677	3.529	5.461
722	6.446	3.635	3.383	4.731
723	6.867	3.446	3.416	4.676
724	6.723	3.27	3.132	5.749
725	6.873	3.309	3.247	5.965
726	6.699	2.898	3.017	5.279
727	6.864	3.14	3.603	4.907
728	6.556	3.225	3.349	5.106
729	7.048	3.472	3.234	5.767
730	6.106	3.387	3.083	5.657
731	5.933	3.119	3.195	5.742
732	5.793	2.953	3.171	5.415
733	5.966	3.277	2.57	5.45
734	6.229	2.876	3.13	5.862
735	6.528	2.799	3.22	5.325
736	6.846	3.026	3.222	5.063
737	6.929	3.023	3.412	5.148
738	6.486	3.343	3.246	4.264
739	6.28	3.356	3.085	4.952
740	6.339	3.494	2.881	4.748
741	6.567	3.527	2.663	4.838
742	6.01	3.587	2.637	5.723
743	5.92	4.108	2.926	5.483
744	6.722	3.868	2.837	5.091
745	6.898	3.438	2.763	4.88
746	6.558	3.517	2.817	5.865
747	6.212	3.416	2.934	5.807
748	5.863	3.526	2.688	5.546
749	5.379	3.154	3.1	6.19
750	6.028	3.214	2.815	5.988
751	6.446	3.353	2.777	5.697
752	6.325	3.102	2.629	5.563
753	6.517	3.137	2.339	5.391
754	6.41	2.918	2.513	5.036
755	6.378	3.12	2.649	5.379
756	6.007	3.238	2.404	4.894
757	6.097	3.951	2.45	4.781
758	6.163	3.806	2.47	4.746
759	5.844	3.668	2.522	4.838
760	5.812	3.197	2.99	5.783
761	6.277	3.607	2.911	5.511
762	6.492	3.495	3.19	4.785
763	6.333	3.278	3.325	5.14
764	6.294	2.884	3.641	5.469
765	5.942	3.46	3.427	5.068
766	5.95	2.814	3.468	4.866
767	6.188	3.112	3.545	5.14
768	5.909	2.864	3.417	4.966
769	5.627	2.528	3.531	4.869
770	6.221	2.811	3.243	5.102
771	6.131	3.366	3.074	5.271
772	6.078	3.843	3.329	5.314
773	6.17	3.705	3.462	4.959
774	5.832	3.564	3.454	4.567
775	6.175	3.779	3.588	4.907
776	6.393	3.601	3.183	4.905
777	6.487	3.663	3.02	5.511
778	6.359	3.726	2.961	4.901
779	6.787	3.634	3.068	4.466
780	6.82	4.126	3.504	4.886
781	7.287	3.718	3.511	4.129
782	7.217	3.464	4.118	4.158
783	7.139	3.091	3.91	3.841
784	6.9	3.011	3.578	3.842
785	6.879	3.398	3.587	4.03
786	6.489	3.371	3.75	4.435
787	6.199	3.854	3.764	4.106
788	6.163	3.2	3.45	3.94
789	6.177	3.175	3.246	4.116
790	6.029	3.229	3.539	4.932
791	6.051	3.031	3.505	4.499
792	6.625	3.186	3.991	4.161
793	6.614	3.338	4.014	5.009
794	6.91	3.262	3.812	5.149
795	6.714	3.437	4.324	5.417
796	6.183	3.19	3.765	5.482
797	6.474	3.038	3.979	4.92
798	6.346	2.927	3.212	4.811
799	6.334	2.872	3.281	5.382
800	6.855	3.653	3.18	5.998
801	6.738	3.487	3.488	6.238
802	6.234	3.479	3.464	5.86
803	6.216	3.921	3.395	5.795
804	5.95	4.061	3.457	5.838
805	6.033	3.118	3.282	5.854
806	6.133	3.546	3.12	5.409
807	6.717	3.378	3.479	5.078
808	6.852	4.085	3.113	5.215
809	7.002	3.591	3.632	5.535
810	6.005	3.588	3.53	6.206
811	6.61	3.36	3.729	5.615
812	6.366	3.807	3.837	5.569
813	6.802	3.281	3.911	5.314
814	5.959	3.358	3.623	5.439
815	6.024	3.126	3.336	4.845
816	5.986	2.814	3.562	4.899
817	6.238	2.711	3.591	4.608
818	5.611	3.189	3.403	5.074
819	5.916	3.309	3.723	4.88
820	6.078	3.565	3.564	4.932
821	6.005	3.808	3.371	5.537
822	6.316	3.565	3.287	4.911
823	6.628	3.6	3.253	5.027
824	6.4	3.977	2.987	4.821
825	5.875	4.01	2.988	5.198
826	6.523	4.41	2.886	5.137
827	6.144	4.143	3.215	5.003
828	5.925	3.99	2.912	4.696
829	6.124	4.267	3.114	5.015
830	7.121	4.175	3.12	4.736
831	6.254	3.99	3.027	4.609
832	6.328	3.751	3.13	5.068
833	6.908	3.645	2.904	5.048
834	6.1	3.886	2.99	5.193
835	5.696	3.813	3.078	4.45
836	5.415	3.589	3.267	4.047
837	6.079	3.891	3.377	4.43
838	6.126	4.119	3.241	4.141
839	6.027	4.036	2.93	4.126
840	6.12	3.783	3.158	3.998
841	5.998	3.49	3.102	4.274
842	6.227	3.778	3.46	4.065
843	6.126	4.094	3.261	3.687
844	6.031	4.212	3.437	4.668
845	6.052	3.799	3.342	4.539
846	5.701	3.854	2.85	5.026
847	6.374	4.059	2.735	4.587
848	6.479	3.949	2.985	5.469
849	6.482	3.738	2.987	5.171
850	6.907	4.091	2.94	5.606
851	6.986	4.54	3.068	5.27
852	6.633	4.032	2.673	5.21
853	6.047	3.64	2.887	5.172
854	6.226	4.026	2.899	5.854
855	5.312	3.81	2.942	6.015
856	5.512	4.242	3.165	6.368
857	5.989	3.726	3.077	6.514
858	6.559	4.394	3.093	6.56
859	6.174	3.986	3.12	7.371
860	5.95	4.28	3.545	7.332
861	5.832	4.58	3.481	7.112
862	5.792	4.021	3.308	7.275
863	5.633	3.479	3.473	7.091
864	6.401	3.412	3.71	6.665
865	6.649	4.391	3.319	6.551
866	6.725	4.876	3.202	6.344
867	6.749	5.174	3.285	6.688
868	6.547	5.806	3.122	6.819
869	6.404	4.416	3.306	6.407
870	6.705	3.934	3.538	6.156
871	6.702	4.006	3.728	5.933
872	6.7	3.776	3.436	6.213
873	6.715	4.193	3.474	6.86
874	6.324	4.056	3.425	6.708
875	6.024	3.811	3.638	6.715
876	6.474	3.172	3.304	7.063
877	7.353	2.808	3.544	6.912
878	7.158	3.011	3.353	6.435
879	6.619	3.456	3.759	6.637
880	6.776	3.729	3.75	6.177
881	6.287	3.699	3.834	6.287
882	5.591	3.615	3.793	6.145
883	5.831	3.371	3.87	6.17
884	5.523	3.62	4.127	6.052
885	5.902	3.463	4.242	6.989
886	5.966	3.851	4.347	7.314
887	5.548	3.792	4.39	6.502
888	5.964	3.621	4.374	5.776
889	6.417	3.475	4.029	6.09
890	6.126	2.887	3.656	6.029
891	6.34	3.209	3.325	6.38
892	5.772	3.17	3.684	6.695
893	5.519	3.632	3.228	6.58
894	5.847	3.416	3.061	6.322
895	6.107	3.976	2.945	6.749
896	5.508	4.221	2.889	7.266
897	6.312	3.896	3.081	7.446
898	6.085	3.47	3.196	7.614
899	6.256	3.337	3.244	7.695
900	6.306	3.301	3.453	7.768
901	6.281	3.096	3.716	8.299
902	6.38	2.426	3.251	8.814
903	6.166	2.356	3.084	9.23
904	6.271	2.504	3.158	8.242
905	6.391	2.786	2.859	8.721
906	5.885	2.874	2.759	8.602
907	5.91	3.304	2.951	7.912
908	6.147	3.828	3.002	7.785
909	6.087	2.884	2.815	8.003
910	5.79	3.448	2.988	7.671
911	5.966	4.096	2.834	7.785
912	6.012	3.438	3.111	7.658
913	5.772	3.128	3.235	8.264
914	5.954	3.507	3.064	6.943
915	5.812	3.36	3.288	6.417
916	5.978	2.578	3.323	6.517
917	6.638	3.161	3.331	6.836
918	6.274	3.585	3.697	6.985
919	6.1	3.326	3.463	6.891
920	6.246	3.511	3.801	7.122
921	6.568	3.573	3.657	6.715
922	6.465	3.951	3.03	6.795
923	6.337	3.951	3.386	6.893
924	6.402	4.61	3.288	6.864
925	6.404	4.616	3.845	7.251
926	6.225	4.492	3.473	7.116
927	6.384	3.937	4.018	7.073
928	6.11	4.189	4.02	7.398
929	6.239	4.241	4.185	7.857
930	6.415	4.229	4.257	7.726
931	6.609	4.919	4.124	6.876
932	6.838	4.31	4.121	6.535
933	6.744	3.946	3.958	6.123
934	7.31	5.024	3.949	6.66
935	7.087	3.969	3.478	6.348
936	6.59	4.653	3.832	6.871
937	6.969	5.374	3.968	6.891
938	6.825	5.619	3.683	6.535
939	6.529	5.078	3.245	6.767
940	6.175	5.472	3.06	7.061
941	6.256	4.383	3.271	7.073
942	6.038	4.177	3.266	6.812
943	6.11	4.959	3.425	7.08
944	6.298	4.648	3.105	7.323
945	5.998	5.239	3.162	7.46
946	6.434	4.344	3.06	7.093
947	6.415	4.987	3.083	7.144
948	5.993	5.068	2.901	7.04
949	5.993	5.638	3.078	6.82
950	5.895	5.309	3.033	6.774
951	6.765	4.934	3.283	7.524
952	6.786	5.302	3.159	7.391
953	7.018	5.053	3.16	7.68
954	6.485	5.059	3.313	7.325
955	6.135	5.481	3.336	7.386
956	6.665	5.59	3.429	7.706
957	6.518	5.439	3.469	7.854
958	5.902	6.115	3.603	8.589
959	5.954	6.726	3.277	8.602
960	5.811	7.159	3.3	8.241
961	5.664	7.161	3.424	8.353
962	5.224	6.358	3.072	8.642
963	5.681	6.725	2.802	8.498
964	5.533	6.676	3.588	8.395
965	6.035	6.278	3.903	8.105
966	5.549	5.708	4.123	7.895
967	5.766	5.368	4.392	8.085
968	6.166	5.396	4.219	8.193
969	5.98	4.871	3.89	8.152
970	6.215	5.426	4.144	9.138
971	6.328	5.257	4.126	8.519
972	6.6	6.009	4.007	8.333
973	6.262	6.605	4.053	7.923
974	6.302	6.386	3.706	8.105
975	6.61	6.408	3.674	8.326
976	6.259	6.108	3.606	8.052
977	5.675	5.332	3.513	7.63
978	5.716	4.954	3.528	6.823
979	5.497	4.989	4.163	7.323
980	5.67	4.698	4.415	7.085
981	5.588	5.307	4.524	7.286
982	5.42	4.961	4.473	7.695
983	5.197	5.904	4.614	7.587
984	5.624	5.295	4.516	6.466
985	5.994	4.849	4.745	6.688
986	5.759	4.316	4.638	6.717
987	5.684	5.598	4.665	7.216
988	5.765	5.458	4.935	7.081
989	5.628	5.17	4.803	7.551
990	5.795	5.631	4.939	7.205
991	6.098	5.468	4.672	7.557
992	5.465	4.842	4.241	8.053
993	5.924	5.109	4.314	7.231
994	6.091	4.722	4.2	7.86
995	5.95	4.823	4.567	7.795
996	6.075	5.529	4.887	7.526
997	5.959	5.394	4.347	6.944
998	6.123	4.964	4.433	6.557
999	5.872	4.619	4.306	6.813
1000	5.503	4.817	4.567	6.944
