# Supplementary material for: Integrative computational analysis of plant-derived flavonoids as inhibitors of Listeriolysin O and Internalin A in Listeria monocytogenes
Source: PLoS One. 2026 Jun 9;21(6):e0351129. doi: 10.1371/journal.pone.0351129 (PMC13249230; doi:10.1371/journal.pone.0351129)
Supplement: S5 File — (XLSX) [file pone.0351129.s005.xlsx]

## Sheet: CID441699
	frame#	Prot_CA	Prot_Backbone	Prot_Sidechain	Prot_All_Heavy	Lig_wrt_Protein	Lig_wrt_Ligand
	0	0	0	0	0	0	0
	1	1.482	1.494	1.984	1.635	1.027	0.326
	2	1.418	1.432	2.009	1.601	1.119	0.504
	3	1.629	1.636	2.29	1.857	0.89	0.297
	4	1.366	1.365	2.061	1.61	0.945	0.628
	5	1.412	1.425	2.152	1.681	0.879	0.536
	6	1.207	1.23	1.955	1.463	0.845	0.642
	7	1.217	1.247	1.96	1.484	0.928	0.496
	8	1.147	1.167	1.957	1.428	1.234	0.595
	9	1.337	1.356	2.123	1.632	1.962	0.629
	10	1.331	1.36	2.075	1.62	1.476	0.434
	11	1.587	1.611	2.31	1.857	2.274	0.558
	12	1.296	1.318	2.198	1.664	0.743	0.377
	13	1.607	1.617	2.345	1.871	1.861	0.546
	14	1.315	1.334	2.14	1.628	1.189	0.511
	15	1.952	1.967	2.588	2.188	1.982	0.518
	16	1.668	1.693	2.455	1.978	1.475	0.484
	17	1.681	1.687	2.513	2.001	1.067	0.463
	18	1.972	1.987	2.668	2.216	1.542	0.482
	19	1.577	1.607	2.302	1.831	1.838	0.558
	20	1.386	1.411	2.16	1.665	1.187	0.557
	21	1.696	1.72	2.415	1.958	1.549	0.598
	22	1.778	1.805	2.495	2.054	1.417	0.513
	23	1.464	1.493	2.223	1.755	1.42	0.615
	24	2.377	2.395	2.919	2.57	2.781	0.592
	25	1.723	1.745	2.439	1.967	2.237	0.677
	26	2.055	2.073	2.769	2.325	2.073	0.958
	27	1.512	1.535	2.336	1.809	1.848	0.493
	28	1.475	1.501	2.262	1.767	2.382	0.568
	29	1.818	1.835	2.493	2.062	2.407	0.596
	30	1.294	1.313	2.145	1.623	1.387	0.469
	31	1.233	1.262	2.1	1.561	1.536	0.513
	32	1.355	1.382	2.112	1.616	1.642	0.48
	33	1.184	1.211	2.057	1.497	1.142	0.503
	34	1.66	1.682	2.391	1.911	1.788	0.548
	35	2.067	2.104	2.657	2.269	1.796	0.581
	36	1.525	1.553	2.26	1.785	1.433	0.493
	37	1.552	1.589	2.306	1.827	1.517	0.431
	38	1.959	1.981	2.601	2.183	1.87	0.572
	39	1.783	1.804	2.436	2.01	1.746	0.554
	40	1.868	1.9	2.527	2.098	1.916	0.578
	41	1.938	1.958	2.62	2.176	1.743	0.493
	42	1.336	1.366	2.231	1.674	1.756	0.655
	43	1.496	1.529	2.312	1.801	1.204	0.513
	44	1.454	1.49	2.274	1.754	1.399	0.588
	45	1.989	2.021	2.649	2.226	1.778	0.434
	46	2.275	2.308	2.864	2.48	2.062	0.56
	47	1.7	1.731	2.483	1.983	1.306	0.563
	48	1.252	1.287	2.142	1.572	1.309	0.514
	49	1.24	1.278	2.167	1.585	1.42	0.52
	50	1.707	1.735	2.436	1.962	2.112	0.585
	51	1.426	1.458	2.225	1.714	2.354	0.683
	52	1.66	1.686	2.367	1.906	1.902	0.452
	53	1.528	1.556	2.269	1.794	1.936	0.667
	54	1.345	1.384	2.139	1.642	2.575	0.675
	55	1.525	1.562	2.259	1.784	1.936	0.526
	56	1.621	1.661	2.357	1.898	2.201	0.595
	57	2.619	2.648	3.126	2.806	2.54	0.437
	58	2.285	2.309	2.8	2.466	2.81	0.522
	59	2.084	2.093	2.68	2.296	2.329	0.488
	60	2.555	2.579	3.083	2.745	3.454	0.577
	61	2.016	2.046	2.628	2.226	2.661	0.541
	62	2.292	2.311	2.849	2.481	2.639	0.487
	63	2.597	2.615	3.113	2.778	3.313	0.43
	64	2.581	2.601	3.071	2.745	3.107	0.503
	65	2.127	2.153	2.732	2.333	2.485	0.6
	66	1.895	1.921	2.583	2.138	1.666	0.456
	67	2.15	2.162	2.787	2.375	2.294	0.635
	68	2.011	2.033	2.717	2.265	1.417	0.5
	69	1.658	1.681	2.432	1.932	2.233	0.58
	70	1.674	1.692	2.475	1.96	2.031	0.503
	71	1.676	1.699	2.442	1.952	2.061	0.491
	72	2.031	2.057	2.688	2.264	2.076	0.494
	73	2.13	2.156	2.77	2.349	1.7	0.65
	74	1.685	1.703	2.487	1.979	1.621	0.529
	75	1.885	1.909	2.609	2.145	2.056	0.498
	76	1.712	1.735	2.445	1.981	2.099	0.607
	77	1.23	1.266	2.183	1.61	1.608	0.502
	78	1.316	1.34	2.272	1.699	1.17	0.492
	79	1.54	1.563	2.358	1.845	1.653	0.487
	80	1.805	1.829	2.555	2.072	1.925	0.575
	81	1.993	2.013	2.685	2.237	2.372	0.556
	82	2.202	2.237	2.873	2.45	2.082	0.555
	83	1.4	1.422	2.327	1.759	1.568	0.518
	84	1.755	1.776	2.533	2.041	2.141	0.782
	85	1.544	1.57	2.382	1.86	1.775	0.38
	86	1.401	1.436	2.249	1.719	2.29	0.603
	87	1.576	1.593	2.381	1.865	1.593	0.698
	88	1.866	1.876	2.631	2.147	2.265	0.44
	89	1.482	1.503	2.307	1.784	1.631	0.469
	90	1.495	1.526	2.286	1.769	2.264	0.609
	91	1.949	1.964	2.656	2.192	2.385	0.53
	92	1.503	1.537	2.343	1.811	1.821	0.62
	93	1.49	1.511	2.364	1.818	1.451	0.456
	94	1.444	1.472	2.274	1.738	1.731	0.654
	95	1.308	1.34	2.241	1.646	2.128	0.569
	96	1.539	1.57	2.384	1.85	1.56	0.489
	97	1.267	1.288	2.204	1.601	1.642	0.635
	98	1.878	1.912	2.607	2.122	2.738	0.493
	99	2.02	2.044	2.775	2.297	2.514	0.542
	100	2.29	2.313	2.889	2.493	2.143	0.437
	101	3.341	3.366	3.766	3.486	3.373	0.539
	102	2.144	2.176	2.814	2.381	2.444	0.525
	103	2.693	2.72	3.195	2.861	3.074	0.576
	104	2.671	2.704	3.211	2.856	3.833	0.713
	105	1.89	1.918	2.665	2.172	4.821	1.344
	106	1.476	1.497	2.418	1.826	3.469	1.019
	107	1.652	1.681	2.494	1.962	4.609	1.281
	108	2.054	2.085	2.728	2.295	5.988	1.838
	109	2.837	2.856	3.395	3.035	6.714	1.995
	110	2.25	2.278	2.923	2.499	6.195	1.826
	111	2.035	2.059	2.761	2.306	6.118	2.014
	112	2.206	2.236	2.838	2.429	6.283	1.763
	113	1.983	2.006	2.717	2.255	6.834	1.854
	114	2.018	2.04	2.742	2.284	9.559	1.932
	115	2.239	2.262	2.891	2.48	9.391	1.775
	116	1.5	1.53	2.314	1.796	7.895	1.977
	117	2.007	2.037	2.723	2.271	9.781	2.022
	118	1.715	1.742	2.513	2.014	7.372	1.359
	119	1.901	1.923	2.676	2.189	7.459	1.609
	120	1.881	1.9	2.641	2.16	6.729	1.592
	121	2.087	2.118	2.75	2.31	6.828	1.974
	122	1.688	1.714	2.517	1.994	6.247	1.634
	123	1.819	1.856	2.591	2.097	5.381	1.648
	124	2.235	2.258	2.887	2.461	6.133	1.983
	125	2.151	2.166	2.759	2.351	6.318	1.941
	126	1.613	1.64	2.405	1.909	5.305	2.077
	127	1.584	1.618	2.456	1.911	5.506	1.864
	128	2.206	2.225	2.898	2.464	6.39	1.798
	129	2.651	2.676	3.199	2.846	6.383	1.902
	130	2.417	2.44	3.027	2.627	5.848	1.584
	131	1.996	2.024	2.753	2.282	6.141	1.834
	132	2.33	2.353	2.996	2.558	6.886	1.734
	133	1.841	1.862	2.644	2.127	5.493	1.945
	134	1.627	1.651	2.48	1.929	6.52	1.759
	135	1.949	1.983	2.702	2.224	6.672	1.724
	136	1.905	1.925	2.727	2.204	6.381	1.807
	137	1.845	1.871	2.695	2.164	7.293	1.903
	138	1.846	1.874	2.669	2.153	5.709	2.037
	139	1.725	1.749	2.511	2.004	4.977	1.838
	140	1.774	1.806	2.576	2.064	7.475	1.877
	141	1.712	1.751	2.559	2.039	7.011	1.694
	142	2.216	2.247	2.935	2.481	9.474	1.932
	143	2.125	2.167	2.79	2.36	8.424	1.561
	144	2.161	2.201	2.867	2.423	9.791	1.419
	145	1.833	1.86	2.67	2.145	9.654	1.487
	146	2.271	2.299	2.961	2.523	11.181	1.442
	147	2.337	2.361	2.983	2.573	10.312	0.932
	148	2.093	2.122	2.778	2.334	10.206	1.516
	149	1.926	1.958	2.658	2.187	12.218	1.214
	150	1.886	1.915	2.657	2.174	13.682	1.836
	151	2.346	2.378	2.979	2.566	15.96	1.565
	152	2.555	2.578	3.129	2.755	16.201	1.802
	153	2.077	2.107	2.761	2.308	14.632	1.811
	154	2.411	2.436	3.018	2.619	14.815	1.785
	155	2.9	2.918	3.414	3.077	16.521	1.88
	156	2.094	2.125	2.799	2.34	16.896	1.956
	157	2.3	2.328	2.934	2.521	15.653	2.028
	158	2.26	2.29	2.921	2.487	16.193	2.072
	159	2.639	2.661	3.228	2.844	16.247	2.243
	160	1.894	1.921	2.582	2.138	15.959	2.013
	161	2.159	2.186	2.828	2.39	15.402	2.08
	162	2.624	2.648	3.2	2.82	13.418	2.012
	163	2.172	2.205	2.83	2.401	15.324	1.823
	164	2.07	2.104	2.783	2.331	16.238	2.025
	165	2.386	2.417	3.028	2.623	15.291	1.815
	166	2.536	2.568	3.132	2.743	15.29	1.83
	167	2.136	2.16	2.82	2.378	14.075	1.335
	168	2.571	2.588	3.189	2.784	14.241	1.415
	169	2.322	2.35	3.012	2.57	14.372	1.588
	170	2.114	2.145	2.844	2.375	14.673	2.077
	171	1.793	1.824	2.613	2.093	15.255	1.597
	172	1.689	1.722	2.54	1.993	13.45	1.766
	173	1.823	1.86	2.597	2.099	13.886	1.656
	174	1.634	1.675	2.457	1.93	14.662	1.826
	175	1.917	1.961	2.672	2.175	15.869	1.896
	176	1.528	1.568	2.391	1.844	14.229	2
	177	1.471	1.5	2.359	1.818	15.268	1.642
	178	2.183	2.222	2.835	2.416	14.972	1.996
	179	2.643	2.679	3.154	2.818	15.218	1.691
	180	2.578	2.609	3.139	2.766	18.615	1.764
	181	2.491	2.515	3.076	2.697	15.545	1.713
	182	2.59	2.628	3.164	2.789	13.271	1.634
	183	2.718	2.744	3.285	2.91	13.959	1.291
	184	2.649	2.673	3.231	2.847	11.81	1.751
	185	2.749	2.776	3.269	2.923	10.757	1.63
	186	2.795	2.822	3.305	2.961	11.125	1.676
	187	2.133	2.16	2.76	2.349	10.328	1.875
	188	2.054	2.085	2.678	2.261	10.24	1.824
	189	3.258	3.283	3.695	3.407	12.011	1.483
	190	3.096	3.126	3.567	3.26	12.143	2.276
	191	2.509	2.541	3.109	2.719	13.214	1.711
	192	2.721	2.749	3.317	2.925	11.104	1.628
	193	2.791	2.824	3.345	2.981	12.308	1.567
	194	3.002	3.037	3.5	3.178	15.252	1.953
	195	2.701	2.726	3.274	2.904	15.602	1.697
	196	1.658	1.695	2.455	1.945	15.624	1.808
	197	2.237	2.266	2.864	2.448	15.042	1.384
	198	2.383	2.407	2.987	2.594	14.654	1.725
	199	2.666	2.684	3.26	2.871	15.579	2.005
	200	2.301	2.321	2.954	2.52	15.014	1.63
	201	2.307	2.334	2.909	2.515	16.389	1.931
	202	3.302	3.322	3.739	3.454	17.357	1.856
	203	2.439	2.463	2.969	2.616	16.374	1.835
	204	2.208	2.229	2.807	2.401	16.289	1.776
	205	2.296	2.315	2.904	2.501	15.366	1.781
	206	2.192	2.215	2.819	2.402	15.778	1.869
	207	2.213	2.23	2.86	2.426	15.849	1.672
	208	2.064	2.09	2.731	2.287	14.821	1.889
	209	1.749	1.778	2.539	2.023	15.299	1.851
	210	1.906	1.931	2.644	2.164	16.556	1.725
	211	2.248	2.268	2.876	2.455	14.783	1.797
	212	1.58	1.611	2.388	1.855	14.808	1.853
	213	1.395	1.417	2.317	1.736	14.82	1.948
	214	2.037	2.062	2.717	2.269	16.014	1.859
	215	2.255	2.287	2.854	2.446	15.765	1.847
	216	2.263	2.291	2.88	2.466	15.224	1.56
	217	3.5	3.522	3.902	3.636	16.56	1.897
	218	2.739	2.765	3.247	2.914	17.717	1.658
	219	2.924	2.95	3.417	3.088	17.975	1.766
	220	3.302	3.318	3.763	3.47	19.126	1.822
	221	3.411	3.432	3.82	3.547	15.42	2.131
	222	3.383	3.402	3.859	3.55	17.099	1.655
	223	3.606	3.627	4.038	3.767	16.324	1.319
	224	3.648	3.664	4.085	3.803	17.888	1.799
	225	3.095	3.116	3.644	3.31	16.982	1.301
	226	3.477	3.496	3.942	3.646	17.321	1.824
	227	3.96	3.974	4.394	4.118	14.132	1.928
	228	3.606	3.62	4.097	3.78	13.673	1.986
	229	3.133	3.159	3.636	3.303	14.48	2.148
	230	3.096	3.123	3.616	3.269	12.168	1.969
	231	2.606	2.625	3.256	2.839	11.363	2.255
	232	2.041	2.077	2.788	2.311	13.51	1.998
	233	2.356	2.379	3.009	2.586	13.868	1.802
	234	2.086	2.122	2.802	2.356	12.979	1.771
	235	2.435	2.47	3.062	2.661	14.201	1.945
	236	2.656	2.684	3.238	2.861	13.161	1.947
	237	1.85	1.873	2.621	2.127	13.885	1.811
	238	2.232	2.236	2.94	2.484	13.692	1.786
	239	2.7	2.712	3.305	2.919	13.861	1.833
	240	2.472	2.486	3.153	2.721	14.22	1.555
	241	1.921	1.947	2.731	2.219	12.749	1.959
	242	1.868	1.889	2.671	2.175	13.812	1.627
	243	1.84	1.867	2.641	2.144	14.682	2.071
	244	1.924	1.933	2.7	2.206	12.855	1.907
	245	2.015	2.029	2.784	2.308	13	1.799
	246	1.829	1.849	2.671	2.152	13.511	1.903
	247	2.195	2.214	2.943	2.479	13.561	2.16
	248	1.984	2	2.742	2.269	12.796	1.714
	249	1.587	1.602	2.517	1.946	12.331	1.977
	250	1.815	1.835	2.719	2.164	13.95	1.839
	251	1.992	2.016	2.821	2.312	14.373	1.843
	252	2.161	2.185	2.918	2.443	12.966	1.955
	253	2.24	2.264	2.974	2.505	13.198	1.946
	254	2.413	2.441	3.145	2.691	12.383	1.923
	255	1.875	1.902	2.707	2.189	13.699	2.021
	256	1.936	1.959	2.749	2.242	13.859	1.798
	257	2.212	2.232	2.915	2.465	15.04	1.958
	258	2.276	2.303	2.954	2.519	13.425	1.907
	259	1.962	1.982	2.738	2.25	13.33	1.831
	260	2.256	2.286	2.967	2.511	13.7	2.025
	261	2.143	2.165	2.928	2.432	13.756	1.851
	262	1.953	1.976	2.781	2.256	13.645	1.676
	263	2.229	2.249	3.077	2.555	12.171	1.808
	264	1.993	2.007	2.864	2.313	12.147	1.852
	265	1.899	1.919	2.733	2.208	12.598	1.914
	266	2.228	2.245	3.013	2.509	12.592	1.917
	267	2.331	2.35	3.125	2.631	13.737	1.764
	268	2.055	2.066	2.927	2.373	13.908	2.109
	269	2.13	2.151	2.918	2.424	15.041	1.933
	270	1.988	2.011	2.807	2.287	14.965	1.852
	271	1.745	1.76	2.662	2.09	15.586	1.962
	272	1.818	1.835	2.746	2.172	17.873	1.914
	273	1.617	1.628	2.603	1.99	17.594	1.792
	274	2.246	2.257	3.016	2.53	18.168	1.666
	275	1.824	1.858	2.722	2.17	19.654	1.758
	276	2.099	2.113	2.954	2.421	18.558	1.661
	277	2.499	2.508	3.209	2.762	18.193	1.706
	278	1.92	1.945	2.744	2.225	16.598	1.978
	279	1.848	1.874	2.739	2.194	13.496	1.991
	280	2.234	2.256	2.908	2.479	13.416	1.894
	281	1.961	1.987	2.783	2.28	13.096	2.143
	282	2.235	2.262	2.945	2.494	14.983	1.902
	283	1.694	1.713	2.628	2.059	15.947	1.863
	284	1.709	1.732	2.634	2.067	15.159	2.098
	285	2.64	2.648	3.358	2.911	16.066	1.828
	286	1.945	1.961	2.756	2.255	15.062	2.091
	287	1.976	1.988	2.814	2.294	14.048	2.109
	288	1.986	1.994	2.845	2.3	15.747	2.017
	289	2.241	2.25	3.031	2.538	15.571	1.954
	290	1.845	1.856	2.691	2.171	14.466	2.1
	291	2.304	2.314	3.06	2.591	17.774	1.99
	292	2.012	2.035	2.835	2.327	15.484	1.924
	293	1.879	1.896	2.717	2.189	16.994	1.954
	294	1.937	1.951	2.862	2.292	17.701	2.121
	295	2.057	2.072	2.879	2.372	15.93	1.837
	296	1.996	2.014	2.858	2.334	17.462	2.086
	297	2.286	2.288	3.1	2.598	17.366	1.702
	298	2.621	2.63	3.341	2.889	16.002	1.834
	299	2.633	2.641	3.369	2.915	17.433	1.896
	300	1.767	1.784	2.658	2.12	16.78	1.958
	301	1.965	1.989	2.78	2.281	15.796	2.017
	302	2.314	2.326	3.061	2.607	17.052	2.037
	303	2.252	2.263	3.075	2.581	16.721	1.976
	304	2.172	2.188	2.973	2.472	16.524	1.9
	305	2.39	2.405	3.112	2.669	16.352	2.014
	306	2.48	2.495	3.175	2.746	15.792	1.859
	307	2.77	2.791	3.406	3.013	15.912	1.965
	308	2.605	2.615	3.287	2.87	17.075	1.998
	309	2.503	2.532	3.2	2.775	16.132	1.921
	310	2.384	2.397	3.132	2.658	15.154	1.967
	311	2.376	2.394	3.119	2.659	15.871	2.014
	312	1.835	1.851	2.724	2.185	16.517	1.895
	313	2.101	2.113	2.957	2.424	16.515	1.589
	314	2.375	2.389	3.148	2.684	16.359	1.883
	315	2.276	2.291	3.048	2.564	17.212	1.884
	316	2.188	2.201	2.977	2.485	17.144	1.955
	317	2.023	2.049	2.887	2.362	15.013	2.016
	318	2.543	2.564	3.21	2.796	17.241	1.983
	319	2.203	2.222	2.978	2.502	17.087	1.426
	320	2.47	2.484	3.197	2.735	15.325	1.907
	321	1.959	1.984	2.807	2.289	16.909	2.026
	322	2.036	2.053	2.879	2.362	16.204	1.895
	323	1.954	1.968	2.804	2.291	16.579	1.564
	324	1.896	1.912	2.729	2.213	16.938	2.04
	325	1.731	1.742	2.66	2.082	17.588	2.079
	326	2.505	2.52	3.223	2.762	19.117	1.92
	327	2.463	2.476	3.189	2.733	17.577	1.879
	328	2.323	2.337	3.104	2.62	18.113	1.853
	329	2.285	2.295	3.087	2.577	17.999	2.222
	330	2.432	2.444	3.178	2.709	17.422	2.017
	331	2.535	2.549	3.26	2.799	18.321	2.003
	332	2.33	2.353	3.078	2.612	18.222	2.016
	333	2.729	2.744	3.414	2.974	17.583	1.556
	334	2.172	2.192	2.98	2.477	16.651	1.418
	335	2.044	2.053	2.896	2.37	17.745	1.352
	336	1.923	1.95	2.788	2.262	17.243	1.958
	337	2.004	2.034	2.846	2.33	17.879	1.978
	338	1.776	1.793	2.671	2.105	16.882	2.05
	339	1.729	1.753	2.632	2.065	16.548	2.066
	340	1.525	1.55	2.534	1.915	17.003	2.022
	341	1.848	1.868	2.735	2.175	15.647	1.913
	342	2.094	2.112	2.874	2.37	15.344	1.893
	343	1.928	1.942	2.825	2.259	17.675	1.689
	344	2.313	2.322	3.111	2.606	18.726	1.259
	345	2.255	2.279	3.006	2.527	17.844	1.324
	346	2.287	2.301	3.016	2.548	17.398	1.389
	347	2.228	2.254	2.969	2.508	17.859	1.242
	348	2.037	2.06	2.808	2.315	16.191	1.603
	349	1.751	1.77	2.636	2.078	17.121	1.54
	350	1.812	1.829	2.653	2.12	16.454	1.308
	351	2.109	2.124	2.883	2.395	19.084	1.282
	352	2.812	2.832	3.424	3.047	21.255	1.049
	353	3.055	3.07	3.685	3.285	21.263	1.475
	354	2.706	2.725	3.386	2.958	21.048	1.915
	355	1.859	1.876	2.724	2.177	21.733	2.465
	356	2.114	2.132	2.904	2.394	20.243	2.516
	357	2.133	2.149	2.937	2.437	20.973	1.974
	358	2.133	2.147	2.983	2.456	21.86	2.125
	359	2.6	2.619	3.283	2.849	21.118	1.867
	360	2.281	2.303	3.025	2.56	20.126	2.118
	361	2.068	2.087	2.882	2.371	20.246	1.411
	362	1.708	1.729	2.661	2.073	20.983	1.97
	363	2.331	2.341	3.096	2.608	21.272	2.041
	364	1.921	1.936	2.774	2.236	20.115	2.015
	365	2.191	2.194	3.043	2.527	19.986	1.717
	366	2.456	2.475	3.213	2.738	19.503	1.523
	367	3.067	3.089	3.66	3.28	18.601	1.707
	368	2.757	2.772	3.452	3.01	19.043	1.633
	369	2.714	2.72	3.414	2.973	21.291	1.773
	370	2.487	2.509	3.239	2.767	20.108	1.788
	371	2.796	2.815	3.432	3.019	18.942	1.511
	372	2.346	2.366	3.12	2.632	19.161	1.69
	373	2.173	2.196	2.974	2.471	17.524	1.869
	374	2.131	2.152	2.955	2.44	19.259	1.814
	375	2.099	2.12	2.926	2.411	18.093	1.745
	376	2.522	2.546	3.189	2.759	19.269	1.768
	377	1.835	1.861	2.712	2.171	18.407	1.855
	378	1.889	1.918	2.735	2.208	18.575	1.871
	379	1.992	2.002	2.864	2.334	19.67	1.762
	380	1.722	1.733	2.694	2.101	19.019	1.982
	381	1.642	1.666	2.647	2.043	18.915	1.951
	382	1.575	1.595	2.55	1.964	19.929	1.83
	383	1.71	1.731	2.653	2.077	20.175	1.877
	384	1.617	1.635	2.527	1.978	18.1	1.962
	385	2.185	2.214	2.904	2.47	18.15	1.783
	386	2.031	2.057	2.805	2.327	19.006	1.923
	387	1.723	1.747	2.597	2.057	18.661	1.609
	388	1.642	1.659	2.593	2.003	19.709	1.738
	389	1.621	1.644	2.552	1.974	18.81	1.782
	390	1.851	1.868	2.674	2.151	18.542	1.619
	391	1.546	1.568	2.517	1.916	19.23	1.548
	392	1.723	1.742	2.639	2.072	19.625	2.011
	393	1.592	1.613	2.549	1.952	19.971	1.804
	394	2.021	2.044	2.791	2.292	19.634	1.894
	395	1.713	1.735	2.611	2.059	18.471	2.048
	396	1.698	1.718	2.603	2.042	18.524	1.962
	397	1.908	1.932	2.761	2.223	18.698	2.099
	398	1.565	1.585	2.473	1.908	18.773	2.133
	399	1.739	1.749	2.646	2.089	19.821	1.887
	400	1.692	1.714	2.61	2.041	20.39	1.998
	401	1.511	1.536	2.479	1.879	19.018	1.942
	402	1.573	1.588	2.524	1.927	19.459	2.122
	403	1.788	1.811	2.732	2.164	19.669	1.988
	404	1.749	1.761	2.667	2.108	19.327	2.127
	405	1.424	1.442	2.488	1.861	19.268	1.877
	406	1.715	1.732	2.656	2.075	19.603	1.946
	407	1.673	1.691	2.593	2.021	20.776	1.932
	408	1.402	1.424	2.456	1.811	20.426	1.937
	409	1.752	1.771	2.627	2.08	20.087	2.023
	410	2.07	2.096	2.864	2.368	18.967	2.006
	411	1.841	1.862	2.691	2.161	19.646	2.174
	412	2.182	2.207	2.941	2.463	19.798	1.943
	413	2.379	2.389	3.129	2.663	20.724	1.919
	414	2.366	2.383	3.131	2.651	20.616	1.929
	415	2.605	2.624	3.258	2.837	18.836	1.724
	416	2.245	2.272	2.984	2.514	18.591	1.89
	417	1.784	1.8	2.75	2.158	19.766	1.843
	418	2.06	2.074	2.897	2.37	19.199	2.04
	419	2.065	2.086	2.865	2.362	19.599	2.136
	420	1.427	1.444	2.477	1.846	20.144	1.791
	421	1.483	1.5	2.54	1.899	19.327	1.772
	422	1.581	1.609	2.556	1.953	19.46	1.769
	423	1.882	1.901	2.756	2.206	18.793	1.594
	424	1.594	1.614	2.575	1.968	19.81	1.785
	425	1.257	1.286	2.338	1.689	19.894	1.702
	426	1.514	1.542	2.43	1.864	19.707	1.865
	427	1.679	1.707	2.609	2.047	18.567	1.618
	428	1.652	1.676	2.558	1.995	19.59	1.849
	429	1.494	1.524	2.448	1.866	19.392	1.961
	430	2.048	2.063	2.883	2.366	19.677	1.856
	431	1.523	1.542	2.433	1.876	20.307	1.851
	432	1.686	1.696	2.569	2.031	18.945	2.086
	433	1.659	1.683	2.519	1.984	18.492	2.111
	434	1.459	1.472	2.446	1.86	19.577	2.117
	435	1.796	1.808	2.649	2.128	18.724	1.933
	436	1.616	1.643	2.529	1.977	18.291	2.037
	437	1.644	1.655	2.563	2.003	19.475	1.987
	438	1.664	1.679	2.582	2.021	17.724	2.108
	439	1.668	1.681	2.643	2.044	17.774	1.885
	440	1.831	1.846	2.753	2.191	19.069	1.744
	441	1.881	1.898	2.776	2.241	18.945	1.901
	442	1.641	1.661	2.599	2.022	17.923	1.899
	443	1.598	1.625	2.55	1.97	18.873	2.091
	444	1.753	1.774	2.651	2.107	18.463	1.851
	445	1.5	1.524	2.525	1.92	18.406	2.023
	446	1.675	1.702	2.567	2.017	17.696	2.021
	447	1.805	1.829	2.672	2.138	18.394	1.888
	448	2.194	2.213	2.964	2.478	18.044	2.06
	449	1.733	1.75	2.639	2.093	17.969	1.924
	450	1.528	1.561	2.468	1.886	19.059	1.899
	451	1.644	1.666	2.537	1.982	19.046	1.853
	452	1.508	1.528	2.467	1.882	20.556	1.829
	453	1.927	1.946	2.749	2.244	20.077	1.954
	454	1.629	1.651	2.567	1.998	21.08	1.832
	455	1.692	1.707	2.599	2.028	20.08	1.864
	456	1.805	1.817	2.725	2.151	20.405	1.811
	457	2.022	2.028	2.9	2.344	20.452	1.806
	458	1.834	1.835	2.706	2.141	19.99	1.96
	459	1.691	1.711	2.555	2.011	18.653	1.905
	460	2.034	2.04	2.85	2.327	20.961	1.904
	461	1.968	1.987	2.777	2.25	21.184	1.871
	462	1.925	1.945	2.771	2.232	19.552	1.774
	463	1.882	1.895	2.769	2.224	20.351	1.831
	464	1.656	1.672	2.569	2.004	20.109	1.798
	465	1.814	1.827	2.669	2.13	22.576	1.919
	466	1.464	1.489	2.414	1.836	22.036	1.918
	467	1.753	1.767	2.644	2.101	21.588	1.985
	468	1.985	1.996	2.771	2.273	21.333	1.558
	469	2.074	2.087	2.822	2.351	21.148	1.394
	470	1.79	1.807	2.643	2.129	21.782	1.718
	471	1.688	1.707	2.605	2.047	23.497	1.86
	472	1.678	1.694	2.537	1.984	23.037	1.534
	473	1.879	1.903	2.654	2.155	21.626	1.554
	474	2.045	2.068	2.757	2.292	23.082	1.828
	475	1.857	1.876	2.65	2.142	24.049	2.031
	476	1.647	1.667	2.541	1.982	25.273	1.749
	477	2.235	2.255	2.951	2.48	23.748	1.788
	478	2.237	2.24	2.954	2.492	22.645	1.646
	479	1.81	1.834	2.632	2.107	25.177	1.568
	480	2.354	2.383	3.008	2.583	22.615	1.754
	481	2.353	2.376	3.069	2.609	23.119	1.625
	482	1.935	1.962	2.713	2.214	24.438	1.834
	483	2.152	2.178	2.869	2.412	23.139	1.803
	484	2.359	2.385	3.043	2.617	23.579	1.924
	485	2.004	2.027	2.802	2.309	23.209	1.598
	486	2.124	2.149	2.874	2.409	24.529	1.766
	487	1.865	1.897	2.651	2.163	24.804	1.506
	488	2.074	2.087	2.797	2.338	24.447	1.73
	489	2.006	2.026	2.771	2.289	26.291	1.822
	490	2.366	2.374	3.123	2.656	27.116	2.225
	491	2.154	2.169	2.955	2.461	26.553	2.104
	492	2.117	2.133	2.926	2.424	27.552	1.765
	493	1.917	1.933	2.688	2.208	26.786	1.951
	494	2.138	2.157	2.856	2.391	27.201	1.983
	495	1.864	1.88	2.737	2.184	27.401	2.13
	496	1.974	1.991	2.74	2.258	27.886	2.053
	497	1.692	1.704	2.568	2.019	28.263	1.746
	498	2.03	2.042	2.817	2.325	26.305	1.917
	499	2.149	2.173	2.888	2.422	26.685	1.91
	500	2.06	2.068	2.806	2.315	25.244	1.881
	501	1.85	1.854	2.682	2.141	25.747	1.762
	502	1.7	1.717	2.545	2.009	24.811	1.918
	503	1.857	1.871	2.658	2.144	27.48	1.967
	504	2.398	2.415	3.08	2.641	28.388	1.528
	505	2.223	2.246	2.96	2.494	29.836	1.367
	506	2.385	2.409	3.072	2.64	31.238	0.901
	507	1.893	1.92	2.706	2.209	31.948	1.973
	508	1.949	1.969	2.762	2.248	31.185	2.096
	509	2.047	2.068	2.818	2.34	30.35	1.9
	510	1.904	1.926	2.765	2.242	28.822	1.862
	511	2.396	2.418	3.094	2.661	25.524	1.941
	512	2.451	2.474	3.143	2.719	25.862	1.962
	513	1.99	2.016	2.827	2.322	28.988	0.895
	514	1.986	2.014	2.836	2.309	28.498	1.677
	515	2.356	2.379	3.09	2.621	31.581	1.881
	516	2.598	2.625	3.254	2.839	35.073	2.018
	517	2.779	2.803	3.469	3.051	36.274	1.996
	518	2.512	2.53	3.225	2.788	36.444	1.955
	519	2.128	2.146	2.987	2.467	38.282	1.822
	520	2.216	2.237	3.009	2.513	34.526	2.047
	521	2.109	2.122	2.952	2.433	39.097	2.023
	522	2.53	2.552	3.209	2.781	37.841	1.911
	523	2.255	2.268	3.045	2.555	38.439	1.923
	524	2.954	2.97	3.559	3.17	41.841	1.731
	525	2.311	2.316	3.054	2.576	41.941	1.758
	526	1.979	1.999	2.836	2.308	41.642	1.696
	527	2.743	2.758	3.402	2.985	41.793	1.621
	528	2.445	2.468	3.16	2.705	40.848	1.535
	529	2.545	2.552	3.261	2.808	38.43	1.843
	530	2.25	2.26	3.045	2.568	37.653	2.159
	531	2.19	2.196	2.983	2.492	40.431	1.577
	532	2.099	2.115	2.858	2.376	35.4	1.659
	533	2.05	2.069	2.868	2.359	39.373	1.976
	534	2.335	2.35	3.082	2.615	35.791	1.847
	535	2.137	2.156	2.876	2.409	37.37	1.67
	536	1.842	1.856	2.712	2.165	44.283	1.591
	537	2.236	2.254	2.948	2.491	40.18	1.838
	538	2.02	2.034	2.855	2.33	39.436	1.983
	539	2.023	2.041	2.859	2.337	39.701	1.756
	540	1.925	1.945	2.778	2.253	39.813	1.923
	541	1.752	1.778	2.658	2.107	43.332	1.872
	542	2.249	2.265	2.983	2.515	41.91	1.564
	543	2.18	2.201	2.982	2.494	44.887	1.737
	544	2.243	2.268	3.033	2.538	47.763	1.909
	545	1.844	1.869	2.666	2.145	47.915	2.128
	546	2.253	2.273	2.957	2.489	44.079	2
	547	1.811	1.839	2.694	2.138	42.472	1.901
	548	1.849	1.862	2.675	2.144	41.899	2.352
	549	2.094	2.107	2.839	2.353	39.807	2.49
	550	1.757	1.786	2.656	2.102	39.726	2.631
	551	1.607	1.633	2.52	1.936	37.039	1.993
	552	1.733	1.751	2.649	2.08	35.714	2.056
	553	1.799	1.821	2.675	2.134	36.735	1.847
	554	1.579	1.61	2.542	1.958	36.624	2
	555	1.743	1.771	2.565	2.033	35.447	1.696
	556	1.939	1.962	2.743	2.231	38.083	1.808
	557	2.113	2.135	2.828	2.361	37.104	1.749
	558	1.839	1.863	2.696	2.159	36.244	1.782
	559	2.431	2.46	3.067	2.654	37.779	1.664
	560	1.886	1.916	2.728	2.193	38.501	1.565
	561	2.458	2.481	3.123	2.695	39.259	1.825
	562	2.05	2.085	2.813	2.32	38.178	1.722
	563	2.25	2.28	2.954	2.509	37.417	1.747
	564	1.799	1.827	2.677	2.143	37.73	1.579
	565	1.775	1.799	2.64	2.099	38.489	1.911
	566	1.705	1.731	2.605	2.047	36.292	1.208
	567	1.789	1.817	2.71	2.147	38.28	1.709
	568	1.848	1.862	2.746	2.202	37.161	1.744
	569	1.686	1.708	2.602	2.018	37.583	1.674
	570	1.654	1.682	2.614	2.026	39.11	2.072
	571	2.158	2.188	2.98	2.468	37.007	1.713
	572	2.446	2.468	3.147	2.697	36.579	1.603
	573	2.106	2.126	2.902	2.394	38.005	1.752
	574	1.894	1.916	2.717	2.187	38.651	1.643
	575	1.943	1.957	2.735	2.227	36.149	1.643
	576	2.341	2.368	3.105	2.614	37.337	1.893
	577	1.819	1.844	2.708	2.159	40.974	1.616
	578	2.473	2.502	3.183	2.731	41.221	1.715
	579	1.647	1.665	2.577	1.986	40.666	1.985
	580	1.877	1.891	2.762	2.213	38.772	2.031
	581	2.106	2.123	2.863	2.379	39.125	2.004
	582	1.747	1.771	2.657	2.091	39.261	1.667
	583	1.728	1.741	2.633	2.057	36.125	1.754
	584	1.643	1.661	2.617	2.008	37.418	2.109
	585	1.93	1.945	2.811	2.268	35.944	2.141
	586	1.875	1.889	2.731	2.197	37.325	1.846
	587	1.65	1.667	2.595	2.018	35.276	1.848
	588	1.814	1.832	2.731	2.174	34.821	2.129
	589	1.53	1.548	2.483	1.907	32.777	1.928
	590	1.76	1.776	2.685	2.123	31.362	1.966
	591	1.82	1.838	2.737	2.188	32.871	1.864
	592	1.681	1.704	2.612	2.044	31.905	1.853
	593	2.036	2.063	2.851	2.339	31.636	1.852
	594	1.976	1.998	2.757	2.265	32.022	2.056
	595	1.964	1.983	2.816	2.291	31.892	1.7
	596	2.368	2.383	3.111	2.645	31.949	1.971
	597	1.846	1.859	2.745	2.181	31.526	1.851
	598	1.653	1.676	2.588	2.021	32.429	1.609
	599	2.062	2.083	2.875	2.371	31.788	1.9
	600	2.31	2.325	2.997	2.551	31.548	1.563
	601	1.688	1.71	2.584	2.024	31.946	1.649
	602	2.479	2.504	3.086	2.695	31.905	1.559
	603	2.406	2.426	3.069	2.637	32.354	1.577
	604	2.516	2.536	3.136	2.736	31.855	1.408
	605	2.318	2.333	2.975	2.543	32.073	1.482
	606	1.919	1.938	2.704	2.205	32.609	1.936
	607	1.785	1.818	2.612	2.098	32.317	1.584
	608	2.686	2.702	3.297	2.899	33.231	2.07
	609	2.944	2.957	3.516	3.145	32.106	1.432
	610	1.918	1.937	2.729	2.222	32.361	1.408
	611	2.039	2.06	2.761	2.306	32.51	1.507
	612	1.897	1.906	2.698	2.181	32.382	1.434
	613	2.299	2.313	2.986	2.537	32.061	1.516
	614	2.376	2.399	3.121	2.66	33.39	1.736
	615	1.895	1.918	2.751	2.214	32.95	1.504
	616	2.062	2.089	2.79	2.326	32.702	1.83
	617	2.504	2.524	3.158	2.736	31.841	0.949
	618	3.011	3.037	3.545	3.2	31.323	1.066
	619	2.607	2.635	3.232	2.833	31.583	0.988
	620	2.331	2.356	3.015	2.573	31.072	1.055
	621	2.361	2.382	3.052	2.595	31.656	1.015
	622	2.885	2.907	3.405	3.049	31.145	0.942
	623	2.093	2.112	2.866	2.359	31.664	1.119
	624	1.916	1.945	2.712	2.197	31.109	1.086
	625	2.148	2.173	2.887	2.414	31.653	0.971
	626	2.333	2.35	3.029	2.578	31.722	1.054
	627	2.282	2.301	2.955	2.518	31.963	1.235
	628	2.3	2.333	3.027	2.567	31.487	1.058
	629	2.339	2.358	2.985	2.571	32.179	0.969
	630	2.098	2.12	2.836	2.369	31.822	1.237
	631	1.784	1.818	2.682	2.132	32.054	1.168
	632	1.925	1.935	2.774	2.244	32.499	1.021
	633	1.692	1.716	2.583	2.029	32.615	1.039
	634	1.733	1.757	2.595	2.045	32.599	1.072
	635	2.132	2.15	2.868	2.388	31.825	1.116
	636	2.629	2.65	3.247	2.841	31.091	1.05
	637	3.151	3.163	3.684	3.329	31.505	1.099
	638	2.21	2.224	2.945	2.459	31.702	1.074
	639	1.783	1.808	2.661	2.117	31.774	1.469
	640	1.968	1.987	2.78	2.263	32.851	1.629
	641	1.795	1.808	2.638	2.108	31.666	2.069
	642	2.319	2.343	3.072	2.594	32.097	1.878
	643	2.445	2.458	3.122	2.684	30.836	1.628
	644	2.362	2.376	3.065	2.608	32.49	1.693
	645	1.978	2.004	2.774	2.28	31.97	1.998
	646	1.965	1.977	2.844	2.304	31.926	1.241
	647	1.76	1.788	2.629	2.081	32.338	1.773
	648	2.067	2.086	2.853	2.349	32.103	1.908
	649	1.97	1.985	2.836	2.288	31.7	1.496
	650	2.005	2.023	2.819	2.3	31.235	1.885
	651	2.009	2.029	2.857	2.324	31.979	1.502
	652	2.078	2.097	2.89	2.38	31.424	1.684
	653	2.217	2.243	2.949	2.492	32.24	1.886
	654	2.264	2.291	3.006	2.54	32.101	1.911
	655	1.886	1.907	2.785	2.246	33.734	1.893
	656	1.699	1.712	2.603	2.033	32.243	1.926
	657	2.045	2.069	2.847	2.349	33.4	1.689
	658	1.921	1.939	2.766	2.231	32.897	1.717
	659	1.998	2.022	2.842	2.321	32.19	1.247
	660	1.915	1.946	2.845	2.287	33.193	1.763
	661	2.077	2.101	2.914	2.4	32.198	1.868
	662	1.982	1.999	2.794	2.29	31.542	1.771
	663	2.099	2.114	2.917	2.41	31.834	1.961
	664	1.808	1.827	2.652	2.12	33.117	1.89
	665	2.218	2.234	2.955	2.474	31.137	1.908
	666	1.986	2.005	2.821	2.306	31.475	1.829
	667	1.788	1.815	2.716	2.149	31.831	1.842
	668	1.923	1.938	2.797	2.254	31.736	1.625
	669	1.997	2.013	2.863	2.331	32.354	1.719
	670	1.916	1.938	2.753	2.234	31.122	1.719
	671	1.904	1.929	2.775	2.246	31.419	1.582
	672	2.079	2.101	2.918	2.392	31.038	1.704
	673	1.991	2.021	2.805	2.291	31.277	1.9
	674	2.013	2.038	2.844	2.321	30.557	1.773
	675	1.722	1.748	2.69	2.099	31.13	1.881
	676	1.894	1.909	2.739	2.202	31.328	2.117
	677	1.587	1.606	2.509	1.927	30.675	1.673
	678	1.761	1.787	2.602	2.075	31.32	1.84
	679	1.966	1.994	2.759	2.259	32.163	1.683
	680	2.061	2.083	2.856	2.353	31.096	1.791
	681	2.287	2.304	2.995	2.541	30.143	1.897
	682	2.213	2.227	2.937	2.475	30.839	1.863
	683	2.396	2.418	3.122	2.659	31.913	2.269
	684	2.006	2.032	2.85	2.322	30.804	2.061
	685	2.199	2.223	3.016	2.505	31.717	2.146
	686	1.821	1.847	2.682	2.141	31.076	1.944
	687	1.999	2.014	2.822	2.295	31.507	1.814
	688	2.449	2.471	3.202	2.732	31.61	1.431
	689	2.147	2.168	2.917	2.423	30.408	1.416
	690	2.227	2.249	2.943	2.482	29.898	1.252
	691	1.934	1.958	2.83	2.282	31.917	1.712
	692	2.213	2.234	2.967	2.48	30.224	1.871
	693	1.772	1.8	2.647	2.101	31.114	1.567
	694	1.952	1.979	2.776	2.266	30.909	1.698
	695	2.34	2.356	3.034	2.583	29.578	1.989
	696	2.489	2.507	3.211	2.762	30.271	1.873
	697	2.848	2.869	3.486	3.088	31.967	1.789
	698	2.216	2.232	2.923	2.466	30.016	1.777
	699	1.9	1.92	2.752	2.216	30.388	1.387
	700	1.721	1.75	2.591	2.044	31.061	1.832
	701	1.873	1.89	2.71	2.168	31.734	1.779
	702	1.875	1.895	2.72	2.179	31.012	1.743
	703	2.534	2.549	3.18	2.753	31.617	1.774
	704	2.018	2.026	2.82	2.308	30.879	1.651
	705	1.823	1.842	2.656	2.136	30.278	1.776
	706	1.963	1.98	2.744	2.249	31.456	1.786
	707	1.941	1.964	2.699	2.221	30.385	1.515
	708	2.264	2.283	2.947	2.513	30.483	2.005
	709	1.73	1.756	2.618	2.07	31.359	1.96
	710	1.961	1.979	2.784	2.281	31.777	1.857
	711	2.227	2.241	2.96	2.505	30.642	1.711
	712	1.798	1.814	2.633	2.117	31.091	1.92
	713	2.18	2.202	2.87	2.439	31.096	1.794
	714	2.64	2.649	3.297	2.882	29.802	1.863
	715	2.124	2.149	2.922	2.431	31.974	1.962
	716	2.093	2.108	2.908	2.412	31.894	1.894
	717	2.361	2.38	3.005	2.58	30.434	2.017
	718	2.275	2.292	2.989	2.537	30.563	1.95
	719	2.005	2.012	2.823	2.309	31.496	2.041
	720	1.946	1.963	2.786	2.259	31.582	1.834
	721	1.875	1.899	2.756	2.208	32.693	1.745
	722	1.83	1.846	2.701	2.164	32.63	1.429
	723	1.943	1.951	2.8	2.263	32.427	1.668
	724	1.766	1.777	2.703	2.13	31.812	1.773
	725	2.005	2.02	2.892	2.347	32.173	1.545
	726	2.259	2.272	3.04	2.538	31.881	1.502
	727	1.847	1.87	2.689	2.161	31.258	1.712
	728	1.964	1.986	2.76	2.251	31.003	1.779
	729	2.083	2.105	2.879	2.381	31.09	1.673
	730	1.9	1.921	2.831	2.265	31.936	1.814
	731	1.904	1.928	2.738	2.215	31.879	1.841
	732	1.824	1.85	2.7	2.16	32.157	1.818
	733	2.525	2.55	3.213	2.782	31.601	1.927
	734	2.138	2.164	2.955	2.445	32.676	1.682
	735	1.732	1.763	2.691	2.113	31.241	1.853
	736	2.133	2.161	2.941	2.437	32.408	1.911
	737	1.585	1.616	2.581	1.988	32.389	1.861
	738	2.333	2.35	3.116	2.626	33.003	1.621
	739	1.991	2.018	2.881	2.334	33.113	1.337
	740	2.069	2.1	2.9	2.39	32.512	1.382
	741	2.153	2.174	2.984	2.465	32.502	1.791
	742	2.234	2.254	3.025	2.525	32.255	1.719
	743	2.308	2.331	3.113	2.62	31.822	1.757
	744	2.312	2.335	3.102	2.614	32.614	1.63
	745	2.172	2.194	3.044	2.523	31.452	1.698
	746	2.454	2.472	3.237	2.751	30.968	1.78
	747	2.174	2.2	2.934	2.448	31.993	1.765
	748	1.782	1.803	2.705	2.136	32.17	1.557
	749	1.985	2.008	2.877	2.339	31.008	1.689
	750	1.941	1.961	2.8	2.27	30.847	1.732
	751	2.077	2.101	2.895	2.395	32.088	1.758
	752	2.001	2.021	2.822	2.301	30.544	1.801
	753	2.137	2.164	2.941	2.443	32.356	1.799
	754	2.481	2.491	3.234	2.768	33.517	1.762
	755	2.324	2.326	3.103	2.621	33.618	1.801
	756	2.31	2.314	3.078	2.6	32.085	1.813
	757	2.136	2.153	2.906	2.429	33.278	1.655
	758	2.292	2.301	3.054	2.572	32.763	1.748
	759	2.015	2.022	2.842	2.32	31.848	1.585
	760	1.926	1.94	2.785	2.246	32.467	1.7
	761	2.419	2.435	3.102	2.666	32.615	1.84
	762	2.146	2.165	2.942	2.437	32.112	1.744
	763	1.609	1.622	2.61	2.001	31.964	1.563
	764	1.735	1.748	2.643	2.081	31.955	1.768
	765	1.864	1.882	2.748	2.205	32.004	1.739
	766	1.938	1.949	2.829	2.261	32.685	1.807
	767	2.718	2.729	3.391	2.953	31.926	1.749
	768	2.124	2.147	2.979	2.466	32.218	1.909
	769	2.203	2.212	2.99	2.511	31.547	1.916
	770	2.059	2.072	2.891	2.374	32.471	1.834
	771	1.918	1.931	2.791	2.261	31.853	1.824
	772	1.775	1.791	2.68	2.125	31.629	1.873
	773	2.387	2.397	3.098	2.654	31.321	1.907
	774	2.084	2.094	2.875	2.374	30.963	1.908
	775	2.149	2.163	2.894	2.419	31.129	1.909
	776	2.219	2.235	2.975	2.492	32.408	1.298
	777	1.962	1.977	2.777	2.283	32.494	1.686
	778	2.005	2.02	2.844	2.327	30.866	1.491
	779	2.235	2.249	2.972	2.504	30.972	1.839
	780	2.407	2.422	3.111	2.665	30.499	2.057
	781	2.626	2.636	3.312	2.876	30.7	1.852
	782	2.45	2.465	3.162	2.712	29.652	1.945
	783	2.212	2.224	2.992	2.508	31.689	1.743
	784	2.162	2.168	2.918	2.43	30.211	1.807
	785	1.965	1.968	2.85	2.315	30.723	2.019
	786	2.25	2.258	3.063	2.572	32.222	2.012
	787	2.032	2.041	2.826	2.33	30.469	1.633
	788	2.089	2.105	2.866	2.375	31.255	1.796
	789	2.492	2.51	3.16	2.741	30.7	2.097
	790	2.297	2.309	3.007	2.566	31.208	1.95
	791	2.013	2.029	2.825	2.328	31.288	1.942
	792	2.016	2.025	2.811	2.322	32.165	1.75
	793	1.899	1.915	2.715	2.208	31.955	1.673
	794	2.198	2.213	2.953	2.487	31.195	1.737
	795	2.134	2.147	2.9	2.432	32.045	1.602
	796	1.957	1.977	2.739	2.259	31.766	1.644
	797	1.99	2	2.776	2.282	31.194	1.672
	798	1.959	1.98	2.76	2.271	31.766	1.855
	799	1.89	1.904	2.74	2.216	31.868	1.697
	800	2.04	2.061	2.846	2.351	31.198	1.949
	801	1.968	1.982	2.804	2.3	31.858	1.85
	802	2.047	2.059	2.852	2.346	31.085	1.739
	803	2.222	2.235	2.997	2.505	31.399	1.517
	804	1.93	1.955	2.781	2.259	32.671	1.739
	805	2.046	2.058	2.873	2.35	30.993	1.607
	806	2.061	2.074	2.862	2.352	31.36	1.724
	807	2.005	2.012	2.857	2.318	31.095	1.874
	808	2.416	2.434	3.06	2.639	31.611	1.558
	809	2.162	2.175	2.913	2.429	31.875	1.819
	810	2.615	2.635	3.219	2.827	31.672	1.79
	811	2.068	2.089	2.831	2.355	32.018	1.53
	812	2.297	2.316	3	2.558	32.413	1.429
	813	2.844	2.864	3.405	3.039	32.102	1.565
	814	2.489	2.507	3.123	2.714	31.764	1.75
	815	2.161	2.179	2.905	2.436	31.99	1.584
	816	2.598	2.613	3.218	2.815	31.419	1.335
	817	1.937	1.955	2.756	2.242	31.746	1.591
	818	2.459	2.476	3.123	2.696	31.08	1.577
	819	2.362	2.375	3.043	2.619	31.319	1.611
	820	2.394	2.41	3.061	2.646	31.815	1.641
	821	2.359	2.373	3.032	2.597	30.679	1.722
	822	2.336	2.355	3.01	2.579	32.037	1.556
	823	2.252	2.276	2.974	2.52	31.487	1.821
	824	2.276	2.296	3.023	2.554	31.947	1.619
	825	1.765	1.779	2.606	2.076	31.073	1.525
	826	1.853	1.872	2.717	2.173	31.352	1.854
	827	1.861	1.878	2.672	2.169	31.299	1.372
	828	2.047	2.054	2.837	2.336	32.166	1.648
	829	2.18	2.192	2.939	2.456	32.755	1.547
	830	2.223	2.237	2.948	2.487	31.883	1.636
	831	2.062	2.074	2.772	2.321	31.528	1.594
	832	1.72	1.75	2.585	2.058	31.533	1.698
	833	1.944	1.968	2.752	2.25	31.92	1.85
	834	1.777	1.799	2.656	2.11	32.342	1.927
	835	2.149	2.171	2.876	2.413	31.88	1.486
	836	2.42	2.437	3.046	2.64	31.493	1.558
	837	2.206	2.221	2.893	2.453	31.171	1.386
	838	2.005	2.023	2.767	2.29	32.316	1.725
	839	2.171	2.189	2.952	2.465	32.771	1.478
	840	2.121	2.135	2.868	2.402	32.254	1.432
	841	2.049	2.077	2.848	2.348	31.044	1.95
	842	2.086	2.108	2.873	2.38	30.486	1.774
	843	1.554	1.586	2.527	1.929	31.738	1.393
	844	1.511	1.535	2.498	1.895	31.726	1.766
	845	1.842	1.858	2.732	2.178	30.637	1.808
	846	2.706	2.727	3.3	2.923	31.709	1.405
	847	1.858	1.88	2.704	2.172	33.3	1.347
	848	1.719	1.743	2.571	2.051	31.503	1.761
	849	1.871	1.889	2.664	2.157	30.811	1.67
	850	1.643	1.662	2.53	1.994	31.074	1.339
	851	1.554	1.573	2.494	1.928	31.389	1.863
	852	1.657	1.668	2.541	1.993	31.826	1.714
	853	1.727	1.741	2.603	2.054	33.29	1.707
	854	1.748	1.767	2.604	2.069	32.417	1.542
	855	1.987	1.997	2.766	2.282	31.516	1.502
	856	1.763	1.772	2.584	2.078	32.58	1.486
	857	1.969	1.981	2.728	2.242	32.812	1.493
	858	1.866	1.874	2.702	2.179	33.123	1.429
	859	2.083	2.104	2.787	2.34	32.44	1.701
	860	1.853	1.872	2.686	2.174	32.116	1.678
	861	1.576	1.596	2.533	1.967	32.393	1.635
	862	1.728	1.742	2.675	2.102	32.738	1.693
	863	1.58	1.594	2.576	1.983	32.665	1.808
	864	1.643	1.655	2.594	2.001	32.994	1.518
	865	1.673	1.686	2.582	2.022	32.689	1.636
	866	1.862	1.868	2.774	2.203	33.942	1.528
	867	2.192	2.199	3.023	2.505	33.441	1.691
	868	2.191	2.196	3.02	2.501	33.434	1.44
	869	1.985	1.998	2.798	2.299	33.592	1.644
	870	1.928	1.931	2.751	2.238	33.539	1.601
	871	1.832	1.848	2.687	2.152	32.538	1.724
	872	1.567	1.578	2.523	1.943	32.643	1.502
	873	1.558	1.568	2.534	1.945	33.231	1.649
	874	1.89	1.91	2.761	2.23	33.477	1.472
	875	1.767	1.777	2.681	2.119	33.213	1.635
	876	1.703	1.712	2.634	2.057	32.119	1.471
	877	1.954	1.966	2.832	2.303	33.342	1.785
	878	1.834	1.836	2.727	2.179	33.698	1.65
	879	2.247	2.25	3.038	2.542	33.457	1.476
	880	1.623	1.64	2.542	1.976	32.723	1.658
	881	1.703	1.709	2.612	2.048	31.746	1.77
	882	2.135	2.137	2.903	2.411	31.248	1.797
	883	2.221	2.227	2.957	2.498	33.018	1.548
	884	1.603	1.625	2.541	1.961	33.774	1.739
	885	1.972	1.977	2.827	2.302	32.591	1.63
	886	1.982	1.987	2.801	2.291	32.791	1.903
	887	1.864	1.88	2.73	2.201	32.063	1.601
	888	1.585	1.601	2.494	1.939	31.835	1.618
	889	1.898	1.903	2.68	2.179	32.394	1.551
	890	1.843	1.862	2.669	2.15	32.55	1.58
	891	1.752	1.774	2.567	2.043	32.635	1.591
	892	1.939	1.957	2.723	2.213	32.608	1.615
	893	1.616	1.624	2.499	1.933	33.006	1.385
	894	1.675	1.687	2.528	1.972	32.129	1.442
	895	1.703	1.72	2.619	2.049	33.33	1.401
	896	1.773	1.789	2.746	2.156	32.89	1.51
	897	1.57	1.588	2.581	1.963	33.311	1.421
	898	1.5	1.522	2.524	1.908	32.249	1.472
	899	1.633	1.637	2.639	2.026	32.911	1.509
	900	1.595	1.608	2.561	1.971	32.666	1.536
	901	1.766	1.773	2.692	2.132	33.366	1.608
	902	1.8	1.808	2.693	2.143	32.983	1.522
	903	1.775	1.792	2.671	2.113	32.896	1.392
	904	1.675	1.687	2.544	1.993	31.196	1.679
	905	1.816	1.83	2.674	2.13	31.324	1.629
	906	1.554	1.57	2.493	1.918	31.937	1.631
	907	1.822	1.824	2.651	2.118	32.065	1.983
	908	1.39	1.402	2.407	1.783	32.394	1.827
	909	1.884	1.898	2.672	2.179	32.597	1.923
	910	1.779	1.785	2.646	2.104	32.51	1.861
	911	1.905	1.919	2.655	2.163	30.186	1.913
	912	1.782	1.794	2.637	2.088	31.292	2.062
	913	1.765	1.775	2.649	2.104	32.506	1.924
	914	1.56	1.571	2.491	1.919	32.725	1.95
	915	1.61	1.621	2.485	1.943	32.479	2.016
	916	2.06	2.062	2.862	2.374	32.386	1.746
	917	1.585	1.605	2.504	1.936	31.492	1.707
	918	2.168	2.173	2.912	2.445	32.853	1.783
	919	1.916	1.92	2.755	2.222	31.934	1.854
	920	2.059	2.073	2.831	2.35	33.299	1.987
	921	2.028	2.034	2.813	2.307	32.398	1.783
	922	1.835	1.848	2.709	2.159	32.845	1.668
	923	1.841	1.857	2.69	2.15	33.153	1.665
	924	2.04	2.058	2.782	2.297	32.308	1.609
	925	2.169	2.182	2.913	2.431	31.27	1.563
	926	1.841	1.861	2.714	2.153	32.078	1.878
	927	1.772	1.788	2.653	2.09	32.891	1.726
	928	1.787	1.804	2.61	2.07	31.55	1.662
	929	1.905	1.915	2.716	2.175	31.399	1.537
	930	2.217	2.233	2.93	2.459	31.963	1.712
	931	1.801	1.812	2.682	2.13	32.39	1.72
	932	1.772	1.784	2.708	2.133	33.36	1.818
	933	1.87	1.887	2.739	2.199	32.594	1.704
	934	1.825	1.846	2.668	2.138	32.462	1.852
	935	1.772	1.789	2.669	2.125	32.084	1.647
	936	2.035	2.056	2.86	2.336	32.206	1.717
	937	2.159	2.169	2.886	2.424	32.364	1.734
	938	1.763	1.78	2.596	2.058	32.153	1.693
	939	1.746	1.762	2.61	2.065	32.37	1.816
	940	1.905	1.923	2.793	2.24	32.731	1.878
	941	2.009	2.026	2.843	2.316	32.39	1.656
	942	1.815	1.826	2.694	2.142	32.225	1.784
	943	1.694	1.715	2.627	2.055	32.931	1.346
	944	2.029	2.041	2.863	2.333	31.22	1.617
	945	1.479	1.5	2.462	1.862	31	1.532
	946	2.481	2.498	3.11	2.695	31.591	1.713
	947	2.415	2.435	3.127	2.687	31.597	2
	948	2.294	2.305	2.967	2.536	32.928	1.586
	949	1.887	1.905	2.66	2.173	32.161	1.669
	950	2.194	2.211	2.865	2.428	32.175	1.472
	951	1.804	1.825	2.655	2.116	32.204	1.848
	952	2.164	2.182	2.891	2.421	31.882	2.018
	953	1.913	1.926	2.679	2.185	31.028	1.822
	954	2.137	2.145	2.86	2.388	30.583	1.902
	955	2.072	2.083	2.809	2.326	30.758	1.816
	956	1.965	1.981	2.755	2.247	30.088	1.83
	957	2.115	2.133	2.888	2.389	31.097	1.72
	958	1.794	1.81	2.647	2.108	30.556	1.908
	959	2.049	2.063	2.858	2.349	30.831	1.946
	960	1.931	1.936	2.734	2.219	31.641	1.916
	961	1.707	1.715	2.564	2.028	32.189	1.868
	962	1.791	1.807	2.623	2.103	31.163	1.629
	963	1.838	1.85	2.673	2.142	31.367	1.917
	964	2.059	2.071	2.847	2.349	32.438	1.984
	965	2.357	2.372	3.046	2.603	32.404	1.865
	966	2.32	2.34	3.04	2.582	31.991	2.045
	967	2.583	2.605	3.228	2.812	31.362	2.062
	968	2.228	2.236	2.979	2.49	31.57	2.02
	969	1.658	1.671	2.566	2.001	31.963	1.799
	970	1.979	1.991	2.731	2.243	32.147	1.772
	971	1.58	1.597	2.462	1.911	31.032	1.911
	972	1.629	1.64	2.486	1.947	31.95	1.724
	973	1.896	1.914	2.72	2.214	32.431	1.848
	974	1.74	1.751	2.612	2.073	32.296	1.88
	975	1.976	1.985	2.739	2.251	31.451	2.051
	976	2.432	2.443	3.104	2.664	31.333	1.636
	977	2.203	2.217	2.976	2.48	32.267	1.454
	978	2.208	2.211	2.948	2.466	31.625	1.768
	979	2.14	2.151	2.912	2.438	31.741	1.615
	980	1.601	1.602	2.51	1.952	31.891	1.635
	981	1.972	1.976	2.812	2.298	32.83	1.718
	982	1.7	1.707	2.626	2.077	32.344	1.497
	983	1.863	1.871	2.686	2.181	32.438	1.604
	984	1.825	1.823	2.691	2.161	32.177	1.666
	985	1.891	1.888	2.703	2.192	32.599	1.733
	986	1.855	1.863	2.677	2.169	31.481	1.633
	987	2.13	2.139	2.884	2.406	31.965	1.728
	988	2.106	2.111	2.836	2.383	32.22	1.657
	989	1.662	1.667	2.588	2.023	32.812	1.844
	990	2.329	2.336	3.028	2.586	32.219	1.88
	991	1.944	1.951	2.727	2.237	32.104	1.744
	992	1.994	2.001	2.767	2.266	32.099	1.402
	993	2.249	2.256	2.917	2.482	31.296	1.663
	994	2.114	2.119	2.847	2.38	31.604	1.691
	995	2.636	2.64	3.23	2.846	32.286	1.652
	996	2.085	2.088	2.799	2.34	32.168	1.714
	997	2.371	2.377	3.035	2.609	32.613	1.703
	998	2.173	2.178	2.934	2.459	32.073	1.528
	999	2.401	2.406	3.062	2.642	31.792	1.581
	1000	2.128	2.132	2.909	2.413	32.776	1.788

## Sheet: CID442868
	frame#	Prot_CA	Prot_Backbone	Prot_Sidechain	Prot_All_Heavy	Lig_wrt_Protein	Lig_wrt_Ligand
	0	0	0	0	0	0	0
	1	0.943	0.962	1.624	1.172	1.794	0.861
	2	1.253	1.266	1.82	1.431	1.816	0.785
	3	1.077	1.103	1.869	1.367	2.599	0.796
	4	1.537	1.557	2.14	1.728	3.074	0.736
	5	1.213	1.241	1.959	1.482	4.966	0.751
	6	1.274	1.296	2.02	1.536	5.071	0.838
	7	1.376	1.4	2.113	1.628	3.043	0.674
	8	1.654	1.681	2.281	1.866	3.061	0.825
	9	2.208	2.241	2.718	2.387	4.566	0.646
	10	1.956	1.985	2.498	2.127	2.936	0.774
	11	2.324	2.352	2.884	2.517	4.006	0.663
	12	1.801	1.829	2.435	2.024	3.958	0.686
	13	2.038	2.064	2.585	2.224	3.515	0.707
	14	2.213	2.24	2.753	2.41	3.015	0.934
	15	1.982	2.001	2.603	2.206	3.463	0.587
	16	2.193	2.221	2.754	2.387	3.715	0.641
	17	2.055	2.071	2.616	2.251	4.697	0.663
	18	1.885	1.91	2.478	2.086	3.776	0.645
	19	1.662	1.697	2.374	1.919	4.33	0.622
	20	1.633	1.66	2.355	1.893	3.434	0.681
	21	1.574	1.607	2.32	1.845	3.648	0.919
	22	1.911	1.939	2.565	2.137	3.714	0.742
	23	1.378	1.407	2.186	1.667	3.961	0.658
	24	1.339	1.359	2.184	1.651	4.381	0.766
	25	1.646	1.655	2.374	1.909	2.508	0.717
	26	1.399	1.433	2.202	1.69	3.622	0.713
	27	1.182	1.218	2.1	1.538	4.046	0.681
	28	1.426	1.448	2.257	1.73	4.55	0.685
	29	1.171	1.208	2.085	1.519	5.025	0.651
	30	1.358	1.387	2.161	1.638	5.486	0.898
	31	1.073	1.119	1.982	1.418	4.896	0.769
	32	0.982	1.014	1.973	1.368	4.27	0.734
	33	1.375	1.407	2.15	1.647	4.932	0.745
	34	2.228	2.261	2.803	2.429	4.546	0.72
	35	1.906	1.93	2.578	2.14	5.62	0.73
	36	1.538	1.576	2.305	1.816	4.989	0.682
	37	1.144	1.182	2.122	1.523	6.672	0.64
	38	1.391	1.419	2.272	1.723	7.649	0.795
	39	1.67	1.702	2.416	1.935	9.98	0.806
	40	1.51	1.544	2.306	1.8	11.155	0.711
	41	1.423	1.453	2.263	1.726	10.968	0.631
	42	1.728	1.749	2.548	2.042	9.82	0.807
	43	1.556	1.592	2.378	1.881	9.649	0.609
	44	1.586	1.615	2.431	1.904	8.553	0.691
	45	1.39	1.415	2.261	1.722	8.943	0.687
	46	1.672	1.698	2.44	1.967	9.721	0.703
	47	2.028	2.052	2.715	2.283	10.082	0.841
	48	1.82	1.837	2.551	2.099	8.936	0.603
	49	1.726	1.761	2.496	2.013	9.503	0.857
	50	1.694	1.714	2.51	2.01	10.146	0.737
	51	1.342	1.378	2.24	1.708	10.002	0.731
	52	1.546	1.567	2.4	1.895	8.468	0.677
	53	1.724	1.752	2.541	2.045	9.75	0.893
	54	1.628	1.653	2.472	1.941	8.856	0.74
	55	1.6	1.622	2.431	1.911	10.014	0.718
	56	1.656	1.688	2.495	1.977	9.29	0.622
	57	1.961	1.981	2.664	2.226	9.526	0.812
	58	1.958	1.982	2.675	2.236	9.246	0.612
	59	1.905	1.929	2.592	2.17	10.302	0.619
	60	1.555	1.587	2.35	1.861	10.757	0.709
	61	2.254	2.279	2.849	2.477	10.173	0.705
	62	2.878	2.891	3.403	3.081	12.363	0.746
	63	2.576	2.595	3.146	2.794	11.692	0.648
	64	2.67	2.681	3.231	2.87	11.435	0.612
	65	2.426	2.444	2.978	2.623	9.966	0.602
	66	2.373	2.387	2.983	2.606	9.26	0.632
	67	2.529	2.552	3.08	2.736	10.288	0.844
	68	2.303	2.324	2.928	2.536	10.819	0.7
	69	2.06	2.084	2.776	2.338	10.909	0.679
	70	2.394	2.417	3.015	2.633	12.203	0.7
	71	2.518	2.54	3.12	2.748	13.543	0.825
	72	2.576	2.59	3.173	2.793	13.346	0.623
	73	1.981	2.005	2.677	2.239	11.84	0.628
	74	2.273	2.292	2.928	2.515	13.043	0.821
	75	1.979	1.992	2.749	2.263	11.964	0.799
	76	2.354	2.365	2.965	2.57	11.492	0.87
	77	2.168	2.195	2.823	2.408	10.549	0.69
	78	1.948	1.967	2.71	2.239	10.49	0.624
	79	2.596	2.618	3.153	2.793	10.826	0.68
	80	2.168	2.186	2.815	2.398	10.058	0.762
	81	2.666	2.685	3.268	2.88	10.873	0.664
	82	2.241	2.262	2.918	2.496	10.194	0.552
	83	2.438	2.464	3.044	2.664	11.111	0.504
	84	2.082	2.106	2.772	2.348	12.812	0.9
	85	1.684	1.718	2.448	1.968	12.173	0.699
	86	1.453	1.48	2.359	1.795	11.037	0.63
	87	1.784	1.813	2.59	2.089	11.088	0.661
	88	1.666	1.687	2.504	1.978	10.961	0.841
	89	1.513	1.543	2.397	1.845	10.78	0.666
	90	1.689	1.719	2.47	1.985	11.272	0.632
	91	1.445	1.476	2.296	1.78	11.47	0.606
	92	1.599	1.625	2.424	1.92	10.463	0.917
	93	2.05	2.071	2.78	2.325	12.483	0.676
	94	1.705	1.73	2.514	2.018	10.678	0.815
	95	1.436	1.467	2.343	1.793	10.199	0.667
	96	1.886	1.906	2.651	2.171	12.007	0.784
	97	1.395	1.43	2.387	1.789	12.876	0.783
	98	1.791	1.818	2.61	2.109	13.502	0.609
	99	1.654	1.678	2.46	1.97	13.812	0.738
	100	1.444	1.472	2.345	1.792	14.144	0.731
	101	1.961	1.969	2.723	2.25	14.528	0.872
	102	2.258	2.271	2.903	2.494	14.307	0.677
	103	1.565	1.588	2.434	1.901	13.682	0.671
	104	1.322	1.348	2.331	1.728	13.181	0.686
	105	1.29	1.317	2.239	1.665	13.413	0.636
	106	1.419	1.448	2.288	1.751	13.658	0.641
	107	1.709	1.73	2.472	1.995	12.866	0.668
	108	1.605	1.628	2.441	1.92	13.649	0.679
	109	1.604	1.627	2.466	1.934	14.526	0.681
	110	1.974	2.001	2.711	2.254	13.853	0.676
	111	2.162	2.181	2.816	2.405	14.317	0.824
	112	2.104	2.125	2.805	2.372	14.111	0.691
	113	1.706	1.726	2.499	1.995	13.862	0.926
	114	1.764	1.777	2.572	2.065	14.315	0.788
	115	1.554	1.578	2.435	1.88	14.043	0.748
	116	1.688	1.71	2.502	2.001	14.468	0.909
	117	1.516	1.547	2.387	1.849	14.994	0.687
	118	1.4	1.432	2.301	1.756	14.696	0.69
	119	1.625	1.646	2.491	1.944	15.069	0.711
	120	1.501	1.519	2.416	1.846	14.953	0.677
	121	1.481	1.508	2.353	1.814	14.559	0.812
	122	1.533	1.565	2.392	1.852	14.761	0.884
	123	1.882	1.908	2.597	2.143	14.693	0.848
	124	1.354	1.389	2.259	1.695	15.144	0.761
	125	1.225	1.262	2.234	1.619	13.739	0.621
	126	1.375	1.412	2.286	1.733	13.922	0.602
	127	1.474	1.501	2.414	1.84	14.085	0.754
	128	1.819	1.829	2.612	2.111	12.924	0.659
	129	1.651	1.677	2.55	2.017	12.927	0.642
	130	1.457	1.478	2.37	1.816	13.25	0.742
	131	1.33	1.37	2.322	1.727	14.11	0.739
	132	1.257	1.285	2.285	1.673	13.265	0.617
	133	1.429	1.452	2.379	1.8	13.985	0.641
	134	1.253	1.279	2.236	1.648	13.415	0.744
	135	1.723	1.742	2.521	2.033	15.022	0.573
	136	1.421	1.448	2.354	1.791	11.758	0.718
	137	1.384	1.424	2.297	1.748	10.393	0.622
	138	1.415	1.445	2.327	1.768	9.387	0.851
	139	1.579	1.616	2.444	1.918	8.524	0.704
	140	1.974	2.002	2.777	2.279	8.988	0.808
	141	1.823	1.833	2.648	2.136	9.71	0.885
	142	1.745	1.764	2.576	2.075	8.716	0.694
	143	1.397	1.418	2.353	1.789	9.169	0.662
	144	1.542	1.543	2.442	1.902	10.053	0.778
	145	2.57	2.583	3.188	2.817	9.071	0.643
	146	1.597	1.615	2.477	1.962	10.34	0.854
	147	1.406	1.435	2.344	1.782	9.446	0.688
	148	1.694	1.719	2.534	2.039	9.642	0.702
	149	1.304	1.335	2.307	1.709	10.39	0.729
	150	1.49	1.519	2.439	1.868	9.781	0.661
	151	2.037	2.045	2.865	2.365	9.435	0.688
	152	1.785	1.809	2.574	2.08	9.805	0.733
	153	1.544	1.566	2.45	1.895	9.358	0.624
	154	1.532	1.551	2.456	1.89	10.129	0.772
	155	1.958	1.972	2.772	2.27	10.584	0.775
	156	1.661	1.687	2.526	2	9.958	0.638
	157	1.562	1.578	2.46	1.916	10.873	0.713
	158	1.771	1.799	2.576	2.07	10.087	0.713
	159	1.443	1.462	2.362	1.785	10.224	0.902
	160	1.641	1.671	2.493	1.963	9.184	0.723
	161	1.492	1.507	2.359	1.813	9.23	0.672
	162	1.535	1.552	2.446	1.89	9.839	0.694
	163	2.179	2.189	2.911	2.459	11.618	0.724
	164	1.376	1.403	2.282	1.725	10.395	0.652
	165	1.453	1.466	2.372	1.796	9.889	0.721
	166	1.98	1.998	2.727	2.248	11.329	0.816
	167	1.897	1.907	2.742	2.218	9.331	0.763
	168	1.533	1.545	2.499	1.909	10.197	0.701
	169	2.007	2.019	2.8	2.303	9.775	0.849
	170	1.762	1.773	2.682	2.113	9.145	0.629
	171	1.439	1.463	2.446	1.829	9.888	0.619
	172	1.753	1.775	2.624	2.081	9.572	0.854
	173	1.672	1.691	2.559	2.008	9.98	0.703
	174	1.837	1.856	2.654	2.151	10.635	0.729
	175	1.725	1.741	2.658	2.089	10.595	0.798
	176	2.07	2.089	2.888	2.383	10.678	0.704
	177	1.877	1.89	2.745	2.214	10.126	0.662
	178	1.49	1.506	2.423	1.852	10.186	0.702
	179	1.568	1.594	2.474	1.916	10.913	0.731
	180	1.81	1.838	2.633	2.123	11.897	0.807
	181	2.019	2.033	2.824	2.323	11.438	0.688
	182	1.481	1.502	2.476	1.872	12.255	0.847
	183	2.007	2.018	2.81	2.324	11.748	0.572
	184	1.62	1.633	2.552	1.975	10.976	0.566
	185	2.395	2.403	3.083	2.653	11.76	0.65
	186	1.615	1.63	2.51	1.959	11.324	0.718
	187	1.32	1.337	2.325	1.714	9.798	0.816
	188	1.319	1.336	2.354	1.729	10.233	0.662
	189	1.36	1.382	2.437	1.796	10.01	0.789
	190	1.63	1.651	2.627	2.035	9.465	0.691
	191	1.717	1.731	2.668	2.101	9.448	0.709
	192	1.606	1.629	2.575	1.998	9.961	0.859
	193	1.446	1.465	2.483	1.871	12.128	0.875
	194	1.734	1.75	2.669	2.1	12.476	0.737
	195	1.482	1.502	2.466	1.868	12.483	0.661
	196	1.527	1.55	2.477	1.887	11.98	0.651
	197	1.44	1.468	2.415	1.807	11.225	0.99
	198	1.526	1.553	2.543	1.924	11.743	0.927
	199	1.646	1.663	2.583	1.997	11.611	0.78
	200	1.655	1.682	2.572	2	10.952	0.737
	201	1.947	1.976	2.744	2.245	10.251	0.709
	202	1.474	1.496	2.488	1.863	9.478	0.866
	203	1.536	1.557	2.47	1.878	9.401	0.711
	204	1.678	1.701	2.629	2.046	9.134	0.773
	205	1.437	1.453	2.409	1.815	9.302	0.691
	206	1.745	1.771	2.572	2.047	9.238	0.774
	207	1.979	1.993	2.78	2.273	10.306	0.644
	208	1.485	1.504	2.415	1.844	10.372	0.811
	209	1.381	1.401	2.42	1.79	10.819	0.68
	210	1.916	1.941	2.753	2.227	11.739	0.718
	211	2.255	2.279	2.957	2.51	11.878	0.761
	212	1.955	1.981	2.744	2.257	10.782	0.702
	213	1.553	1.578	2.494	1.917	11.284	0.719
	214	1.665	1.687	2.584	2.018	11.053	0.689
	215	1.429	1.452	2.459	1.83	10.832	0.677
	216	1.583	1.616	2.553	1.963	12.976	0.699
	217	1.615	1.641	2.539	1.97	12.016	0.567
	218	1.436	1.466	2.387	1.81	14.698	0.576
	219	2.113	2.126	2.862	2.395	13.765	0.795
	220	1.737	1.754	2.641	2.094	15.214	0.891
	221	1.342	1.367	2.359	1.751	14.09	0.731
	222	1.396	1.418	2.375	1.796	14.011	0.666
	223	1.366	1.387	2.377	1.777	12.914	0.66
	224	1.455	1.48	2.37	1.815	14.015	0.638
	225	1.321	1.351	2.297	1.708	13.663	0.668
	226	1.385	1.409	2.397	1.8	13.839	0.799
	227	1.703	1.731	2.501	2.007	13.376	0.896
	228	2.013	2.038	2.752	2.299	11.186	0.792
	229	1.859	1.882	2.659	2.165	12.039	0.815
	230	1.46	1.482	2.453	1.856	12.763	0.821
	231	1.53	1.555	2.528	1.925	13.428	0.684
	232	1.447	1.474	2.493	1.876	14.299	0.777
	233	1.723	1.754	2.643	2.08	14.563	0.865
	234	1.506	1.524	2.519	1.906	14.194	0.741
	235	1.83	1.847	2.688	2.168	14.467	0.719
	236	1.719	1.737	2.579	2.048	13.878	0.739
	237	1.663	1.672	2.581	2.023	13.674	0.76
	238	1.743	1.758	2.673	2.119	13.134	0.721
	239	1.275	1.309	2.321	1.702	14.328	0.846
	240	1.559	1.582	2.52	1.94	13.527	0.743
	241	2.008	2.024	2.81	2.314	13.09	0.903
	242	1.537	1.55	2.513	1.929	11.83	0.724
	243	1.588	1.597	2.601	1.988	11.338	0.796
	244	1.731	1.739	2.637	2.085	10.603	0.664
	245	1.396	1.422	2.424	1.805	10.781	0.636
	246	1.565	1.589	2.518	1.954	12.578	0.788
	247	1.691	1.715	2.624	2.059	11.432	0.851
	248	1.532	1.549	2.568	1.952	12.41	0.741
	249	1.619	1.631	2.618	2.02	13.307	0.597
	250	1.394	1.407	2.442	1.812	13.673	0.654
	251	1.511	1.519	2.53	1.92	13.005	0.666
	252	1.345	1.366	2.386	1.764	13.524	0.665
	253	1.487	1.51	2.473	1.874	14.342	0.878
	254	1.787	1.8	2.694	2.132	14.856	0.715
	255	1.803	1.821	2.698	2.158	14.416	0.906
	256	1.985	1.995	2.812	2.301	14.216	0.752
	257	1.854	1.87	2.751	2.203	14.891	0.733
	258	1.593	1.607	2.58	1.972	14.454	0.673
	259	1.958	1.979	2.794	2.28	14.562	0.73
	260	1.614	1.628	2.583	1.992	14.202	0.687
	261	1.711	1.734	2.647	2.09	15.989	0.606
	262	1.618	1.641	2.582	1.994	15.033	0.653
	263	1.602	1.623	2.572	1.967	14.844	0.679
	264	1.932	1.944	2.825	2.282	13.968	0.79
	265	1.645	1.668	2.595	2.025	13.486	0.725
	266	1.737	1.754	2.62	2.08	13.73	0.792
	267	1.783	1.794	2.759	2.17	13.903	0.613
	268	2.014	2.033	2.884	2.362	14.464	0.659
	269	1.832	1.851	2.72	2.188	14.857	0.627
	270	1.977	1.996	2.768	2.282	14.602	0.735
	271	1.498	1.53	2.451	1.884	14.52	0.82
	272	2.157	2.172	2.96	2.481	13.483	0.743
	273	1.892	1.904	2.751	2.233	12.947	0.732
	274	1.891	1.916	2.763	2.239	14.216	0.718
	275	1.659	1.673	2.605	2.034	13.901	0.661
	276	1.952	1.965	2.779	2.261	14.085	0.737
	277	1.744	1.76	2.696	2.126	13.734	0.747
	278	1.886	1.898	2.729	2.208	14.372	0.701
	279	1.68	1.696	2.581	2.027	13.483	0.766
	280	1.564	1.579	2.549	1.964	13.464	0.618
	281	1.663	1.679	2.565	2.007	13.063	0.707
	282	1.89	1.904	2.755	2.222	14.044	0.648
	283	1.504	1.521	2.534	1.921	13.882	0.623
	284	1.548	1.567	2.513	1.93	13.44	0.715
	285	1.733	1.745	2.637	2.096	14.007	0.78
	286	1.956	1.965	2.783	2.27	13.941	0.782
	287	2.167	2.179	2.915	2.453	15.55	0.935
	288	1.687	1.704	2.574	2.029	15.083	0.732
	289	2.001	2.015	2.745	2.283	15.603	0.728
	290	1.86	1.877	2.614	2.154	15.614	0.752
	291	1.767	1.779	2.568	2.071	14.755	0.711
	292	1.923	1.932	2.694	2.214	15.242	0.82
	293	2.144	2.159	2.812	2.396	16.026	0.685
	294	2.333	2.347	2.973	2.586	15.356	0.676
	295	2.454	2.47	3.064	2.689	15.333	0.754
	296	1.996	2.002	2.81	2.323	15.152	0.752
	297	1.882	1.885	2.707	2.206	14.102	0.785
	298	1.952	1.965	2.732	2.251	15.048	0.731
	299	1.597	1.626	2.528	1.976	15.386	0.801
	300	1.403	1.434	2.381	1.793	14.584	0.846
	301	1.55	1.565	2.475	1.909	14.335	0.717
	302	1.996	2.017	2.802	2.317	13.844	0.683
	303	2.071	2.078	2.824	2.372	15.49	0.608
	304	1.641	1.66	2.505	1.99	15.849	0.639
	305	2.141	2.149	2.879	2.422	16.011	0.785
	306	2.079	2.085	2.893	2.4	14.027	0.629
	307	1.791	1.805	2.618	2.108	13.318	0.683
	308	1.74	1.769	2.586	2.07	13.604	0.699
	309	1.954	1.975	2.772	2.274	13.195	0.757
	310	1.972	1.994	2.754	2.273	14.18	0.854
	311	1.638	1.661	2.549	2.006	12.936	0.951
	312	2.038	2.044	2.838	2.354	14.914	1.015
	313	1.829	1.849	2.636	2.135	14.972	0.9
	314	1.461	1.483	2.448	1.85	13.624	0.825
	315	1.569	1.592	2.511	1.938	14.247	0.963
	316	1.694	1.717	2.58	2.029	14.204	1.037
	317	1.575	1.606	2.489	1.938	14.047	0.886
	318	1.739	1.757	2.649	2.098	14.928	0.799
	319	1.63	1.647	2.591	2.015	14.032	0.879
	320	1.574	1.599	2.506	1.937	15.369	0.695
	321	1.587	1.618	2.505	1.951	15.767	0.72
	322	1.653	1.667	2.554	2.012	14.884	0.805
	323	1.872	1.883	2.714	2.197	13.941	0.658
	324	1.658	1.676	2.56	2.02	14.432	0.631
	325	1.603	1.624	2.445	1.945	15.371	0.714
	326	1.951	1.967	2.688	2.231	14.06	0.929
	327	1.673	1.692	2.583	2.041	12.469	0.683
	328	1.805	1.821	2.696	2.153	13.679	0.73
	329	1.407	1.438	2.415	1.82	13.236	0.723
	330	1.599	1.627	2.507	1.973	14.144	0.767
	331	1.62	1.638	2.522	1.981	15.507	0.666
	332	1.351	1.372	2.296	1.71	14.871	0.734
	333	1.988	2.001	2.793	2.278	12.934	0.789
	334	1.893	1.915	2.714	2.2	13.775	0.715
	335	1.807	1.834	2.699	2.146	12.359	0.695
	336	1.627	1.653	2.53	1.967	13.958	0.678
	337	1.743	1.765	2.632	2.083	13.627	0.674
	338	1.714	1.74	2.649	2.067	12.995	0.634
	339	2.035	2.054	2.851	2.329	14.434	0.807
	340	1.807	1.824	2.725	2.146	15.037	0.732
	341	1.352	1.371	2.374	1.742	15.456	0.658
	342	1.767	1.78	2.665	2.089	14.567	0.655
	343	1.609	1.634	2.576	1.977	14.414	0.776
	344	1.767	1.785	2.701	2.116	12.657	0.692
	345	1.62	1.641	2.582	1.979	12.238	0.656
	346	1.737	1.753	2.626	2.069	12.738	0.69
	347	1.641	1.673	2.588	2.009	12.002	0.875
	348	1.872	1.895	2.734	2.193	11.604	0.74
	349	1.774	1.796	2.647	2.099	13.153	0.789
	350	1.702	1.718	2.598	2.039	12.357	0.659
	351	1.586	1.609	2.552	1.957	12.755	0.693
	352	1.554	1.581	2.596	1.964	12.406	0.727
	353	1.802	1.812	2.662	2.106	13.312	0.838
	354	2.078	2.089	2.908	2.375	11.604	0.705
	355	1.684	1.694	2.623	2.034	12.943	0.686
	356	1.789	1.794	2.651	2.099	12.784	0.741
	357	1.663	1.674	2.655	2.029	12.206	0.659
	358	1.712	1.727	2.596	2.027	12.005	0.738
	359	1.843	1.86	2.682	2.142	12.624	0.824
	360	2.161	2.177	2.972	2.454	12.402	0.64
	361	1.827	1.836	2.682	2.145	13.879	0.663
	362	1.705	1.722	2.577	2.036	13.407	0.664
	363	1.697	1.704	2.643	2.049	13.75	0.645
	364	1.794	1.81	2.663	2.111	14.226	0.739
	365	1.862	1.872	2.746	2.192	13.991	0.702
	366	1.683	1.705	2.533	2	13.875	0.756
	367	1.999	2.014	2.797	2.282	13.291	0.765
	368	2.09	2.112	2.854	2.371	14.232	0.811
	369	1.756	1.785	2.636	2.09	13.242	0.848
	370	1.95	1.959	2.823	2.272	13.088	0.801
	371	2.149	2.161	2.937	2.441	13.587	0.699
	372	1.943	1.963	2.881	2.314	14.152	0.665
	373	1.861	1.867	2.796	2.212	13.682	0.745
	374	2.189	2.195	2.972	2.479	12.416	0.7
	375	1.723	1.748	2.656	2.08	13.746	0.793
	376	1.954	1.972	2.762	2.245	13.063	0.717
	377	2.196	2.21	2.94	2.468	12.961	0.789
	378	2.327	2.355	3.067	2.611	11.845	0.758
	379	2.395	2.408	3.135	2.676	11.356	0.713
	380	2.217	2.238	2.934	2.491	14.117	0.64
	381	2.059	2.082	2.854	2.359	14.815	0.807
	382	1.994	2.014	2.796	2.288	14.147	0.595
	383	1.833	1.846	2.706	2.16	13.999	0.931
	384	2.146	2.168	2.926	2.439	14.399	0.617
	385	2.131	2.153	2.885	2.417	12.767	0.825
	386	1.89	1.917	2.702	2.197	13.735	0.688
	387	2.198	2.218	2.91	2.456	14.669	0.656
	388	2.056	2.077	2.827	2.34	14.51	0.708
	389	1.963	1.98	2.819	2.306	14.985	0.576
	390	1.676	1.695	2.669	2.087	13.176	0.668
	391	2.104	2.111	2.919	2.405	12.224	0.852
	392	2.048	2.066	2.89	2.37	12.412	0.753
	393	2.299	2.319	2.997	2.567	13.305	0.817
	394	2.179	2.196	2.943	2.468	12.982	0.769
	395	2.017	2.043	2.824	2.319	11.805	0.64
	396	1.963	1.984	2.78	2.274	12.313	0.591
	397	1.827	1.853	2.761	2.2	13.623	0.782
	398	1.968	1.985	2.814	2.269	13.804	0.639
	399	1.728	1.755	2.653	2.093	13.258	0.711
	400	1.803	1.826	2.717	2.161	11.039	0.921
	401	1.952	1.978	2.834	2.295	11.009	0.652
	402	1.818	1.85	2.726	2.175	11.947	0.688
	403	1.798	1.827	2.652	2.121	13.622	0.874
	404	1.742	1.769	2.643	2.095	12.478	0.693
	405	1.718	1.756	2.647	2.091	13.23	0.685
	406	1.674	1.699	2.639	2.061	12.943	0.804
	407	1.688	1.717	2.638	2.067	12.61	0.644
	408	1.673	1.705	2.66	2.084	13.926	0.631
	409	1.85	1.876	2.746	2.206	13.162	0.643
	410	1.71	1.737	2.592	2.056	11.872	0.636
	411	2.042	2.069	2.831	2.351	12.432	0.805
	412	1.47	1.506	2.511	1.898	13.802	0.621
	413	1.611	1.635	2.559	1.992	15.014	0.678
	414	1.744	1.768	2.606	2.075	12.988	0.641
	415	2.556	2.58	3.242	2.817	13.7	0.687
	416	1.904	1.941	2.735	2.236	13.501	0.641
	417	1.819	1.85	2.687	2.159	13.912	0.655
	418	1.733	1.758	2.617	2.085	14.751	0.581
	419	1.814	1.854	2.609	2.128	14.056	0.671
	420	1.851	1.885	2.663	2.162	12.492	0.651
	421	1.803	1.836	2.639	2.118	12.079	0.692
	422	1.719	1.752	2.662	2.1	12.453	0.899
	423	1.788	1.815	2.668	2.127	11.665	0.731
	424	1.708	1.744	2.596	2.063	12.289	0.852
	425	1.612	1.653	2.566	1.995	9.944	0.705
	426	1.731	1.762	2.638	2.088	10.752	0.885
	427	2.055	2.077	2.835	2.342	10.51	0.739
	428	1.742	1.768	2.62	2.078	10.334	0.622
	429	1.674	1.697	2.568	2.016	9.704	0.916
	430	1.907	1.93	2.711	2.209	10.537	0.725
	431	2.112	2.136	2.907	2.406	10.129	0.83
	432	1.928	1.949	2.733	2.231	10.089	0.767
	433	1.736	1.759	2.599	2.07	9.519	0.804
	434	1.728	1.754	2.57	2.048	9.572	0.696
	435	1.868	1.892	2.717	2.2	9.331	0.71
	436	1.553	1.586	2.49	1.918	10.3	0.842
	437	1.703	1.731	2.57	2.036	10.781	0.852
	438	1.769	1.79	2.678	2.122	9.708	0.739
	439	1.896	1.917	2.745	2.227	10.427	0.669
	440	1.706	1.731	2.683	2.086	9.638	0.718
	441	1.766	1.78	2.657	2.107	9.512	0.759
	442	1.683	1.698	2.619	2.053	12.496	0.677
	443	1.817	1.839	2.67	2.139	12.123	0.808
	444	2.073	2.095	2.807	2.33	14.196	0.902
	445	1.895	1.913	2.726	2.206	12.422	0.801
	446	2.052	2.07	2.847	2.337	13.25	0.923
	447	1.908	1.926	2.741	2.219	14.496	0.738
	448	1.866	1.887	2.688	2.172	16.306	0.768
	449	2.42	2.429	3.11	2.661	16.72	0.638
	450	2.478	2.492	3.134	2.708	16.922	0.698
	451	2.264	2.287	2.954	2.519	16.886	1.036
	452	2.043	2.079	2.773	2.317	18.248	0.818
	453	1.809	1.835	2.681	2.149	17.645	0.902
	454	1.848	1.878	2.675	2.16	16.781	0.639
	455	1.534	1.569	2.481	1.909	16.26	0.791
	456	1.941	1.962	2.743	2.248	17.104	0.671
	457	1.645	1.674	2.579	2.006	15.678	1.035
	458	1.716	1.746	2.59	2.048	15.984	1.079
	459	1.675	1.699	2.606	2.045	16.288	0.911
	460	1.592	1.618	2.539	1.967	15.429	0.92
	461	2.142	2.155	2.959	2.445	15.698	0.965
	462	1.772	1.791	2.698	2.129	16.647	0.663
	463	1.882	1.909	2.74	2.214	16.254	0.879
	464	1.775	1.802	2.674	2.124	16.688	0.773
	465	2.009	2.033	2.811	2.313	17.114	0.779
	466	2.03	2.059	2.854	2.343	16.306	0.698
	467	2.166	2.193	2.923	2.447	15.397	0.555
	468	1.936	1.97	2.777	2.258	14.958	0.877
	469	1.91	1.925	2.766	2.238	14.802	0.801
	470	1.722	1.746	2.632	2.071	14.05	0.833
	471	1.767	1.796	2.654	2.105	14.434	0.75
	472	1.869	1.883	2.783	2.224	12.955	0.882
	473	1.618	1.644	2.593	2.007	14.552	0.707
	474	2.184	2.199	2.953	2.475	13.633	0.759
	475	2.069	2.087	2.899	2.371	14.655	0.874
	476	1.649	1.677	2.608	2.021	13.762	0.744
	477	1.769	1.796	2.648	2.104	12.901	0.831
	478	1.769	1.787	2.625	2.082	10.186	0.712
	479	1.75	1.78	2.618	2.078	11.192	0.731
	480	1.959	1.984	2.834	2.296	9.901	0.902
	481	2.06	2.075	2.86	2.357	10.82	0.736
	482	2.04	2.061	2.838	2.33	10.814	0.826
	483	1.903	1.925	2.754	2.224	10.09	0.641
	484	2.039	2.062	2.851	2.347	10.57	0.677
	485	1.982	1.996	2.786	2.28	10.313	0.721
	486	1.853	1.872	2.714	2.176	10.879	0.756
	487	2.132	2.15	2.895	2.411	11.182	0.729
	488	2.01	2.031	2.849	2.32	11.78	0.707
	489	1.989	2.002	2.79	2.28	12.117	0.573
	490	1.799	1.818	2.702	2.139	11.735	0.622
	491	2.018	2.04	2.87	2.331	12.212	1.106
	492	1.774	1.792	2.704	2.121	13.139	0.794
	493	2.18	2.195	2.965	2.472	13.944	0.871
	494	1.813	1.831	2.661	2.136	13.434	0.934
	495	1.97	2	2.767	2.265	14.546	0.703
	496	1.894	1.915	2.716	2.196	13.28	0.882
	497	1.845	1.865	2.685	2.159	14.529	0.954
	498	1.938	1.959	2.766	2.25	13.107	0.855
	499	2.005	2.024	2.818	2.302	13.866	0.954
	500	1.988	2.007	2.872	2.324	14.991	1.02
	501	1.963	1.993	2.805	2.278	15.003	0.904
	502	1.8	1.835	2.688	2.13	16.207	0.907
	503	2.062	2.099	2.844	2.36	16.019	0.752
	504	1.86	1.885	2.671	2.161	15.125	0.789
	505	2.135	2.162	2.913	2.416	14.657	0.74
	506	1.95	1.967	2.795	2.253	14.11	0.891
	507	1.867	1.895	2.702	2.17	14.417	0.869
	508	1.974	1.987	2.778	2.26	14.953	0.771
	509	1.694	1.712	2.625	2.047	14.704	0.879
	510	1.755	1.771	2.651	2.091	14.198	1.092
	511	2.107	2.122	2.879	2.38	15.124	0.951
	512	1.821	1.828	2.725	2.154	15.108	0.996
	513	2.103	2.118	2.889	2.383	14.146	0.922
	514	1.963	1.975	2.797	2.271	13.993	0.966
	515	1.886	1.897	2.739	2.204	14.522	0.88
	516	1.743	1.759	2.59	2.054	14.687	0.932
	517	1.823	1.836	2.625	2.119	15.36	0.947
	518	1.967	1.98	2.753	2.262	14.407	1.028
	519	1.861	1.873	2.725	2.187	14.544	0.902
	520	1.874	1.889	2.666	2.16	14.923	0.778
	521	1.698	1.71	2.572	2.024	14.279	0.785
	522	2.757	2.764	3.346	2.964	16.683	0.753
	523	2.243	2.255	2.981	2.504	15.846	0.969
	524	2.114	2.143	2.9	2.419	13.773	1.077
	525	2.327	2.343	3.018	2.584	13.633	0.998
	526	1.96	1.979	2.761	2.272	14.149	0.86
	527	1.99	2.005	2.818	2.32	13.633	1.01
	528	1.937	1.954	2.765	2.257	14.576	1.021
	529	2.505	2.509	3.198	2.761	15.078	0.719
	530	2.04	2.056	2.829	2.343	14.492	0.828
	531	1.978	2.004	2.789	2.292	15.998	0.725
	532	1.873	1.895	2.673	2.174	15.628	0.721
	533	2.18	2.211	2.887	2.441	15.959	0.745
	534	2.269	2.293	2.978	2.542	15.407	0.543
	535	2.01	2.04	2.789	2.309	14.507	0.714
	536	2.143	2.165	2.848	2.409	15.505	0.696
	537	2.184	2.194	2.901	2.438	14.707	0.678
	538	2.2	2.216	2.944	2.479	14.125	0.729
	539	2.059	2.07	2.792	2.338	13.429	0.728
	540	1.993	2.008	2.779	2.289	12.161	0.818
	541	2.113	2.131	2.828	2.386	13.275	0.762
	542	2.198	2.206	2.919	2.481	12.578	0.752
	543	2.744	2.751	3.337	2.964	15.133	0.705
	544	2.637	2.65	3.266	2.883	13.849	0.745
	545	2.334	2.338	3.048	2.599	15.041	0.738
	546	2.188	2.195	2.915	2.452	16.095	0.549
	547	2.02	2.036	2.822	2.326	15.396	0.683
	548	1.793	1.813	2.676	2.133	15.384	0.555
	549	2.061	2.068	2.941	2.401	15.112	0.615
	550	2.548	2.561	3.236	2.805	14.469	1.112
	551	1.571	1.588	2.518	1.948	15.448	0.873
	552	1.635	1.656	2.561	2.004	14.762	0.91
	553	1.82	1.826	2.722	2.176	13.761	0.891
	554	1.957	1.97	2.822	2.296	14.351	1.144
	555	2.225	2.225	3.002	2.53	13.883	0.939
	556	2.302	2.306	3.055	2.601	15.345	0.909
	557	1.923	1.933	2.755	2.255	15.744	0.8
	558	2.003	2.014	2.847	2.332	15.134	0.698
	559	1.825	1.844	2.69	2.171	15.553	0.793
	560	1.887	1.899	2.725	2.218	15.43	0.665
	561	1.745	1.769	2.607	2.077	15.697	0.746
	562	1.653	1.672	2.521	1.994	15.723	0.748
	563	1.825	1.845	2.723	2.166	15.38	0.731
	564	1.788	1.811	2.656	2.129	15.635	0.698
	565	2.019	2.034	2.798	2.318	15.486	0.784
	566	1.628	1.654	2.491	1.968	15.107	0.827
	567	2.094	2.106	2.901	2.414	13.682	0.995
	568	2.256	2.274	3.007	2.563	13.83	0.977
	569	1.539	1.554	2.507	1.919	14.907	0.991
	570	1.625	1.648	2.571	1.993	15.569	0.768
	571	1.483	1.508	2.412	1.847	15.554	0.856
	572	1.67	1.694	2.555	2.029	15.148	0.866
	573	1.557	1.587	2.493	1.936	14.96	0.962
	574	1.605	1.629	2.522	1.959	14.756	0.861
	575	1.721	1.754	2.586	2.052	14.37	0.85
	576	1.702	1.736	2.547	2.036	14.855	0.95
	577	1.798	1.827	2.624	2.11	15.439	0.926
	578	1.814	1.834	2.658	2.14	14.187	0.881
	579	1.667	1.693	2.524	2.006	14.814	0.775
	580	1.915	1.936	2.662	2.201	15.63	1.052
	581	1.848	1.865	2.659	2.166	14.559	0.897
	582	1.851	1.874	2.663	2.168	15.225	0.807
	583	1.722	1.755	2.583	2.063	14.506	1.002
	584	1.951	1.979	2.689	2.228	15.577	0.966
	585	1.799	1.828	2.623	2.106	15.685	0.868
	586	1.681	1.71	2.543	2.004	15.487	0.967
	587	1.715	1.756	2.55	2.039	15.805	0.79
	588	1.876	1.9	2.724	2.197	15.748	0.935
	589	1.626	1.654	2.569	1.987	14.835	0.8
	590	2.031	2.059	2.794	2.304	14.507	0.804
	591	2.366	2.389	2.984	2.581	15.938	0.818
	592	2.313	2.333	2.985	2.557	14.71	0.813
	593	1.826	1.836	2.615	2.113	15.162	0.793
	594	1.571	1.58	2.444	1.901	15.157	0.793
	595	2.103	2.115	2.865	2.383	14.599	0.781
	596	1.865	1.873	2.653	2.155	14.762	0.781
	597	2.136	2.15	2.835	2.389	14.57	0.862
	598	2.084	2.106	2.842	2.38	14.715	1.058
	599	1.654	1.674	2.535	1.996	15.204	0.886
	600	1.644	1.671	2.54	1.991	15.069	0.847
	601	1.668	1.685	2.582	2.02	14.125	0.856
	602	1.613	1.632	2.5	1.952	14.084	0.961
	603	2.04	2.053	2.809	2.339	14.355	0.949
	604	1.933	1.951	2.704	2.226	14.142	1.004
	605	1.692	1.715	2.571	2.037	14.137	0.998
	606	1.617	1.639	2.524	1.981	13.337	1.005
	607	1.96	1.978	2.774	2.275	14.273	0.95
	608	2.949	2.96	3.54	3.177	15.14	0.849
	609	2.568	2.589	3.218	2.812	14.48	0.907
	610	2.876	2.883	3.455	3.085	14.717	0.851
	611	2.979	2.989	3.465	3.144	15.245	0.898
	612	2.64	2.651	3.28	2.869	15.614	0.941
	613	2.721	2.735	3.302	2.922	14.938	0.742
	614	2.433	2.454	3.062	2.655	15.391	0.827
	615	2.697	2.709	3.285	2.912	14.672	0.784
	616	2.468	2.48	3.09	2.686	14.04	0.996
	617	2.354	2.373	3.031	2.605	14.715	0.943
	618	2.137	2.153	2.838	2.386	14.5	0.874
	619	1.535	1.554	2.432	1.879	13.028	0.915
	620	2.051	2.065	2.773	2.302	13.761	0.91
	621	2.619	2.636	3.207	2.825	13.834	0.912
	622	1.953	1.972	2.67	2.197	13.721	1.047
	623	2.139	2.162	2.815	2.369	15.053	0.995
	624	2.189	2.211	2.871	2.416	14.315	0.796
	625	2.458	2.466	3.048	2.639	15.519	0.768
	626	2.642	2.653	3.263	2.857	13.747	0.785
	627	2.525	2.534	3.139	2.73	14.431	0.627
	628	1.806	1.828	2.601	2.089	13.531	0.729
	629	2.336	2.354	2.972	2.556	14.92	0.689
	630	1.709	1.722	2.539	1.998	14.373	1.013
	631	2.087	2.094	2.799	2.333	13.953	1.023
	632	2.699	2.709	3.257	2.89	16.302	0.8
	633	2.444	2.45	3.02	2.632	15.172	0.606
	634	2.451	2.459	3.063	2.662	14.918	0.926
	635	2.475	2.486	3.103	2.688	14.739	0.631
	636	2.281	2.288	2.965	2.523	15.677	0.887
	637	2.061	2.073	2.817	2.333	14.381	0.732
	638	2.144	2.142	2.875	2.392	15.164	0.61
	639	2.181	2.185	2.893	2.436	15.589	0.585
	640	1.885	1.899	2.657	2.159	16.19	0.685
	641	1.961	1.968	2.736	2.241	15.467	0.696
	642	1.89	1.901	2.598	2.136	14.384	0.781
	643	1.706	1.72	2.531	2.005	15.346	0.621
	644	1.78	1.791	2.615	2.081	16.249	0.657
	645	1.701	1.714	2.545	2.015	14.975	0.595
	646	1.874	1.894	2.679	2.171	13.453	0.732
	647	1.909	1.928	2.695	2.193	13.824	0.733
	648	1.808	1.824	2.597	2.089	15.329	0.737
	649	2.551	2.573	3.131	2.751	14.295	0.771
	650	1.963	1.983	2.65	2.205	14.78	0.744
	651	1.909	1.934	2.665	2.184	15.884	0.825
	652	1.773	1.794	2.566	2.062	15.719	0.816
	653	1.754	1.767	2.557	2.035	14.979	0.687
	654	2.044	2.055	2.795	2.309	15.349	0.706
	655	2.175	2.183	2.895	2.434	16.028	0.799
	656	2.016	2.029	2.8	2.296	14.332	0.641
	657	1.772	1.775	2.655	2.106	14.12	0.755
	658	1.794	1.8	2.655	2.121	12.22	0.705
	659	1.738	1.753	2.6	2.055	13.91	0.789
	660	1.741	1.761	2.627	2.075	13.703	0.734
	661	1.91	1.919	2.728	2.203	13.695	0.881
	662	1.376	1.387	2.385	1.754	13.63	0.805
	663	1.888	1.896	2.711	2.182	14.407	0.897
	664	1.857	1.867	2.713	2.171	13.693	0.937
	665	1.663	1.675	2.602	2.012	14.624	0.872
	666	1.851	1.865	2.707	2.16	13.416	0.755
	667	2.004	2.017	2.806	2.288	13.753	0.912
	668	2.293	2.304	3.052	2.557	14.146	0.73
	669	1.847	1.866	2.725	2.174	13.26	0.978
	670	1.766	1.772	2.722	2.121	14.358	0.876
	671	2.024	2.038	2.829	2.317	14.09	1.004
	672	1.568	1.596	2.506	1.92	14.442	0.823
	673	1.772	1.792	2.649	2.1	13.808	0.871
	674	1.712	1.728	2.638	2.047	14.64	0.852
	675	1.911	1.934	2.748	2.221	15.54	0.871
	676	1.833	1.854	2.705	2.164	15.199	0.803
	677	1.891	1.9	2.771	2.224	15.814	0.967
	678	1.987	1.992	2.868	2.314	15.278	0.774
	679	1.643	1.658	2.536	1.961	14.9	0.845
	680	1.837	1.849	2.711	2.168	14.67	0.801
	681	2.162	2.176	2.901	2.417	14.252	1.011
	682	1.673	1.692	2.551	2.004	13.322	0.915
	683	1.603	1.627	2.514	1.942	13.171	0.815
	684	1.637	1.654	2.574	1.991	13.66	0.899
	685	1.46	1.476	2.494	1.865	13.935	0.748
	686	1.464	1.485	2.506	1.872	14.193	0.95
	687	1.933	1.946	2.814	2.261	13.886	0.955
	688	1.602	1.609	2.585	1.986	12.713	0.98
	689	1.59	1.612	2.555	1.967	13.421	1.095
	690	1.593	1.613	2.617	2.004	13.614	0.964
	691	1.493	1.51	2.548	1.914	13.679	1.01
	692	1.569	1.586	2.599	1.989	13.315	0.896
	693	1.719	1.745	2.655	2.094	14.066	0.791
	694	1.451	1.479	2.491	1.87	14.114	0.908
	695	1.562	1.583	2.598	1.981	15.243	0.997
	696	1.873	1.879	2.833	2.256	15.752	0.679
	697	1.561	1.578	2.59	1.975	14.516	0.707
	698	1.562	1.571	2.627	1.987	15.439	0.579
	699	1.728	1.742	2.708	2.121	14.662	0.864
	700	1.681	1.695	2.683	2.074	14.638	0.677
	701	2.246	2.251	3.098	2.59	13.305	0.755
	702	2.163	2.173	3.039	2.51	12.097	0.791
	703	2.107	2.109	2.988	2.46	14.174	0.703
	704	1.851	1.86	2.78	2.209	13.702	0.791
	705	1.811	1.827	2.73	2.158	13.94	0.896
	706	1.881	1.89	2.803	2.227	14.14	0.826
	707	1.62	1.634	2.641	2.019	14.456	0.892
	708	1.905	1.907	2.825	2.257	13.526	0.949
	709	1.983	1.984	2.871	2.327	14.66	0.833
	710	1.602	1.618	2.558	1.97	14.953	0.965
	711	2.346	2.363	3.112	2.639	14.217	0.907
	712	1.989	2.002	2.914	2.361	13.769	0.847
	713	1.745	1.77	2.668	2.098	14.336	0.888
	714	1.656	1.679	2.59	1.998	14.224	0.776
	715	1.59	1.603	2.665	2.006	14.644	0.79
	716	1.779	1.804	2.725	2.129	14.063	0.747
	717	2.046	2.065	2.943	2.384	15.165	0.819
	718	1.842	1.852	2.789	2.21	14.131	0.793
	719	1.762	1.777	2.721	2.127	13.975	0.726
	720	1.828	1.836	2.793	2.201	13.247	0.705
	721	1.657	1.674	2.685	2.063	14.332	0.676
	722	1.851	1.862	2.811	2.221	14.883	0.719
	723	1.866	1.878	2.832	2.246	15.434	0.793
	724	2.212	2.225	3.145	2.575	14.629	0.708
	725	2.504	2.514	3.245	2.779	15.8	0.763
	726	1.943	1.972	2.878	2.3	14.944	0.699
	727	2.271	2.289	3.085	2.584	14.836	0.811
	728	2.355	2.373	3.182	2.676	15.174	0.676
	729	2.175	2.203	2.955	2.47	14.753	0.713
	730	2.02	2.037	2.926	2.376	14.646	0.703
	731	2.542	2.562	3.281	2.822	14.327	0.793
	732	1.947	1.967	2.807	2.273	15.23	0.603
	733	2.259	2.284	3.039	2.551	13.675	0.765
	734	2.004	2.026	2.884	2.325	14.918	0.861
	735	2.321	2.324	3.168	2.632	14.927	0.743
	736	2.231	2.247	3.077	2.541	15.183	0.544
	737	2.058	2.075	3.009	2.419	14.638	0.743
	738	1.925	1.944	2.9	2.293	13.906	0.65
	739	2.328	2.35	3.142	2.637	15.748	0.765
	740	2.824	2.83	3.572	3.104	14.543	1.035
	741	2.456	2.465	3.246	2.762	15.338	0.84
	742	2.497	2.517	3.259	2.794	15.717	0.72
	743	2.609	2.618	3.323	2.872	14.956	0.91
	744	2.373	2.38	3.19	2.683	14.851	0.758
	745	2.023	2.048	2.899	2.347	15.556	0.811
	746	2.162	2.174	3.039	2.495	14.908	0.791
	747	2.006	2.026	2.905	2.342	15.02	0.886
	748	2.022	2.043	2.912	2.354	16.189	0.883
	749	2.035	2.043	2.946	2.37	14.075	0.802
	750	2.012	2.028	2.912	2.35	14.762	0.768
	751	2.278	2.289	3.156	2.609	14.662	0.911
	752	2.152	2.175	3.033	2.491	16.24	0.755
	753	2.071	2.089	2.937	2.387	14.451	1.03
	754	2.588	2.611	3.322	2.862	15.509	0.782
	755	2.971	2.983	3.64	3.209	15.431	0.96
	756	2.792	2.802	3.539	3.073	15.792	0.963
	757	2.953	2.964	3.62	3.182	16.677	0.843
	758	2.367	2.379	3.152	2.651	14.678	0.834
	759	2.381	2.391	3.141	2.661	15.812	0.742
	760	1.876	1.899	2.737	2.183	14.895	0.849
	761	2.037	2.058	2.86	2.316	14.369	0.829
	762	1.994	2.016	2.819	2.28	14.942	0.981
	763	2.162	2.185	2.951	2.45	15.155	0.835
	764	2.222	2.239	3.043	2.519	14.005	0.743
	765	2.28	2.305	3.108	2.595	16.158	0.794
	766	2.188	2.209	3.004	2.489	16.168	0.863
	767	1.84	1.859	2.799	2.206	13.459	0.826
	768	2.296	2.315	3.102	2.594	15.287	0.864
	769	2.486	2.502	3.258	2.775	15.293	1.025
	770	1.889	1.922	2.845	2.271	15.518	0.804
	771	1.818	1.839	2.816	2.202	14.716	0.924
	772	1.974	1.994	2.951	2.354	15.433	1.012
	773	1.966	1.991	2.917	2.331	14.997	0.775
	774	2.299	2.316	3.155	2.631	14.211	0.623
	775	2.181	2.193	3.042	2.49	13.939	0.699
	776	2.45	2.468	3.258	2.752	14.829	0.619
	777	2.668	2.688	3.381	2.926	16.071	0.811
	778	2.946	2.955	3.656	3.202	16.338	0.713
	779	2.193	2.204	3.055	2.51	15.81	0.793
	780	2.345	2.36	3.152	2.643	14.815	0.799
	781	2.277	2.298	3.074	2.57	15.671	0.701
	782	1.983	1.999	2.892	2.325	16.122	0.664
	783	1.834	1.843	2.787	2.182	14.974	0.676
	784	1.69	1.716	2.667	2.051	14.782	0.911
	785	1.614	1.643	2.656	2.009	14.715	0.784
	786	1.892	1.907	2.771	2.221	15.348	0.86
	787	2.018	2.043	2.862	2.338	14.219	0.907
	788	1.872	1.881	2.822	2.244	14.756	0.773
	789	1.635	1.658	2.644	2.028	14.656	1.017
	790	1.638	1.655	2.678	2.036	14.868	0.921
	791	1.753	1.77	2.711	2.111	15.147	0.94
	792	1.926	1.945	2.846	2.266	15.192	0.838
	793	1.652	1.678	2.643	2.031	14.01	0.897
	794	1.819	1.841	2.706	2.15	15.357	1.19
	795	1.974	1.997	2.817	2.284	15.216	0.917
	796	1.64	1.662	2.677	2.029	14.861	0.833
	797	1.943	1.964	2.851	2.289	14.849	0.887
	798	2.252	2.271	3.122	2.59	14.303	0.948
	799	2.05	2.081	2.907	2.379	13.572	0.723
	800	2.06	2.082	2.945	2.408	13.818	0.601
	801	1.824	1.854	2.765	2.189	14.367	0.729
	802	1.891	1.902	2.811	2.239	12.864	0.654
	803	1.765	1.778	2.771	2.151	13.319	0.918
	804	1.742	1.758	2.745	2.12	13.256	0.801
	805	1.663	1.681	2.7	2.058	13.39	0.874
	806	1.979	2.005	2.886	2.32	12.456	0.751
	807	1.896	1.918	2.859	2.267	12.558	0.795
	808	1.55	1.579	2.646	1.981	12.955	0.773
	809	1.72	1.738	2.669	2.067	13.033	0.74
	810	1.801	1.826	2.809	2.199	12.45	0.812
	811	1.871	1.893	2.806	2.229	13.317	0.809
	812	1.865	1.881	2.798	2.216	12.339	0.719
	813	2.022	2.043	2.875	2.345	13.468	0.807
	814	1.725	1.754	2.669	2.096	12.626	0.795
	815	1.885	1.912	2.782	2.244	12.603	0.668
	816	1.634	1.657	2.626	2.024	12.867	0.707
	817	1.762	1.781	2.73	2.139	13.34	0.708
	818	1.626	1.642	2.62	2.01	13.816	0.804
	819	1.654	1.665	2.633	2.029	14.192	0.714
	820	1.838	1.856	2.771	2.21	14.401	0.782
	821	1.675	1.691	2.666	2.069	13.482	0.754
	822	1.484	1.515	2.476	1.875	13.728	0.725
	823	1.458	1.486	2.51	1.878	13.619	0.656
	824	1.64	1.662	2.6	2.013	13.67	0.624
	825	1.613	1.639	2.592	2.006	14.635	0.648
	826	1.595	1.611	2.578	1.978	13.974	0.704
	827	1.423	1.453	2.485	1.848	14.091	0.695
	828	1.715	1.741	2.664	2.071	14.25	0.672
	829	1.605	1.624	2.636	2.009	13.942	0.807
	830	1.741	1.763	2.656	2.081	13.983	0.84
	831	1.511	1.521	2.553	1.918	14.858	0.667
	832	1.754	1.777	2.677	2.1	14.484	0.686
	833	2.038	2.047	2.916	2.372	13.815	0.708
	834	1.587	1.611	2.575	1.956	13.681	0.687
	835	1.815	1.834	2.726	2.153	14.563	0.866
	836	1.95	1.973	2.843	2.289	13.638	0.937
	837	1.736	1.756	2.743	2.121	13.853	1.017
	838	1.605	1.627	2.599	1.984	14.145	0.84
	839	1.724	1.748	2.719	2.106	13.195	0.661
	840	2.009	2.018	2.925	2.351	13.583	0.699
	841	1.938	1.953	2.857	2.294	14.806	0.616
	842	1.906	1.93	2.86	2.279	15.431	0.708
	843	2.354	2.365	3.202	2.692	15.318	0.738
	844	2.165	2.176	3.089	2.533	15.661	0.691
	845	2.004	2.024	2.946	2.366	14.875	0.625
	846	2.014	2.034	2.906	2.366	14.681	0.611
	847	1.821	1.842	2.85	2.229	14.003	0.878
	848	2.047	2.06	2.959	2.396	14.134	0.863
	849	2.012	2.027	3.001	2.401	14.247	0.843
	850	1.888	1.896	2.85	2.259	14.605	0.804
	851	1.962	1.98	2.897	2.324	14.872	0.847
	852	1.816	1.83	2.838	2.213	14.241	0.921
	853	2.028	2.04	3	2.419	14.156	0.819
	854	1.939	1.954	2.908	2.319	14.9	0.969
	855	1.767	1.776	2.798	2.17	13.667	0.785
	856	1.783	1.801	2.803	2.195	14.758	0.832
	857	2.093	2.101	2.994	2.449	14.931	0.876
	858	1.907	1.922	2.885	2.289	14.423	0.765
	859	1.645	1.67	2.701	2.077	14.225	0.799
	860	1.779	1.803	2.796	2.185	14.265	0.925
	861	1.852	1.874	2.804	2.225	15.508	0.81
	862	1.962	1.982	2.964	2.365	15.176	0.895
	863	2.221	2.236	3.07	2.553	15.257	0.834
	864	2.06	2.092	2.962	2.424	14.46	0.721
	865	2.341	2.354	3.163	2.661	14.697	0.685
	866	1.934	1.953	2.85	2.289	14.934	0.701
	867	2.029	2.052	2.889	2.363	15.182	0.672
	868	2.069	2.089	2.986	2.425	15.292	0.724
	869	2.263	2.276	3.083	2.567	15.139	0.742
	870	2.17	2.189	3.066	2.515	14.625	0.637
	871	2.049	2.06	2.955	2.394	14.092	0.595
	872	1.868	1.895	2.81	2.226	13.499	0.783
	873	2.062	2.084	2.95	2.406	13.794	0.718
	874	2.089	2.116	2.985	2.42	14.44	0.694
	875	2.074	2.094	3.013	2.431	12.967	0.73
	876	2.022	2.046	2.932	2.382	14.417	0.607
	877	2.191	2.207	3.076	2.526	13.7	0.724
	878	1.802	1.835	2.784	2.174	13.844	0.907
	879	1.996	2.014	2.922	2.351	13.744	0.649
	880	2.31	2.322	3.12	2.613	13.915	0.721
	881	2.039	2.053	2.971	2.392	14.436	0.7
	882	2.369	2.382	3.239	2.702	13.653	0.708
	883	1.889	1.906	2.871	2.261	13.737	0.911
	884	2.136	2.154	3.092	2.501	14.021	0.674
	885	2.087	2.115	3.043	2.458	13.289	0.8
	886	1.964	1.987	2.94	2.344	14.112	1.069
	887	1.55	1.578	2.664	1.982	14.184	1.013
	888	1.677	1.703	2.748	2.102	13.634	0.759
	889	1.828	1.851	2.895	2.256	13.765	0.64
	890	1.738	1.752	2.812	2.161	13.376	0.68
	891	2.008	2.037	2.953	2.379	14.892	0.758
	892	1.473	1.504	2.589	1.917	14.206	0.792
	893	2.281	2.299	3.167	2.616	14.384	1.022
	894	2.144	2.155	3.07	2.496	14.481	1.104
	895	2.523	2.546	3.294	2.816	15.214	0.845
	896	2.787	2.8	3.541	3.073	15.624	0.807
	897	3.095	3.095	3.805	3.371	15.836	0.838
	898	2.695	2.705	3.515	3.02	14.102	0.912
	899	2.024	2.035	2.985	2.401	13.789	1.044
	900	2.078	2.097	3.025	2.444	13.675	0.924
	901	2.05	2.067	3.027	2.44	14.035	0.847
	902	2.187	2.203	3.081	2.533	14.217	0.77
	903	2.626	2.639	3.408	2.926	14.761	0.859
	904	2.285	2.297	3.147	2.623	14.722	0.879
	905	2.237	2.249	3.111	2.572	14.007	1.136
	906	1.946	1.965	2.892	2.321	13.353	0.797
	907	1.911	1.934	2.891	2.294	14.166	0.907
	908	2.269	2.286	3.172	2.62	14.435	0.885
	909	2.077	2.101	2.984	2.423	13.953	0.702
	910	2.015	2.039	2.928	2.365	14.204	0.9
	911	1.952	1.979	2.913	2.331	14.42	0.83
	912	1.717	1.738	2.691	2.07	13.629	1.041
	913	2.033	2.043	2.973	2.391	14.874	0.8
	914	1.875	1.892	2.765	2.202	14.628	0.676
	915	1.81	1.838	2.714	2.144	14.363	0.728
	916	1.798	1.829	2.735	2.158	15.127	0.762
	917	1.896	1.914	2.81	2.236	14.636	0.631
	918	1.711	1.74	2.741	2.106	14.094	0.818
	919	1.97	1.986	2.853	2.296	14.462	0.751
	920	2.157	2.173	3.026	2.474	13.732	0.771
	921	2.016	2.036	2.906	2.349	14.791	0.803
	922	2.575	2.589	3.376	2.871	15.357	0.668
	923	2.711	2.717	3.481	2.989	15.342	0.668
	924	2.096	2.109	2.994	2.42	14.371	0.661
	925	1.931	1.949	2.869	2.288	13.844	0.767
	926	2.152	2.169	3.035	2.49	14.125	0.747
	927	1.825	1.83	2.909	2.253	13.492	0.839
	928	2.248	2.263	3.137	2.601	13.921	0.689
	929	2.184	2.198	3.129	2.557	14.155	0.724
	930	1.922	1.934	2.93	2.324	13.53	0.665
	931	2.091	2.098	3.065	2.473	13.82	0.702
	932	2.307	2.318	3.24	2.684	13.55	0.792
	933	2.335	2.345	3.26	2.706	13.528	1.102
	934	2.446	2.459	3.355	2.81	13.901	0.798
	935	2.35	2.364	3.292	2.74	14.286	0.851
	936	2.561	2.558	3.468	2.934	14.358	0.866
	937	2.209	2.204	3.202	2.612	14.155	0.785
	938	2.226	2.221	3.156	2.602	15.104	0.716
	939	2.165	2.173	3.078	2.53	14.196	0.771
	940	2.207	2.2	3.084	2.559	13.726	0.643
	941	2.073	2.077	3.019	2.449	13.939	0.722
	942	1.769	1.785	2.822	2.206	13.753	0.699
	943	2.167	2.174	3.146	2.569	13.867	0.678
	944	1.745	1.764	2.803	2.18	13.248	0.808
	945	1.89	1.907	2.872	2.27	13.809	0.716
	946	2.241	2.255	3.169	2.622	14.574	0.697
	947	1.793	1.806	2.813	2.191	14.122	0.746
	948	2.252	2.258	3.188	2.625	14.857	0.758
	949	1.959	1.968	2.976	2.377	14.417	0.696
	950	1.771	1.773	2.847	2.217	14.094	0.622
	951	1.73	1.736	2.801	2.156	14.126	0.756
	952	2.04	2.048	3.033	2.439	14.141	0.62
	953	2.035	2.04	2.996	2.41	14.195	0.773
	954	2.076	2.087	3.034	2.451	13.854	0.681
	955	2.191	2.191	3.149	2.579	13.848	0.81
	956	2.026	2.033	3.002	2.425	13.504	0.796
	957	1.584	1.588	2.723	2.04	13.351	0.753
	958	1.883	1.889	2.916	2.306	14.03	0.706
	959	1.832	1.844	2.891	2.266	13.021	0.678
	960	1.458	1.476	2.615	1.933	13.807	0.696
	961	1.742	1.763	2.758	2.146	13.482	0.673
	962	1.902	1.922	2.873	2.287	13.587	0.688
	963	1.714	1.726	2.753	2.13	13.505	0.659
	964	1.581	1.582	2.638	2.002	13.115	0.834
	965	1.465	1.494	2.549	1.903	14.216	0.675
	966	1.822	1.827	2.827	2.22	11.374	0.746
	967	2.144	2.154	3.003	2.464	13.41	0.838
	968	2.316	2.33	3.126	2.619	14.679	0.689
	969	1.696	1.724	2.662	2.075	13.224	0.694
	970	1.694	1.712	2.65	2.056	13.641	0.685
	971	1.995	2.015	2.895	2.353	12.923	0.698
	972	1.573	1.593	2.679	2.022	13.365	0.837
	973	1.723	1.725	2.819	2.16	13.168	0.743
	974	1.948	1.946	2.953	2.357	13.099	0.693
	975	1.723	1.732	2.758	2.133	14.034	0.924
	976	1.98	1.985	2.957	2.375	13.787	0.672
	977	2.051	2.06	2.958	2.4	13.729	0.709
	978	2.348	2.349	3.257	2.715	14.596	0.944
	979	2.347	2.365	3.198	2.689	14.869	0.955
	980	1.908	1.924	2.909	2.311	14.504	0.819
	981	1.932	1.943	2.911	2.326	14.445	0.884
	982	2.127	2.149	2.989	2.472	13.699	0.878
	983	2.291	2.296	3.152	2.632	14.275	0.804
	984	1.433	1.454	2.586	1.903	13.783	0.689
	985	2.12	2.142	3.034	2.479	14.023	0.753
	986	2.113	2.125	3.031	2.469	14.975	0.704
	987	1.991	2.007	2.947	2.356	13.201	0.643
	988	1.753	1.766	2.771	2.156	13.492	0.768
	989	1.617	1.613	2.711	2.051	13.259	0.754
	990	1.855	1.857	2.852	2.241	13.957	0.699
	991	1.893	1.902	2.894	2.298	15.536	0.812
	992	1.915	1.932	2.885	2.312	14.544	0.709
	993	2.086	2.098	2.992	2.437	14.778	0.698
	994	2.051	2.055	2.975	2.411	12.994	0.794
	995	1.994	2	2.935	2.378	14.188	0.854
	996	1.939	1.944	2.921	2.335	13.094	0.703
	997	1.742	1.747	2.788	2.157	14.701	0.63
	998	2.012	2.012	2.96	2.389	13.519	0.71
	999	1.527	1.541	2.633	1.968	13.978	0.705
	1000	1.9	1.903	2.915	2.297	13.587	0.693

## Sheet: CID443648
	frame#	Prot_CA	Prot_Backbone	Prot_Sidechain	Prot_All_Heavy	Lig_wrt_Protein	Lig_wrt_Ligand
	0	0	0	0	0	0	0
	1	1.159	1.174	1.684	1.333	1.862	0.577
	2	1.373	1.387	1.908	1.545	2.091	0.552
	3	1.12	1.141	1.863	1.398	2.91	0.416
	4	1.725	1.734	2.241	1.898	2.749	0.434
	5	1.918	1.922	2.421	2.089	2.219	0.496
	6	1.812	1.816	2.397	2.024	2.388	0.578
	7	1.518	1.528	2.17	1.736	2.576	0.39
	8	1.97	1.977	2.55	2.172	2.449	0.369
	9	2.684	2.687	3.161	2.84	1.76	0.489
	10	2.358	2.356	2.932	2.569	1.291	0.679
	11	2.476	2.492	3.051	2.688	1.348	0.689
	12	1.693	1.716	2.431	1.957	1.531	0.642
	13	1.204	1.229	2.075	1.531	2.02	0.825
	14	1.421	1.444	2.207	1.701	2.758	0.982
	15	1.393	1.419	2.177	1.68	2.133	0.777
	16	1.43	1.459	2.205	1.719	1.884	0.619
	17	1.319	1.353	2.121	1.624	2.085	0.539
	18	1.621	1.64	2.385	1.904	2.228	0.424
	19	1.623	1.656	2.402	1.928	2.656	0.637
	20	1.368	1.409	2.196	1.669	2.1	0.387
	21	1.649	1.677	2.358	1.898	2.44	0.643
	22	1.518	1.555	2.289	1.79	1.336	0.495
	23	1.657	1.685	2.373	1.922	2.043	0.711
	24	1.878	1.909	2.592	2.146	3.093	0.839
	25	1.297	1.338	2.233	1.664	3.768	1.32
	26	1.552	1.592	2.271	1.802	3.829	1.357
	27	1.493	1.539	2.334	1.817	4.36	1.275
	28	1.38	1.431	2.258	1.718	4.133	0.925
	29	1.298	1.345	2.167	1.626	2.859	0.739
	30	1.406	1.452	2.208	1.695	3.336	1.164
	31	1.181	1.231	2.056	1.519	3.479	0.94
	32	1.196	1.232	2.074	1.518	3.772	1.05
	33	1.495	1.526	2.274	1.772	4.142	0.796
	34	1.686	1.711	2.411	1.933	5.21	0.606
	35	1.772	1.81	2.557	2.054	4.044	0.72
	36	1.682	1.711	2.464	1.963	2.937	0.804
	37	1.423	1.452	2.327	1.746	3.132	0.62
	38	1.531	1.559	2.368	1.844	3.349	1.267
	39	1.707	1.741	2.451	1.976	4.605	0.873
	40	1.775	1.793	2.578	2.072	4.279	0.868
	41	1.565	1.591	2.424	1.88	5.492	0.851
	42	2.026	2.026	2.765	2.29	4.541	1.582
	43	2.22	2.232	2.841	2.444	4.429	1.833
	44	2.581	2.593	3.161	2.792	4.698	2.24
	45	2.253	2.262	2.874	2.468	6.118	2.037
	46	1.811	1.833	2.562	2.083	5.563	2.074
	47	2.445	2.454	3.019	2.636	5.283	1.365
	48	2.066	2.077	2.755	2.301	3.544	1.725
	49	2.054	2.062	2.784	2.316	3.739	1.735
	50	2.054	2.071	2.746	2.286	3.634	1.587
	51	1.862	1.877	2.65	2.155	3.388	1.715
	52	1.737	1.759	2.584	2.054	3.975	1.551
	53	1.681	1.698	2.531	1.999	3.324	1.761
	54	1.62	1.646	2.481	1.948	3.793	1.763
	55	1.639	1.662	2.545	1.979	3.143	1.875
	56	1.466	1.49	2.394	1.815	3.276	1.82
	57	1.894	1.916	2.662	2.17	3.219	1.753
	58	1.714	1.737	2.551	2.028	3.176	1.838
	59	1.681	1.706	2.549	2.009	3.648	1.746
	60	2.05	2.063	2.822	2.338	3.669	1.844
	61	1.715	1.746	2.543	2.025	4.252	1.634
	62	1.569	1.602	2.482	1.93	3.361	1.503
	63	1.595	1.62	2.499	1.937	3.368	1.737
	64	1.61	1.647	2.464	1.94	3.421	1.754
	65	1.789	1.807	2.659	2.115	3.777	1.767
	66	1.544	1.556	2.534	1.927	3.421	1.903
	67	1.537	1.563	2.441	1.893	3.089	1.896
	68	1.826	1.857	2.626	2.124	3.389	1.561
	69	1.454	1.484	2.406	1.832	3.267	1.676
	70	1.897	1.915	2.669	2.183	3.746	1.572
	71	1.702	1.736	2.553	2.029	3.162	1.938
	72	2.05	2.071	2.744	2.287	3.469	1.762
	73	2.007	2.035	2.751	2.291	3.585	1.77
	74	1.531	1.564	2.445	1.888	4.039	1.698
	75	1.899	1.921	2.637	2.166	3.264	1.757
	76	2.095	2.114	2.792	2.346	3.793	1.798
	77	1.808	1.841	2.644	2.119	3.453	1.817
	78	1.358	1.393	2.321	1.727	3.306	1.764
	79	1.239	1.284	2.223	1.633	2.859	1.642
	80	1.404	1.433	2.372	1.778	3.032	1.746
	81	1.429	1.459	2.351	1.783	3.244	1.748
	82	1.619	1.641	2.506	1.951	3.716	1.6
	83	1.82	1.843	2.582	2.091	3.269	1.703
	84	1.856	1.877	2.613	2.126	3.056	1.817
	85	1.744	1.754	2.605	2.059	3.173	1.687
	86	1.886	1.897	2.751	2.209	3.505	1.742
	87	2.174	2.18	2.978	2.467	3.265	1.641
	88	2.36	2.372	3.086	2.611	3.677	1.686
	89	1.968	1.978	2.793	2.26	3.436	1.838
	90	1.999	2.016	2.754	2.27	2.821	1.877
	91	1.946	1.968	2.737	2.223	3.119	1.629
	92	2.008	2.015	2.801	2.287	3.328	1.606
	93	1.556	1.579	2.518	1.919	3.212	1.653
	94	1.472	1.485	2.484	1.857	3.279	1.658
	95	1.562	1.582	2.542	1.952	2.876	1.787
	96	1.688	1.706	2.559	2.011	3.171	1.858
	97	1.73	1.756	2.612	2.053	3.272	1.742
	98	1.923	1.942	2.68	2.199	3.257	1.658
	99	1.727	1.736	2.634	2.067	3.089	1.695
	100	2.03	2.037	2.85	2.341	3.053	1.853
	101	2.408	2.414	3.124	2.681	3.644	1.843
	102	1.919	1.93	2.764	2.238	3.203	1.694
	103	1.869	1.884	2.776	2.23	3.272	1.785
	104	1.914	1.917	2.762	2.253	3.841	1.701
	105	2.074	2.08	2.855	2.377	3.892	1.516
	106	2.045	2.062	2.878	2.367	3.997	1.564
	107	1.924	1.929	2.794	2.263	3.629	1.664
	108	1.874	1.887	2.801	2.249	3.538	1.692
	109	2.052	2.051	2.92	2.38	3.918	1.552
	110	1.715	1.72	2.742	2.13	3.748	1.642
	111	2.089	2.096	2.963	2.437	3.444	1.934
	112	1.605	1.611	2.65	2.027	3.755	1.693
	113	2.095	2.106	2.95	2.427	3.872	1.681
	114	1.856	1.873	2.797	2.228	3.114	1.702
	115	1.904	1.914	2.805	2.249	3.52	1.858
	116	1.952	1.954	2.839	2.294	3.663	1.735
	117	1.833	1.851	2.763	2.19	3.391	1.808
	118	1.847	1.863	2.765	2.206	3.097	1.813
	119	1.911	1.927	2.788	2.24	3.213	1.849
	120	1.526	1.529	2.544	1.922	3.578	1.58
	121	1.674	1.686	2.629	2.042	3.462	1.836
	122	2.113	2.115	2.916	2.4	3.721	1.737
	123	1.681	1.686	2.661	2.078	4.474	1.665
	124	1.722	1.735	2.652	2.09	3.343	1.682
	125	1.673	1.687	2.562	2.012	3.844	1.643
	126	1.621	1.629	2.599	2.001	3.963	1.903
	127	1.596	1.615	2.628	2.001	3.755	1.731
	128	2.079	2.086	2.905	2.372	3.712	1.689
	129	2.113	2.119	2.902	2.412	3.327	1.722
	130	2.01	2.03	2.873	2.344	3.466	1.743
	131	1.903	1.907	2.792	2.244	3.552	1.903
	132	1.788	1.802	2.699	2.133	3.583	1.664
	133	1.699	1.712	2.665	2.079	3.378	1.769
	134	1.612	1.628	2.593	2.005	3.331	1.715
	135	2.112	2.125	2.861	2.394	3.799	1.57
	136	2.088	2.097	2.879	2.393	3.933	1.433
	137	1.658	1.676	2.599	2.027	3.761	1.386
	138	1.91	1.924	2.804	2.277	5.186	1.842
	139	1.735	1.761	2.64	2.079	5.657	1.579
	140	1.345	1.372	2.431	1.792	4.17	1.395
	141	1.843	1.87	2.704	2.175	4.944	1.29
	142	1.58	1.599	2.562	1.961	5.142	1.195
	143	1.683	1.708	2.629	2.047	5.635	0.935
	144	1.65	1.67	2.581	2.02	5.598	0.624
	145	1.653	1.677	2.597	2.023	4.762	1.079
	146	1.661	1.668	2.618	2.034	4.876	1.109
	147	1.762	1.784	2.66	2.117	5.168	1.223
	148	1.592	1.609	2.55	1.969	5.097	1.542
	149	1.684	1.707	2.585	2.039	5.051	1.491
	150	1.351	1.386	2.361	1.76	4.731	1.022
	151	1.575	1.607	2.543	1.957	4.812	1.433
	152	1.771	1.802	2.646	2.116	5.5	0.983
	153	1.71	1.737	2.601	2.052	4.434	0.951
	154	1.666	1.686	2.594	2.026	5.703	0.908
	155	1.607	1.647	2.562	1.994	5.301	0.93
	156	1.405	1.432	2.434	1.825	5.138	0.789
	157	1.553	1.574	2.538	1.944	5.048	0.976
	158	1.609	1.625	2.521	1.955	4.961	0.786
	159	1.559	1.582	2.514	1.944	4.212	0.706
	160	1.67	1.682	2.543	1.997	4.84	1.106
	161	1.47	1.486	2.488	1.883	5.129	1.228
	162	1.847	1.855	2.733	2.181	6.098	1.488
	163	1.891	1.913	2.745	2.231	5.313	0.755
	164	1.987	2.012	2.812	2.296	6.078	0.62
	165	1.5	1.526	2.478	1.879	6.635	0.637
	166	1.652	1.66	2.608	2.029	6.395	0.575
	167	1.887	1.896	2.789	2.225	5.745	0.601
	168	2.128	2.144	2.932	2.441	6.119	0.825
	169	1.7	1.717	2.616	2.059	5.777	0.585
	170	1.658	1.672	2.609	2.032	5.517	0.773
	171	1.721	1.734	2.699	2.116	5.166	0.844
	172	1.732	1.74	2.696	2.109	5.782	0.835
	173	1.929	1.95	2.81	2.272	5.656	0.974
	174	2.06	2.075	2.944	2.42	5.271	1.121
	175	1.73	1.752	2.679	2.12	4.903	1.264
	176	1.649	1.678	2.603	2.034	5.227	1.167
	177	1.916	1.932	2.847	2.289	5.412	1.08
	178	1.63	1.656	2.619	2.036	4.654	1.449
	179	1.544	1.568	2.556	1.971	5.163	1.479
	180	1.884	1.893	2.829	2.279	4.82	1.286
	181	1.913	1.932	2.832	2.29	6.008	1.008
	182	1.73	1.74	2.667	2.113	5.349	1.433
	183	2.021	2.035	2.833	2.347	6.082	1.442
	184	1.717	1.726	2.607	2.072	5.906	1.098
	185	1.72	1.743	2.583	2.062	7	1.085
	186	1.697	1.718	2.58	2.04	6.929	1.04
	187	1.435	1.464	2.351	1.799	6.348	1.58
	188	1.428	1.458	2.347	1.795	7.047	1.109
	189	1.707	1.735	2.602	2.069	7.097	1.494
	190	1.627	1.657	2.545	2.004	6.473	1.455
	191	1.562	1.577	2.527	1.95	6.766	1.392
	192	1.877	1.878	2.76	2.226	6.96	1.516
	193	1.664	1.682	2.657	2.086	6.469	1.292
	194	1.487	1.51	2.479	1.876	6.285	1.512
	195	1.583	1.613	2.519	1.955	6.196	1.367
	196	1.465	1.487	2.469	1.874	5.326	1.816
	197	1.833	1.853	2.723	2.167	6.788	1.57
	198	1.535	1.542	2.533	1.923	6.289	1.729
	199	1.764	1.781	2.712	2.137	5.916	1.649
	200	1.659	1.686	2.632	2.037	6.585	1.861
	201	1.491	1.513	2.491	1.885	6.553	1.796
	202	1.386	1.418	2.445	1.808	7.117	1.505
	203	1.332	1.347	2.442	1.786	7.227	1.633
	204	1.699	1.719	2.654	2.076	7.864	1.664
	205	2.049	2.071	2.848	2.356	8.118	1.655
	206	2.177	2.195	2.964	2.478	9.373	1.749
	207	1.756	1.779	2.68	2.104	9.364	1.743
	208	1.373	1.404	2.409	1.782	11.689	1.092
	209	1.652	1.675	2.613	2.032	11.653	0.902
	210	1.848	1.861	2.753	2.198	11.645	1.744
	211	1.937	1.955	2.819	2.28	11.129	1.65
	212	1.604	1.624	2.572	1.985	9.861	1.361
	213	1.794	1.817	2.672	2.129	11.741	1.519
	214	2.233	2.248	3.013	2.525	11.356	1.36
	215	1.533	1.552	2.494	1.908	10.239	1.623
	216	1.626	1.639	2.574	1.994	10.687	1.549
	217	2.249	2.268	2.944	2.503	10.889	1.219
	218	2.179	2.202	2.933	2.467	11.108	1.198
	219	1.928	1.964	2.696	2.219	10.755	1.735
	220	2.769	2.791	3.388	2.996	11.186	1.095
	221	2.636	2.66	3.298	2.875	11.153	1.327
	222	2.448	2.47	3.088	2.678	10.679	1.434
	223	2.446	2.463	3.133	2.701	10.502	1.649
	224	2.275	2.301	2.963	2.529	10.899	1.403
	225	2.54	2.556	3.168	2.769	10.821	1.164
	226	1.899	1.911	2.712	2.203	9.566	1.603
	227	1.931	1.949	2.725	2.229	9.227	1.314
	228	2.004	2.026	2.767	2.291	10.246	1.486
	229	2.048	2.073	2.824	2.343	11.799	0.855
	230	2.649	2.66	3.321	2.894	12.037	0.818
	231	2.366	2.38	3.087	2.63	10.355	1.414
	232	2.082	2.098	2.802	2.344	12.176	1.703
	233	1.937	1.961	2.717	2.231	11.802	1.399
	234	1.892	1.9	2.689	2.184	10.933	1.557
	235	2.011	2.026	2.788	2.31	12.083	1.542
	236	1.957	1.967	2.752	2.254	10.161	1.713
	237	2.144	2.155	2.928	2.446	7.383	1.94
	238	2.258	2.263	2.996	2.533	7.674	1.587
	239	2.423	2.432	3.123	2.682	7.267	1.588
	240	2.068	2.084	2.852	2.371	8.772	1.773
	241	2.406	2.419	3.074	2.659	7.501	1.408
	242	2.497	2.509	3.153	2.748	7.613	1.685
	243	2.455	2.47	3.106	2.703	6.672	1.79
	244	2.706	2.708	3.357	2.952	7.382	1.67
	245	2.649	2.66	3.299	2.887	7.841	1.508
	246	1.799	1.827	2.678	2.139	7.133	1.864
	247	2.601	2.622	3.267	2.848	7.632	1.573
	248	2.694	2.7	3.368	2.946	8.572	1.155
	249	2.768	2.777	3.353	2.965	8.773	1.031
	250	3.053	3.072	3.603	3.263	6.732	1.63
	251	2.679	2.688	3.326	2.925	8.796	1.528
	252	2.82	2.831	3.42	3.034	7.554	1.565
	253	2.303	2.307	3.052	2.58	7.999	1.805
	254	2.1	2.117	2.955	2.423	7.943	1.558
	255	2.015	2.036	2.807	2.319	8.96	1.249
	256	2.139	2.155	2.977	2.467	9.114	1.073
	257	2.172	2.19	3.05	2.528	8.367	1.66
	258	1.991	2	2.884	2.346	7.364	1.727
	259	2.341	2.359	3.135	2.659	6.769	1.701
	260	1.978	2.001	2.851	2.327	6.971	1.716
	261	2.189	2.201	3.039	2.53	7.013	1.603
	262	2.145	2.163	2.985	2.484	7.293	1.793
	263	2.415	2.422	3.132	2.682	7.311	1.123
	264	2.248	2.269	3.004	2.55	6.575	1.694
	265	2.222	2.242	2.986	2.522	6.52	1.541
	266	2.05	2.061	2.886	2.368	7.525	1.496
	267	2.196	2.204	3.012	2.508	6.952	1.605
	268	1.703	1.73	2.652	2.079	6.735	1.427
	269	2.018	2.037	2.837	2.325	7.827	1.597
	270	2.205	2.214	2.998	2.501	7.012	1.529
	271	2.367	2.379	3.115	2.656	7.184	2.111
	272	2.108	2.124	2.919	2.423	6.795	1.719
	273	2.02	2.037	2.846	2.334	7.101	1.851
	274	1.894	1.913	2.792	2.246	7.245	1.395
	275	1.945	1.955	2.769	2.261	7.831	1.389
	276	2.051	2.063	2.827	2.34	8.088	1.609
	277	1.899	1.914	2.753	2.233	7.449	1.653
	278	1.932	1.949	2.726	2.235	7.59	1.677
	279	1.923	1.942	2.696	2.209	8.592	1.049
	280	1.546	1.573	2.457	1.898	7.386	1.017
	281	1.538	1.559	2.485	1.912	4.829	0.847
	282	1.762	1.772	2.578	2.065	5.13	0.822
	283	1.999	2.013	2.788	2.291	5.076	0.577
	284	1.695	1.71	2.562	2.028	5.379	1.637
	285	1.896	1.91	2.76	2.231	5.215	1.668
	286	1.772	1.779	2.667	2.122	6.326	1.756
	287	1.855	1.869	2.732	2.197	6.561	0.492
	288	1.659	1.671	2.535	2.008	5.926	1.651
	289	1.727	1.738	2.582	2.051	6.011	1.688
	290	2.044	2.056	2.879	2.367	6.77	1.6
	291	1.738	1.754	2.664	2.109	7.469	1.683
	292	1.872	1.889	2.819	2.257	8.046	1.241
	293	1.918	1.931	2.811	2.278	6.361	1.757
	294	1.98	1.995	2.85	2.325	8.322	1.632
	295	1.974	1.989	2.827	2.301	6.29	1.787
	296	2.289	2.298	3.119	2.627	6.245	1.677
	297	2.243	2.262	3.02	2.555	6.466	1.53
	298	2.047	2.065	2.893	2.391	6.589	1.371
	299	2.241	2.264	3.076	2.574	7.211	1.622
	300	2.36	2.379	3.137	2.671	7.096	1.478
	301	2.095	2.119	2.963	2.449	7.693	1.709
	302	2.244	2.258	3.107	2.587	5.95	0.81
	303	1.707	1.728	2.657	2.081	5.728	0.956
	304	2.476	2.488	3.234	2.766	6.057	0.907
	305	2.887	2.896	3.584	3.148	6.506	0.872
	306	2.548	2.549	3.332	2.852	5.781	1.442
	307	2.251	2.267	3.06	2.558	5.687	1.198
	308	2.802	2.813	3.53	3.081	5.676	1.613
	309	2.315	2.322	3.134	2.618	6.265	1.538
	310	2.185	2.206	3.022	2.507	5.786	1.791
	311	2.637	2.645	3.337	2.9	6.648	1.624
	312	2.207	2.224	2.999	2.497	5.923	1.09
	313	2.402	2.42	3.211	2.722	6.241	1.247
	314	2.374	2.389	3.169	2.69	6.069	1.383
	315	2.234	2.248	3.046	2.542	6.525	1.417
	316	2.141	2.151	3.001	2.469	5.949	1.438
	317	1.872	1.873	2.801	2.236	5.39	1.555
	318	2.542	2.553	3.275	2.835	5.683	1.156
	319	2.163	2.178	3.004	2.499	5.748	1.334
	320	2.145	2.166	2.959	2.465	6.147	1.277
	321	1.942	1.967	2.805	2.291	7.243	1.261
	322	2.107	2.115	2.962	2.444	7.585	1.304
	323	2.13	2.139	2.951	2.447	6.266	1.301
	324	2.541	2.553	3.337	2.86	6.154	1.302
	325	2.583	2.604	3.343	2.881	6.464	1.21
	326	2.616	2.626	3.367	2.908	5.614	1.263
	327	2.214	2.23	3.017	2.529	8.361	1.775
	328	1.986	1.998	2.839	2.31	6.535	0.475
	329	1.9	1.912	2.797	2.248	7.243	0.663
	330	1.903	1.922	2.814	2.261	6.504	0.549
	331	1.769	1.779	2.714	2.139	7.734	0.841
	332	1.796	1.803	2.756	2.178	6.818	1.466
	333	2.383	2.387	3.232	2.73	7.32	1.631
	334	2.07	2.085	2.971	2.428	7.653	1.411
	335	2.357	2.358	3.171	2.67	8.817	1.499
	336	2.053	2.065	2.901	2.378	8.495	2.047
	337	2.123	2.137	2.938	2.425	8.028	1.448
	338	1.74	1.756	2.707	2.126	11.454	1.451
	339	1.864	1.881	2.771	2.211	15.75	1.587
	340	1.805	1.82	2.681	2.137	9.85	1.662
	341	1.655	1.662	2.587	2.016	8.859	1.091
	342	1.74	1.752	2.629	2.089	8.702	0.705
	343	2.06	2.088	2.832	2.355	7.393	1.537
	344	2.377	2.386	3.115	2.662	7.145	1.537
	345	2.318	2.332	3.057	2.592	10.253	1.458
	346	2.505	2.52	3.218	2.778	6.078	1.471
	347	2.402	2.41	3.137	2.671	8.49	1.571
	348	2.46	2.47	3.22	2.755	7.693	2.011
	349	1.92	1.924	2.8	2.254	8.069	1.68
	350	1.722	1.731	2.67	2.092	7.092	1.61
	351	1.672	1.695	2.593	2.034	7.179	1.634
	352	2.243	2.254	3.058	2.548	7.101	1.706
	353	2.13	2.14	2.949	2.433	6.784	0.713
	354	1.805	1.831	2.746	2.179	6.617	1.132
	355	2.409	2.416	3.191	2.705	6.886	0.615
	356	1.962	1.982	2.899	2.333	6.597	0.761
	357	1.968	1.986	2.912	2.336	6.321	0.738
	358	2.467	2.478	3.281	2.775	6.636	0.915
	359	2.346	2.357	3.183	2.672	6.627	0.947
	360	2.173	2.183	3.025	2.499	6.719	1.397
	361	2.386	2.406	3.191	2.704	6.982	1.451
	362	2.403	2.412	3.171	2.701	6.717	1.475
	363	2.251	2.262	3.089	2.592	7.773	1.173
	364	2.15	2.166	2.972	2.475	10.436	2.128
	365	2.143	2.165	3.027	2.494	12.269	1.792
	366	2.468	2.484	3.249	2.779	12.952	1.527
	367	2.462	2.485	3.241	2.761	14.659	1.705
	368	1.823	1.843	2.832	2.234	15.254	1.749
	369	2.413	2.423	3.206	2.714	15.159	1.414
	370	2.246	2.25	3.121	2.593	14.913	1.779
	371	2.183	2.191	3.068	2.542	13.132	1.709
	372	2.142	2.16	3.052	2.504	13.723	1.821
	373	2.34	2.352	3.127	2.644	13.113	1.633
	374	2.344	2.363	3.137	2.66	11.976	1.982
	375	2.602	2.609	3.327	2.89	9.706	1.785
	376	2.4	2.406	3.16	2.7	9.258	1.026
	377	1.941	1.951	2.885	2.309	9.531	1.418
	378	2.066	2.085	2.928	2.405	8.545	1.58
	379	2.288	2.3	3.099	2.608	8.599	1.402
	380	1.678	1.696	2.611	2.052	9.091	1.687
	381	2.106	2.117	2.978	2.448	8.458	1.914
	382	2.118	2.136	2.952	2.444	7.616	1.81
	383	2.06	2.078	2.867	2.382	8.927	1.562
	384	2.08	2.089	2.89	2.399	8.621	1.685
	385	1.623	1.64	2.65	2.042	8.581	1.724
	386	2.02	2.023	2.938	2.383	8.091	1.687
	387	1.642	1.655	2.634	2.041	8.511	1.826
	388	2.553	2.568	3.329	2.876	8.101	1.616
	389	1.79	1.809	2.754	2.175	8.253	1.701
	390	1.879	1.898	2.831	2.266	8.375	1.576
	391	2.751	2.762	3.438	3.021	8.666	1.892
	392	1.818	1.824	2.798	2.223	8.351	1.703
	393	1.813	1.826	2.776	2.196	8.172	1.747
	394	1.925	1.934	2.842	2.286	7.715	2.218
	395	2.017	2.025	2.968	2.403	8.16	1.689
	396	1.991	1.989	2.927	2.374	7.855	1.795
	397	1.738	1.74	2.771	2.165	8.271	1.731
	398	1.732	1.739	2.705	2.123	8.321	1.608
	399	2.432	2.44	3.224	2.744	7.654	1.953
	400	1.896	1.909	2.852	2.28	8.539	1.584
	401	2.093	2.104	2.972	2.447	8.689	1.648
	402	1.939	1.946	2.874	2.31	8.141	1.226
	403	2.08	2.093	2.992	2.438	8.459	1.605
	404	2.031	2.048	2.933	2.388	9.174	1.797
	405	1.927	1.945	2.88	2.306	9.324	2.049
	406	2.559	2.563	3.359	2.871	7.665	1.618
	407	2.11	2.12	2.961	2.45	7.759	2.137
	408	2.325	2.332	3.151	2.637	7.742	1.536
	409	2.241	2.26	3.104	2.588	7.721	1.801
	410	2.282	2.296	3.122	2.629	8.567	1.41
	411	2.132	2.14	2.967	2.46	9.044	1.539
	412	1.613	1.632	2.57	1.995	8.497	1.717
	413	2.164	2.176	2.988	2.489	8.205	1.565
	414	2.118	2.137	2.955	2.448	8.451	1.567
	415	2.317	2.333	3.102	2.62	8.687	1.808
	416	1.968	1.985	2.853	2.315	8.171	1.688
	417	1.844	1.869	2.8	2.232	8.276	1.675
	418	2.249	2.259	3.083	2.584	7.949	2.059
	419	1.976	1.991	2.897	2.345	8.13	1.737
	420	2.086	2.095	2.941	2.412	8.475	1.345
	421	2.072	2.089	2.924	2.413	7.497	2.475
	422	2.13	2.14	2.972	2.463	8.148	2.429
	423	2.074	2.092	2.865	2.387	9.478	2.536
	424	1.741	1.753	2.687	2.126	10.448	2.434
	425	1.859	1.865	2.733	2.206	8.894	2.142
	426	1.867	1.88	2.842	2.266	8.03	1.349
	427	1.518	1.538	2.532	1.933	8.215	1.691
	428	1.918	1.934	2.843	2.283	8.643	1.67
	429	1.834	1.852	2.79	2.222	8.771	2.09
	430	2.284	2.291	3.068	2.59	9.566	1.732
	431	2.223	2.238	3.051	2.553	8.569	1.558
	432	1.922	1.934	2.829	2.288	8.664	1.687
	433	2.488	2.501	3.244	2.792	9.002	1.275
	434	2.479	2.493	3.236	2.784	9.181	1.686
	435	2.052	2.065	2.953	2.407	9.053	1.746
	436	1.84	1.86	2.807	2.238	10.004	1.726
	437	1.957	1.972	2.898	2.333	9.45	1.695
	438	1.945	1.965	2.864	2.313	9.054	1.81
	439	2.128	2.141	2.976	2.458	7.718	2.006
	440	2.033	2.049	2.89	2.378	7.517	1.649
	441	1.886	1.903	2.841	2.279	8.346	1.713
	442	2.009	2.029	2.864	2.35	8.613	1.308
	443	2.044	2.05	2.891	2.387	8.747	1.34
	444	2.115	2.122	2.939	2.437	8.119	1.272
	445	2.145	2.15	2.99	2.481	8.346	1.358
	446	2.041	2.065	2.897	2.387	7.647	1.666
	447	1.881	1.891	2.763	2.239	7.546	1.407
	448	2.584	2.585	3.285	2.85	8.537	1.142
	449	2.351	2.366	3.075	2.643	9.874	1.637
	450	2.001	2.018	2.845	2.342	9.708	1.655
	451	2.032	2.039	2.841	2.355	9.197	1.775
	452	1.826	1.841	2.699	2.172	9.585	1.769
	453	1.785	1.794	2.712	2.151	10.045	1.769
	454	1.832	1.838	2.755	2.202	10.043	1.833
	455	1.857	1.866	2.701	2.188	9.541	1.786
	456	1.921	1.936	2.788	2.269	9.362	1.701
	457	2.307	2.323	3.114	2.639	9.057	1.857
	458	1.782	1.804	2.693	2.147	8.579	1.743
	459	1.603	1.629	2.603	2.025	9.392	1.763
	460	1.855	1.874	2.796	2.244	9.213	1.648
	461	2.045	2.049	2.941	2.404	10.105	1.733
	462	1.696	1.718	2.656	2.081	10.654	1.855
	463	1.865	1.877	2.828	2.256	10.677	1.946
	464	1.736	1.757	2.739	2.148	9.524	1.873
	465	1.741	1.764	2.732	2.156	9.663	2.03
	466	1.77	1.785	2.723	2.163	10.025	1.739
	467	1.656	1.688	2.584	2.037	9.863	1.874
	468	1.926	1.947	2.86	2.309	10.419	1.879
	469	1.933	1.948	2.812	2.288	9.263	1.553
	470	2.011	2.034	2.908	2.381	10.37	1.826
	471	1.812	1.84	2.666	2.154	10.494	2.074
	472	2.206	2.232	3.01	2.526	10.114	1.858
	473	2.329	2.34	3.085	2.618	10.3	1.638
	474	2.34	2.348	3.126	2.647	10.779	1.976
	475	2.343	2.355	3.117	2.644	9.335	1.921
	476	2.172	2.183	2.959	2.477	8.726	1.68
	477	2.441	2.453	3.21	2.744	8.205	1.527
	478	2.516	2.523	3.27	2.807	7.961	1.382
	479	2.547	2.548	3.301	2.854	8.227	1.655
	480	2.203	2.211	3.057	2.554	8.818	1.23
	481	2.008	2.012	2.881	2.356	8.896	1.861
	482	1.962	1.978	2.876	2.324	9.657	1.833
	483	1.95	1.963	2.877	2.319	10.298	2.016
	484	1.958	1.979	2.823	2.298	10.506	1.87
	485	2.056	2.075	2.943	2.406	10.505	1.783
	486	1.955	1.967	2.825	2.305	10.4	1.529
	487	2.327	2.334	3.116	2.637	10.711	1.594
	488	2.229	2.242	3.087	2.592	10.209	1.281
	489	2.618	2.622	3.405	2.943	8.916	1.426
	490	2.472	2.483	3.27	2.803	8.132	1.345
	491	2.075	2.09	3.029	2.485	7.923	1.113
	492	1.963	1.978	2.894	2.356	9.164	1.588
	493	2.045	2.056	2.937	2.41	9.018	1.639
	494	2.014	2.035	2.893	2.39	9.761	1.576
	495	2.311	2.328	3.086	2.625	8.459	1.595
	496	2.424	2.435	3.161	2.71	9.138	1.605
	497	2.59	2.601	3.318	2.887	7.961	1.432
	498	2.259	2.28	3.067	2.588	9.122	1.228
	499	2.265	2.277	3.081	2.597	8.854	1.232
	500	2.61	2.619	3.327	2.897	7.607	0.9
	501	2.485	2.488	3.276	2.815	7.508	0.642
	502	2.351	2.362	3.105	2.65	8.066	0.511
	503	2.776	2.786	3.448	3.048	8.31	0.577
	504	2.947	2.951	3.585	3.205	8.918	0.771
	505	2.631	2.648	3.379	2.942	8.284	0.921
	506	2.134	2.143	2.97	2.473	10.43	1.512
	507	2.348	2.351	3.158	2.685	10.285	1.404
	508	2.083	2.1	2.947	2.438	10.249	1.496
	509	1.953	1.968	2.854	2.321	10.296	1.545
	510	2.016	2.025	2.906	2.374	10.263	1.469
	511	1.753	1.777	2.719	2.138	10.102	1.543
	512	1.849	1.861	2.832	2.254	10.385	1.449
	513	2.052	2.066	2.981	2.424	10.486	1.491
	514	2.267	2.28	3.164	2.643	9.385	1.547
	515	1.777	1.79	2.791	2.21	9.968	1.235
	516	1.734	1.758	2.751	2.161	10.672	1.409
	517	1.943	1.963	2.901	2.343	10.254	1.694
	518	2.382	2.4	3.211	2.723	10.711	1.529
	519	2.284	2.309	3.155	2.654	10.433	1.451
	520	2.252	2.268	3.165	2.646	10.46	1.517
	521	2.085	2.079	3.024	2.473	10.905	1.64
	522	2.355	2.362	3.211	2.713	9.805	1.555
	523	2.073	2.091	2.963	2.446	10.401	1.605
	524	1.76	1.785	2.742	2.172	10.83	1.861
	525	1.835	1.852	2.844	2.243	10.667	1.725
	526	1.937	1.97	2.85	2.312	10.943	1.675
	527	1.929	1.951	2.876	2.316	10.268	1.429
	528	2.31	2.334	3.145	2.635	9.957	1.564
	529	2.298	2.311	3.1	2.617	10.056	1.429
	530	2.037	2.06	2.916	2.387	10.622	1.576
	531	1.833	1.854	2.807	2.232	11.659	1.756
	532	1.983	1.997	2.911	2.359	10.858	1.712
	533	2.557	2.576	3.367	2.89	9.728	1.574
	534	2.073	2.094	2.971	2.426	10.888	1.556
	535	1.997	2.014	2.947	2.377	11.208	1.641
	536	1.96	1.979	2.949	2.356	10.738	1.46
	537	1.991	2.005	2.94	2.373	10.23	1.444
	538	2.39	2.406	3.184	2.699	10.403	1.877
	539	2.498	2.508	3.407	2.874	11.166	1.636
	540	1.99	2.005	2.928	2.363	11.199	1.711
	541	2.243	2.256	3.169	2.613	10.469	1.486
	542	2.267	2.286	3.155	2.615	11.045	1.451
	543	1.873	1.898	2.844	2.267	9.808	1.327
	544	2.023	2.049	2.949	2.391	10.025	1.662
	545	1.862	1.88	2.82	2.252	10.272	1.555
	546	1.906	1.927	2.882	2.31	9.94	1.617
	547	2.092	2.12	3.005	2.459	10.395	1.538
	548	1.637	1.661	2.695	2.077	10.579	1.497
	549	2.17	2.174	3.065	2.538	11.092	1.689
	550	2.067	2.077	3.004	2.446	10.108	1.55
	551	2.129	2.146	3.05	2.504	10.573	1.457
	552	2.315	2.333	3.202	2.674	11.233	1.641
	553	2.196	2.215	3.137	2.591	10.264	1.497
	554	2.126	2.145	3.016	2.494	10.291	1.607
	555	2.428	2.453	3.239	2.763	9.937	2.099
	556	2.224	2.245	3.136	2.615	10.181	1.859
	557	2.177	2.184	3.05	2.53	9.853	1.691
	558	1.969	1.988	2.872	2.333	10.916	1.847
	559	1.846	1.873	2.79	2.234	10.312	1.644
	560	1.934	1.955	2.905	2.342	10.481	1.799
	561	1.921	1.93	2.876	2.317	10.576	1.883
	562	2.084	2.09	2.996	2.458	9.961	1.54
	563	1.796	1.813	2.776	2.189	9.646	1.532
	564	2.029	2.044	2.937	2.394	8.558	1.885
	565	1.821	1.841	2.802	2.211	10.492	1.548
	566	1.768	1.785	2.762	2.172	9.775	1.749
	567	1.606	1.638	2.625	2.022	10.414	1.871
	568	1.631	1.644	2.647	2.043	10.257	1.695
	569	1.57	1.59	2.58	1.983	10.48	1.843
	570	1.79	1.805	2.716	2.164	9.883	1.635
	571	1.789	1.806	2.719	2.151	9.937	1.385
	572	1.595	1.627	2.625	2.014	9.795	1.597
	573	1.641	1.657	2.636	2.042	10.945	1.954
	574	1.905	1.918	2.79	2.246	10.902	1.524
	575	1.631	1.639	2.647	2.042	10.993	1.889
	576	1.855	1.857	2.778	2.218	11.291	1.918
	577	1.867	1.884	2.777	2.229	10.936	1.551
	578	1.769	1.787	2.689	2.133	10.815	1.736
	579	1.637	1.651	2.583	2.013	9.906	1.861
	580	1.699	1.72	2.64	2.072	10.387	1.894
	581	1.745	1.756	2.704	2.132	9.108	1.364
	582	1.983	2.001	2.849	2.333	8.977	1.846
	583	1.679	1.705	2.684	2.098	9.692	2.391
	584	1.752	1.77	2.713	2.144	9.527	2.037
	585	2.094	2.111	2.947	2.441	9.45	2.35
	586	1.95	1.963	2.868	2.316	9.109	1.681
	587	2.018	2.029	2.914	2.383	8.994	1.678
	588	1.629	1.642	2.611	2.015	8.712	1.518
	589	1.725	1.739	2.695	2.122	8.396	1.649
	590	1.938	1.951	2.806	2.283	9.37	1.62
	591	1.955	1.969	2.835	2.303	8.837	1.722
	592	1.764	1.778	2.744	2.175	10.165	1.754
	593	1.693	1.719	2.657	2.087	9.968	1.39
	594	2.226	2.243	3.021	2.539	9.644	1.604
	595	1.708	1.717	2.677	2.098	8.528	1.563
	596	1.592	1.603	2.605	2.015	8.292	1.828
	597	1.884	1.896	2.821	2.269	9.591	1.263
	598	2.204	2.216	3.053	2.545	10.229	1.753
	599	2.059	2.068	2.888	2.376	8.828	1.494
	600	2.222	2.229	3.072	2.555	9.159	1.579
	601	2.43	2.437	3.221	2.741	9.193	0.912
	602	2.432	2.446	3.156	2.713	8.885	1.408
	603	1.967	1.985	2.806	2.304	9.094	1.424
	604	1.847	1.854	2.718	2.187	8.822	1.569
	605	1.957	1.961	2.817	2.291	7.991	1.822
	606	1.947	1.961	2.833	2.306	8.352	1.752
	607	1.97	1.984	2.859	2.331	9.053	1.424
	608	1.87	1.885	2.795	2.232	8.02	1.778
	609	1.94	1.958	2.813	2.286	8.639	1.87
	610	2.014	2.026	2.907	2.361	9.106	1.687
	611	2.093	2.1	2.951	2.441	8.791	1.496
	612	1.927	1.946	2.82	2.277	9.898	1.576
	613	1.925	1.941	2.857	2.284	9.919	1.102
	614	2.094	2.106	2.971	2.442	8.826	1.68
	615	1.775	1.785	2.702	2.142	8.801	1.671
	616	1.723	1.742	2.651	2.092	8.837	1.727
	617	1.648	1.665	2.638	2.046	9.022	1.453
	618	1.825	1.835	2.723	2.18	8.696	1.531
	619	1.593	1.612	2.571	1.987	8.499	1.676
	620	1.717	1.738	2.669	2.103	8.878	1.875
	621	2.07	2.09	2.898	2.404	9.345	1.745
	622	2.265	2.279	3.063	2.585	9.411	1.636
	623	2.249	2.252	3.078	2.576	9.24	1.374
	624	2.073	2.083	2.954	2.419	8.212	1.647
	625	2.242	2.256	3.055	2.563	9.084	1.88
	626	1.782	1.79	2.692	2.145	8.376	1.747
	627	2.147	2.161	2.959	2.471	9.53	1.39
	628	2.352	2.359	3.105	2.65	8.805	1.331
	629	2.047	2.056	2.912	2.396	8.728	1.755
	630	1.959	1.966	2.845	2.31	8.778	1.53
	631	1.747	1.757	2.715	2.142	8.917	1.856
	632	1.913	1.919	2.812	2.255	8.046	1.625
	633	1.904	1.907	2.823	2.272	8.815	1.504
	634	2.111	2.116	2.954	2.437	8.078	1.619
	635	1.907	1.915	2.838	2.272	7.794	1.915
	636	2.158	2.163	2.998	2.493	8.195	1.185
	637	1.869	1.879	2.778	2.233	8.062	1.701
	638	2.33	2.336	3.129	2.65	7.753	1.669
	639	2.108	2.113	2.967	2.444	8.053	1.375
	640	2.281	2.298	3.029	2.582	8.218	1.327
	641	2.196	2.203	2.998	2.506	7.91	1.508
	642	2.331	2.34	3.097	2.642	7.813	1.391
	643	1.954	1.962	2.812	2.291	7.95	1.403
	644	2.001	2.006	2.862	2.345	7.926	1.188
	645	2.452	2.462	3.221	2.754	8.347	1.251
	646	2.8	2.799	3.512	3.086	8.839	1.399
	647	2.363	2.37	3.165	2.689	9.181	1.151
	648	2.17	2.173	3.014	2.512	9.42	1.273
	649	2.102	2.112	2.942	2.43	8.823	1.141
	650	2.401	2.408	3.158	2.7	8.446	1.109
	651	2.643	2.653	3.364	2.932	9.339	1.203
	652	2.203	2.209	3.04	2.537	8.49	1.224
	653	2.643	2.653	3.367	2.928	8.639	1.595
	654	2.458	2.474	3.22	2.762	7.982	1.739
	655	2.726	2.725	3.443	3	8.6	1.323
	656	2.762	2.774	3.457	3.04	9.491	1.226
	657	2.659	2.67	3.382	2.942	8.872	0.933
	658	2.188	2.209	2.999	2.509	9.456	0.737
	659	2.409	2.418	3.178	2.713	8.408	0.965
	660	2.136	2.138	2.953	2.458	8.887	0.628
	661	2.165	2.165	2.942	2.454	9.023	0.62
	662	1.751	1.762	2.663	2.114	8.623	0.462
	663	2.621	2.624	3.299	2.886	9.845	0.765
	664	1.795	1.818	2.634	2.112	9.009	0.639
	665	2.525	2.529	3.217	2.792	8.849	0.695
	666	2.271	2.282	3.008	2.559	9.619	1.097
	667	1.513	1.518	2.49	1.907	8.578	1.015
	668	1.739	1.745	2.669	2.098	8.075	0.963
	669	1.936	1.946	2.785	2.269	7.952	1.232
	670	1.67	1.674	2.621	2.05	7.705	1.529
	671	1.968	1.97	2.865	2.333	8.312	1.611
	672	1.568	1.583	2.541	1.956	8.305	1.699
	673	1.663	1.677	2.634	2.049	9.244	1.649
	674	1.761	1.775	2.725	2.153	8.758	1.713
	675	2.538	2.539	3.311	2.844	9.383	1.639
	676	2.076	2.085	2.944	2.417	9.556	1.488
	677	1.886	1.908	2.744	2.223	9.245	1.642
	678	1.725	1.738	2.724	2.134	8.551	1.519
	679	1.972	1.991	2.837	2.316	9.364	1.582
	680	1.949	1.953	2.848	2.31	8.255	1.508
	681	1.684	1.696	2.668	2.078	8.896	1.716
	682	1.861	1.879	2.695	2.201	8.04	1.675
	683	1.468	1.484	2.506	1.9	8.242	1.778
	684	1.937	1.944	2.839	2.302	9.1	1.742
	685	2.052	2.066	2.901	2.399	9.083	2.048
	686	2.155	2.166	2.969	2.474	9.078	1.497
	687	1.608	1.617	2.582	2.016	8.348	2.259
	688	1.607	1.619	2.628	2.027	8.574	1.462
	689	1.627	1.641	2.611	2.026	8.076	1.768
	690	1.452	1.479	2.459	1.866	9.283	1.502
	691	1.668	1.678	2.607	2.043	8.322	1.477
	692	1.717	1.728	2.637	2.076	8.369	1.414
	693	1.87	1.88	2.756	2.228	7.806	1.641
	694	1.859	1.856	2.786	2.233	8.257	1.551
	695	2.311	2.312	3.114	2.62	7.882	1.62
	696	1.988	2	2.866	2.322	8.195	1.373
	697	1.96	1.969	2.841	2.301	7.654	1.718
	698	1.756	1.762	2.708	2.138	7.898	1.749
	699	1.485	1.498	2.476	1.879	7.905	1.662
	700	2.063	2.074	2.881	2.379	7.878	1.749
	701	1.893	1.906	2.782	2.242	7.542	1.918
	702	1.713	1.728	2.612	2.059	8.133	1.694
	703	1.91	1.92	2.773	2.242	8.625	1.321
	704	2.278	2.283	3.068	2.595	7.89	1.682
	705	1.635	1.648	2.555	1.995	8.231	1.616
	706	1.621	1.638	2.56	2.002	8.341	1.682
	707	2.144	2.162	2.939	2.454	8.732	1.612
	708	2.275	2.288	3.038	2.581	8.942	1.747
	709	1.979	1.985	2.86	2.334	8.537	1.537
	710	2.172	2.178	2.968	2.492	8.617	1.328
	711	2.486	2.49	3.23	2.791	8.567	2.009
	712	2.413	2.405	3.177	2.705	8.936	1.833
	713	2.288	2.293	3.011	2.567	8.003	1.315
	714	1.847	1.857	2.691	2.166	7.929	1.689
	715	2.113	2.123	2.909	2.411	8.38	1.718
	716	2.181	2.187	2.986	2.488	8.824	1.785
	717	2.254	2.257	3.033	2.552	8.799	1.82
	718	2.218	2.225	3.014	2.524	8.833	1.683
	719	1.78	1.786	2.699	2.133	8.433	1.661
	720	1.802	1.809	2.727	2.159	8.504	1.794
	721	1.88	1.9	2.727	2.207	8.941	1.753
	722	1.507	1.517	2.516	1.908	8.829	1.647
	723	1.699	1.711	2.628	2.069	8.61	1.777
	724	1.751	1.775	2.691	2.126	8.5	1.427
	725	2.005	2.014	2.856	2.328	9.118	1.746
	726	2.012	2.027	2.838	2.33	9.667	1.351
	727	1.702	1.718	2.588	2.048	8.596	1.572
	728	1.951	1.959	2.776	2.262	8.979	1.888
	729	2.05	2.062	2.846	2.358	8.895	1.678
	730	2.087	2.106	2.833	2.375	9.614	1.517
	731	2.289	2.307	3.029	2.569	9.545	1.822
	732	2.364	2.375	3.079	2.63	8.439	1.773
	733	2.317	2.333	3.075	2.606	8.906	1.4
	734	2.395	2.413	3.14	2.683	8.837	1.772
	735	2.594	2.601	3.274	2.857	9.249	1.59
	736	3.04	3.035	3.709	3.294	9.762	1.539
	737	3.152	3.152	3.786	3.407	9.828	1.586
	738	1.964	1.975	2.812	2.303	8.869	1.581
	739	2.04	2.052	2.86	2.357	8.556	1.955
	740	2.174	2.184	2.975	2.485	8.403	1.701
	741	2.057	2.065	2.901	2.395	8.503	1.762
	742	2.304	2.315	3.092	2.604	8.823	1.631
	743	2.23	2.241	3.073	2.57	9.728	1.8
	744	2.184	2.191	3.008	2.501	8.444	1.613
	745	2.186	2.183	3.02	2.502	8.669	1.566
	746	2.41	2.417	3.143	2.699	8.42	1.812
	747	2.179	2.189	2.959	2.479	7.927	1.849
	748	1.802	1.824	2.723	2.173	8.854	1.725
	749	2.531	2.543	3.325	2.849	8.827	1.684
	750	2.135	2.144	2.983	2.466	8.753	1.386
	751	2.363	2.374	3.108	2.652	9.066	1.856
	752	1.912	1.923	2.759	2.25	8.501	1.931
	753	1.895	1.908	2.78	2.248	9.079	1.511
	754	2.75	2.753	3.437	3.014	9.62	1.846
	755	2.209	2.223	3.025	2.534	9.333	1.864
	756	1.996	2.008	2.876	2.348	8.758	1.663
	757	1.68	1.695	2.663	2.096	9.171	1.861
	758	2.063	2.076	2.925	2.413	9.155	1.664
	759	2.12	2.137	2.878	2.414	9.804	1.41
	760	2.502	2.515	3.244	2.795	11.475	1.485
	761	2.402	2.423	3.153	2.699	13.295	2.045
	762	2.529	2.55	3.253	2.821	12.599	2.39
	763	2.062	2.08	2.886	2.387	12.449	2.12
	764	2.01	2.022	2.841	2.345	12.773	1.419
	765	1.96	1.969	2.825	2.31	13.262	1.388
	766	2.22	2.23	3.001	2.528	12.938	1.793
	767	2.238	2.241	2.979	2.52	15.421	1.177
	768	2.262	2.271	3	2.558	17.18	1.129
	769	2.315	2.324	3.069	2.612	18.096	1.053
	770	2.023	2.031	2.917	2.385	15.611	1.538
	771	1.432	1.458	2.441	1.845	15.233	1.851
	772	1.747	1.763	2.665	2.104	15.799	1.501
	773	2.067	2.087	2.888	2.39	16.106	1.378
	774	2.395	2.408	3.122	2.682	22.648	1.619
	775	2.607	2.623	3.259	2.867	20.577	1.518
	776	2.479	2.495	3.169	2.755	20.469	1.674
	777	2.772	2.786	3.404	3.021	21.554	1.751
	778	2.876	2.888	3.507	3.126	21.092	1.748
	779	2.431	2.447	3.163	2.726	23	1.265
	780	1.884	1.897	2.788	2.25	24.386	1.463
	781	1.577	1.595	2.538	1.965	25.242	1.536
	782	2.12	2.135	2.905	2.432	24.739	1.55
	783	1.923	1.937	2.777	2.258	22.152	1.864
	784	2.122	2.136	2.908	2.437	24.221	1.561
	785	2.763	2.771	3.388	3.003	26.994	1.795
	786	2.385	2.397	3.117	2.659	23.139	1.857
	787	2.444	2.458	3.168	2.708	25.79	1.737
	788	2.522	2.535	3.213	2.785	24.976	1.329
	789	2.325	2.337	3.092	2.623	28.689	1.561
	790	2.253	2.263	3.018	2.542	26.58	1.571
	791	2.365	2.373	3.092	2.656	28.366	1.441
	792	2.004	2.033	2.795	2.311	25.958	1.685
	793	2.091	2.107	2.888	2.405	22.957	1.606
	794	1.9	1.913	2.772	2.247	24.158	1.326
	795	2.261	2.278	3.044	2.582	26.298	1.58
	796	2.068	2.08	2.869	2.386	27.219	1.904
	797	2.196	2.199	3.024	2.526	27.731	1.802
	798	2.404	2.417	3.199	2.725	25.055	1.723
	799	2.409	2.421	3.16	2.71	24.952	1.365
	800	1.99	1.992	2.817	2.313	23.878	1.703
	801	1.735	1.759	2.676	2.126	21.501	1.433
	802	2.329	2.343	3.11	2.649	25.144	1.466
	803	2.093	2.11	2.905	2.419	25.503	1.683
	804	1.885	1.899	2.721	2.223	25.966	1.281
	805	1.933	1.95	2.767	2.262	33.274	1.855
	806	1.958	1.967	2.786	2.289	31.412	1.551
	807	2.416	2.42	3.203	2.729	28.958	1.86
	808	2.449	2.464	3.156	2.736	27.088	1.776
	809	2.217	2.229	2.998	2.529	20.786	1.587
	810	2.263	2.276	3.02	2.562	19.227	1.851
	811	2.381	2.393	3.17	2.687	18.242	1.727
	812	2.172	2.171	3.051	2.532	16.827	1.142
	813	2.224	2.228	3.045	2.555	18.218	1.348
	814	2.453	2.461	3.19	2.744	19.397	1.509
	815	2.261	2.275	3.051	2.577	20.211	1.737
	816	2.505	2.515	3.239	2.802	20.369	1.707
	817	2.175	2.174	3.004	2.517	20.331	1.342
	818	1.666	1.675	2.614	2.049	24.168	1.632
	819	1.53	1.549	2.52	1.947	24.15	1.602
	820	1.745	1.761	2.655	2.119	22.483	1.53
	821	1.774	1.784	2.691	2.139	22.703	1.18
	822	2.143	2.156	3.028	2.502	25.796	1.579
	823	2.108	2.127	3	2.468	27.262	1.436
	824	2.152	2.165	2.961	2.466	29.034	1.689
	825	2.379	2.402	3.127	2.669	29.69	1.469
	826	1.907	1.924	2.762	2.241	23.557	1.772
	827	1.749	1.766	2.703	2.135	24.846	1.86
	828	1.819	1.827	2.73	2.185	25.657	1.79
	829	1.782	1.8	2.66	2.145	25.556	1.683
	830	2.047	2.06	2.897	2.374	18.036	1.671
	831	2.048	2.057	2.854	2.36	16.749	1.367
	832	1.941	1.957	2.765	2.265	15.752	1.747
	833	1.613	1.625	2.534	1.982	16.116	1.61
	834	1.966	1.981	2.797	2.302	17.546	1.305
	835	1.84	1.852	2.723	2.179	19.238	1.8
	836	1.984	2.011	2.845	2.325	22.432	2.463
	837	2.103	2.128	2.94	2.431	21.037	2.48
	838	2.3	2.314	3.049	2.587	19.506	1.518
	839	2.381	2.389	3.195	2.697	18.935	1.817
	840	3.378	3.377	3.92	3.57	21.863	1.971
	841	2.978	2.986	3.576	3.206	21.779	2.034
	842	2.813	2.817	3.498	3.078	23.08	1.361
	843	3.031	3.035	3.647	3.257	23.156	1.628
	844	2.421	2.434	3.145	2.694	21.901	1.925
	845	1.898	1.911	2.758	2.235	18.614	1.773
	846	1.873	1.888	2.742	2.212	19.006	0.945
	847	1.397	1.418	2.443	1.832	15.531	1.676
	848	2.438	2.446	3.166	2.726	15.84	1.899
	849	1.637	1.655	2.542	2.004	13.751	1.632
	850	1.852	1.865	2.715	2.179	14.039	1.856
	851	2.286	2.294	3.035	2.564	14.495	1.697
	852	1.951	1.963	2.784	2.27	14.816	1.731
	853	1.997	2.004	2.804	2.296	15.186	1.762
	854	2.449	2.449	3.213	2.735	15.519	1.69
	855	2.002	2.019	2.84	2.328	15.187	1.697
	856	2.446	2.463	3.164	2.725	15.955	1.689
	857	1.726	1.745	2.622	2.07	15.018	1.661
	858	2.271	2.288	3.018	2.55	15.138	1.59
	859	2.044	2.059	2.864	2.366	15.967	1.494
	860	1.951	1.971	2.826	2.308	15.159	1.671
	861	2.366	2.371	3.146	2.673	15.701	1.714
	862	2.12	2.129	2.959	2.442	14.777	1.656
	863	2.172	2.183	2.949	2.461	15.069	1.785
	864	1.853	1.867	2.717	2.181	15.601	1.744
	865	1.983	1.999	2.88	2.346	14.943	1.582
	866	2.451	2.467	3.187	2.734	16.186	1.704
	867	2.806	2.812	3.478	3.067	16.208	1.645
	868	2.084	2.099	2.886	2.387	15.406	1.649
	869	2.366	2.377	3.127	2.653	15.003	1.601
	870	1.917	1.926	2.749	2.251	15.554	1.723
	871	2.199	2.211	2.982	2.511	15.869	1.627
	872	2.185	2.193	2.959	2.48	15.681	1.693
	873	2.072	2.082	2.937	2.42	15.125	1.677
	874	1.649	1.644	2.639	2.039	15.154	1.655
	875	1.814	1.826	2.701	2.168	14.4	1.817
	876	1.905	1.919	2.773	2.236	14.79	1.545
	877	1.873	1.886	2.74	2.211	15.309	1.674
	878	1.999	2.014	2.806	2.295	15.284	1.78
	879	1.922	1.932	2.758	2.254	16.2	1.868
	880	2.272	2.275	2.986	2.533	14.982	1.748
	881	2.268	2.268	3.018	2.543	15.634	1.8
	882	2.271	2.277	3.016	2.547	16.124	1.735
	883	2.134	2.137	2.92	2.433	16.206	1.795
	884	2.04	2.045	2.82	2.334	15.719	1.713
	885	2.251	2.254	2.998	2.535	14.847	1.679
	886	2.189	2.198	2.973	2.493	15.741	1.819
	887	2.037	2.046	2.857	2.353	14.885	1.75
	888	2.113	2.119	2.916	2.42	15.445	1.675
	889	2.116	2.123	2.934	2.432	16.292	1.649
	890	1.865	1.867	2.731	2.196	15.903	1.745
	891	2.239	2.248	2.968	2.508	15.76	1.69
	892	2.312	2.325	3.031	2.592	14.246	1.747
	893	2.139	2.159	2.896	2.435	15.458	1.627
	894	2.025	2.03	2.8	2.323	14.398	1.67
	895	1.849	1.86	2.712	2.19	14.527	1.787
	896	2.104	2.105	2.924	2.417	15.848	1.624
	897	2.162	2.173	2.968	2.49	14.926	1.687
	898	2.581	2.586	3.272	2.845	16.29	1.678
	899	2.258	2.268	3.075	2.581	14.899	1.681
	900	2.177	2.183	2.983	2.501	15.368	1.631
	901	2.435	2.447	3.178	2.732	16.411	1.751
	902	2.257	2.266	3.048	2.563	16.14	1.604
	903	2.072	2.087	2.875	2.38	14.965	1.84
	904	1.808	1.821	2.667	2.153	14.863	1.522
	905	1.904	1.912	2.704	2.217	15.19	1.661
	906	2.291	2.294	3.024	2.573	15.633	1.504
	907	2.336	2.351	3.099	2.641	16.092	1.511
	908	2.654	2.667	3.331	2.922	16.859	1.617
	909	2.681	2.686	3.382	2.964	16.543	1.43
	910	2.85	2.859	3.519	3.118	16.531	1.698
	911	2.386	2.398	3.106	2.675	16.323	1.686
	912	2.651	2.672	3.299	2.922	16.167	1.789
	913	2.517	2.527	3.213	2.796	15.711	1.667
	914	2.142	2.151	2.926	2.461	15.089	1.782
	915	2.255	2.256	3.027	2.557	15.387	1.661
	916	2.393	2.406	3.157	2.7	15.866	1.535
	917	2.38	2.39	3.131	2.671	15.141	1.746
	918	2.244	2.247	3.065	2.574	15.769	1.619
	919	2.323	2.326	3.115	2.642	16.912	1.706
	920	2.421	2.427	3.169	2.714	15.272	1.717
	921	2.023	2.033	2.875	2.361	14.829	1.638
	922	2.131	2.139	3	2.481	14.999	1.786
	923	2.03	2.034	2.929	2.399	15.594	1.676
	924	2.031	2.042	2.907	2.394	15.282	1.727
	925	2.019	2.033	2.882	2.364	15.921	1.579
	926	1.839	1.846	2.735	2.202	14.922	1.756
	927	2.106	2.118	2.956	2.457	15.421	1.741
	928	2.599	2.6	3.316	2.889	15.419	1.736
	929	2.312	2.334	3.046	2.604	16.072	1.665
	930	2.57	2.573	3.275	2.853	16.54	1.693
	931	1.69	1.701	2.629	2.077	15.21	1.61
	932	1.585	1.604	2.57	1.993	15.63	1.632
	933	2.034	2.047	2.908	2.385	15.938	1.772
	934	2.229	2.229	3.02	2.541	16.094	1.645
	935	1.628	1.646	2.588	2.024	15.196	1.585
	936	1.621	1.636	2.597	2.024	13.975	1.713
	937	1.773	1.788	2.658	2.116	15.226	1.603
	938	1.974	1.989	2.826	2.313	14.792	1.763
	939	1.642	1.66	2.593	2.031	15.608	1.513
	940	1.673	1.683	2.635	2.065	14.698	1.687
	941	2.145	2.146	2.928	2.449	15.541	1.641
	942	1.852	1.858	2.755	2.215	15.817	1.367
	943	1.769	1.778	2.702	2.152	15.647	1.482
	944	2.329	2.337	3.122	2.647	16.632	1.572
	945	2.064	2.069	2.918	2.401	16.12	1.691
	946	2.16	2.17	2.969	2.49	15.498	1.674
	947	2.277	2.285	3.062	2.594	15.99	1.759
	948	2.723	2.724	3.418	3.001	15.855	1.554
	949	2.477	2.487	3.237	2.797	15.58	1.673
	950	2.789	2.794	3.499	3.071	15.962	1.769
	951	2.375	2.384	3.113	2.658	15.942	1.749
	952	2.368	2.371	3.171	2.687	14.887	1.813
	953	2.508	2.517	3.217	2.785	15.806	1.836
	954	2.158	2.173	2.934	2.464	14.82	1.705
	955	2.034	2.045	2.884	2.378	14.683	1.788
	956	2.266	2.281	3.055	2.575	14.731	1.61
	957	2.294	2.306	3.094	2.603	15.319	1.841
	958	2.301	2.315	3.123	2.634	15.032	1.694
	959	2.406	2.417	3.186	2.725	15.286	1.728
	960	2.202	2.218	3.048	2.553	15.559	1.627
	961	2.201	2.211	3.02	2.525	15.056	1.685
	962	2.564	2.577	3.303	2.864	15.463	1.76
	963	2.371	2.379	3.125	2.671	15.527	1.708
	964	2.571	2.577	3.292	2.851	15.967	1.842
	965	2.146	2.156	3.008	2.491	14.699	1.637
	966	2.689	2.701	3.383	2.961	15.787	1.729
	967	2.427	2.435	3.195	2.734	15.679	1.69
	968	2.119	2.132	2.976	2.455	15.285	1.667
	969	2.269	2.285	3.062	2.58	15.261	1.712
	970	2.25	2.264	3.083	2.577	15.546	1.571
	971	2.161	2.165	3.005	2.489	15.345	1.716
	972	1.933	1.944	2.841	2.296	14.471	1.591
	973	2.011	2.021	2.874	2.353	16.213	1.726
	974	2.107	2.115	2.921	2.421	16.587	1.593
	975	1.458	1.481	2.488	1.871	14.367	1.607
	976	1.745	1.754	2.695	2.127	14.851	1.67
	977	2.005	2.016	2.883	2.344	15.899	1.636
	978	2.047	2.058	2.908	2.381	14.94	1.751
	979	2.449	2.46	3.226	2.758	15.96	1.649
	980	2.025	2.043	2.894	2.382	14.973	1.712
	981	1.998	2.013	2.829	2.337	15.217	1.628
	982	2.423	2.437	3.175	2.732	16.008	1.857
	983	2.386	2.393	3.16	2.692	15.471	1.755
	984	2.155	2.168	2.917	2.45	15.302	1.638
	985	1.588	1.605	2.547	1.969	14.295	1.688
	986	1.685	1.703	2.609	2.046	15.097	1.789
	987	2.059	2.08	2.829	2.364	14.849	1.777
	988	2.132	2.152	2.929	2.451	14.931	1.634
	989	2.17	2.179	2.949	2.463	15.233	1.698
	990	1.929	1.946	2.726	2.227	14.984	1.75
	991	1.874	1.885	2.691	2.194	15.895	1.546
	992	1.796	1.807	2.667	2.144	16.259	1.541
	993	2.379	2.392	3.104	2.664	16.826	1.584
	994	2.139	2.151	2.933	2.455	16.718	1.672
	995	2.204	2.223	2.943	2.497	15.511	1.65
	996	1.726	1.738	2.634	2.078	14.967	1.693
	997	2.239	2.243	3.007	2.527	14.972	1.668
	998	2.524	2.527	3.204	2.776	15.783	1.668
	999	2.509	2.519	3.208	2.779	16.086	1.661
	1000	1.872	1.888	2.757	2.221	15.055	1.603

## Sheet: CID6249_Control
	frame#	Prot_CA	Prot_Backbone	Prot_Sidechain	Prot_All_Heavy	Lig_wrt_Protein	Lig_wrt_Ligand
	0	0	0	0	0	0	0
	1	1.678	1.7	2.177	1.842	2.499	0.68
	2	1.582	1.604	2.14	1.765	4.155	1.521
	3	1.393	1.422	2.049	1.607	4.304	1.832
	4	1.303	1.327	2.013	1.541	4.344	1.696
	5	2.344	2.359	2.789	2.475	4.121	1.714
	6	1.608	1.633	2.257	1.821	4.603	1.723
	7	2.08	2.095	2.635	2.263	7.685	1.075
	8	1.714	1.741	2.388	1.955	8.445	1.142
	9	2.595	2.617	3.083	2.772	9.711	1.58
	10	1.751	1.773	2.431	1.984	10.455	1.449
	11	1.506	1.529	2.24	1.757	10.3	1.508
	12	1.254	1.287	2.134	1.577	9.699	1.283
	13	1.206	1.236	2.081	1.52	9.756	1.419
	14	1.18	1.213	2.041	1.488	8.871	1.71
	15	1.785	1.811	2.44	2.008	7.36	1.421
	16	1.415	1.453	2.186	1.687	6.586	1.088
	17	1.486	1.519	2.297	1.783	5.89	1.903
	18	1.685	1.71	2.371	1.924	7.93	1.711
	19	1.087	1.121	2.018	1.442	7.153	1.639
	20	1.432	1.466	2.255	1.743	6.398	1.868
	21	1.6	1.634	2.383	1.896	6.477	1.384
	22	1.57	1.609	2.368	1.863	5.884	1.584
	23	1.798	1.824	2.518	2.053	7.568	1.743
	24	1.466	1.495	2.304	1.778	7.653	2.027
	25	1.147	1.185	2.129	1.522	6.875	1.75
	26	1.591	1.62	2.407	1.87	6.719	0.831
	27	1.135	1.173	2.133	1.508	6.555	0.806
	28	1.697	1.723	2.452	1.959	5.077	0.864
	29	1.407	1.451	2.299	1.74	4.554	1.245
	30	1.525	1.548	2.385	1.828	5.995	1.374
	31	1.555	1.574	2.374	1.836	5.877	1.805
	32	1.184	1.225	2.138	1.54	5.66	1.523
	33	1.209	1.244	2.179	1.586	5.746	1.525
	34	1.427	1.466	2.309	1.771	5.452	1.71
	35	1.6	1.624	2.452	1.923	7.339	1.536
	36	1.295	1.332	2.248	1.669	7.701	1.479
	37	1.515	1.547	2.361	1.832	6.815	1.704
	38	1.337	1.371	2.258	1.687	6.737	1.658
	39	1.354	1.388	2.274	1.707	6.897	1.774
	40	1.353	1.389	2.264	1.697	6.345	1.458
	41	1.517	1.542	2.374	1.845	6.941	1.745
	42	1.644	1.667	2.44	1.954	7.958	1.733
	43	1.719	1.739	2.503	2.023	7.162	1.822
	44	1.533	1.558	2.314	1.821	6.895	1.669
	45	1.549	1.587	2.361	1.854	7.182	1.663
	46	1.665	1.691	2.407	1.926	7.085	1.442
	47	1.448	1.479	2.311	1.77	7.256	1.543
	48	1.333	1.361	2.25	1.682	5.555	1.645
	49	1.415	1.443	2.316	1.763	6.427	1.629
	50	1.259	1.287	2.187	1.602	6.317	1.399
	51	1.348	1.372	2.227	1.673	6.928	1.65
	52	1.502	1.537	2.354	1.826	6.449	1.502
	53	1.531	1.544	2.421	1.861	5.054	1.539
	54	1.186	1.214	2.166	1.549	4.972	1.532
	55	1.231	1.252	2.168	1.585	4.096	1.098
	56	1.362	1.397	2.203	1.676	5.987	1.842
	57	1.299	1.339	2.202	1.639	4.26	1.452
	58	1.398	1.417	2.228	1.704	5.55	1.374
	59	1.361	1.377	2.23	1.68	8.548	1.729
	60	1.398	1.426	2.265	1.727	7.567	1.854
	61	1.435	1.455	2.282	1.748	10.135	1.693
	62	1.411	1.435	2.259	1.726	9.652	1.654
	63	1.725	1.753	2.461	1.984	8.455	1.546
	64	1.143	1.182	2.143	1.532	7.059	1.69
	65	1.532	1.559	2.322	1.817	6.21	1.791
	66	1.397	1.419	2.272	1.724	5.686	1.599
	67	1.684	1.703	2.489	1.991	7.66	1.458
	68	1.491	1.524	2.346	1.823	8.811	1.743
	69	1.226	1.259	2.158	1.577	8.711	1.579
	70	1.477	1.52	2.297	1.789	9.51	1.801
	71	1.681	1.714	2.45	1.955	9.523	1.715
	72	1.636	1.656	2.419	1.923	10.602	1.953
	73	1.675	1.699	2.484	1.976	10.303	1.267
	74	1.587	1.617	2.425	1.909	11.286	1.737
	75	1.843	1.87	2.63	2.135	10.56	1.565
	76	1.205	1.236	2.178	1.58	10.933	1.794
	77	1.425	1.455	2.348	1.788	10.338	1.625
	78	1.578	1.613	2.422	1.9	11.34	1.691
	79	1.393	1.421	2.278	1.735	10.831	1.84
	80	1.258	1.303	2.206	1.624	9.228	1.602
	81	1.373	1.407	2.362	1.768	10.002	1.962
	82	1.792	1.815	2.627	2.103	10.601	1.731
	83	1.394	1.423	2.323	1.742	10.032	1.678
	84	1.544	1.567	2.388	1.865	9.57	1.798
	85	1.334	1.353	2.261	1.685	10.107	1.851
	86	1.683	1.714	2.528	2.01	9.779	1.94
	87	1.886	1.909	2.695	2.189	7.292	1.731
	88	1.581	1.619	2.436	1.91	7.652	1.698
	89	1.89	1.911	2.63	2.161	9.38	1.885
	90	1.734	1.763	2.529	2.027	9.26	1.334
	91	2.015	2.044	2.769	2.301	10.946	1.257
	92	1.784	1.815	2.601	2.082	10.694	1.71
	93	1.416	1.455	2.317	1.757	9.614	1.789
	94	1.313	1.34	2.313	1.707	10.737	1.574
	95	1.425	1.456	2.388	1.792	11.79	1.623
	96	1.775	1.804	2.587	2.087	10.586	1.846
	97	1.716	1.747	2.517	2.019	12.077	1.616
	98	1.568	1.605	2.459	1.907	11.444	1.82
	99	1.671	1.703	2.494	1.981	9.983	1.882
	100	1.657	1.689	2.462	1.964	10.447	1.546
	101	1.635	1.663	2.462	1.942	9.93	1.902
	102	1.275	1.312	2.27	1.656	10.749	1.836
	103	1.577	1.594	2.449	1.89	10.545	2.041
	104	1.457	1.49	2.373	1.796	11.236	1.757
	105	1.331	1.367	2.29	1.688	10.505	1.761
	106	1.29	1.328	2.245	1.65	10.037	1.674
	107	1.412	1.446	2.309	1.743	10.947	1.785
	108	2.637	2.648	3.266	2.87	11	1.786
	109	1.684	1.708	2.54	1.992	10.984	1.545
	110	1.269	1.316	2.23	1.643	10.321	1.655
	111	1.281	1.322	2.268	1.666	11.614	1.654
	112	1.562	1.59	2.4	1.867	10.502	1.842
	113	1.447	1.479	2.347	1.785	9.863	1.883
	114	1.356	1.388	2.318	1.724	9.494	1.576
	115	1.547	1.582	2.402	1.861	11.125	1.122
	116	1.26	1.292	2.237	1.632	10.522	1.692
	117	1.161	1.2	2.16	1.543	10.067	1.737
	118	1.322	1.357	2.231	1.653	11.55	1.731
	119	1.346	1.382	2.252	1.675	12.063	1.698
	120	1.472	1.501	2.324	1.776	10.508	2.005
	121	1.694	1.732	2.447	1.971	11.183	1.698
	122	1.773	1.803	2.523	2.042	10.853	1.771
	123	1.882	1.909	2.565	2.118	10.679	1.667
	124	1.334	1.38	2.229	1.655	11.126	1.162
	125	1.755	1.782	2.508	2.015	11.366	1.612
	126	1.796	1.825	2.514	2.068	11.337	1.587
	127	1.381	1.411	2.267	1.715	10.703	1.595
	128	1.433	1.469	2.239	1.725	10.642	1.658
	129	1.38	1.42	2.22	1.682	11.032	1.533
	130	1.933	1.966	2.621	2.176	11.013	1.797
	131	1.348	1.389	2.274	1.721	10.623	1.679
	132	1.375	1.408	2.242	1.697	9.932	1.735
	133	1.441	1.484	2.253	1.745	10.311	1.788
	134	1.608	1.642	2.358	1.879	10.256	1.851
	135	1.55	1.591	2.368	1.854	9.811	1.933
	136	1.362	1.399	2.232	1.686	10.821	1.618
	137	1.55	1.586	2.369	1.852	10.337	1.01
	138	1.456	1.485	2.294	1.761	10.466	1.521
	139	1.572	1.613	2.37	1.866	10.206	1.638
	140	1.73	1.772	2.489	2.008	11.087	1.554
	141	1.467	1.504	2.307	1.769	10.28	1.715
	142	1.468	1.504	2.317	1.771	11.032	1.04
	143	1.307	1.349	2.192	1.634	9.784	0.963
	144	1.28	1.325	2.197	1.628	10.087	1.763
	145	1.356	1.402	2.233	1.692	11.183	1.535
	146	1.429	1.459	2.277	1.737	11.244	1.825
	147	1.83	1.857	2.572	2.095	8.98	1.48
	148	1.322	1.36	2.257	1.671	9.86	1.731
	149	1.236	1.273	2.21	1.619	9.945	0.932
	150	1.503	1.538	2.38	1.834	9.231	1.834
	151	1.66	1.692	2.459	1.948	8.738	1.906
	152	1.606	1.646	2.486	1.944	10.055	1.471
	153	1.609	1.643	2.458	1.938	8.635	1.669
	154	1.481	1.522	2.37	1.824	9.425	1.738
	155	1.506	1.553	2.4	1.85	10.252	1.511
	156	1.778	1.808	2.576	2.076	10.043	1.619
	157	1.569	1.599	2.424	1.896	10.766	1.813
	158	1.528	1.573	2.419	1.872	11.024	1.631
	159	1.544	1.577	2.41	1.864	9.597	1.718
	160	1.571	1.589	2.474	1.92	9.226	1.832
	161	1.704	1.732	2.558	2.021	10.563	1.101
	162	1.714	1.745	2.537	2.022	10.745	1.38
	163	1.506	1.536	2.399	1.853	9.621	1.314
	164	1.655	1.686	2.465	1.957	9.145	1.702
	165	1.284	1.32	2.292	1.667	9.282	1.764
	166	1.611	1.643	2.487	1.948	9.076	2.034
	167	1.505	1.543	2.367	1.835	10.827	1.723
	168	1.46	1.502	2.353	1.801	10.638	1.677
	169	1.873	1.903	2.637	2.157	10.744	1.852
	170	1.818	1.835	2.593	2.099	9.855	1.767
	171	1.863	1.889	2.644	2.154	10.477	1.795
	172	1.578	1.615	2.478	1.936	9.66	1.741
	173	1.651	1.691	2.52	1.995	9.816	1.671
	174	1.798	1.835	2.572	2.094	9.406	1.641
	175	1.926	1.949	2.71	2.218	8.997	1.942
	176	1.511	1.546	2.43	1.867	9.971	1.803
	177	1.566	1.599	2.436	1.9	9.355	1.659
	178	1.736	1.763	2.553	2.048	10.188	1.835
	179	1.76	1.78	2.607	2.085	9.98	1.715
	180	1.994	2.017	2.746	2.265	9.095	1.633
	181	1.878	1.914	2.659	2.162	9.902	1.707
	182	1.512	1.541	2.436	1.865	8.945	1.795
	183	1.823	1.845	2.605	2.117	8.591	1.972
	184	2.378	2.397	3.022	2.623	9.69	1.72
	185	1.496	1.516	2.424	1.847	10.032	1.647
	186	1.766	1.789	2.547	2.059	9.421	1.646
	187	1.688	1.719	2.546	2.018	10.464	1.896
	188	1.639	1.662	2.449	1.946	10.273	1.681
	189	1.534	1.557	2.391	1.859	10.691	1.639
	190	1.708	1.723	2.525	2.024	9.694	1.666
	191	1.779	1.801	2.599	2.087	10.263	1.719
	192	1.854	1.87	2.704	2.173	9.719	1.204
	193	2.049	2.061	2.792	2.332	9.833	1.445
	194	2.019	2.027	2.752	2.287	9.654	1.739
	195	1.62	1.634	2.453	1.929	10.713	1.749
	196	2.338	2.34	3.025	2.6	8.984	1.913
	197	2.481	2.48	3.147	2.739	9.411	1.589
	198	1.841	1.852	2.63	2.142	8.155	1.518
	199	2.269	2.284	2.873	2.487	10.195	1.802
	200	2.13	2.136	2.806	2.375	9.249	1.94
	201	2.38	2.389	3.007	2.608	9.778	1.478
	202	2.234	2.251	2.878	2.473	9.338	1.444
	203	2.164	2.181	2.828	2.408	10.135	1.888
	204	2.309	2.326	2.966	2.553	9.643	2.044
	205	2.657	2.667	3.207	2.853	10.371	1.598
	206	3.049	3.073	3.536	3.226	9.794	1.24
	207	2.71	2.727	3.235	2.898	9.402	1.58
	208	2.346	2.366	2.969	2.574	9.984	1.664
	209	2.214	2.227	2.901	2.481	8.807	1.47
	210	2.411	2.429	3.008	2.641	8.81	1.221
	211	2.501	2.517	3.091	2.729	8.665	1.653
	212	2.374	2.391	3.059	2.647	9.761	1.905
	213	2.426	2.429	3.098	2.685	10.349	1.67
	214	2.468	2.488	3.103	2.715	11.433	1.587
	215	2.075	2.093	2.851	2.389	9.987	1.87
	216	2.243	2.261	2.931	2.522	11.472	1.722
	217	2.309	2.32	2.966	2.568	11.466	1.167
	218	2.065	2.084	2.795	2.346	9.167	1.089
	219	2.233	2.252	2.997	2.531	10.026	1.88
	220	2.327	2.335	3.024	2.585	10.648	1.684
	221	2.263	2.272	2.955	2.517	9.705	1.724
	222	1.902	1.928	2.701	2.21	11.44	1.567
	223	1.931	1.942	2.753	2.248	10.605	1.871
	224	2.244	2.264	2.927	2.503	10.488	1.835
	225	2.391	2.406	3.067	2.645	10.407	1.643
	226	1.888	1.906	2.687	2.203	9.639	1.431
	227	2.088	2.113	2.852	2.393	10.072	1.616
	228	1.915	1.941	2.736	2.24	10.67	1.828
	229	2.095	2.116	2.833	2.388	10.258	1.786
	230	1.769	1.786	2.628	2.117	9.766	1.846
	231	2.215	2.229	2.918	2.487	9.01	1.6
	232	2.54	2.546	3.202	2.79	8.822	1.777
	233	2.417	2.43	3.08	2.67	9.045	1.469
	234	2.087	2.102	2.822	2.38	9.835	1.523
	235	1.797	1.826	2.609	2.133	11.978	1.356
	236	2.156	2.17	2.885	2.447	9.428	1.644
	237	1.864	1.88	2.658	2.189	9.636	1.742
	238	1.872	1.891	2.707	2.216	10.086	1.521
	239	1.572	1.604	2.492	1.96	10.649	1.604
	240	1.904	1.913	2.772	2.261	8.831	1.527
	241	1.87	1.895	2.671	2.196	10.797	1.739
	242	1.731	1.748	2.615	2.095	9.643	1.628
	243	1.546	1.574	2.432	1.904	9.699	1.762
	244	2.026	2.049	2.762	2.315	9.553	2.021
	245	1.71	1.736	2.581	2.064	11.047	1.828
	246	1.837	1.85	2.661	2.154	9.98	1.702
	247	1.52	1.558	2.487	1.913	8.964	1.772
	248	1.828	1.847	2.684	2.162	9.551	1.703
	249	1.832	1.859	2.703	2.185	9.977	1.494
	250	1.647	1.66	2.593	2.044	9.148	1.247
	251	2.292	2.296	3.022	2.583	9.375	1.746
	252	2.146	2.166	2.847	2.423	10.273	1.396
	253	2.033	2.043	2.809	2.325	10.062	1.56
	254	2.623	2.637	3.232	2.853	9.665	1.887
	255	2.132	2.157	2.91	2.443	9.385	1.749
	256	2.103	2.116	2.893	2.407	9.977	1.529
	257	1.893	1.912	2.769	2.244	9.557	1.833
	258	1.868	1.874	2.734	2.201	9.906	1.677
	259	2.089	2.103	2.823	2.368	8.565	2.076
	260	2.031	2.053	2.807	2.331	9.372	1.866
	261	1.901	1.931	2.775	2.246	10.261	1.653
	262	2.29	2.298	3.015	2.568	10.546	1.631
	263	1.949	1.965	2.729	2.254	9.876	1.635
	264	1.883	1.895	2.684	2.19	9.021	1.291
	265	2.051	2.059	2.799	2.333	9.104	1.58
	266	2.05	2.062	2.83	2.35	8.202	1.769
	267	2.673	2.68	3.278	2.896	9.712	1.57
	268	2.513	2.519	3.206	2.785	8.953	2.06
	269	2.428	2.433	3.084	2.672	9.657	1.719
	270	2.592	2.593	3.205	2.813	10.502	1.58
	271	2.508	2.513	3.155	2.744	9.933	1.738
	272	2.228	2.231	2.984	2.514	7.831	2.115
	273	2.163	2.172	2.909	2.434	9.858	1.52
	274	2.197	2.206	2.908	2.474	10.301	1.597
	275	2.49	2.496	3.147	2.739	9.323	1.276
	276	2.24	2.253	2.931	2.501	9.804	1.567
	277	2.479	2.484	3.129	2.726	9.852	1.858
	278	2.308	2.312	2.943	2.539	9.856	1.461
	279	2.543	2.553	3.179	2.777	7.977	1.322
	280	2.411	2.417	3.043	2.644	9.777	1.777
	281	1.953	1.968	2.698	2.239	9.943	1.542
	282	1.855	1.87	2.623	2.142	10.365	1.456
	283	1.884	1.902	2.59	2.143	10.666	1.286
	284	2.058	2.083	2.731	2.3	10.103	1.859
	285	2.383	2.413	3.032	2.63	9.218	2.024
	286	1.842	1.868	2.635	2.141	10.211	1.713
	287	1.54	1.579	2.43	1.88	9.685	2.007
	288	1.717	1.75	2.514	2.005	9.685	1.722
	289	1.883	1.911	2.663	2.173	9.677	1.528
	290	1.743	1.776	2.563	2.054	10.816	1.724
	291	1.973	1.987	2.742	2.268	10.212	1.428
	292	1.685	1.712	2.526	2.013	10.204	1.681
	293	1.515	1.542	2.439	1.882	9.616	1.857
	294	1.989	2.007	2.733	2.271	8.567	1.536
	295	2.098	2.114	2.824	2.366	9.924	1.647
	296	1.881	1.897	2.687	2.188	10.051	1.635
	297	2.125	2.15	2.861	2.408	9.969	1.855
	298	2.025	2.045	2.864	2.356	10.51	1.638
	299	2.028	2.05	2.798	2.325	9.611	1.858
	300	1.882	1.91	2.703	2.199	10.581	1.276
	301	1.896	1.912	2.705	2.199	9.75	1.718
	302	2.127	2.152	2.85	2.402	9.829	1.529
	303	2.348	2.369	2.98	2.584	9.632	2.072
	304	2.005	2.029	2.728	2.283	10.663	1.769
	305	2.087	2.116	2.771	2.335	10.243	1.768
	306	2.078	2.104	2.798	2.347	9.894	1.503
	307	2.241	2.271	2.945	2.506	10.729	1.483
	308	1.942	1.97	2.696	2.223	9.556	1.511
	309	1.733	1.764	2.545	2.043	9.296	1.516
	310	2.035	2.061	2.734	2.289	9.57	1.655
	311	1.903	1.929	2.665	2.198	9.744	1.877
	312	2.048	2.076	2.724	2.299	10.622	1.385
	313	1.725	1.76	2.538	2.046	9.596	1.778
	314	1.52	1.553	2.464	1.906	9.015	1.445
	315	1.8	1.824	2.595	2.116	10.606	1.927
	316	2.048	2.072	2.796	2.328	10.206	1.574
	317	2.16	2.199	2.871	2.438	10.514	1.914
	318	1.997	2.028	2.726	2.267	10.699	1.58
	319	1.915	1.948	2.712	2.231	10.595	1.673
	320	1.917	1.935	2.725	2.227	10.621	1.495
	321	1.996	2.019	2.73	2.272	10.391	1.749
	322	1.956	1.973	2.724	2.248	9.507	1.556
	323	2.003	2.023	2.74	2.283	9.678	1.545
	324	2.109	2.128	2.845	2.382	10.23	1.449
	325	2.472	2.49	3.117	2.718	10.209	1.681
	326	2.154	2.186	2.882	2.442	9.694	1.853
	327	1.716	1.749	2.627	2.08	10.182	1.486
	328	2.072	2.098	2.858	2.382	9.867	1.891
	329	2.033	2.056	2.756	2.3	9.395	1.47
	330	2.373	2.4	3.002	2.606	10.518	1.373
	331	2.07	2.096	2.793	2.333	11.432	1.797
	332	2.054	2.08	2.749	2.31	10.337	1.704
	333	2.208	2.228	2.866	2.452	9.027	1.922
	334	2.113	2.137	2.849	2.385	10.282	1.834
	335	2.022	2.05	2.727	2.286	9.938	1.56
	336	2.118	2.143	2.824	2.38	10.643	1.822
	337	2.294	2.312	2.986	2.554	9.768	1.71
	338	2.051	2.083	2.78	2.328	10.754	1.497
	339	2.297	2.321	2.976	2.55	8.7	1.801
	340	2.258	2.283	2.937	2.51	9.639	1.595
	341	2.167	2.192	2.864	2.427	11.284	1.336
	342	2.375	2.4	3.072	2.646	9.511	1.685
	343	2.482	2.506	3.124	2.725	9.035	1.549
	344	2.652	2.672	3.254	2.874	10.475	1.96
	345	2.364	2.379	3.045	2.628	11.049	1.404
	346	2.41	2.429	3.063	2.654	9.448	1.741
	347	2.145	2.165	2.866	2.405	9.314	1.95
	348	2.168	2.188	2.88	2.427	8.678	1.592
	349	2.24	2.256	2.945	2.494	9.686	1.258
	350	1.885	1.901	2.664	2.169	10.204	0.807
	351	1.61	1.634	2.481	1.938	9.694	1.04
	352	2.303	2.326	2.987	2.55	8.849	0.956
	353	2.178	2.196	2.86	2.43	9.657	1.747
	354	2.197	2.209	2.913	2.474	9.425	1.694
	355	2.644	2.663	3.243	2.869	9.624	1.718
	356	2.348	2.366	3.021	2.596	10.079	1.804
	357	2.393	2.414	3.043	2.636	9.462	1.725
	358	2.462	2.486	3.085	2.689	9.096	1.789
	359	1.829	1.841	2.711	2.164	9.427	1.425
	360	2.576	2.589	3.225	2.813	10.559	1.702
	361	1.915	1.933	2.714	2.205	10.025	1.633
	362	2.264	2.27	2.997	2.543	9.593	1.575
	363	2.563	2.564	3.245	2.82	10.756	0.915
	364	1.984	1.995	2.756	2.261	9.672	1.748
	365	2.286	2.294	3.028	2.552	8.758	1.722
	366	2.26	2.268	2.971	2.513	8.503	1.82
	367	2.574	2.585	3.167	2.774	10.779	1.802
	368	2.92	2.922	3.496	3.118	8.767	1.846
	369	2.804	2.815	3.412	3.025	10.12	1.759
	370	2.939	2.955	3.476	3.128	9.765	1.371
	371	2.541	2.557	3.166	2.774	9.862	1.858
	372	2.366	2.393	2.999	2.593	10.152	0.999
	373	2.188	2.21	2.881	2.44	10.926	1.355
	374	2.598	2.621	3.186	2.811	10.621	1.528
	375	2.755	2.767	3.344	2.961	10.424	1.746
	376	2.997	3.016	3.565	3.204	10.515	1.732
	377	2.382	2.404	3.105	2.668	9.965	1.149
	378	2.126	2.147	2.923	2.435	10.152	1.267
	379	2.352	2.368	3.034	2.605	8.934	1.419
	380	1.952	1.978	2.803	2.291	9.846	1.644
	381	2.538	2.555	3.239	2.801	7.771	1.863
	382	2.494	2.522	3.157	2.741	8.9	1.26
	383	2.604	2.625	3.273	2.858	8.157	1.736
	384	2.295	2.317	3.011	2.558	9.239	1.601
	385	2.278	2.302	3.038	2.577	9.859	1.344
	386	1.925	1.949	2.766	2.253	9.492	1.617
	387	2.159	2.181	2.905	2.453	9.184	1.864
	388	2.148	2.174	2.864	2.419	10.753	1.591
	389	2.212	2.238	2.877	2.456	9.482	1.718
	390	2.239	2.26	2.902	2.475	10.205	1.479
	391	1.931	1.962	2.724	2.235	9.582	1.661
	392	2.156	2.171	2.885	2.431	10.703	1.403
	393	2.147	2.175	2.826	2.401	9.936	1.643
	394	2.161	2.19	2.897	2.448	9.939	1.543
	395	1.909	1.939	2.658	2.192	9.754	1.816
	396	2.251	2.282	2.947	2.518	8.825	1.011
	397	2.445	2.463	3.11	2.702	9.049	1.784
	398	2.094	2.123	2.858	2.383	10.232	1.788
	399	2.133	2.161	2.855	2.405	8.732	1.805
	400	2.005	2.029	2.767	2.296	9.417	1.386
	401	2.069	2.089	2.831	2.357	10.67	1.274
	402	2.507	2.518	3.139	2.747	9.174	1.479
	403	2.713	2.734	3.259	2.926	8.897	1.703
	404	2.244	2.266	2.958	2.522	9.628	1.805
	405	2.082	2.106	2.808	2.357	7.857	1.523
	406	1.882	1.908	2.697	2.2	10.222	1.821
	407	2.003	2.029	2.785	2.311	10.442	1.908
	408	2.122	2.148	2.849	2.409	10.169	1.749
	409	2.206	2.229	2.924	2.488	10.322	1.694
	410	1.948	1.969	2.71	2.248	10.394	1.648
	411	1.882	1.903	2.695	2.207	9.491	1.289
	412	2.339	2.356	2.98	2.589	10.028	1.701
	413	2.392	2.405	3.043	2.641	9.911	1.755
	414	2.487	2.502	3.1	2.714	10.664	1.435
	415	2.541	2.537	3.151	2.765	8.963	1.581
	416	2.844	2.848	3.396	3.052	9.799	1.778
	417	2.473	2.482	3.11	2.723	10.782	1.815
	418	2.184	2.206	2.908	2.469	9.407	1.632
	419	2.18	2.193	2.901	2.461	9.73	1.676
	420	2.629	2.641	3.244	2.873	11.315	1.706
	421	2.178	2.192	2.872	2.444	9.298	1.905
	422	2.016	2.032	2.731	2.289	9.611	1.975
	423	2.7	2.71	3.255	2.9	9.873	1.629
	424	2.762	2.783	3.35	2.979	10.269	1.292
	425	2.754	2.77	3.307	2.958	8.384	1.412
	426	2.167	2.185	2.906	2.454	8.967	1.092
	427	2.003	2.032	2.787	2.31	9.327	0.895
	428	2.119	2.132	2.869	2.406	10.663	1.941
	429	2.792	2.802	3.37	3	9.88	1.941
	430	3.117	3.132	3.623	3.304	9.915	1.646
	431	2.68	2.695	3.279	2.898	10.061	1.598
	432	2.708	2.723	3.269	2.908	10.242	1.816
	433	2.672	2.689	3.257	2.889	9.651	1.78
	434	2.716	2.729	3.329	2.944	9.063	1.814
	435	2.429	2.443	3.059	2.652	10.433	1.908
	436	2.834	2.839	3.419	3.048	9.553	1.719
	437	2.458	2.474	3.099	2.7	10.568	1.494
	438	2.431	2.442	3.085	2.681	9.977	1.883
	439	2.461	2.465	3.076	2.689	9.791	1.947
	440	2.246	2.262	2.87	2.462	9.901	1.621
	441	2.126	2.147	2.837	2.377	9.84	1.743
	442	2.473	2.495	3.085	2.689	10.138	1.596
	443	2.403	2.421	3.023	2.612	9.635	1.717
	444	2.474	2.497	3.064	2.678	9.238	1.645
	445	2.269	2.287	2.924	2.494	9.719	0.759
	446	2.362	2.377	2.993	2.581	10.025	1.534
	447	3.094	3.098	3.572	3.258	10.941	1.515
	448	2.822	2.839	3.286	2.97	10.164	1.785
	449	2.789	2.803	3.347	2.975	10.163	1.6
	450	2.541	2.559	3.144	2.752	9.539	1.365
	451	2.673	2.682	3.264	2.878	10.219	1.966
	452	3.162	3.166	3.673	3.338	9.724	1.631
	453	2.803	2.821	3.372	3.003	9.325	1.117
	454	2.522	2.544	3.129	2.737	9.165	0.967
	455	2.085	2.103	2.833	2.361	10.028	0.848
	456	1.933	1.955	2.717	2.227	9.994	1.237
	457	1.974	2.005	2.799	2.283	8.885	1.889
	458	1.974	2.012	2.733	2.262	9.833	1.732
	459	2.097	2.123	2.846	2.38	9.954	1.699
	460	1.9	1.916	2.712	2.202	8.846	1.783
	461	2.192	2.222	2.969	2.484	10.452	1.644
	462	2.017	2.043	2.779	2.298	9.007	1.829
	463	1.658	1.682	2.555	2.005	7.69	2.05
	464	1.771	1.793	2.672	2.124	8.436	1.922
	465	2.229	2.251	2.973	2.514	10.965	1.271
	466	1.915	1.933	2.719	2.228	10.007	1.888
	467	1.981	2.006	2.743	2.26	8.75	1.686
	468	1.791	1.831	2.623	2.115	8.532	1.693
	469	2.037	2.067	2.781	2.323	8.426	1.811
	470	2.027	2.057	2.734	2.29	9.843	1.366
	471	1.773	1.803	2.579	2.083	10.597	1.61
	472	2.189	2.214	2.876	2.447	8.492	1.398
	473	2.217	2.235	2.957	2.504	9.129	1.481
	474	2.331	2.347	3.042	2.593	9.826	1.364
	475	2.08	2.109	2.823	2.352	10.633	0.831
	476	1.857	1.889	2.697	2.181	9.883	1.663
	477	2.132	2.167	2.86	2.407	9.599	1.722
	478	2.059	2.081	2.816	2.348	9.864	1.555
	479	2.118	2.131	2.857	2.391	9.516	1.882
	480	2.139	2.157	2.853	2.397	10.498	1.706
	481	1.826	1.853	2.635	2.14	10.35	1.524
	482	1.774	1.797	2.589	2.084	10.095	1.79
	483	2.12	2.145	2.835	2.387	9.81	1.296
	484	1.894	1.918	2.673	2.179	9.721	1.872
	485	1.745	1.771	2.578	2.06	10.252	1.74
	486	1.713	1.746	2.546	2.037	10.225	1.695
	487	1.517	1.547	2.447	1.884	10.457	1.786
	488	1.646	1.673	2.529	1.997	11.1	1.054
	489	2.182	2.205	2.911	2.461	9.486	1.267
	490	1.862	1.888	2.68	2.181	9.349	1.136
	491	1.724	1.76	2.569	2.045	9.522	1.825
	492	1.773	1.805	2.606	2.093	10.432	1.703
	493	2.005	2.028	2.743	2.273	10.559	1.064
	494	2.076	2.095	2.811	2.345	8.725	1.874
	495	1.837	1.857	2.666	2.149	10.564	1.565
	496	2.102	2.121	2.824	2.364	10.532	1.713
	497	2.013	2.037	2.779	2.302	9.944	1.738
	498	1.984	2.011	2.777	2.291	9.065	1.899
	499	2.042	2.068	2.85	2.357	10.821	1.909
	500	1.894	1.923	2.697	2.193	9.736	1.95
	501	1.749	1.781	2.571	2.069	9.865	1.801
	502	1.488	1.518	2.428	1.867	10.428	1.949
	503	1.728	1.758	2.544	2.049	10.612	1.631
	504	1.577	1.612	2.453	1.912	10.733	1.759
	505	2.106	2.132	2.832	2.38	10.502	1.822
	506	2.332	2.362	2.968	2.57	10.333	1.532
	507	1.786	1.817	2.653	2.131	10.726	1.678
	508	1.847	1.87	2.663	2.16	10.355	1.642
	509	1.879	1.91	2.653	2.17	10.563	1.682
	510	1.785	1.816	2.62	2.103	10.973	1.786
	511	1.678	1.708	2.558	2.022	8.94	1.787
	512	1.741	1.772	2.58	2.06	10.327	1.42
	513	1.712	1.743	2.569	2.043	9.629	1.773
	514	1.98	2.012	2.728	2.254	10.145	2.067
	515	2.529	2.554	3.132	2.746	10.851	1.694
	516	2.176	2.202	2.822	2.407	9.324	1.721
	517	2.067	2.104	2.78	2.335	11.511	1.636
	518	1.582	1.617	2.487	1.922	10.543	1.893
	519	1.723	1.755	2.554	2.027	10.135	1.616
	520	1.544	1.581	2.485	1.901	9.404	1.866
	521	1.602	1.639	2.494	1.944	9.888	2.026
	522	1.684	1.715	2.51	1.985	12.135	1.451
	523	2.15	2.184	2.872	2.417	9.978	1.63
	524	1.804	1.834	2.667	2.145	11.228	2.024
	525	1.839	1.873	2.629	2.134	10.263	1.582
	526	1.645	1.685	2.516	1.979	9.466	1.637
	527	1.854	1.885	2.618	2.136	10.313	1.945
	528	2.538	2.559	3.151	2.759	10.206	1.824
	529	2.338	2.363	2.961	2.557	10.278	1.705
	530	1.958	1.989	2.702	2.218	11.268	1.623
	531	1.654	1.693	2.498	1.983	10.919	1.848
	532	2.199	2.226	2.885	2.452	9.425	1.171
	533	1.733	1.765	2.53	2.032	10.493	1.195
	534	2.671	2.698	3.219	2.862	10.117	1.615
	535	2.378	2.402	3.013	2.599	9.829	1.733
	536	2.794	2.824	3.374	3.004	9.908	1.639
	537	2.512	2.534	3.131	2.732	10.463	1.652
	538	2.459	2.481	3.085	2.677	10.201	1.823
	539	2.502	2.528	3.143	2.741	9.954	1.939
	540	2.726	2.747	3.3	2.933	10.827	1.218
	541	2.236	2.256	2.913	2.481	10.05	0.832
	542	2.049	2.084	2.81	2.348	10.396	0.779
	543	2.154	2.18	2.84	2.407	10.748	0.846
	544	2.319	2.352	2.994	2.569	8.929	0.745
	545	2.69	2.719	3.269	2.904	9.905	1.743
	546	2.709	2.725	3.299	2.928	10.056	1.753
	547	2.471	2.496	3.079	2.682	9.785	1.573
	548	2.308	2.33	3.001	2.565	10.392	1.649
	549	2.061	2.089	2.811	2.347	10.099	1.558
	550	2.234	2.267	2.911	2.48	10.218	1.702
	551	2.029	2.059	2.777	2.307	10.839	1.719
	552	2.19	2.219	2.902	2.453	10.048	1.883
	553	2.494	2.523	3.177	2.756	9.454	1.407
	554	2.356	2.376	3.052	2.606	9.761	1.631
	555	2.332	2.366	2.967	2.552	8.967	1.346
	556	2.181	2.205	2.877	2.432	9.533	1.571
	557	2.252	2.274	2.949	2.498	9.614	1.683
	558	1.987	2.01	2.725	2.254	9.299	2.072
	559	2.164	2.199	2.896	2.439	10.434	1.699
	560	2.411	2.427	3.069	2.652	9.701	1.666
	561	2.765	2.784	3.342	2.981	9.121	1.908
	562	1.945	1.976	2.747	2.241	8.843	1.553
	563	2.065	2.09	2.824	2.338	9.318	1.919
	564	2.02	2.048	2.77	2.283	9.064	1.875
	565	2.429	2.456	3.043	2.646	10.134	1.539
	566	2.523	2.541	3.114	2.733	8.766	1.4
	567	2.322	2.344	2.94	2.539	10.679	1.581
	568	2.292	2.322	2.946	2.532	9.324	1.521
	569	2.952	2.976	3.462	3.135	10.405	1.12
	570	2.626	2.644	3.184	2.82	9.457	1.676
	571	1.854	1.878	2.667	2.158	9.757	1.321
	572	2.192	2.206	2.901	2.446	9.199	1.633
	573	1.991	2.01	2.732	2.253	10.685	2.022
	574	1.56	1.597	2.437	1.891	9.358	1.739
	575	1.75	1.786	2.536	2.046	8.41	2.072
	576	1.606	1.649	2.49	1.935	9.947	1.955
	577	1.769	1.8	2.59	2.069	9.789	1.86
	578	2.061	2.087	2.799	2.324	9.916	1.523
	579	2.088	2.097	2.794	2.326	10.369	0.864
	580	2.589	2.615	3.166	2.788	9.744	0.928
	581	2.236	2.255	2.906	2.471	9.233	1.706
	582	1.966	1.991	2.732	2.233	9.931	1.834
	583	2.727	2.749	3.279	2.918	9.019	1.816
	584	2.172	2.2	2.845	2.41	9.936	1.938
	585	2.445	2.47	3.068	2.671	10.421	1.798
	586	1.693	1.717	2.58	2.027	9.017	1.793
	587	1.946	1.975	2.747	2.244	9.889	1.247
	588	2.086	2.107	2.818	2.349	8.756	1.371
	589	2.369	2.389	3.069	2.63	10.181	1.849
	590	2.468	2.486	3.137	2.706	10.435	1.69
	591	2.129	2.156	2.813	2.372	10.897	1.659
	592	1.99	2.023	2.74	2.273	10.449	1.836
	593	2.025	2.044	2.749	2.281	10.278	1.726
	594	2.331	2.349	3.002	2.571	10.984	1.607
	595	1.762	1.788	2.605	2.082	10.133	1.919
	596	1.838	1.865	2.607	2.117	9.512	1.197
	597	1.969	2.002	2.781	2.274	9.564	1.803
	598	2.035	2.062	2.795	2.321	10.957	1.771
	599	1.912	1.933	2.747	2.224	10.779	1.701
	600	1.686	1.718	2.523	1.998	11.111	1.522
	601	2.22	2.244	2.92	2.477	9.795	1.611
	602	2.108	2.128	2.892	2.4	9.207	1.822
	603	2.111	2.132	2.845	2.388	9.803	1.069
	604	2.675	2.695	3.241	2.882	9.881	1.321
	605	2.589	2.604	3.251	2.841	9.948	1.963
	606	2.63	2.65	3.239	2.855	10.458	1.34
	607	2.489	2.509	3.137	2.726	10.107	1.498
	608	2.683	2.694	3.295	2.896	9.171	1.78
	609	2.035	2.046	2.791	2.303	8.924	1.775
	610	2.159	2.173	2.878	2.411	9.475	1.747
	611	1.973	1.99	2.777	2.266	8.406	1.811
	612	2.188	2.216	2.92	2.454	10.196	1.929
	613	2.258	2.279	2.966	2.521	10.227	1.355
	614	1.904	1.935	2.679	2.197	9.961	1.758
	615	2.308	2.33	3.007	2.559	8.769	1.654
	616	2.009	2.034	2.745	2.271	8.623	2.024
	617	2.688	2.71	3.262	2.891	9.699	1.647
	618	2.735	2.757	3.362	2.965	10.015	1.717
	619	1.902	1.929	2.678	2.178	9.928	1.911
	620	2.633	2.649	3.239	2.845	9.46	1.785
	621	2.577	2.592	3.149	2.78	10.015	1.995
	622	3.288	3.298	3.806	3.475	9.815	1.418
	623	3.315	3.329	3.775	3.472	10.921	0.961
	624	2.678	2.691	3.257	2.876	9.925	1.315
	625	2.162	2.186	2.869	2.407	8.792	1.521
	626	2.487	2.503	3.079	2.697	8.63	1.59
	627	2.847	2.859	3.389	3.041	8.982	1.266
	628	1.956	1.973	2.748	2.245	9.363	2.065
	629	2.165	2.182	2.837	2.411	9.996	1.827
	630	2.375	2.393	3.03	2.615	10.483	1.486
	631	2.266	2.285	2.921	2.496	9.631	1.833
	632	1.93	1.955	2.687	2.202	10.215	1.465
	633	2.406	2.424	3.064	2.645	9.55	1.733
	634	2.243	2.269	2.93	2.491	10.619	1.693
	635	1.64	1.659	2.523	1.973	11.515	1.852
	636	2.35	2.364	2.979	2.575	11.045	1.77
	637	2.387	2.408	3.003	2.606	10.39	1.442
	638	2.244	2.269	2.904	2.486	10.112	1.584
	639	2.254	2.278	2.932	2.499	9.872	1.62
	640	2.271	2.283	2.907	2.494	10.901	1.569
	641	2.12	2.141	2.837	2.381	9.833	1.846
	642	2.115	2.137	2.82	2.363	9.371	1.875
	643	2.465	2.486	3.103	2.694	10.699	2.009
	644	2.242	2.259	2.946	2.484	9.781	1.722
	645	2.556	2.569	3.202	2.78	8.438	1.44
	646	1.841	1.871	2.649	2.134	11.013	1.69
	647	2.371	2.392	3.054	2.616	9.72	1.673
	648	2.015	2.033	2.795	2.291	10.192	1.751
	649	1.986	2.005	2.778	2.265	9.455	1.765
	650	2.868	2.89	3.441	3.069	10.141	1.884
	651	2.026	2.05	2.811	2.315	9.779	1.611
	652	1.956	1.974	2.739	2.24	10.629	1.419
	653	1.932	1.949	2.76	2.227	9.436	1.823
	654	1.873	1.886	2.747	2.192	9.868	1.792
	655	2.92	2.923	3.5	3.117	9.484	1.941
	656	2.662	2.669	3.263	2.874	9.809	1.801
	657	2.614	2.628	3.214	2.825	10.398	1.685
	658	2.052	2.072	2.812	2.339	10.485	1.388
	659	2.03	2.048	2.83	2.326	9.998	1.551
	660	2.084	2.103	2.868	2.379	10.446	1.712
	661	2.82	2.841	3.332	2.99	10.098	1.376
	662	2.326	2.338	3.036	2.58	9.666	1.684
	663	2.412	2.43	3.131	2.665	9.845	2.081
	664	2.403	2.425	3.088	2.648	10.214	1.687
	665	2.425	2.444	3.107	2.672	9.413	1.656
	666	2.423	2.446	3.081	2.658	11.289	1.832
	667	2.804	2.82	3.383	3.02	9.959	1.456
	668	2.823	2.831	3.452	3.062	11.801	1.019
	669	2.109	2.124	2.865	2.4	10.025	1.779
	670	2.215	2.241	2.962	2.489	8.738	1.986
	671	2.711	2.722	3.347	2.946	10.581	1.942
	672	2.444	2.46	3.124	2.689	10.336	1.632
	673	2.388	2.411	3.092	2.645	9.789	1.423
	674	2.988	3.007	3.538	3.182	10.628	1.753
	675	2.688	2.706	3.323	2.92	11.401	1.621
	676	2.881	2.895	3.46	3.088	10.6	1.565
	677	2.808	2.826	3.371	3.01	10.533	1.784
	678	2.202	2.223	2.989	2.489	9.453	1.441
	679	2.427	2.433	3.143	2.69	9.626	1.715
	680	2.773	2.795	3.435	3.023	10.277	1.835
	681	3.094	3.108	3.703	3.317	10.756	1.409
	682	2.603	2.623	3.287	2.855	10.548	1.647
	683	2.63	2.646	3.355	2.899	9.911	1.494
	684	2.92	2.933	3.587	3.176	10.718	1.762
	685	2.197	2.215	2.969	2.489	10.062	1.125
	686	2.766	2.776	3.459	3.044	9.512	1.84
	687	3.151	3.162	3.756	3.388	10.66	1.876
	688	3.411	3.425	3.932	3.608	9.915	1.767
	689	2.795	2.814	3.425	3.042	9.921	1.795
	690	2.396	2.419	3.147	2.685	10.371	1.643
	691	2.155	2.163	2.927	2.444	9.964	1.691
	692	2.622	2.636	3.313	2.892	9.535	1.395
	693	2.976	2.989	3.583	3.203	10.821	1.163
	694	3.355	3.363	3.906	3.569	10.179	1.415
	695	3.091	3.097	3.721	3.341	9.934	1.576
	696	2.576	2.585	3.306	2.862	9.615	1.336
	697	2.461	2.47	3.177	2.732	9.634	1.555
	698	2.725	2.736	3.36	2.953	10.123	1.693
	699	2.961	2.98	3.584	3.199	10.538	1.592
	700	2.488	2.5	3.163	2.728	11.929	1.358
	701	3.516	3.513	4.074	3.726	10.72	1.721
	702	2.889	2.893	3.527	3.125	10.029	1.629
	703	3.488	3.49	4.02	3.696	10.732	1.97
	704	3.85	3.852	4.333	4.043	9.068	1.757
	705	3.101	3.105	3.687	3.329	9.489	1.49
	706	2.512	2.517	3.204	2.775	9.206	1.374
	707	1.944	1.966	2.822	2.286	9.661	1.664
	708	2.477	2.491	3.167	2.737	10.03	1.823
	709	2.635	2.647	3.255	2.867	11.504	1.663
	710	1.966	1.977	2.809	2.294	9.814	1.657
	711	2.107	2.123	2.943	2.434	8.664	1.495
	712	2.09	2.113	2.929	2.417	10.097	1.762
	713	2.524	2.531	3.228	2.793	10.184	1.693
	714	2.304	2.32	3.064	2.594	9.636	1.614
	715	2.41	2.427	3.1	2.671	8.676	1.464
	716	2.034	2.048	2.868	2.363	9.805	1.404
	717	2.373	2.367	3.156	2.677	9.72	1.805
	718	2.507	2.509	3.241	2.803	9.092	2.086
	719	2.001	2.02	2.838	2.333	10.479	1.688
	720	1.82	1.838	2.696	2.175	9.561	1.497
	721	1.544	1.581	2.501	1.92	10.718	0.803
	722	2.123	2.146	2.879	2.408	11.655	1.363
	723	1.684	1.715	2.595	2.041	11.671	1.233
	724	2.666	2.691	3.321	2.901	9.626	1.815
	725	2.232	2.251	2.981	2.511	8.824	1.566
	726	2.033	2.058	2.804	2.333	9.606	1.784
	727	2.322	2.34	3.046	2.597	9.589	1.778
	728	2.146	2.175	2.89	2.426	9.963	1.419
	729	1.851	1.874	2.694	2.168	10.292	1.21
	730	2.336	2.36	3.071	2.615	9.678	1.56
	731	2.493	2.516	3.203	2.775	8.846	1.813
	732	2.553	2.574	3.234	2.818	10.861	1.185
	733	2.436	2.459	3.111	2.684	10.046	1.579
	734	3.109	3.141	3.649	3.32	10.557	1.736
	735	1.896	1.931	2.727	2.226	9.091	1.749
	736	1.699	1.734	2.622	2.069	9.705	1.285
	737	1.823	1.857	2.637	2.136	10.369	1.287
	738	2.103	2.133	2.847	2.393	10.234	1.793
	739	1.917	1.934	2.726	2.231	10.078	1.588
	740	1.976	2.002	2.755	2.284	9.829	1.347
	741	2.002	2.034	2.774	2.295	9.248	1.712
	742	1.859	1.887	2.727	2.198	9.735	1.556
	743	1.661	1.683	2.608	2.043	10.906	1.557
	744	1.854	1.877	2.698	2.192	10.128	1.445
	745	1.845	1.877	2.684	2.171	10.431	1.868
	746	1.567	1.595	2.5	1.938	9.028	1.865
	747	1.703	1.732	2.668	2.098	10.855	1.734
	748	1.705	1.727	2.6	2.057	10.453	1.575
	749	1.889	1.905	2.782	2.25	10.069	1.792
	750	1.632	1.662	2.515	1.982	10.42	1.919
	751	1.981	1.999	2.831	2.312	10.002	1.524
	752	1.934	1.959	2.773	2.249	11.111	1.428
	753	1.859	1.881	2.72	2.186	9.175	0.945
	754	1.837	1.857	2.719	2.174	10.638	0.979
	755	2.251	2.272	3.013	2.542	9.987	1.589
	756	2.089	2.112	2.897	2.402	10.035	1.764
	757	2.002	2.025	2.87	2.351	11.503	1.314
	758	1.863	1.891	2.7	2.192	10.181	1.371
	759	1.852	1.872	2.743	2.2	10.74	1.626
	760	1.964	1.997	2.793	2.283	10.944	1.608
	761	1.865	1.894	2.757	2.217	10.664	1.164
	762	2.081	2.111	2.915	2.416	10.964	1.486
	763	2.037	2.062	2.908	2.383	10.329	1.04
	764	1.986	2.014	2.824	2.306	11.408	1.155
	765	2.042	2.068	2.835	2.359	10.824	1.314
	766	1.948	1.984	2.785	2.285	10.51	1.447
	767	1.907	1.937	2.721	2.218	10.284	1.979
	768	1.976	2.008	2.785	2.291	11.353	1.705
	769	2.035	2.066	2.863	2.356	11.893	1.629
	770	1.983	2.014	2.84	2.317	11.651	1.701
	771	2.005	2.026	2.841	2.338	11.03	1.891
	772	2.028	2.049	2.867	2.359	11.07	1.613
	773	2.197	2.223	2.971	2.499	12.321	1.494
	774	1.96	1.98	2.812	2.293	10.381	1.895
	775	1.917	1.952	2.733	2.218	9.801	1.718
	776	1.584	1.617	2.511	1.94	9.623	1.797
	777	1.848	1.877	2.67	2.147	9.622	1.705
	778	2.167	2.192	2.922	2.447	9.822	1.655
	779	1.989	2.018	2.834	2.31	9.403	1.56
	780	1.996	2.021	2.834	2.323	9.329	1.973
	781	1.813	1.837	2.649	2.13	9.343	1.632
	782	1.984	2.007	2.81	2.318	7.58	1.982
	783	2.056	2.075	2.848	2.369	9.64	1.401
	784	2.481	2.502	3.191	2.76	10.16	1.898
	785	2.004	2.036	2.829	2.336	10.601	1.393
	786	1.688	1.723	2.616	2.055	10.266	1.671
	787	1.736	1.771	2.614	2.087	12.21	1.307
	788	1.844	1.878	2.72	2.188	10.709	1.788
	789	1.597	1.634	2.506	1.961	11.066	1.166
	790	1.647	1.681	2.532	1.992	10.36	1.763
	791	1.561	1.595	2.472	1.922	9.502	1.8
	792	1.723	1.757	2.551	2.048	11.561	1.864
	793	1.983	2.007	2.768	2.293	11.083	1.729
	794	1.901	1.93	2.71	2.216	10.885	1.641
	795	2.169	2.2	2.921	2.465	9.97	1.574
	796	1.695	1.728	2.603	2.043	9.397	1.75
	797	1.728	1.765	2.609	2.062	10.929	1.972
	798	2.005	2.028	2.785	2.293	10.566	1.709
	799	1.649	1.675	2.554	1.99	10.191	1.555
	800	1.561	1.59	2.506	1.925	10.526	1.841
	801	1.908	1.937	2.746	2.24	10.261	1.477
	802	2.272	2.291	3.005	2.567	9.65	1.46
	803	2.042	2.072	2.799	2.342	11.506	1.27
	804	2.372	2.395	3.064	2.645	10.414	1.585
	805	2.559	2.577	3.212	2.816	10.683	1.567
	806	3.045	3.061	3.581	3.243	10.896	1.475
	807	2.473	2.491	3.114	2.713	10.227	1.55
	808	2.233	2.261	2.913	2.478	10.861	1.523
	809	2.347	2.371	3.011	2.58	11.197	1.313
	810	2.684	2.709	3.29	2.908	11.275	1.624
	811	3.216	3.228	3.735	3.408	11.487	1.468
	812	3.37	3.39	3.873	3.559	10.568	1.712
	813	2.418	2.436	3.127	2.682	9.984	1.589
	814	3.098	3.119	3.642	3.299	10.839	1.827
	815	2.958	2.976	3.551	3.179	10.39	1.794
	816	2.961	2.978	3.536	3.189	10.856	1.614
	817	2.573	2.595	3.225	2.822	10.18	1.422
	818	2.421	2.445	3.115	2.683	11.848	1.888
	819	2.117	2.132	2.874	2.399	11.441	1.742
	820	1.91	1.924	2.721	2.209	10.842	1.786
	821	1.885	1.912	2.726	2.203	9.771	1.739
	822	1.712	1.735	2.611	2.047	9.883	1.74
	823	2.086	2.117	2.826	2.36	11.719	1.861
	824	1.931	1.963	2.694	2.211	10.336	2.064
	825	2.096	2.125	2.837	2.367	11.353	1.702
	826	2.043	2.068	2.776	2.323	11.857	1.426
	827	2.744	2.757	3.372	2.992	12.538	1.649
	828	2.25	2.263	2.982	2.535	10.757	1.378
	829	2.027	2.056	2.826	2.348	10.627	1.359
	830	1.854	1.886	2.713	2.181	11.613	1.059
	831	1.972	1.998	2.766	2.284	10.766	1.871
	832	1.939	1.963	2.771	2.267	10.417	1.681
	833	1.942	1.98	2.752	2.255	11.148	1.686
	834	2.017	2.049	2.785	2.306	10.564	1.862
	835	1.637	1.681	2.497	1.96	10.533	1.913
	836	1.823	1.85	2.627	2.117	9.688	1.339
	837	1.868	1.9	2.636	2.15	10.116	1.721
	838	1.996	2.026	2.733	2.259	10.618	1.814
	839	1.839	1.866	2.672	2.151	9.65	1.931
	840	1.796	1.833	2.624	2.119	11.225	1.495
	841	1.829	1.864	2.604	2.119	10.495	1.837
	842	1.921	1.959	2.714	2.217	10.357	1.687
	843	1.944	1.971	2.778	2.276	11.436	1.834
	844	1.686	1.724	2.549	2.028	11.094	1.883
	845	2.04	2.068	2.817	2.342	10.714	1.656
	846	1.969	1.995	2.755	2.271	11.339	1.851
	847	2.105	2.13	2.823	2.376	10.682	1.81
	848	1.973	1.995	2.738	2.275	10.181	1.46
	849	1.965	1.992	2.767	2.272	10.956	1.951
	850	1.765	1.8	2.63	2.107	12.127	1.771
	851	1.971	2.003	2.728	2.255	10.436	1.857
	852	1.992	2.022	2.833	2.311	10.286	1.24
	853	1.988	2.021	2.793	2.296	10.866	1.37
	854	1.862	1.892	2.727	2.189	10.024	1.52
	855	1.772	1.812	2.649	2.109	10.295	1.212
	856	2.003	2.033	2.82	2.303	11.097	1.101
	857	1.831	1.868	2.654	2.156	10.989	1.794
	858	1.897	1.933	2.706	2.214	10.845	1.67
	859	2.299	2.323	3.041	2.581	11.973	1.829
	860	1.7	1.73	2.606	2.049	11.649	1.85
	861	1.714	1.747	2.553	2.026	11.468	1.624
	862	1.807	1.838	2.6	2.099	10.024	1.522
	863	2.045	2.068	2.793	2.327	10.79	1.779
	864	2.515	2.54	3.149	2.745	11.039	1.703
	865	1.974	2.008	2.747	2.265	10.9	1.601
	866	1.64	1.678	2.502	1.983	9.407	1.263
	867	1.715	1.743	2.579	2.049	10.431	1.381
	868	1.894	1.925	2.713	2.215	11.855	1.557
	869	1.876	1.901	2.646	2.176	9.602	1.881
	870	2.256	2.287	2.943	2.515	9.782	1.82
	871	2.505	2.527	3.125	2.746	9.654	1.801
	872	2.233	2.263	2.929	2.501	9.29	1.944
	873	2.226	2.253	2.931	2.499	11.566	1.269
	874	2.419	2.433	3.127	2.701	10.322	0.946
	875	1.877	1.9	2.688	2.184	10.358	1.469
	876	2.069	2.094	2.838	2.371	11.659	1.684
	877	2.078	2.098	2.831	2.369	10.659	1.491
	878	1.955	1.989	2.726	2.255	10.329	1.421
	879	1.798	1.831	2.609	2.109	9.84	1.483
	880	2.022	2.051	2.787	2.317	10.617	1.896
	881	2.005	2.033	2.777	2.308	11.509	1.874
	882	2.257	2.281	2.973	2.535	11.383	1.742
	883	2.09	2.109	2.86	2.38	12.466	1.333
	884	2.29	2.316	2.991	2.548	11.826	1.564
	885	2.215	2.247	2.959	2.49	10.59	1.635
	886	1.661	1.69	2.537	2.001	11.799	1.492
	887	2.145	2.178	2.873	2.417	10.784	1.402
	888	2.125	2.151	2.862	2.41	11.847	1.743
	889	1.824	1.859	2.687	2.175	11.233	1.959
	890	2.13	2.16	2.871	2.413	10.247	1.556
	891	1.949	1.971	2.746	2.254	10.887	1.748
	892	2.359	2.378	3.059	2.63	10.153	1.641
	893	1.82	1.848	2.695	2.18	10.079	1.252
	894	1.829	1.851	2.701	2.175	11.147	1.494
	895	1.92	1.951	2.792	2.266	9.755	1.821
	896	1.782	1.806	2.643	2.12	11.267	1.781
	897	2.103	2.122	2.881	2.408	9.719	1.43
	898	1.892	1.91	2.736	2.221	11.589	1.553
	899	2.111	2.131	2.899	2.429	10.399	1.936
	900	1.973	1.995	2.791	2.305	9.728	1.482
	901	1.863	1.886	2.716	2.209	10.669	1.716
	902	1.749	1.778	2.619	2.104	10.388	1.702
	903	1.981	2.006	2.781	2.296	10.311	1.562
	904	1.78	1.806	2.685	2.142	10.435	1.794
	905	1.923	1.948	2.782	2.259	9.388	2.025
	906	2.247	2.269	3.01	2.532	10.967	1.622
	907	2.487	2.506	3.125	2.726	10.214	1.759
	908	1.994	2.014	2.728	2.271	10.527	1.745
	909	2.004	2.017	2.743	2.271	12.374	1.216
	910	1.837	1.855	2.655	2.139	9.123	2.006
	911	2.006	2.031	2.792	2.312	12.622	1.692
	912	1.877	1.91	2.638	2.173	12.613	1.525
	913	1.873	1.894	2.639	2.161	12.414	1.73
	914	1.916	1.945	2.644	2.198	10.098	1.803
	915	1.858	1.892	2.673	2.184	9.754	1.694
	916	2.068	2.097	2.761	2.315	9.979	1.71
	917	2.119	2.153	2.865	2.399	9.776	1.761
	918	2.076	2.102	2.826	2.358	9.726	1.775
	919	1.916	1.957	2.621	2.175	10.967	1.59
	920	1.676	1.705	2.452	1.968	10.929	1.823
	921	1.831	1.868	2.618	2.143	9.673	1.616
	922	1.98	2.013	2.754	2.281	10.275	1.486
	923	2.118	2.142	2.877	2.407	10.601	1.208
	924	1.709	1.749	2.598	2.054	10.085	1.597
	925	1.876	1.908	2.693	2.182	10.228	1.586
	926	1.784	1.812	2.629	2.106	10.582	1.801
	927	1.533	1.566	2.505	1.925	10.305	1.685
	928	1.906	1.929	2.778	2.25	9.309	1.658
	929	1.971	2.005	2.761	2.278	9.064	1.724
	930	1.984	2.014	2.727	2.265	9.571	1.367
	931	1.514	1.546	2.446	1.892	10.436	1.685
	932	1.984	2.009	2.734	2.271	10.904	1.764
	933	1.888	1.913	2.69	2.19	10.7	1.577
	934	2.312	2.346	3.029	2.583	10.553	1.81
	935	1.918	1.948	2.684	2.213	10.73	1.741
	936	2.427	2.452	3.093	2.673	10.856	1.822
	937	1.937	1.975	2.727	2.241	11.277	1.508
	938	1.687	1.719	2.555	2.027	11.36	1.45
	939	1.925	1.951	2.75	2.24	10.781	1.875
	940	1.742	1.778	2.625	2.09	10.995	1.698
	941	1.547	1.588	2.505	1.93	9.635	1.983
	942	1.707	1.741	2.607	2.062	8.984	1.713
	943	1.807	1.844	2.716	2.171	9.944	1.825
	944	1.816	1.855	2.725	2.177	12.071	1.332
	945	1.578	1.622	2.517	1.967	10.601	1.754
	946	1.864	1.891	2.691	2.19	10.275	1.532
	947	1.843	1.88	2.71	2.18	11.238	1.433
	948	1.809	1.848	2.691	2.159	9.77	1.776
	949	1.854	1.89	2.725	2.191	9.82	2.083
	950	1.76	1.799	2.658	2.106	11.947	1.744
	951	1.951	1.985	2.793	2.287	10.549	1.301
	952	2.004	2.034	2.787	2.302	10.781	1.868
	953	2.262	2.296	2.97	2.525	8.853	1.871
	954	2.349	2.366	3.054	2.607	10.403	1.81
	955	2.274	2.294	3.005	2.542	9.272	1.84
	956	2.421	2.441	3.166	2.704	10.692	1.69
	957	2.341	2.373	3.057	2.626	10.895	1.606
	958	2.164	2.187	2.949	2.466	11.467	1.596
	959	2.138	2.155	2.983	2.467	12.667	1.87
	960	2.277	2.293	3.058	2.568	11.349	1.672
	961	2.469	2.483	3.157	2.711	9.142	1.632
	962	2.487	2.505	3.176	2.74	10.981	1.536
	963	2.048	2.07	2.838	2.351	10.545	1.841
	964	2.12	2.138	2.853	2.389	10.228	1.969
	965	2.064	2.084	2.811	2.339	11.36	1.617
	966	2.171	2.197	2.877	2.429	11.453	1.479
	967	2.195	2.204	2.929	2.47	11.439	1.781
	968	2.126	2.139	2.893	2.424	11.677	1.439
	969	2.591	2.606	3.232	2.824	10.59	1.557
	970	2.262	2.28	2.948	2.52	9.882	1.775
	971	2.466	2.478	3.094	2.696	11.451	1.835
	972	2.278	2.295	2.969	2.537	11.626	1.529
	973	2.743	2.751	3.308	2.949	11.227	1.551
	974	2.468	2.483	3.165	2.737	10.429	1.855
	975	2.445	2.464	3.115	2.695	10.502	1.619
	976	2.488	2.503	3.173	2.749	12.162	1.59
	977	2.496	2.51	3.192	2.749	11.236	1.784
	978	2.601	2.606	3.263	2.851	11.439	1.685
	979	2.374	2.391	3.078	2.638	10.176	2.03
	980	2.699	2.705	3.311	2.932	9.909	1.659
	981	2.689	2.7	3.315	2.928	9.794	1.726
	982	2.478	2.491	3.107	2.713	9.153	1.846
	983	2.384	2.398	3.062	2.645	10.565	1.515
	984	2.216	2.238	2.933	2.492	10.03	0.901
	985	2.556	2.575	3.179	2.794	10.648	1.389
	986	2.354	2.381	3.029	2.611	10.417	1.581
	987	2.35	2.373	3.043	2.612	10.334	2.029
	988	2.155	2.179	2.898	2.438	10.559	1.871
	989	2.335	2.354	3.019	2.587	11.232	1.802
	990	2.223	2.234	2.937	2.491	10.67	1.741
	991	2.309	2.325	3	2.569	11.563	1.413
	992	1.911	1.947	2.66	2.198	10.66	1.616
	993	1.99	2.004	2.777	2.302	11.012	1.554
	994	2.215	2.239	2.926	2.498	10.788	1.545
	995	2.031	2.062	2.823	2.339	11.678	1.868
	996	2.335	2.363	3.043	2.614	9.7	1.254
	997	2.219	2.246	2.932	2.502	10.807	0.9
	998	2.099	2.125	2.837	2.372	11.085	1.527
	999	2.027	2.058	2.799	2.325	11.226	1.212
	1000	2.033	2.053	2.807	2.33	11.793	1.694

## Sheet: Protein RMSD
frame#	CID441699	CID442868	CID443648	CID6249_Control
0	0	0	0	0
1	1.482	0.943	1.159	1.678
2	1.418	1.253	1.373	1.582
3	1.629	1.077	1.12	1.393
4	1.366	1.537	1.725	1.303
5	1.412	1.213	1.918	2.344
6	1.207	1.274	1.812	1.608
7	1.217	1.376	1.518	2.08
8	1.147	1.654	1.97	1.714
9	1.337	2.208	2.684	2.595
10	1.331	1.956	2.358	1.751
11	1.587	2.324	2.476	1.506
12	1.296	1.801	1.693	1.254
13	1.607	2.038	1.204	1.206
14	1.315	2.213	1.421	1.18
15	1.952	1.982	1.393	1.785
16	1.668	2.193	1.43	1.415
17	1.681	2.055	1.319	1.486
18	1.972	1.885	1.621	1.685
19	1.577	1.662	1.623	1.087
20	1.386	1.633	1.368	1.432
21	1.696	1.574	1.649	1.6
22	1.778	1.911	1.518	1.57
23	1.464	1.378	1.657	1.798
24	2.377	1.339	1.878	1.466
25	1.723	1.646	1.297	1.147
26	2.055	1.399	1.552	1.591
27	1.512	1.182	1.493	1.135
28	1.475	1.426	1.38	1.697
29	1.818	1.171	1.298	1.407
30	1.294	1.358	1.406	1.525
31	1.233	1.073	1.181	1.555
32	1.355	0.982	1.196	1.184
33	1.184	1.375	1.495	1.209
34	1.66	2.228	1.686	1.427
35	2.067	1.906	1.772	1.6
36	1.525	1.538	1.682	1.295
37	1.552	1.144	1.423	1.515
38	1.959	1.391	1.531	1.337
39	1.783	1.67	1.707	1.354
40	1.868	1.51	1.775	1.353
41	1.938	1.423	1.565	1.517
42	1.336	1.728	2.026	1.644
43	1.496	1.556	2.22	1.719
44	1.454	1.586	2.581	1.533
45	1.989	1.39	2.253	1.549
46	2.275	1.672	1.811	1.665
47	1.7	2.028	2.445	1.448
48	1.252	1.82	2.066	1.333
49	1.24	1.726	2.054	1.415
50	1.707	1.694	2.054	1.259
51	1.426	1.342	1.862	1.348
52	1.66	1.546	1.737	1.502
53	1.528	1.724	1.681	1.531
54	1.345	1.628	1.62	1.186
55	1.525	1.6	1.639	1.231
56	1.621	1.656	1.466	1.362
57	2.619	1.961	1.894	1.299
58	2.285	1.958	1.714	1.398
59	2.084	1.905	1.681	1.361
60	2.555	1.555	2.05	1.398
61	2.016	2.254	1.715	1.435
62	2.292	2.878	1.569	1.411
63	2.597	2.576	1.595	1.725
64	2.581	2.67	1.61	1.143
65	2.127	2.426	1.789	1.532
66	1.895	2.373	1.544	1.397
67	2.15	2.529	1.537	1.684
68	2.011	2.303	1.826	1.491
69	1.658	2.06	1.454	1.226
70	1.674	2.394	1.897	1.477
71	1.676	2.518	1.702	1.681
72	2.031	2.576	2.05	1.636
73	2.13	1.981	2.007	1.675
74	1.685	2.273	1.531	1.587
75	1.885	1.979	1.899	1.843
76	1.712	2.354	2.095	1.205
77	1.23	2.168	1.808	1.425
78	1.316	1.948	1.358	1.578
79	1.54	2.596	1.239	1.393
80	1.805	2.168	1.404	1.258
81	1.993	2.666	1.429	1.373
82	2.202	2.241	1.619	1.792
83	1.4	2.438	1.82	1.394
84	1.755	2.082	1.856	1.544
85	1.544	1.684	1.744	1.334
86	1.401	1.453	1.886	1.683
87	1.576	1.784	2.174	1.886
88	1.866	1.666	2.36	1.581
89	1.482	1.513	1.968	1.89
90	1.495	1.689	1.999	1.734
91	1.949	1.445	1.946	2.015
92	1.503	1.599	2.008	1.784
93	1.49	2.05	1.556	1.416
94	1.444	1.705	1.472	1.313
95	1.308	1.436	1.562	1.425
96	1.539	1.886	1.688	1.775
97	1.267	1.395	1.73	1.716
98	1.878	1.791	1.923	1.568
99	2.02	1.654	1.727	1.671
100	2.29	1.444	2.03	1.657
101	3.341	1.961	2.408	1.635
102	2.144	2.258	1.919	1.275
103	2.693	1.565	1.869	1.577
104	2.671	1.322	1.914	1.457
105	1.89	1.29	2.074	1.331
106	1.476	1.419	2.045	1.29
107	1.652	1.709	1.924	1.412
108	2.054	1.605	1.874	2.637
109	2.837	1.604	2.052	1.684
110	2.25	1.974	1.715	1.269
111	2.035	2.162	2.089	1.281
112	2.206	2.104	1.605	1.562
113	1.983	1.706	2.095	1.447
114	2.018	1.764	1.856	1.356
115	2.239	1.554	1.904	1.547
116	1.5	1.688	1.952	1.26
117	2.007	1.516	1.833	1.161
118	1.715	1.4	1.847	1.322
119	1.901	1.625	1.911	1.346
120	1.881	1.501	1.526	1.472
121	2.087	1.481	1.674	1.694
122	1.688	1.533	2.113	1.773
123	1.819	1.882	1.681	1.882
124	2.235	1.354	1.722	1.334
125	2.151	1.225	1.673	1.755
126	1.613	1.375	1.621	1.796
127	1.584	1.474	1.596	1.381
128	2.206	1.819	2.079	1.433
129	2.651	1.651	2.113	1.38
130	2.417	1.457	2.01	1.933
131	1.996	1.33	1.903	1.348
132	2.33	1.257	1.788	1.375
133	1.841	1.429	1.699	1.441
134	1.627	1.253	1.612	1.608
135	1.949	1.723	2.112	1.55
136	1.905	1.421	2.088	1.362
137	1.845	1.384	1.658	1.55
138	1.846	1.415	1.91	1.456
139	1.725	1.579	1.735	1.572
140	1.774	1.974	1.345	1.73
141	1.712	1.823	1.843	1.467
142	2.216	1.745	1.58	1.468
143	2.125	1.397	1.683	1.307
144	2.161	1.542	1.65	1.28
145	1.833	2.57	1.653	1.356
146	2.271	1.597	1.661	1.429
147	2.337	1.406	1.762	1.83
148	2.093	1.694	1.592	1.322
149	1.926	1.304	1.684	1.236
150	1.886	1.49	1.351	1.503
151	2.346	2.037	1.575	1.66
152	2.555	1.785	1.771	1.606
153	2.077	1.544	1.71	1.609
154	2.411	1.532	1.666	1.481
155	2.9	1.958	1.607	1.506
156	2.094	1.661	1.405	1.778
157	2.3	1.562	1.553	1.569
158	2.26	1.771	1.609	1.528
159	2.639	1.443	1.559	1.544
160	1.894	1.641	1.67	1.571
161	2.159	1.492	1.47	1.704
162	2.624	1.535	1.847	1.714
163	2.172	2.179	1.891	1.506
164	2.07	1.376	1.987	1.655
165	2.386	1.453	1.5	1.284
166	2.536	1.98	1.652	1.611
167	2.136	1.897	1.887	1.505
168	2.571	1.533	2.128	1.46
169	2.322	2.007	1.7	1.873
170	2.114	1.762	1.658	1.818
171	1.793	1.439	1.721	1.863
172	1.689	1.753	1.732	1.578
173	1.823	1.672	1.929	1.651
174	1.634	1.837	2.06	1.798
175	1.917	1.725	1.73	1.926
176	1.528	2.07	1.649	1.511
177	1.471	1.877	1.916	1.566
178	2.183	1.49	1.63	1.736
179	2.643	1.568	1.544	1.76
180	2.578	1.81	1.884	1.994
181	2.491	2.019	1.913	1.878
182	2.59	1.481	1.73	1.512
183	2.718	2.007	2.021	1.823
184	2.649	1.62	1.717	2.378
185	2.749	2.395	1.72	1.496
186	2.795	1.615	1.697	1.766
187	2.133	1.32	1.435	1.688
188	2.054	1.319	1.428	1.639
189	3.258	1.36	1.707	1.534
190	3.096	1.63	1.627	1.708
191	2.509	1.717	1.562	1.779
192	2.721	1.606	1.877	1.854
193	2.791	1.446	1.664	2.049
194	3.002	1.734	1.487	2.019
195	2.701	1.482	1.583	1.62
196	1.658	1.527	1.465	2.338
197	2.237	1.44	1.833	2.481
198	2.383	1.526	1.535	1.841
199	2.666	1.646	1.764	2.269
200	2.301	1.655	1.659	2.13
201	2.307	1.947	1.491	2.38
202	3.302	1.474	1.386	2.234
203	2.439	1.536	1.332	2.164
204	2.208	1.678	1.699	2.309
205	2.296	1.437	2.049	2.657
206	2.192	1.745	2.177	3.049
207	2.213	1.979	1.756	2.71
208	2.064	1.485	1.373	2.346
209	1.749	1.381	1.652	2.214
210	1.906	1.916	1.848	2.411
211	2.248	2.255	1.937	2.501
212	1.58	1.955	1.604	2.374
213	1.395	1.553	1.794	2.426
214	2.037	1.665	2.233	2.468
215	2.255	1.429	1.533	2.075
216	2.263	1.583	1.626	2.243
217	3.5	1.615	2.249	2.309
218	2.739	1.436	2.179	2.065
219	2.924	2.113	1.928	2.233
220	3.302	1.737	2.769	2.327
221	3.411	1.342	2.636	2.263
222	3.383	1.396	2.448	1.902
223	3.606	1.366	2.446	1.931
224	3.648	1.455	2.275	2.244
225	3.095	1.321	2.54	2.391
226	3.477	1.385	1.899	1.888
227	3.96	1.703	1.931	2.088
228	3.606	2.013	2.004	1.915
229	3.133	1.859	2.048	2.095
230	3.096	1.46	2.649	1.769
231	2.606	1.53	2.366	2.215
232	2.041	1.447	2.082	2.54
233	2.356	1.723	1.937	2.417
234	2.086	1.506	1.892	2.087
235	2.435	1.83	2.011	1.797
236	2.656	1.719	1.957	2.156
237	1.85	1.663	2.144	1.864
238	2.232	1.743	2.258	1.872
239	2.7	1.275	2.423	1.572
240	2.472	1.559	2.068	1.904
241	1.921	2.008	2.406	1.87
242	1.868	1.537	2.497	1.731
243	1.84	1.588	2.455	1.546
244	1.924	1.731	2.706	2.026
245	2.015	1.396	2.649	1.71
246	1.829	1.565	1.799	1.837
247	2.195	1.691	2.601	1.52
248	1.984	1.532	2.694	1.828
249	1.587	1.619	2.768	1.832
250	1.815	1.394	3.053	1.647
251	1.992	1.511	2.679	2.292
252	2.161	1.345	2.82	2.146
253	2.24	1.487	2.303	2.033
254	2.413	1.787	2.1	2.623
255	1.875	1.803	2.015	2.132
256	1.936	1.985	2.139	2.103
257	2.212	1.854	2.172	1.893
258	2.276	1.593	1.991	1.868
259	1.962	1.958	2.341	2.089
260	2.256	1.614	1.978	2.031
261	2.143	1.711	2.189	1.901
262	1.953	1.618	2.145	2.29
263	2.229	1.602	2.415	1.949
264	1.993	1.932	2.248	1.883
265	1.899	1.645	2.222	2.051
266	2.228	1.737	2.05	2.05
267	2.331	1.783	2.196	2.673
268	2.055	2.014	1.703	2.513
269	2.13	1.832	2.018	2.428
270	1.988	1.977	2.205	2.592
271	1.745	1.498	2.367	2.508
272	1.818	2.157	2.108	2.228
273	1.617	1.892	2.02	2.163
274	2.246	1.891	1.894	2.197
275	1.824	1.659	1.945	2.49
276	2.099	1.952	2.051	2.24
277	2.499	1.744	1.899	2.479
278	1.92	1.886	1.932	2.308
279	1.848	1.68	1.923	2.543
280	2.234	1.564	1.546	2.411
281	1.961	1.663	1.538	1.953
282	2.235	1.89	1.762	1.855
283	1.694	1.504	1.999	1.884
284	1.709	1.548	1.695	2.058
285	2.64	1.733	1.896	2.383
286	1.945	1.956	1.772	1.842
287	1.976	2.167	1.855	1.54
288	1.986	1.687	1.659	1.717
289	2.241	2.001	1.727	1.883
290	1.845	1.86	2.044	1.743
291	2.304	1.767	1.738	1.973
292	2.012	1.923	1.872	1.685
293	1.879	2.144	1.918	1.515
294	1.937	2.333	1.98	1.989
295	2.057	2.454	1.974	2.098
296	1.996	1.996	2.289	1.881
297	2.286	1.882	2.243	2.125
298	2.621	1.952	2.047	2.025
299	2.633	1.597	2.241	2.028
300	1.767	1.403	2.36	1.882
301	1.965	1.55	2.095	1.896
302	2.314	1.996	2.244	2.127
303	2.252	2.071	1.707	2.348
304	2.172	1.641	2.476	2.005
305	2.39	2.141	2.887	2.087
306	2.48	2.079	2.548	2.078
307	2.77	1.791	2.251	2.241
308	2.605	1.74	2.802	1.942
309	2.503	1.954	2.315	1.733
310	2.384	1.972	2.185	2.035
311	2.376	1.638	2.637	1.903
312	1.835	2.038	2.207	2.048
313	2.101	1.829	2.402	1.725
314	2.375	1.461	2.374	1.52
315	2.276	1.569	2.234	1.8
316	2.188	1.694	2.141	2.048
317	2.023	1.575	1.872	2.16
318	2.543	1.739	2.542	1.997
319	2.203	1.63	2.163	1.915
320	2.47	1.574	2.145	1.917
321	1.959	1.587	1.942	1.996
322	2.036	1.653	2.107	1.956
323	1.954	1.872	2.13	2.003
324	1.896	1.658	2.541	2.109
325	1.731	1.603	2.583	2.472
326	2.505	1.951	2.616	2.154
327	2.463	1.673	2.214	1.716
328	2.323	1.805	1.986	2.072
329	2.285	1.407	1.9	2.033
330	2.432	1.599	1.903	2.373
331	2.535	1.62	1.769	2.07
332	2.33	1.351	1.796	2.054
333	2.729	1.988	2.383	2.208
334	2.172	1.893	2.07	2.113
335	2.044	1.807	2.357	2.022
336	1.923	1.627	2.053	2.118
337	2.004	1.743	2.123	2.294
338	1.776	1.714	1.74	2.051
339	1.729	2.035	1.864	2.297
340	1.525	1.807	1.805	2.258
341	1.848	1.352	1.655	2.167
342	2.094	1.767	1.74	2.375
343	1.928	1.609	2.06	2.482
344	2.313	1.767	2.377	2.652
345	2.255	1.62	2.318	2.364
346	2.287	1.737	2.505	2.41
347	2.228	1.641	2.402	2.145
348	2.037	1.872	2.46	2.168
349	1.751	1.774	1.92	2.24
350	1.812	1.702	1.722	1.885
351	2.109	1.586	1.672	1.61
352	2.812	1.554	2.243	2.303
353	3.055	1.802	2.13	2.178
354	2.706	2.078	1.805	2.197
355	1.859	1.684	2.409	2.644
356	2.114	1.789	1.962	2.348
357	2.133	1.663	1.968	2.393
358	2.133	1.712	2.467	2.462
359	2.6	1.843	2.346	1.829
360	2.281	2.161	2.173	2.576
361	2.068	1.827	2.386	1.915
362	1.708	1.705	2.403	2.264
363	2.331	1.697	2.251	2.563
364	1.921	1.794	2.15	1.984
365	2.191	1.862	2.143	2.286
366	2.456	1.683	2.468	2.26
367	3.067	1.999	2.462	2.574
368	2.757	2.09	1.823	2.92
369	2.714	1.756	2.413	2.804
370	2.487	1.95	2.246	2.939
371	2.796	2.149	2.183	2.541
372	2.346	1.943	2.142	2.366
373	2.173	1.861	2.34	2.188
374	2.131	2.189	2.344	2.598
375	2.099	1.723	2.602	2.755
376	2.522	1.954	2.4	2.997
377	1.835	2.196	1.941	2.382
378	1.889	2.327	2.066	2.126
379	1.992	2.395	2.288	2.352
380	1.722	2.217	1.678	1.952
381	1.642	2.059	2.106	2.538
382	1.575	1.994	2.118	2.494
383	1.71	1.833	2.06	2.604
384	1.617	2.146	2.08	2.295
385	2.185	2.131	1.623	2.278
386	2.031	1.89	2.02	1.925
387	1.723	2.198	1.642	2.159
388	1.642	2.056	2.553	2.148
389	1.621	1.963	1.79	2.212
390	1.851	1.676	1.879	2.239
391	1.546	2.104	2.751	1.931
392	1.723	2.048	1.818	2.156
393	1.592	2.299	1.813	2.147
394	2.021	2.179	1.925	2.161
395	1.713	2.017	2.017	1.909
396	1.698	1.963	1.991	2.251
397	1.908	1.827	1.738	2.445
398	1.565	1.968	1.732	2.094
399	1.739	1.728	2.432	2.133
400	1.692	1.803	1.896	2.005
401	1.511	1.952	2.093	2.069
402	1.573	1.818	1.939	2.507
403	1.788	1.798	2.08	2.713
404	1.749	1.742	2.031	2.244
405	1.424	1.718	1.927	2.082
406	1.715	1.674	2.559	1.882
407	1.673	1.688	2.11	2.003
408	1.402	1.673	2.325	2.122
409	1.752	1.85	2.241	2.206
410	2.07	1.71	2.282	1.948
411	1.841	2.042	2.132	1.882
412	2.182	1.47	1.613	2.339
413	2.379	1.611	2.164	2.392
414	2.366	1.744	2.118	2.487
415	2.605	2.556	2.317	2.541
416	2.245	1.904	1.968	2.844
417	1.784	1.819	1.844	2.473
418	2.06	1.733	2.249	2.184
419	2.065	1.814	1.976	2.18
420	1.427	1.851	2.086	2.629
421	1.483	1.803	2.072	2.178
422	1.581	1.719	2.13	2.016
423	1.882	1.788	2.074	2.7
424	1.594	1.708	1.741	2.762
425	1.257	1.612	1.859	2.754
426	1.514	1.731	1.867	2.167
427	1.679	2.055	1.518	2.003
428	1.652	1.742	1.918	2.119
429	1.494	1.674	1.834	2.792
430	2.048	1.907	2.284	3.117
431	1.523	2.112	2.223	2.68
432	1.686	1.928	1.922	2.708
433	1.659	1.736	2.488	2.672
434	1.459	1.728	2.479	2.716
435	1.796	1.868	2.052	2.429
436	1.616	1.553	1.84	2.834
437	1.644	1.703	1.957	2.458
438	1.664	1.769	1.945	2.431
439	1.668	1.896	2.128	2.461
440	1.831	1.706	2.033	2.246
441	1.881	1.766	1.886	2.126
442	1.641	1.683	2.009	2.473
443	1.598	1.817	2.044	2.403
444	1.753	2.073	2.115	2.474
445	1.5	1.895	2.145	2.269
446	1.675	2.052	2.041	2.362
447	1.805	1.908	1.881	3.094
448	2.194	1.866	2.584	2.822
449	1.733	2.42	2.351	2.789
450	1.528	2.478	2.001	2.541
451	1.644	2.264	2.032	2.673
452	1.508	2.043	1.826	3.162
453	1.927	1.809	1.785	2.803
454	1.629	1.848	1.832	2.522
455	1.692	1.534	1.857	2.085
456	1.805	1.941	1.921	1.933
457	2.022	1.645	2.307	1.974
458	1.834	1.716	1.782	1.974
459	1.691	1.675	1.603	2.097
460	2.034	1.592	1.855	1.9
461	1.968	2.142	2.045	2.192
462	1.925	1.772	1.696	2.017
463	1.882	1.882	1.865	1.658
464	1.656	1.775	1.736	1.771
465	1.814	2.009	1.741	2.229
466	1.464	2.03	1.77	1.915
467	1.753	2.166	1.656	1.981
468	1.985	1.936	1.926	1.791
469	2.074	1.91	1.933	2.037
470	1.79	1.722	2.011	2.027
471	1.688	1.767	1.812	1.773
472	1.678	1.869	2.206	2.189
473	1.879	1.618	2.329	2.217
474	2.045	2.184	2.34	2.331
475	1.857	2.069	2.343	2.08
476	1.647	1.649	2.172	1.857
477	2.235	1.769	2.441	2.132
478	2.237	1.769	2.516	2.059
479	1.81	1.75	2.547	2.118
480	2.354	1.959	2.203	2.139
481	2.353	2.06	2.008	1.826
482	1.935	2.04	1.962	1.774
483	2.152	1.903	1.95	2.12
484	2.359	2.039	1.958	1.894
485	2.004	1.982	2.056	1.745
486	2.124	1.853	1.955	1.713
487	1.865	2.132	2.327	1.517
488	2.074	2.01	2.229	1.646
489	2.006	1.989	2.618	2.182
490	2.366	1.799	2.472	1.862
491	2.154	2.018	2.075	1.724
492	2.117	1.774	1.963	1.773
493	1.917	2.18	2.045	2.005
494	2.138	1.813	2.014	2.076
495	1.864	1.97	2.311	1.837
496	1.974	1.894	2.424	2.102
497	1.692	1.845	2.59	2.013
498	2.03	1.938	2.259	1.984
499	2.149	2.005	2.265	2.042
500	2.06	1.988	2.61	1.894
501	1.85	1.963	2.485	1.749
502	1.7	1.8	2.351	1.488
503	1.857	2.062	2.776	1.728
504	2.398	1.86	2.947	1.577
505	2.223	2.135	2.631	2.106
506	2.385	1.95	2.134	2.332
507	1.893	1.867	2.348	1.786
508	1.949	1.974	2.083	1.847
509	2.047	1.694	1.953	1.879
510	1.904	1.755	2.016	1.785
511	2.396	2.107	1.753	1.678
512	2.451	1.821	1.849	1.741
513	1.99	2.103	2.052	1.712
514	1.986	1.963	2.267	1.98
515	2.356	1.886	1.777	2.529
516	2.598	1.743	1.734	2.176
517	2.779	1.823	1.943	2.067
518	2.512	1.967	2.382	1.582
519	2.128	1.861	2.284	1.723
520	2.216	1.874	2.252	1.544
521	2.109	1.698	2.085	1.602
522	2.53	2.757	2.355	1.684
523	2.255	2.243	2.073	2.15
524	2.954	2.114	1.76	1.804
525	2.311	2.327	1.835	1.839
526	1.979	1.96	1.937	1.645
527	2.743	1.99	1.929	1.854
528	2.445	1.937	2.31	2.538
529	2.545	2.505	2.298	2.338
530	2.25	2.04	2.037	1.958
531	2.19	1.978	1.833	1.654
532	2.099	1.873	1.983	2.199
533	2.05	2.18	2.557	1.733
534	2.335	2.269	2.073	2.671
535	2.137	2.01	1.997	2.378
536	1.842	2.143	1.96	2.794
537	2.236	2.184	1.991	2.512
538	2.02	2.2	2.39	2.459
539	2.023	2.059	2.498	2.502
540	1.925	1.993	1.99	2.726
541	1.752	2.113	2.243	2.236
542	2.249	2.198	2.267	2.049
543	2.18	2.744	1.873	2.154
544	2.243	2.637	2.023	2.319
545	1.844	2.334	1.862	2.69
546	2.253	2.188	1.906	2.709
547	1.811	2.02	2.092	2.471
548	1.849	1.793	1.637	2.308
549	2.094	2.061	2.17	2.061
550	1.757	2.548	2.067	2.234
551	1.607	1.571	2.129	2.029
552	1.733	1.635	2.315	2.19
553	1.799	1.82	2.196	2.494
554	1.579	1.957	2.126	2.356
555	1.743	2.225	2.428	2.332
556	1.939	2.302	2.224	2.181
557	2.113	1.923	2.177	2.252
558	1.839	2.003	1.969	1.987
559	2.431	1.825	1.846	2.164
560	1.886	1.887	1.934	2.411
561	2.458	1.745	1.921	2.765
562	2.05	1.653	2.084	1.945
563	2.25	1.825	1.796	2.065
564	1.799	1.788	2.029	2.02
565	1.775	2.019	1.821	2.429
566	1.705	1.628	1.768	2.523
567	1.789	2.094	1.606	2.322
568	1.848	2.256	1.631	2.292
569	1.686	1.539	1.57	2.952
570	1.654	1.625	1.79	2.626
571	2.158	1.483	1.789	1.854
572	2.446	1.67	1.595	2.192
573	2.106	1.557	1.641	1.991
574	1.894	1.605	1.905	1.56
575	1.943	1.721	1.631	1.75
576	2.341	1.702	1.855	1.606
577	1.819	1.798	1.867	1.769
578	2.473	1.814	1.769	2.061
579	1.647	1.667	1.637	2.088
580	1.877	1.915	1.699	2.589
581	2.106	1.848	1.745	2.236
582	1.747	1.851	1.983	1.966
583	1.728	1.722	1.679	2.727
584	1.643	1.951	1.752	2.172
585	1.93	1.799	2.094	2.445
586	1.875	1.681	1.95	1.693
587	1.65	1.715	2.018	1.946
588	1.814	1.876	1.629	2.086
589	1.53	1.626	1.725	2.369
590	1.76	2.031	1.938	2.468
591	1.82	2.366	1.955	2.129
592	1.681	2.313	1.764	1.99
593	2.036	1.826	1.693	2.025
594	1.976	1.571	2.226	2.331
595	1.964	2.103	1.708	1.762
596	2.368	1.865	1.592	1.838
597	1.846	2.136	1.884	1.969
598	1.653	2.084	2.204	2.035
599	2.062	1.654	2.059	1.912
600	2.31	1.644	2.222	1.686
601	1.688	1.668	2.43	2.22
602	2.479	1.613	2.432	2.108
603	2.406	2.04	1.967	2.111
604	2.516	1.933	1.847	2.675
605	2.318	1.692	1.957	2.589
606	1.919	1.617	1.947	2.63
607	1.785	1.96	1.97	2.489
608	2.686	2.949	1.87	2.683
609	2.944	2.568	1.94	2.035
610	1.918	2.876	2.014	2.159
611	2.039	2.979	2.093	1.973
612	1.897	2.64	1.927	2.188
613	2.299	2.721	1.925	2.258
614	2.376	2.433	2.094	1.904
615	1.895	2.697	1.775	2.308
616	2.062	2.468	1.723	2.009
617	2.504	2.354	1.648	2.688
618	3.011	2.137	1.825	2.735
619	2.607	1.535	1.593	1.902
620	2.331	2.051	1.717	2.633
621	2.361	2.619	2.07	2.577
622	2.885	1.953	2.265	3.288
623	2.093	2.139	2.249	3.315
624	1.916	2.189	2.073	2.678
625	2.148	2.458	2.242	2.162
626	2.333	2.642	1.782	2.487
627	2.282	2.525	2.147	2.847
628	2.3	1.806	2.352	1.956
629	2.339	2.336	2.047	2.165
630	2.098	1.709	1.959	2.375
631	1.784	2.087	1.747	2.266
632	1.925	2.699	1.913	1.93
633	1.692	2.444	1.904	2.406
634	1.733	2.451	2.111	2.243
635	2.132	2.475	1.907	1.64
636	2.629	2.281	2.158	2.35
637	3.151	2.061	1.869	2.387
638	2.21	2.144	2.33	2.244
639	1.783	2.181	2.108	2.254
640	1.968	1.885	2.281	2.271
641	1.795	1.961	2.196	2.12
642	2.319	1.89	2.331	2.115
643	2.445	1.706	1.954	2.465
644	2.362	1.78	2.001	2.242
645	1.978	1.701	2.452	2.556
646	1.965	1.874	2.8	1.841
647	1.76	1.909	2.363	2.371
648	2.067	1.808	2.17	2.015
649	1.97	2.551	2.102	1.986
650	2.005	1.963	2.401	2.868
651	2.009	1.909	2.643	2.026
652	2.078	1.773	2.203	1.956
653	2.217	1.754	2.643	1.932
654	2.264	2.044	2.458	1.873
655	1.886	2.175	2.726	2.92
656	1.699	2.016	2.762	2.662
657	2.045	1.772	2.659	2.614
658	1.921	1.794	2.188	2.052
659	1.998	1.738	2.409	2.03
660	1.915	1.741	2.136	2.084
661	2.077	1.91	2.165	2.82
662	1.982	1.376	1.751	2.326
663	2.099	1.888	2.621	2.412
664	1.808	1.857	1.795	2.403
665	2.218	1.663	2.525	2.425
666	1.986	1.851	2.271	2.423
667	1.788	2.004	1.513	2.804
668	1.923	2.293	1.739	2.823
669	1.997	1.847	1.936	2.109
670	1.916	1.766	1.67	2.215
671	1.904	2.024	1.968	2.711
672	2.079	1.568	1.568	2.444
673	1.991	1.772	1.663	2.388
674	2.013	1.712	1.761	2.988
675	1.722	1.911	2.538	2.688
676	1.894	1.833	2.076	2.881
677	1.587	1.891	1.886	2.808
678	1.761	1.987	1.725	2.202
679	1.966	1.643	1.972	2.427
680	2.061	1.837	1.949	2.773
681	2.287	2.162	1.684	3.094
682	2.213	1.673	1.861	2.603
683	2.396	1.603	1.468	2.63
684	2.006	1.637	1.937	2.92
685	2.199	1.46	2.052	2.197
686	1.821	1.464	2.155	2.766
687	1.999	1.933	1.608	3.151
688	2.449	1.602	1.607	3.411
689	2.147	1.59	1.627	2.795
690	2.227	1.593	1.452	2.396
691	1.934	1.493	1.668	2.155
692	2.213	1.569	1.717	2.622
693	1.772	1.719	1.87	2.976
694	1.952	1.451	1.859	3.355
695	2.34	1.562	2.311	3.091
696	2.489	1.873	1.988	2.576
697	2.848	1.561	1.96	2.461
698	2.216	1.562	1.756	2.725
699	1.9	1.728	1.485	2.961
700	1.721	1.681	2.063	2.488
701	1.873	2.246	1.893	3.516
702	1.875	2.163	1.713	2.889
703	2.534	2.107	1.91	3.488
704	2.018	1.851	2.278	3.85
705	1.823	1.811	1.635	3.101
706	1.963	1.881	1.621	2.512
707	1.941	1.62	2.144	1.944
708	2.264	1.905	2.275	2.477
709	1.73	1.983	1.979	2.635
710	1.961	1.602	2.172	1.966
711	2.227	2.346	2.486	2.107
712	1.798	1.989	2.413	2.09
713	2.18	1.745	2.288	2.524
714	2.64	1.656	1.847	2.304
715	2.124	1.59	2.113	2.41
716	2.093	1.779	2.181	2.034
717	2.361	2.046	2.254	2.373
718	2.275	1.842	2.218	2.507
719	2.005	1.762	1.78	2.001
720	1.946	1.828	1.802	1.82
721	1.875	1.657	1.88	1.544
722	1.83	1.851	1.507	2.123
723	1.943	1.866	1.699	1.684
724	1.766	2.212	1.751	2.666
725	2.005	2.504	2.005	2.232
726	2.259	1.943	2.012	2.033
727	1.847	2.271	1.702	2.322
728	1.964	2.355	1.951	2.146
729	2.083	2.175	2.05	1.851
730	1.9	2.02	2.087	2.336
731	1.904	2.542	2.289	2.493
732	1.824	1.947	2.364	2.553
733	2.525	2.259	2.317	2.436
734	2.138	2.004	2.395	3.109
735	1.732	2.321	2.594	1.896
736	2.133	2.231	3.04	1.699
737	1.585	2.058	3.152	1.823
738	2.333	1.925	1.964	2.103
739	1.991	2.328	2.04	1.917
740	2.069	2.824	2.174	1.976
741	2.153	2.456	2.057	2.002
742	2.234	2.497	2.304	1.859
743	2.308	2.609	2.23	1.661
744	2.312	2.373	2.184	1.854
745	2.172	2.023	2.186	1.845
746	2.454	2.162	2.41	1.567
747	2.174	2.006	2.179	1.703
748	1.782	2.022	1.802	1.705
749	1.985	2.035	2.531	1.889
750	1.941	2.012	2.135	1.632
751	2.077	2.278	2.363	1.981
752	2.001	2.152	1.912	1.934
753	2.137	2.071	1.895	1.859
754	2.481	2.588	2.75	1.837
755	2.324	2.971	2.209	2.251
756	2.31	2.792	1.996	2.089
757	2.136	2.953	1.68	2.002
758	2.292	2.367	2.063	1.863
759	2.015	2.381	2.12	1.852
760	1.926	1.876	2.502	1.964
761	2.419	2.037	2.402	1.865
762	2.146	1.994	2.529	2.081
763	1.609	2.162	2.062	2.037
764	1.735	2.222	2.01	1.986
765	1.864	2.28	1.96	2.042
766	1.938	2.188	2.22	1.948
767	2.718	1.84	2.238	1.907
768	2.124	2.296	2.262	1.976
769	2.203	2.486	2.315	2.035
770	2.059	1.889	2.023	1.983
771	1.918	1.818	1.432	2.005
772	1.775	1.974	1.747	2.028
773	2.387	1.966	2.067	2.197
774	2.084	2.299	2.395	1.96
775	2.149	2.181	2.607	1.917
776	2.219	2.45	2.479	1.584
777	1.962	2.668	2.772	1.848
778	2.005	2.946	2.876	2.167
779	2.235	2.193	2.431	1.989
780	2.407	2.345	1.884	1.996
781	2.626	2.277	1.577	1.813
782	2.45	1.983	2.12	1.984
783	2.212	1.834	1.923	2.056
784	2.162	1.69	2.122	2.481
785	1.965	1.614	2.763	2.004
786	2.25	1.892	2.385	1.688
787	2.032	2.018	2.444	1.736
788	2.089	1.872	2.522	1.844
789	2.492	1.635	2.325	1.597
790	2.297	1.638	2.253	1.647
791	2.013	1.753	2.365	1.561
792	2.016	1.926	2.004	1.723
793	1.899	1.652	2.091	1.983
794	2.198	1.819	1.9	1.901
795	2.134	1.974	2.261	2.169
796	1.957	1.64	2.068	1.695
797	1.99	1.943	2.196	1.728
798	1.959	2.252	2.404	2.005
799	1.89	2.05	2.409	1.649
800	2.04	2.06	1.99	1.561
801	1.968	1.824	1.735	1.908
802	2.047	1.891	2.329	2.272
803	2.222	1.765	2.093	2.042
804	1.93	1.742	1.885	2.372
805	2.046	1.663	1.933	2.559
806	2.061	1.979	1.958	3.045
807	2.005	1.896	2.416	2.473
808	2.416	1.55	2.449	2.233
809	2.162	1.72	2.217	2.347
810	2.615	1.801	2.263	2.684
811	2.068	1.871	2.381	3.216
812	2.297	1.865	2.172	3.37
813	2.844	2.022	2.224	2.418
814	2.489	1.725	2.453	3.098
815	2.161	1.885	2.261	2.958
816	2.598	1.634	2.505	2.961
817	1.937	1.762	2.175	2.573
818	2.459	1.626	1.666	2.421
819	2.362	1.654	1.53	2.117
820	2.394	1.838	1.745	1.91
821	2.359	1.675	1.774	1.885
822	2.336	1.484	2.143	1.712
823	2.252	1.458	2.108	2.086
824	2.276	1.64	2.152	1.931
825	1.765	1.613	2.379	2.096
826	1.853	1.595	1.907	2.043
827	1.861	1.423	1.749	2.744
828	2.047	1.715	1.819	2.25
829	2.18	1.605	1.782	2.027
830	2.223	1.741	2.047	1.854
831	2.062	1.511	2.048	1.972
832	1.72	1.754	1.941	1.939
833	1.944	2.038	1.613	1.942
834	1.777	1.587	1.966	2.017
835	2.149	1.815	1.84	1.637
836	2.42	1.95	1.984	1.823
837	2.206	1.736	2.103	1.868
838	2.005	1.605	2.3	1.996
839	2.171	1.724	2.381	1.839
840	2.121	2.009	3.378	1.796
841	2.049	1.938	2.978	1.829
842	2.086	1.906	2.813	1.921
843	1.554	2.354	3.031	1.944
844	1.511	2.165	2.421	1.686
845	1.842	2.004	1.898	2.04
846	2.706	2.014	1.873	1.969
847	1.858	1.821	1.397	2.105
848	1.719	2.047	2.438	1.973
849	1.871	2.012	1.637	1.965
850	1.643	1.888	1.852	1.765
851	1.554	1.962	2.286	1.971
852	1.657	1.816	1.951	1.992
853	1.727	2.028	1.997	1.988
854	1.748	1.939	2.449	1.862
855	1.987	1.767	2.002	1.772
856	1.763	1.783	2.446	2.003
857	1.969	2.093	1.726	1.831
858	1.866	1.907	2.271	1.897
859	2.083	1.645	2.044	2.299
860	1.853	1.779	1.951	1.7
861	1.576	1.852	2.366	1.714
862	1.728	1.962	2.12	1.807
863	1.58	2.221	2.172	2.045
864	1.643	2.06	1.853	2.515
865	1.673	2.341	1.983	1.974
866	1.862	1.934	2.451	1.64
867	2.192	2.029	2.806	1.715
868	2.191	2.069	2.084	1.894
869	1.985	2.263	2.366	1.876
870	1.928	2.17	1.917	2.256
871	1.832	2.049	2.199	2.505
872	1.567	1.868	2.185	2.233
873	1.558	2.062	2.072	2.226
874	1.89	2.089	1.649	2.419
875	1.767	2.074	1.814	1.877
876	1.703	2.022	1.905	2.069
877	1.954	2.191	1.873	2.078
878	1.834	1.802	1.999	1.955
879	2.247	1.996	1.922	1.798
880	1.623	2.31	2.272	2.022
881	1.703	2.039	2.268	2.005
882	2.135	2.369	2.271	2.257
883	2.221	1.889	2.134	2.09
884	1.603	2.136	2.04	2.29
885	1.972	2.087	2.251	2.215
886	1.982	1.964	2.189	1.661
887	1.864	1.55	2.037	2.145
888	1.585	1.677	2.113	2.125
889	1.898	1.828	2.116	1.824
890	1.843	1.738	1.865	2.13
891	1.752	2.008	2.239	1.949
892	1.939	1.473	2.312	2.359
893	1.616	2.281	2.139	1.82
894	1.675	2.144	2.025	1.829
895	1.703	2.523	1.849	1.92
896	1.773	2.787	2.104	1.782
897	1.57	3.095	2.162	2.103
898	1.5	2.695	2.581	1.892
899	1.633	2.024	2.258	2.111
900	1.595	2.078	2.177	1.973
901	1.766	2.05	2.435	1.863
902	1.8	2.187	2.257	1.749
903	1.775	2.626	2.072	1.981
904	1.675	2.285	1.808	1.78
905	1.816	2.237	1.904	1.923
906	1.554	1.946	2.291	2.247
907	1.822	1.911	2.336	2.487
908	1.39	2.269	2.654	1.994
909	1.884	2.077	2.681	2.004
910	1.779	2.015	2.85	1.837
911	1.905	1.952	2.386	2.006
912	1.782	1.717	2.651	1.877
913	1.765	2.033	2.517	1.873
914	1.56	1.875	2.142	1.916
915	1.61	1.81	2.255	1.858
916	2.06	1.798	2.393	2.068
917	1.585	1.896	2.38	2.119
918	2.168	1.711	2.244	2.076
919	1.916	1.97	2.323	1.916
920	2.059	2.157	2.421	1.676
921	2.028	2.016	2.023	1.831
922	1.835	2.575	2.131	1.98
923	1.841	2.711	2.03	2.118
924	2.04	2.096	2.031	1.709
925	2.169	1.931	2.019	1.876
926	1.841	2.152	1.839	1.784
927	1.772	1.825	2.106	1.533
928	1.787	2.248	2.599	1.906
929	1.905	2.184	2.312	1.971
930	2.217	1.922	2.57	1.984
931	1.801	2.091	1.69	1.514
932	1.772	2.307	1.585	1.984
933	1.87	2.335	2.034	1.888
934	1.825	2.446	2.229	2.312
935	1.772	2.35	1.628	1.918
936	2.035	2.561	1.621	2.427
937	2.159	2.209	1.773	1.937
938	1.763	2.226	1.974	1.687
939	1.746	2.165	1.642	1.925
940	1.905	2.207	1.673	1.742
941	2.009	2.073	2.145	1.547
942	1.815	1.769	1.852	1.707
943	1.694	2.167	1.769	1.807
944	2.029	1.745	2.329	1.816
945	1.479	1.89	2.064	1.578
946	2.481	2.241	2.16	1.864
947	2.415	1.793	2.277	1.843
948	2.294	2.252	2.723	1.809
949	1.887	1.959	2.477	1.854
950	2.194	1.771	2.789	1.76
951	1.804	1.73	2.375	1.951
952	2.164	2.04	2.368	2.004
953	1.913	2.035	2.508	2.262
954	2.137	2.076	2.158	2.349
955	2.072	2.191	2.034	2.274
956	1.965	2.026	2.266	2.421
957	2.115	1.584	2.294	2.341
958	1.794	1.883	2.301	2.164
959	2.049	1.832	2.406	2.138
960	1.931	1.458	2.202	2.277
961	1.707	1.742	2.201	2.469
962	1.791	1.902	2.564	2.487
963	1.838	1.714	2.371	2.048
964	2.059	1.581	2.571	2.12
965	2.357	1.465	2.146	2.064
966	2.32	1.822	2.689	2.171
967	2.583	2.144	2.427	2.195
968	2.228	2.316	2.119	2.126
969	1.658	1.696	2.269	2.591
970	1.979	1.694	2.25	2.262
971	1.58	1.995	2.161	2.466
972	1.629	1.573	1.933	2.278
973	1.896	1.723	2.011	2.743
974	1.74	1.948	2.107	2.468
975	1.976	1.723	1.458	2.445
976	2.432	1.98	1.745	2.488
977	2.203	2.051	2.005	2.496
978	2.208	2.348	2.047	2.601
979	2.14	2.347	2.449	2.374
980	1.601	1.908	2.025	2.699
981	1.972	1.932	1.998	2.689
982	1.7	2.127	2.423	2.478
983	1.863	2.291	2.386	2.384
984	1.825	1.433	2.155	2.216
985	1.891	2.12	1.588	2.556
986	1.855	2.113	1.685	2.354
987	2.13	1.991	2.059	2.35
988	2.106	1.753	2.132	2.155
989	1.662	1.617	2.17	2.335
990	2.329	1.855	1.929	2.223
991	1.944	1.893	1.874	2.309
992	1.994	1.915	1.796	1.911
993	2.249	2.086	2.379	1.99
994	2.114	2.051	2.139	2.215
995	2.636	1.994	2.204	2.031
996	2.085	1.939	1.726	2.335
997	2.371	1.742	2.239	2.219
998	2.173	2.012	2.524	2.099
999	2.401	1.527	2.509	2.027
1000	2.128	1.9	1.872	2.033
