# Supplementary material for: Integrative computational analysis of plant-derived flavonoids as inhibitors of Listeriolysin O and Internalin A in Listeria monocytogenes
Source: PLoS One. 2026 Jun 9;21(6):e0351129. doi: 10.1371/journal.pone.0351129 (PMC13249230; doi:10.1371/journal.pone.0351129)
Supplement: S6 File — (XLSX) [file pone.0351129.s006.xlsx]

## Sheet: CID187808
	Frame	RMSD	rGyr	intraHB	MolSA	SASA	PSA
	0	0	4.772	0	379.094	222.469	290.726
	1	0.635	4.731	0	371.241	219.651	285.878
	2	0.73	4.664	0	370.556	251.605	284.468
	3	0.475	4.721	0	381.389	260.624	286.958
	4	0.662	4.632	0	367.584	244.968	280.463
	5	0.773	4.825	0	374.436	313.946	283.786
	6	0.711	4.883	0	378.198	296.987	283.739
	7	0.921	4.926	0	380.945	327.808	280.841
	8	0.602	4.823	0	381.641	299.716	291.467
	9	0.762	4.783	0	373.946	307.901	283.632
	10	0.819	4.917	0	376.771	282.384	281.303
	11	0.64	4.866	0	374.908	294.039	283.486
	12	0.836	4.899	0	381.157	307.763	287.985
	13	0.761	4.892	0	380.78	317.404	278.081
	14	0.513	4.796	0	376.563	308.482	287.12
	15	0.619	4.822	0	380.797	295.99	281.968
	16	0.919	4.984	0	383.023	252.77	292.699
	17	1.242	5.024	0	382.453	236.88	289.018
	18	0.941	5.101	0	388.002	260.112	293.146
	19	1.112	5.092	0	378.317	215.844	287.607
	20	1.488	5.167	0	379.273	303.631	273.927
	21	1.448	5.236	0	380.255	311.501	275.135
	22	1.576	5.168	0	374.516	274.532	274.68
	23	1.311	5.142	0	377.068	235.411	291.434
	24	1.409	5.174	0	376.161	290.481	280.812
	25	1.203	5.064	0	376.341	226.351	275.506
	26	1.287	5.162	0	380.674	255.03	281.627
	27	1.085	5.065	0	377.898	243.854	278.38
	28	1.184	5.087	0	381.719	226.143	287.631
	29	1.1	5.062	0	377.451	216.093	282.045
	30	1.056	4.991	0	378.279	216.634	287.32
	31	0.788	4.96	0	384.472	253.875	280.852
	32	1.856	5.251	0	380.355	235.462	277.363
	33	2.221	5.159	0	388.982	259.148	284.346
	34	2.237	5.187	0	387.119	266.844	291.53
	35	2.319	5.219	0	386.486	258.914	290.861
	36	2.204	5.22	0	386.936	277.808	285.547
	37	2.344	5.228	0	387.995	273.417	286.222
	38	2.293	5.187	0	384.018	271.564	293.884
	39	2.32	5.092	0	387.669	304.958	292.073
	40	2.27	5.172	0	385.107	266.158	291.544
	41	2.29	5.202	0	387.664	280.624	296.66
	42	2.238	5.217	0	387.481	292.375	292.885
	43	2.231	5.189	0	385.699	269.861	286.432
	44	2.312	5.205	0	387.934	277.144	286.194
	45	2.233	5.196	0	387.298	284.666	290.308
	46	2.237	5.186	0	387.167	256.646	293.972
	47	2.158	5.158	0	385.769	265.363	292.779
	48	2.249	5.162	0	385.938	278.304	296.845
	49	2.182	5.206	0	387.725	280.986	294.646
	50	2.385	5.144	0	386.041	286.945	290.709
	51	2.26	5.174	0	386.196	270.891	294.382
	52	2.334	5.197	0	386.356	279.627	288.773
	53	2.151	5.195	0	383.468	263.297	280.438
	54	2.177	5.124	0	381.893	260.581	280.437
	55	2.253	5.193	0	385.34	260.392	286.968
	56	2.228	5.218	0	389.115	228.661	287.251
	57	2.309	5.255	0	391.97	271.839	294.896
	58	2.24	5.194	0	384.928	297.653	293.111
	59	2.234	5.19	0	387.627	279.406	292.356
	60	2.154	5.175	0	383.572	255.11	286.704
	61	2.275	5.259	0	383.895	261.806	282.548
	62	2.241	5.183	0	382.616	281.221	290.498
	63	2.306	5.179	0	385.394	280.038	284.933
	64	2.22	5.235	0	385.959	241.269	288.677
	65	2.177	5.175	0	384.744	277.125	293.023
	66	2.146	5.168	0	385.835	275.798	287.742
	67	2.203	5.177	0	385.589	305.237	296.728
	68	2.31	5.164	0	385.586	295.703	293.387
	69	2.278	5.15	0	381.987	299.99	293.621
	70	2.351	5.181	0	388.245	298.659	292.337
	71	2.311	5.188	0	387.499	347.025	289.287
	72	2.366	5.211	0	387.204	334.445	291.825
	73	2.238	5.162	0	384.972	315.995	288.378
	74	2.413	5.164	0	391.236	386.552	299.276
	75	2.148	4.867	0	381.94	312.645	283.315
	76	1.377	4.98	0	385.343	335.018	284.431
	77	1.16	5.111	0	383.505	330.103	286.264
	78	1.726	5.226	1	375.42	343.374	276.077
	79	1.786	5.229	0	378.364	325.755	274.099
	80	1.685	5.204	0	375.895	351.157	274.346
	81	1.864	5.27	1	377.558	371.095	271.158
	82	1.874	5.201	0	375.026	358.484	278.782
	83	1.545	5.157	1	376.291	385.22	272.875
	84	1.685	5.17	0	378.921	352.11	282.49
	85	1.134	5.049	0	376.568	359.666	276.839
	86	1.178	5.159	0	377.992	365.471	274.81
	87	1.463	5.17	1	375.766	347.568	272.357
	88	0.909	5.006	0	382.493	363.148	277.498
	89	1.715	5.189	0	382.944	375.367	281.847
	90	1.446	5.041	0	387.236	376.295	287.203
	91	1.61	5.193	0	373.495	359.093	275.683
	92	0.875	4.963	0	378.01	350.907	282.368
	93	1.178	5.019	0	386.578	382.32	288.106
	94	1.508	4.991	0	382.166	352.311	280.795
	95	1.843	5.112	1	382.771	386.575	284.204
	96	1.018	4.909	0	379.423	379.722	283.413
	97	1.661	5.213	1	382.83	375.785	283.226
	98	2.071	5.194	0	384.529	375.664	283.232
	99	1.586	5.033	0	381.746	314.048	278.834
	100	1.234	4.999	0	386.06	309.828	292.009
	101	1.45	4.973	0	388.034	366.003	291.295
	102	1.81	5.099	0	383.151	377.637	275.58
	103	2.319	5.068	0	382.316	376.574	287.878
	104	2.287	5.258	0	387.263	404.677	292.922
	105	2.291	5.077	0	382.878	353.75	287.502
	106	2.261	5.11	0	387.395	374.684	292.729
	107	2.19	4.983	0	382.093	348.461	294.843
	108	2.248	5.147	0	386.228	404.77	290.484
	109	2.209	5.15	0	385.858	335.067	287.928
	110	2.343	5.174	0	387.72	328.796	292.029
	111	2.312	5.206	0	385.611	320.322	288.856
	112	2.369	5.187	0	387.105	334.936	298.785
	113	2.367	5.124	0	389.44	325.89	299.289
	114	2.328	5.173	0	385.75	321.191	288.768
	115	2.289	5.168	0	386.554	323.879	286.294
	116	2.387	5.192	0	386.508	321.573	288.457
	117	2.349	5.186	0	391.087	346.019	299.743
	118	2.365	5.157	0	390.202	307.85	306.107
	119	2.348	5.114	0	387.153	336.259	291.954
	120	2.426	5.222	0	388.028	348.439	294.39
	121	2.325	5.14	0	380.121	312.798	289.979
	122	2.399	5.214	0	385.521	327.986	290.39
	123	2.286	5.147	0	387.596	296.861	297.662
	124	2.39	5.223	0	384.822	325.141	285.234
	125	2.358	5.157	0	386.891	369.724	288.309
	126	2.256	5.09	0	383.562	295.965	284.612
	127	2.013	5.02	0	387.602	306.707	280.507
	128	2.258	5.125	0	385.491	321.75	289.261
	129	2.29	5.191	0	389.612	327.701	289.865
	130	2.22	5.11	0	386.626	356.909	295.573
	131	1.939	4.938	0	377.735	292.157	274.733
	132	1.873	4.92	0	382.393	300.789	275.018
	133	1.949	5.033	0	384.242	319.783	279.685
	134	2.124	5.034	0	384.478	283.203	281.646
	135	2.002	5.046	0	384.709	295.822	273.106
	136	2.009	4.993	0	379.905	284.445	272.547
	137	2.024	5.045	0	383.879	294.86	283.318
	138	1.871	5.07	0	378.82	280.972	274.141
	139	2.054	5.059	0	384.896	280.625	273.068
	140	2.084	5.027	0	386.41	299.922	282.684
	141	2.127	5.09	0	389.66	284.972	282.031
	142	2.055	5.005	0	382.621	246.743	285.729
	143	2.176	5.098	0	383.605	255.02	278.888
	144	2.141	5.058	0	385.58	262.763	286.688
	145	2.07	5.073	0	387.468	282.682	287.385
	146	2.075	5.154	0	386.015	296.045	277.167
	147	2.043	4.954	0	385.04	286.437	280.319
	148	2.009	5.084	0	387.267	284.382	283.084
	149	2.156	4.993	0	380.787	283.672	277.081
	150	2.202	5.032	0	384.022	297.923	291.175
	151	2.173	5.131	0	387.715	323.108	291.99
	152	1.959	5.012	0	380.543	276.603	272.887
	153	2.069	5.016	0	384.893	279.446	283.862
	154	1.928	5.064	0	386.432	288.642	276.779
	155	1.95	5.043	0	379.035	283.607	274.37
	156	2.176	5.107	0	385.707	274.984	291.101
	157	2.113	5.025	0	382.154	281.777	274.89
	158	2.292	5.127	0	386.114	269.149	291.614
	159	2.069	5.128	0	387.499	295.832	287.623
	160	1.948	5.054	0	382.899	286.84	269.718
	161	1.894	5.061	0	386.809	276.628	280.207
	162	2.233	5.104	0	384.462	260.127	284.077
	163	2.162	5.058	0	382.44	257.118	283.054
	164	2.166	5.094	0	381.461	262.074	282.944
	165	2.257	5.151	0	387.504	284.587	288.793
	166	2.174	5.09	0	386.85	265.05	281.581
	167	2.087	5.075	0	384.129	253.33	273.959
	168	2.029	5.004	0	384.579	268.49	279.924
	169	1.837	5.061	0	387.699	295.201	285.58
	170	2.036	5.051	0	387.124	283.899	282.088
	171	2.072	5.067	0	385.414	261.645	281.301
	172	1.903	5.056	0	383.307	267.329	281.158
	173	2.12	5.103	0	388.14	271.697	286.777
	174	2.053	5.069	0	383.65	308.296	281.853
	175	2.044	5.073	0	386.146	291.91	285.783
	176	2.203	5.061	0	384.43	241.312	283.837
	177	1.971	4.993	0	384.207	298.507	287.879
	178	2.204	5.025	0	383.297	270.839	287.056
	179	2.223	5.109	0	385.868	298.641	287.447
	180	2.308	5.117	0	387.329	291.569	280.771
	181	2.104	5.117	0	387.118	310.503	283.644
	182	1.925	5.063	0	383.888	293.33	273.152
	183	2.101	5.028	0	381.586	292.146	277.518
	184	2.09	5.157	0	386.396	280.431	286.691
	185	2.143	5.095	0	383.496	281.223	285.361
	186	2.249	5.055	0	385.105	265.015	286.622
	187	2.266	5.048	0	384.324	285.433	282.996
	188	2.229	5.098	0	387.342	271.543	275.205
	189	2.12	5.005	0	384.538	272.891	284.237
	190	2.336	5.108	0	388.384	305.335	299.742
	191	2.275	5.039	0	386.492	293.14	278.557
	192	2.176	5.02	0	385.288	306.958	286.339
	193	2.252	5.027	0	385.52	287.7	287.768
	194	2.242	5.087	0	384.161	309.394	289.392
	195	2.24	5.168	0	389.127	308.935	291.065
	196	2.314	5.135	0	388.408	323.669	294.045
	197	2.399	5.144	0	388.692	337.718	294.048
	198	2.266	5.123	0	388.557	305.915	293.408
	199	2.291	5.126	0	386.756	327.804	280.833
	200	2.334	5.144	0	389.988	312.141	293.929
	201	2.313	5.071	0	387.292	320.52	301.13
	202	2.37	5.136	0	386.973	305.326	292.957
	203	2.251	5.152	0	388.579	317.76	288.571
	204	2.22	5.034	0	386.442	304.462	292.56
	205	2.229	4.969	0	382.739	289.203	289.594
	206	2.103	5.043	0	384.111	291.915	278.263
	207	2.149	5.069	0	387.628	281.105	289.625
	208	2.075	5.021	0	383.632	280.682	281.479
	209	2.285	5.078	0	385.925	282.557	286.139
	210	2.282	5.043	0	386.746	289.153	293.703
	211	2.435	5.154	0	389.018	273.129	298.555
	212	2.244	5.096	0	386.968	304.071	282.069
	213	2.334	5.095	0	389.607	299.007	288.055
	214	2.31	5.085	0	386.968	300.455	292.522
	215	2.332	5.072	0	386.483	303.873	293.627
	216	2.19	5.059	0	385.369	277.476	289.414
	217	2.199	5.045	0	387.131	268.642	288.909
	218	2.11	5.085	0	385.31	282.589	280.438
	219	2.153	5.091	0	386.029	276.429	286.109
	220	2.117	5.078	0	383.37	296.335	287.317
	221	2.26	5.059	0	388.013	264.153	292.1
	222	1.982	5.036	0	384.7	288.278	280.091
	223	2.081	5.064	0	383.996	270.676	282.382
	224	1.984	5.014	0	381.096	276.865	272.871
	225	2.238	5.094	0	389.696	256.8	292.73
	226	2.344	5.157	0	389.479	312.128	299.161
	227	2.258	4.998	0	382.425	276.048	289.838
	228	2.26	5.037	0	384.938	263.141	287.31
	229	2.29	5.121	0	386.953	284.05	293.931
	230	2.215	5.022	0	383.718	307.975	287.092
	231	2.293	5.086	0	385.839	333.613	295.652
	232	2.197	5.06	0	386.877	305.754	289.751
	233	2.335	5.115	0	382.872	309.947	287.888
	234	2.153	5.023	0	385.491	312.397	276.523
	235	2.267	5.112	0	385.455	324.482	282.012
	236	2.234	5.111	0	384.822	319.943	288.658
	237	2.245	5.19	0	387.765	311.599	285.162
	238	2.241	5.157	0	385.803	308.864	281.055
	239	2.438	5.137	0	387.071	306.317	292.629
	240	2.277	5.072	0	385.312	316.989	292.164
	241	2.322	5.045	0	384.015	308.864	285.96
	242	2.285	5.152	0	388.538	294.689	290.262
	243	2.047	5.006	0	380.855	292.659	287.153
	244	2.278	5.09	0	385.553	285.509	282.363
	245	2.447	5.184	0	389.384	296.277	293.581
	246	2.278	5.051	0	383.943	297.151	291.882
	247	2.213	5.105	0	386.187	301.465	290.286
	248	2.37	5.198	0	385.458	269.017	285.89
	249	2.269	5.109	0	384.442	281.049	285.934
	250	2.33	5.085	0	384.104	277.645	290.473
	251	2.431	5.105	0	387.343	257.411	287.224
	252	2.172	5.111	0	386.169	287.102	289.708
	253	2.284	5.11	0	385.797	264.211	289.91
	254	2.292	5.077	0	387.806	289.36	294.304
	255	2.211	5.048	0	386.338	276.616	288.012
	256	2.192	5.044	0	387.088	304.721	288.648
	257	2.197	5.107	0	391.095	317.516	294.311
	258	2.162	5.09	0	386.186	306.246	287.91
	259	2.312	5.104	0	388.504	288.246	293.498
	260	2.227	5.044	0	384.503	280.351	291.053
	261	2.116	5.116	0	387.83	278.78	284.494
	262	2.193	5.036	0	384.108	278.413	280.486
	263	2.173	5.1	0	386.938	266.678	277.059
	264	2.081	5.014	0	386.127	273.664	279.113
	265	2.173	5.032	0	386.605	256.115	292.472
	266	2.175	5.033	0	384.493	258.494	284.333
	267	2.2	5.037	0	384.494	262.355	280.445
	268	2.038	4.974	0	382.618	252.616	278.554
	269	2.221	5.022	0	384.725	260.345	284.556
	270	2.165	5.073	0	386.25	262.248	286.67
	271	2.163	5.113	0	390.194	263.83	287.773
	272	2.093	5.082	0	385.225	255.018	282.093
	273	2.197	5.021	0	384.464	273.997	277.579
	274	2.165	5.046	0	386.192	264.127	289.601
	275	2.175	5.024	0	385.762	264.023	287.036
	276	2.187	4.988	0	383.18	269.552	278.524
	277	2.255	5.023	0	382.655	248.57	288.265
	278	2.162	5.146	0	388.183	267.067	280.769
	279	2.16	5.045	0	386.772	286.362	286.873
	280	2.112	5.088	0	386.772	272.739	275.255
	281	2.266	4.968	0	381.697	256.909	282.472
	282	2.113	5.063	0	384.712	267.17	280.895
	283	2.17	5.004	0	388.535	273.446	288.005
	284	2.187	4.966	0	382.105	259.58	278.649
	285	2.142	5.105	0	385.963	299.172	285.479
	286	2.05	5.046	0	386.081	293.021	281.944
	287	2.151	5.095	0	384.188	291.958	281.23
	288	2.214	5.023	0	381.133	285.907	279.904
	289	2.143	5.007	0	382.894	296.057	281.248
	290	2.181	5.082	0	383.618	269.44	285.828
	291	1.972	5.027	0	387.312	307.328	278.508
	292	2.006	5.001	0	385.76	286.009	283.661
	293	2.161	5.023	0	383.75	256.74	276.614
	294	2.008	5.076	0	386.289	316.477	282.949
	295	2.115	5.054	0	384.274	279.486	285.206
	296	1.988	5.024	0	387.544	280.273	284.086
	297	2.031	5.033	0	388.526	291.765	287.228
	298	2.095	5.047	0	387.256	272.94	281.855
	299	2.003	5.021	0	383.301	282.151	277.384
	300	1.996	5.031	0	383.861	312.344	276.018
	301	2.084	5.076	0	385.487	315.188	287.023
	302	2.043	5.076	0	386.915	284.986	278.526
	303	2.051	5.086	0	387.322	292.639	280.377
	304	2.223	5.033	0	386.127	283.689	287.297
	305	2.033	5.034	0	384.274	285.181	279.606
	306	2.068	5.085	0	385.835	319.678	287.883
	307	1.984	5.121	0	386.131	318.492	278.214
	308	2.079	5.03	0	383.512	290.303	283.302
	309	2.134	5.061	0	386.322	309.706	277.225
	310	2.209	5.056	0	386.023	265.304	278.348
	311	2.133	5.007	0	384.208	281.258	280.791
	312	2.113	5.034	0	387.628	288.19	277.677
	313	2.14	5.009	0	381.908	280.49	283.2
	314	2.104	5.079	0	383.077	297.448	287.578
	315	2.054	5.091	0	385.393	258.928	287.558
	316	2.19	5.115	0	387.096	276.568	287.193
	317	2.104	5.071	0	386.319	281.868	285.105
	318	2.056	5.157	0	386.096	321.252	281.796
	319	2.032	5.064	0	390.044	284.594	290.761
	320	2.171	5.09	0	387.178	295.411	283.79
	321	1.857	5.111	0	385.006	305.423	276.615
	322	2.06	5.084	0	385.62	315.279	281.258
	323	2.118	5.081	1	384.242	312.079	280.911
	324	1.955	5.079	0	387.664	318.868	273.994
	325	2.066	5.06	0	383.906	286.607	279.919
	326	1.952	5.082	0	385.784	287.505	283.449
	327	2.146	5.029	0	381.863	287.062	280.878
	328	2.053	5.101	0	388.025	284.233	279.072
	329	2.046	5.076	0	385.715	297.027	275.928
	330	2.102	5.072	0	380.175	261.432	283.13
	331	2.194	5.116	0	388.234	290.052	290.331
	332	2.018	5.019	0	383.516	283.538	275.467
	333	1.995	4.99	0	383.222	290.961	279.211
	334	2.17	5.012	0	384.035	277.917	288.47
	335	2.096	5.106	0	387.415	292.817	285.375
	336	2.211	5.08	0	385.406	279.951	284.542
	337	2.064	5.071	0	383.561	269.477	277.855
	338	2.09	5.017	0	384.193	250.264	287.549
	339	2.194	5.141	0	388.764	270.296	293.654
	340	2.042	5.038	0	385.687	295.233	278.117
	341	1.996	5.049	0	385.57	284.834	283.4
	342	2.179	5.044	0	384.471	260.502	285.594
	343	1.982	5.04	0	383.762	284.391	277.374
	344	1.989	5.005	0	384.021	272.719	278.678
	345	2.029	5.042	0	384.348	313.445	280.753
	346	1.95	4.979	0	383.686	274.835	280.089
	347	1.993	5.086	0	387.032	283.374	283.601
	348	2.195	5.086	0	381.69	279.938	273.795
	349	2.014	5.06	0	384.322	267.552	283.143
	350	2.059	5.103	0	386.339	300.862	282.969
	351	1.999	4.978	0	384.642	285.509	283.978
	352	2.143	5.069	0	386.074	288.057	282.816
	353	2.14	5.108	0	388.459	322.807	290.337
	354	2.213	5.027	0	384.963	328.567	292.257
	355	2.382	5.194	0	388.735	324.158	292.726
	356	2.38	5.212	0	386.749	316.808	287.389
	357	2.19	5.122	0	388.489	318.375	287.488
	358	2.024	5.085	0	384.528	294.114	280.921
	359	2.065	4.939	0	380.359	282.634	275.453
	360	2.151	5.066	0	385.268	310.394	284.746
	361	2.022	4.975	0	381.115	313.692	273.742
	362	2.357	5.154	0	388.307	337.665	294.892
	363	2.403	5.185	0	390.256	336.579	300.212
	364	2.383	5.198	0	388.105	331.395	292.319
	365	2.355	5.126	0	387.232	331.68	294.304
	366	2.315	5.159	0	387.48	346.782	294.49
	367	2.428	5.215	0	390.359	346.663	292.419
	368	2.295	5.131	0	382.9	317.97	283.718
	369	2.361	5.223	0	387.737	329.949	287.132
	370	2.353	5.224	0	387.387	342.204	288.925
	371	2.265	5.203	0	385.518	332.184	292.793
	372	2.346	5.23	0	386.267	312.952	285.592
	373	2.265	5.108	0	389.667	325.813	295.76
	374	2.42	5.221	0	387.281	344.128	293.75
	375	2.115	5.06	0	383.103	368.923	277.442
	376	2.218	5.007	0	382.624	381.611	285.873
	377	2.302	5.21	0	386.024	380.392	295.269
	378	1.941	4.968	0	380.868	306.449	283.965
	379	2.256	5.177	0	388.944	361.149	296.758
	380	2.244	5.163	0	383.238	360.948	288.909
	381	2.196	5.167	0	385.515	359.798	283.815
	382	2.32	5.201	0	388.394	368.539	290.796
	383	2.376	5.205	0	389.103	350.499	298.379
	384	2.091	4.998	0	381.598	345.557	288.396
	385	2.366	5.038	0	387.674	355.382	299.213
	386	2.335	5.114	0	389.366	322.908	291.779
	387	2.406	5.128	0	391.22	318.124	297.079
	388	2.256	5.057	0	386.796	335.245	292.125
	389	2.256	5.078	0	384.335	312.25	290.356
	390	2.262	5.093	0	387.878	311.692	290.059
	391	2.234	5.094	0	387.366	321.819	291.749
	392	2.323	5.097	0	386.962	291.802	291.32
	393	2.171	4.994	0	381.786	297.972	287.415
	394	2.278	5.096	0	388.292	314.751	288.579
	395	2.26	5.022	0	385.763	300.542	296.587
	396	2.139	5.074	0	383.926	320.996	282.199
	397	2.286	5.093	0	386.42	332.804	290.914
	398	2.312	5.078	0	387.185	335.905	294.369
	399	2.188	5.09	0	385.991	315.679	286.699
	400	2.036	4.96	0	382.1	288.001	278.428
	401	2.089	5.055	0	388.416	299.367	289.565
	402	2.019	4.983	0	383.026	280.628	282.53
	403	1.963	5.063	0	384.485	292.571	281.256
	404	2.079	4.954	0	383.441	260.913	277.851
	405	2.158	5.081	0	388.104	285.106	284.784
	406	1.994	4.981	0	383.362	304.337	285.268
	407	2.137	5.002	0	385.511	278.917	287.711
	408	2.225	5.073	0	384.212	285.282	278.169
	409	1.899	5.014	0	383.911	301.792	273.938
	410	2.108	5.038	0	385.897	299.203	281.799
	411	2.116	5.038	0	386.895	290.788	284.96
	412	1.994	5.065	0	384.591	287.459	279.129
	413	2.093	5.023	0	384.406	310.481	276.933
	414	1.965	5.025	0	385.354	301.479	279.764
	415	2.125	5.026	0	384.998	301.76	283.763
	416	2.075	5.045	0	386.408	315.374	286.274
	417	2.148	4.986	0	381.506	280.057	282.655
	418	2.02	5.068	0	388.909	327.113	287.018
	419	2.117	5.034	0	387.366	300.904	289.639
	420	2.132	5.047	0	385.098	316.357	285.613
	421	2.104	4.983	0	384.738	304.159	283.541
	422	2.25	5.136	0	387.343	300.525	285.356
	423	2.13	4.967	0	384.106	306.87	286.203
	424	2.138	4.975	0	381.346	302.956	279.713
	425	2.099	4.984	0	382.644	305.439	279.075
	426	2.019	4.997	0	385.694	309.853	278.559
	427	1.949	4.897	0	377.099	284.671	280.832
	428	2.043	5.063	0	384.161	297.244	279.918
	429	2.145	5.014	0	382.114	292.829	275.698
	430	1.969	4.995	0	376.967	295.104	277.373
	431	2.121	5.004	0	382.511	302.923	281.914
	432	2.023	5.003	0	386.453	326.869	288.939
	433	2.008	5.071	0	383.084	301.347	272.852
	434	2.1	5.078	0	386.87	309.348	282.099
	435	2.189	5.031	0	384.377	305.913	278.108
	436	2.026	5.039	0	387.444	314.539	283.434
	437	2.045	4.959	0	379.59	293.045	271.059
	438	2.043	4.994	0	384.534	306.594	280.613
	439	1.979	5.031	0	385.031	272.714	276.279
	440	2.14	5.012	0	382.523	302.769	282.17
	441	2.211	4.984	0	382.736	302.018	284.681
	442	2.151	5.075	0	390.494	308.53	288.672
	443	2.202	5.025	0	387.914	313.077	285.531
	444	2.278	5.083	0	389.563	315.056	292.607
	445	2.328	5.081	0	387.357	255.9	288.866
	446	2.172	5.015	0	383.523	289.191	284.894
	447	2.178	5.005	0	383.537	304.73	282.189
	448	2.121	5.057	0	383.901	294.803	286.378
	449	2.171	5.052	0	380.725	284.291	278.265
	450	2.157	5.083	0	384.341	299.598	277.025
	451	2.158	5.015	0	384.731	312.398	287.409
	452	2.229	5.075	0	388.203	293.562	284.832
	453	1.897	5.048	0	384.393	303.501	282.575
	454	1.965	5.04	0	384.985	304.128	281.192
	455	1.961	4.974	0	381.929	288.887	271.41
	456	2.009	4.996	0	384.52	289.077	278.905
	457	2.154	5.011	0	385.707	286.391	276.256
	458	2.164	5.066	0	387.25	290.403	290.063
	459	2.037	5.026	0	386.124	291.642	285.172
	460	2.147	5.035	0	386.277	296.071	289.013
	461	2.054	4.991	0	383.516	293.075	276.174
	462	2.041	5.059	0	384.468	294.767	280.909
	463	1.951	5.05	0	374.313	288.792	275.602
	464	1.909	5.07	0	384.989	311.273	272.828
	465	1.996	5.018	0	383.58	303.103	275.155
	466	2.182	5.077	0	387.531	287.203	286.312
	467	2.065	4.967	0	382.608	285.295	278.616
	468	2.027	5.084	0	388.148	298.352	284.613
	469	2.016	5.058	0	385.637	305.401	285.91
	470	2.012	5.013	0	386.089	309.181	284.233
	471	2.14	5.083	0	385.218	301.877	282.208
	472	2.146	5.061	0	388.108	315.796	286.569
	473	2.071	5.033	0	383.895	289.15	272.423
	474	1.863	5.015	0	383.879	286.881	277.831
	475	2.054	5.022	0	382.335	279.924	278.66
	476	2.194	4.984	0	384.342	287.978	286.582
	477	2.151	5.111	0	387.356	276.61	284.605
	478	2.109	5.08	0	385.599	285.958	283.729
	479	2.003	5.051	0	386.21	296.411	281.349
	480	2.06	5.032	0	384.662	287	279.556
	481	2.057	5.056	0	386.093	291.417	283.35
	482	2.029	5.047	0	384.385	286.939	277.189
	483	1.959	5.05	0	385.043	278.789	276.258
	484	2.157	5.073	0	385.327	295.425	288.247
	485	2.217	5.061	0	388.432	307.228	287.328
	486	2.034	4.943	0	377.929	300.768	270.945
	487	2.083	5.04	0	384.753	322.311	285.847
	488	2.093	5.03	0	383.994	295.411	278.222
	489	2.279	5.073	0	384.577	282.529	287.196
	490	2.034	5.002	0	381.308	308.209	277.286
	491	2.049	5.064	0	384.056	295.486	274.974
	492	2.085	5.037	0	384.794	310.892	280.53
	493	2.16	5.076	0	384.719	288.08	277.168
	494	2.116	5.014	0	382.435	283.526	281.602
	495	2.141	5.008	0	382.94	283.25	290.398
	496	2.168	5.065	0	384.506	281.048	282.34
	497	2.179	5.046	0	381.165	263.525	275.744
	498	2.234	5.137	0	386.186	251.579	278.709
	499	2.24	5.078	0	383.917	275.376	284.087
	500	2.232	5.017	0	384.804	299.324	290.605
	501	2.036	5.058	0	385.474	304.857	279.658
	502	2.135	5.052	0	382.059	305.023	277.785
	503	2.076	5.034	0	384.915	321.654	285.343
	504	2.054	5.06	0	382.061	306.729	274.537
	505	2.084	5.079	0	386.988	299.731	283.464
	506	2.259	5.078	0	386.624	311.754	289.905
	507	2.118	5.071	0	386.632	297.338	280.634
	508	2.149	5.042	0	386.435	291.635	277.563
	509	2.047	5.008	0	383.56	320.879	279.746
	510	2.204	5.065	0	385.721	289.013	281.663
	511	2.167	5.054	0	385.258	299.698	281.977
	512	2.081	5.021	0	386.012	290.888	282.912
	513	2.17	5.062	0	384.703	294.404	278.077
	514	2.151	5.046	0	384.162	297.619	281.059
	515	2.187	5.061	0	383.492	315.352	280.131
	516	2.184	5.151	0	386.637	321.643	288.698
	517	2.318	5.119	0	381.791	314.271	287.775
	518	2.416	5.217	0	388.133	339.285	290.53
	519	2.223	5.086	0	382.149	309.676	283.524
	520	2.313	5.121	0	384.491	336.822	285.356
	521	2.313	5.079	0	385.102	326.605	289.624
	522	2.32	5.085	0	388.506	337.13	296.991
	523	2.346	5.173	0	388.33	331.257	286.381
	524	2.395	5.065	0	385.534	289.506	290.043
	525	2.386	5.128	0	389.717	311.222	293.969
	526	2.283	5.089	0	386.238	345.358	294.349
	527	2.299	5.097	0	387.397	297.211	289.044
	528	2.402	5.075	0	390.036	300.328	298.855
	529	2.249	5.089	0	387.433	302.182	290.495
	530	2.35	5.123	0	385.994	285.359	287.191
	531	2.347	5.085	0	385.474	299.428	293.268
	532	2.179	5.09	0	384.84	255.827	285.037
	533	2.348	5.154	0	386.675	293.004	290.434
	534	2.262	5.097	0	386.302	297.296	286.796
	535	2.34	5.167	0	388.999	313.079	298.392
	536	2.311	5.132	0	386.863	294.488	289.119
	537	2.335	5.168	0	383.189	299.225	285.331
	538	2.342	5.113	0	386.282	305.547	286.459
	539	2.386	5.203	0	382.937	284.053	283.898
	540	2.014	5.155	0	385.049	328.46	283.7
	541	2.219	5.157	0	389.371	302.872	298.718
	542	2.406	5.188	0	386.261	303.849	293.648
	543	2.243	5.129	0	380.594	298.918	285.854
	544	2.262	5.216	0	386.202	304.596	292.197
	545	2.272	5.177	0	384.14	285.195	285.598
	546	2.17	5.119	0	380.809	304.551	283.423
	547	2.348	5.236	0	386.231	328.823	290.529
	548	2.378	5.192	0	383.615	304.055	287.8
	549	2.428	5.254	0	386.75	303.819	289.661
	550	2.361	5.167	0	385.976	297.337	291.109
	551	2.19	5.135	0	381.457	306.853	288.286
	552	2.282	5.179	0	384.885	294.841	292.188
	553	2.323	5.228	0	388.479	305.659	289.741
	554	2.34	5.174	0	388.356	303.455	291.064
	555	2.319	5.144	0	385.667	314.916	283.637
	556	2.303	5.18	0	386.288	300.419	294.32
	557	2.398	5.169	0	384.074	328.264	286.297
	558	2.328	5.115	0	386.806	295.551	289.323
	559	2.164	5.118	0	386.157	286.921	283.195
	560	2.066	5.01	0	384.573	306.043	281.438
	561	2.137	5.037	0	384.447	296.729	288.774
	562	2.232	5.1	0	387.993	277.793	292.542
	563	2.143	5.003	0	386.586	298.629	285.764
	564	2.163	5.066	0	382.675	286.526	278.039
	565	2.354	5.063	0	387.948	282.557	295.631
	566	2.108	5.043	0	386.173	275.367	286.362
	567	1.966	5.028	0	385.281	269.433	278.67
	568	2.137	5.063	0	387.556	286.355	290.256
	569	2.13	5.051	0	383.553	267.573	285.196
	570	2.172	5.043	0	385.009	274.634	287.579
	571	2.072	5.044	0	384.669	269.241	274.293
	572	2.053	4.99	0	380.65	262.455	272.324
	573	2.101	5.086	0	387.368	291.536	285.084
	574	2.243	5.063	0	385.545	284.902	293.408
	575	2.176	5.051	0	385.947	279.938	287.214
	576	2.218	5.037	0	387.418	273.786	290.795
	577	2.056	5.077	0	385.482	289.61	278.249
	578	1.986	5.059	0	386.38	297.974	276.445
	579	2.096	5.132	0	382.715	275.114	283.09
	580	2.113	5.012	0	383.178	281.925	285.002
	581	2.119	5.031	0	383.599	282.391	277.022
	582	2.166	5.157	0	387.987	295.469	283.268
	583	2.056	5.035	0	386.226	289.527	283.366
	584	2.278	5.102	0	388.013	284.724	290.132
	585	1.987	5.044	0	385.483	301.966	282.929
	586	2.099	5.036	0	382.843	304.774	282.562
	587	2.115	5.031	0	383.594	292.537	286.202
	588	1.965	5.02	0	385.064	288.376	274.898
	589	2.245	5.047	0	386.482	289.778	280.582
	590	2.064	5.065	0	383.898	302.032	282.306
	591	2.06	5.049	0	384.872	303.986	283.394
	592	2.055	5.049	0	388.024	292.815	288.544
	593	2.139	5.015	0	383.58	303.704	282.437
	594	2.03	5.097	0	385.946	279.265	290.115
	595	2.065	5.022	0	385.605	291.228	279.092
	596	2.081	5.053	0	386.53	288.841	289.794
	597	2.021	5.094	0	387.201	297.886	275.141
	598	2.241	5.107	0	391.019	293.485	293.667
	599	2.095	5.012	0	384.043	300.643	291.523
	600	2.115	5.077	0	386.344	287.84	288.719
	601	2.113	5.085	0	388.336	300.08	289.032
	602	2.181	5.038	0	385.951	283.187	287.979
	603	2.08	5.007	0	387.91	303.529	289.689
	604	2.054	5.028	0	385.49	305.049	281.337
	605	2.244	5.074	0	385.249	297.304	287.518
	606	2.141	5.013	0	384.658	290.329	286.782
	607	2.232	5.133	0	386.645	311.707	284.314
	608	2.195	5.004	0	385.016	301.311	291.175
	609	2.165	5.08	0	388.311	300.788	281.26
	610	2.065	5.053	0	387.161	292.176	285.235
	611	2.237	5.028	0	385.339	303.057	291.388
	612	2.207	5.048	0	386.186	324.769	291.293
	613	2.254	5.073	0	386.323	334.156	287.359
	614	2.19	5.116	0	385.289	322.732	283.248
	615	2.033	5.029	0	384.333	296.641	292.028
	616	2.007	4.99	0	385.941	309.035	284.806
	617	2.208	5.098	0	384.863	346.783	288.221
	618	2.118	4.995	0	380.563	315.728	272.693
	619	2.116	5.033	0	384.723	306.969	285.231
	620	2.002	5.039	0	383.531	326.412	277.874
	621	2.022	5.026	0	385.159	320.395	288.28
	622	2.185	5.02	0	384.719	304.212	292.291
	623	2.287	5.089	0	390.378	296.322	290.952
	624	2.245	5.067	0	390.482	293.195	285.49
	625	2.086	5.012	0	387.448	289.961	280.504
	626	2.21	5.01	0	382.439	287.538	287.024
	627	2.379	5.041	0	382.114	277.506	294.592
	628	2.269	5	0	386.266	280.447	287.409
	629	2.212	4.991	0	386.362	282.721	289.204
	630	2.19	5.074	0	385.842	283.801	289.355
	631	2.376	5.138	0	387.061	336.802	292.638
	632	2.319	5.012	0	384.522	343.955	289.089
	633	2.246	5.096	0	382.917	419.267	287.58
	634	1.168	4.976	0	382.81	348.942	289.176
	635	1.683	5.022	0	383.577	372.356	277.752
	636	2.136	5.023	0	384.009	366.265	279.391
	637	2.242	5.113	0	390.021	391.455	285.208
	638	2.009	5.1	0	384.535	364.089	279.282
	639	2.421	5.111	0	383.601	380.881	289.763
	640	2.156	5.011	0	383.568	360.045	286.444
	641	2.285	5.203	0	385.824	347.545	286.446
	642	2.105	5.166	0	386.196	374.103	286.605
	643	2.2	5.104	0	383.726	402.49	286.291
	644	2.128	5.039	0	385.433	415.893	285.917
	645	2.205	5.015	0	387.556	372.985	290.495
	646	2.096	5.041	0	387.452	370.701	287.638
	647	2.251	5.13	0	388.333	369.892	286.225
	648	2.266	5.108	0	390.747	371.061	295.845
	649	2.076	4.998	0	387.282	371.886	283.75
	650	2.167	5.074	0	386.096	325.444	280.679
	651	2.111	5.02	0	386.439	307.11	279.695
	652	2.316	5.025	0	384.143	289.102	289.142
	653	2.406	5.142	0	387.578	309.777	294.179
	654	2.302	5.089	0	387.173	313.864	287.197
	655	2.294	5.101	0	389.241	331.525	293.164
	656	2.308	5.133	0	388.325	321.629	283.77
	657	2.303	5.084	0	386.643	327.841	290.88
	658	2.268	5.106	0	387.979	335.247	289.858
	659	2.15	5.065	0	381.119	311.321	287.295
	660	2.245	5.078	0	387.702	309.312	296.07
	661	2.063	5.031	0	385.77	295.408	281.918
	662	2.221	5.062	0	386.263	314.069	285.362
	663	2.191	5.08	0	386.996	289.489	291.294
	664	2.346	5.123	0	391.28	305.804	287.958
	665	2.224	5.018	0	385.642	309.111	290.025
	666	2.271	5.02	0	388.114	302.074	293.332
	667	2.286	5.148	0	386.717	305.809	287.052
	668	2.34	5.133	0	387.982	309.786	289.325
	669	2.224	5.088	0	382.441	296.389	289.641
	670	2.381	5.16	0	387.469	313.879	289.21
	671	2.186	5.092	0	391.99	314.502	289.923
	672	2.26	5.143	0	387.679	314.476	285.298
	673	2.31	5.173	0	390.514	318.523	286.597
	674	1.935	5.127	0	389.341	293.974	285.816
	675	2.02	5.073	0	387.452	304.048	282.854
	676	2.074	5.014	0	386.024	301.454	282.687
	677	2.1	5.026	0	386.049	300.685	284.395
	678	2.088	5.1	0	387.247	307.001	283.555
	679	2.177	5.092	0	386.407	323.562	287.218
	680	2.081	5.04	0	385.952	313.976	280.64
	681	2.118	5.018	0	383.086	303.752	283.513
	682	2.213	5.009	0	382.487	291.549	287.217
	683	2.205	5.052	0	387.251	305.618	293.062
	684	2.252	5.06	0	385.506	290.482	285.185
	685	2.312	5.122	0	388.4	298.028	291.544
	686	2.098	5.042	0	385.252	294.184	279.325
	687	2.202	5.06	0	386.882	312.201	289.502
	688	2.094	5.033	0	385.201	312.769	285.391
	689	2.168	5.07	0	388.221	304.941	293.169
	690	2.16	5.086	0	384.682	282.727	287.431
	691	2.116	5.069	0	386.801	304.215	287.098
	692	2.114	5.056	0	384.759	292.555	281.558
	693	2.11	5.088	0	386.26	315.834	287.085
	694	2.024	5.055	0	386.651	289.833	280.104
	695	2.101	5.02	0	387.108	327.195	284.391
	696	2.145	5.119	0	389.026	302.193	292.016
	697	2.164	5.094	0	384.339	295.433	284.885
	698	2.084	5.035	0	385.577	298.506	280.512
	699	2.109	5.126	0	389.624	314.443	287.62
	700	1.898	5.032	0	385.586	296.717	280.114
	701	2.083	5.004	0	383.099	279.101	285.034
	702	2.064	5.064	0	386.545	284.453	288.257
	703	2.206	5.056	0	385.873	315.617	289.061
	704	2.288	5.125	0	385.846	319.755	285.865
	705	2.2	5.023	0	385.275	303.897	287.467
	706	2.328	5.155	0	388.536	333.929	293.9
	707	2.223	5.105	0	389.06	301.667	295.577
	708	2.269	5.091	0	385.485	311.773	289.198
	709	2.231	5.066	0	386.769	256.292	287.587
	710	2.301	4.998	0	383.752	314.545	289.574
	711	2.295	5.094	0	388.933	299.753	301.297
	712	2.286	5.086	0	388.388	295.986	293.449
	713	2.167	5.071	0	384.883	315.901	293.208
	714	2.006	5.067	0	388.186	309.372	290.42
	715	1.96	5.019	0	387.174	295.071	279.046
	716	2.123	5.104	0	390.944	308.215	295.506
	717	2.084	5.013	0	386.146	313.101	273.514
	718	2.186	5.081	0	386.252	312.671	287.981
	719	2.181	5.017	0	384.989	306.336	288.139
	720	2.139	5.063	0	385.712	289.774	286.653
	721	2.127	4.99	0	381.374	295.441	276.945
	722	2.175	4.992	0	383.001	301.039	284.01
	723	2.142	4.989	0	383.454	305.122	284.464
	724	2.264	5.095	0	383.942	304.828	281.638
	725	2.329	5.071	0	386.315	302.466	294.604
	726	2.309	5.074	0	384.97	311.279	289.088
	727	2.161	4.97	0	382.155	293.473	289.303
	728	2.061	5.036	0	385.29	296.255	279.813
	729	2.095	4.968	0	383.602	263.918	276.841
	730	2.089	5.144	0	385.235	271.53	278.854
	731	2.242	5.106	0	386.709	280.119	273.944
	732	2.105	5.054	0	388.027	291.284	291.959
	733	2.031	4.983	0	384.339	272.977	283.445
	734	2.227	5.052	0	385.157	256.938	285.069
	735	2.034	5.002	0	384.272	265.429	285.038
	736	2.138	5.042	0	385.126	273.339	283.683
	737	1.977	5.031	0	385.98	285.267	274.969
	738	2.016	5.047	0	383.171	257.212	274.025
	739	2.153	5.043	0	383.256	285.945	276.458
	740	2.073	5.021	0	386.536	277.499	282.181
	741	2.18	5.075	0	385.68	275.329	281.908
	742	2.178	5.056	0	386.027	274.238	284.465
	743	2.197	5.082	0	387.721	255.747	289.982
	744	2.05	5.006	0	384.771	269.669	275.969
	745	2.203	5.053	0	387.728	265.77	285.679
	746	2.185	5.004	0	385.969	272.815	290.184
	747	2.274	5.052	0	387.111	277.552	289.318
	748	2.135	5.102	0	387.259	259.913	288.452
	749	2.226	5.07	0	384.831	271.156	279.444
	750	2.245	5.022	0	384.739	287.663	285.528
	751	2.121	5.115	0	386.263	288.7	287.405
	752	2.184	5.075	0	385.003	275.912	287.538
	753	2.32	5.123	0	388.311	264.485	288.185
	754	2.116	5.001	0	383.863	264.014	279.306
	755	2.178	4.941	0	382.582	272.763	279.525
	756	2.09	5.033	0	382.074	294.918	280.471
	757	2.21	5.043	0	387.51	316.789	289.226
	758	2.174	5.05	0	387.921	403.934	289.671
	759	2.389	5.115	0	389.695	377.733	304.841
	760	2.32	5.034	0	385.638	391.226	289.942
	761	2.158	5.038	0	386.068	374.282	288.185
	762	2.155	5.112	1	383.107	361.046	281.164
	763	1.059	4.971	0	384.807	374.71	287.678
	764	1.404	5.023	0	384.904	344.112	280.445
	765	1.557	5.038	0	385.537	322.217	284.951
	766	1.564	5.006	0	387.074	345.138	281.506
	767	1.471	5.127	0	386.621	375.583	285.247
	768	1.097	4.908	1	373.228	387.912	272.141
	769	1.182	4.987	0	378.227	390.642	287.815
	770	1.501	5.181	0	378.624	386.276	277.874
	771	1.286	5.031	0	378.338	404.763	274.171
	772	1.707	5.058	0	386.502	359.911	278.646
	773	2.309	5.075	0	385.201	415.589	291.939
	774	1.993	4.992	0	384.055	385.002	282.151
	775	2.401	5.215	0	389.416	363.577	295.503
	776	2.236	5.053	0	388.762	377.131	286.194
	777	2.328	5.101	0	384.935	377.133	280.736
	778	2.315	5.06	0	384.128	405.567	280.762
	779	2.282	5.002	0	384.058	371.711	287.635
	780	2.211	5.146	0	388.235	346.14	291.522
	781	2.138	5.021	0	380.433	328.516	282.846
	782	2.105	5.087	0	386.01	350.532	280.602
	783	2.361	5.191	0	389.46	330.362	288.506
	784	1.993	5.032	0	387.171	336.763	279.249
	785	2.148	5.078	0	384.115	347.312	281.659
	786	2.203	5.094	1	383.241	327.976	281.705
	787	1.676	5.066	0	386.226	360.833	284.948
	788	1.667	4.984	0	386.377	373.665	283.212
	789	1.361	4.958	0	384.182	374.62	290.598
	790	1.625	5.056	1	382.768	366.991	278.835
	791	1.522	5.227	0	382.511	372.54	288.015
	792	1.445	5.186	0	375.934	359.603	276.128
	793	1.33	5.256	0	387.956	355.152	290.204
	794	1.759	5.138	0	373.611	342.247	275.913
	795	1.36	5.124	0	377.218	400.961	273.135
	796	1.833	5.241	1	379.773	366.402	270.257
	797	2.126	5.16	0	382.243	360.898	284.242
	798	1.273	5.096	0	385.143	376.624	288.407
	799	1.629	5.232	0	382.803	383.096	282.262
	800	1.992	5.161	0	375.676	391.667	284.543
	801	1.933	5.168	1	373.338	362.695	273.308
	802	1.46	5.221	0	382.122	391.896	275.048
	803	2.07	5.066	0	384.412	356.248	278.744
	804	2.196	5.109	0	386.642	392.006	285.982
	805	2.407	5.093	0	386.431	352.866	293.809
	806	2.034	5.049	0	384.008	313.359	279.031
	807	2.091	5.115	0	386.724	374.103	281.932
	808	2.317	5.109	0	386.858	395.923	289.27
	809	2.319	5.131	0	384.128	391.478	292.114
	810	2.264	5.103	0	387.437	415.5	293.7
	811	2.279	5.111	0	384.804	411.21	289.193
	812	2.021	5.025	0	388.353	369.732	293.573
	813	2.232	5.129	0	385.668	325.17	290.898
	814	2.17	5.107	0	388.656	305.976	283.058
	815	2.161	5.076	0	384.323	278.208	286.493
	816	2.192	5.049	0	384.585	295.213	290.222
	817	2.151	5.03	0	384.856	309.35	296.355
	818	2.128	5.019	0	385.319	320.129	283.836
	819	2.296	5.144	0	388.172	324.406	291.997
	820	2.106	5.102	0	386.175	297.9	289.426
	821	2.225	5.051	0	388.597	313.1	291.205
	822	2.212	5.105	0	388.185	311.484	286.856
	823	2.235	5.116	0	387.392	296.012	290.299
	824	2.278	5.091	0	387.256	296.023	283.254
	825	2.234	5.089	0	385.541	313.493	286.949
	826	2.343	5.06	0	384.186	296.915	289.837
	827	2.164	5.136	0	385.819	296.528	289.452
	828	2.236	5.09	0	389.381	300.584	298.429
	829	2.099	4.971	0	383.967	294.63	278.843
	830	2.146	5.072	0	386.25	277.382	277.703
	831	2.211	5.015	0	384.448	306.735	286.488
	832	1.99	4.98	0	385.653	278.935	273.819
	833	2.12	5.065	0	389.219	289.89	280.303
	834	2.195	5.033	0	383.535	283.415	286.334
	835	2.186	5.039	0	384.831	286	287.8
	836	2.256	5.108	0	385.972	295.226	287.995
	837	2.233	5.096	0	386.154	295.886	289.477
	838	2.123	4.976	0	386.887	294.864	287.686
	839	1.953	5.05	0	385.647	309.85	282.48
	840	2.185	5.123	0	384.278	293.244	284.013
	841	2.072	4.984	0	384.025	292.845	284.195
	842	1.865	5.023	0	387.191	295.792	283.336
	843	1.989	5.058	0	386.574	288.607	283.368
	844	2.078	5.038	0	385.033	294.966	289.553
	845	2.082	5.024	0	382.87	295.602	282.438
	846	1.933	5.061	0	383.612	276.465	274.732
	847	2.088	5.056	0	388.17	292.923	291.279
	848	2.043	5.099	0	382.314	274.84	283.146
	849	2.118	5.058	0	384.809	298.946	281.276
	850	2.34	5.131	0	387.489	315.776	293.383
	851	2.296	5.144	0	387.056	297.334	290.071
	852	2.227	5.03	0	385.195	294.137	286.766
	853	2.189	5.047	0	381.95	292.669	281.554
	854	2.285	5.094	0	386.89	320.073	288.278
	855	2.322	5.176	0	387.848	304.5	285.645
	856	2.252	5.108	0	387.152	268.784	289.289
	857	2.263	5.095	0	386.778	288.357	289.814
	858	2.317	5.111	0	389.974	294.124	292.823
	859	2.367	5.219	0	389.498	272.18	293.243
	860	2.089	5.008	0	381.812	269.734	281.318
	861	2.069	5.07	0	385.831	278.32	281.649
	862	1.999	5.024	0	384.726	305.619	284.14
	863	2.099	5.095	0	385.573	291.81	285.887
	864	2.106	5.135	0	385.322	301.734	283.408
	865	2.026	5.065	0	386.135	267.644	283.966
	866	2.054	5.057	0	387.407	285.325	281.834
	867	2.085	5.055	0	386.593	287.529	289.02
	868	1.977	5.102	0	387.427	289.256	293.59
	869	2.066	5.032	0	385.58	283.107	280.993
	870	2.037	5.045	0	379.401	272.49	274.597
	871	2.003	5.037	0	382.772	288.483	281.902
	872	2.164	5.054	0	384.027	293.392	285.85
	873	2.023	5.106	0	382.229	286.223	277.141
	874	2.083	5.037	0	387.005	282.156	288.364
	875	2.126	5.093	0	386.283	295.066	281.932
	876	2.061	5.03	0	383.96	291.934	285.776
	877	2.171	5.045	0	383.629	292.173	284.419
	878	2.14	5.031	0	383.552	287.874	276.668
	879	2.21	5.056	0	388.057	281.032	283.768
	880	2.316	5.041	0	386.532	280.092	290.219
	881	2.099	5.038	0	383.442	323.964	272.106
	882	2.084	5.038	0	383.577	285.646	280.677
	883	1.92	5.027	0	383.444	292.355	279.797
	884	2.239	5.112	0	387.675	294.016	284.745
	885	2.163	5.092	0	385.451	278.101	283.574
	886	2.181	5.046	0	385.796	296.746	285.08
	887	2.138	5.002	0	385.524	289.352	287.873
	888	2.083	5.119	0	385.81	269.299	285.178
	889	2.184	5.092	0	386.137	265.135	286.286
	890	2.08	5.02	0	384.966	276.318	276.779
	891	2.165	5.052	0	386.155	294.38	286.721
	892	2.264	5.043	0	384.445	306.806	283.72
	893	2.301	5.076	0	386.494	296.538	289.585
	894	2.17	5.051	0	383.309	303.981	278.823
	895	2.21	5.018	0	386.987	310.495	296.028
	896	2.206	5.032	0	385.991	316.634	289.358
	897	2.115	5.008	0	381.784	287.4	273.486
	898	2.192	5.069	0	386.382	321.592	282.529
	899	2.088	4.985	0	381.667	295.482	279.651
	900	2.149	5.016	0	383.958	319.774	277.906
	901	2.124	5.013	0	384.917	302.939	279.39
	902	2.224	5.042	0	386.603	309.594	287.771
	903	2.193	5.005	0	385.613	307.128	278.203
	904	2.171	4.987	0	384.293	325.993	287.873
	905	2.219	4.962	0	383.38	307.149	286.539
	906	2.115	5.078	0	386.468	317.193	283.517
	907	2.272	5.037	0	384.798	303.336	284.151
	908	1.975	5.038	0	386.553	329.858	281.375
	909	2.149	5.065	0	385.006	303.276	283.77
	910	2.283	5.054	0	386.994	332.717	292.585
	911	2.22	5.042	0	385.537	317.857	284.683
	912	2.152	5.049	0	385.816	324.702	277.483
	913	2.199	5.036	0	384.648	289.89	280.329
	914	2.283	5.055	0	387.462	310.754	286.787
	915	2.217	4.999	0	387.812	332.113	285.115
	916	2.198	5.078	0	385.962	311.077	284.544
	917	2.204	5.082	0	387.598	314.667	284.606
	918	2.099	5.018	0	385.801	307.368	283.628
	919	2.099	4.986	0	385.259	308.27	288.972
	920	2.175	4.996	0	386.621	318.376	284.985
	921	2.149	5.056	0	383.825	295.5	282.164
	922	2.166	5.001	0	384.742	305.321	281.155
	923	2.239	5.031	0	386.406	293.826	286.376
	924	2.161	5.063	0	386.237	300.033	288.203
	925	2.121	4.994	0	382.722	298.059	280.539
	926	2.192	5.02	0	383.534	272.207	286.52
	927	2.238	5.093	0	386.436	284.815	286.363
	928	2.217	5.039	0	384.041	281.726	288.171
	929	2.253	5.04	0	383.612	291.025	286.235
	930	2.129	5.026	0	388.071	292.844	284.704
	931	2.049	5.047	0	383.733	302.042	282.724
	932	2.231	5.098	0	386.491	286.828	288.36
	933	2.21	5.022	0	384.121	272.25	287.443
	934	2.167	5.046	0	389.65	294.868	292.793
	935	2.198	5.027	0	386.926	291.152	287.927
	936	2.255	5.048	0	384.832	281.685	286.289
	937	2.174	5.061	0	386.8	308.497	291.044
	938	2.173	5.092	0	384.681	292.695	284.501
	939	2.137	5.084	0	386.083	303.622	286.692
	940	2.228	5.026	0	385.715	295.949	291.901
	941	2.059	4.975	0	383.703	299.94	282.571
	942	2.139	5.03	0	384.998	289.59	278.324
	943	2.26	5.007	0	380.185	259.587	280.663
	944	2.147	5.087	0	387.265	299.45	286.744
	945	2.203	5.051	0	385.417	288.764	281.638
	946	2.215	5.114	0	385.535	294.623	281.649
	947	2.153	5.114	0	387.133	291.087	282.445
	948	2.18	5.013	0	386.934	290.83	290.179
	949	2.187	5.053	0	385.488	285.781	286.542
	950	2.195	5.04	0	386.043	258.208	290.614
	951	2.206	5.041	0	385.846	287.08	285.927
	952	2.154	4.986	0	379.355	264.977	275.952
	953	2.097	5.036	0	385.298	282.408	287.276
	954	2.108	5.041	0	388.783	303.22	286.869
	955	2.194	5.072	0	385.692	276.596	285.766
	956	2.307	5.076	0	388.118	288.319	280.819
	957	2.247	5.073	0	384.346	293.971	292.739
	958	2.057	4.986	0	384.933	288.585	274.019
	959	2.127	5.115	0	386.58	288.829	276.95
	960	2.197	5.138	0	386.284	297.832	288.3
	961	2.293	5.088	0	387.76	274.23	289.547
	962	2.111	4.996	0	383.744	296.544	277.919
	963	2.19	5.034	0	386.155	309.747	289.308
	964	2.194	4.994	0	383.451	294.708	283.968
	965	2.15	5.034	0	383.802	291.736	281.893
	966	2.206	5.09	0	387.54	296.683	289.354
	967	2.136	5.023	0	380.952	280.875	279.999
	968	2.166	5.048	0	384.435	278.956	283.818
	969	2.185	5.044	0	384.068	288.723	280.877
	970	2.222	5.074	0	385.562	286.078	286.727
	971	2.13	5.095	0	387.324	300.729	285.367
	972	2.257	5.072	0	386.007	292.364	286.815
	973	2.147	5.053	0	384.002	288.322	290.139
	974	2.134	5.021	0	382.317	285.593	276.912
	975	2.192	5.046	0	385.928	283.09	283.259
	976	2.141	5.076	0	385.364	283.568	279.97
	977	2.234	5.02	0	385.387	299.507	290.983
	978	2.159	5.028	0	386.898	294.291	290.945
	979	2.168	5.073	0	389.443	320.491	292.455
	980	2.209	5.083	0	386.194	296.774	285.669
	981	2.258	4.997	0	385.755	290.475	290.018
	982	2.168	5.066	0	387.011	280.549	289.823
	983	2.164	5.03	0	385.65	280.045	282.608
	984	2.071	5.078	0	385.758	310.359	280.764
	985	2.177	5.033	0	383.797	288.957	279.136
	986	2.137	5.059	0	382.587	273.946	281.805
	987	2.146	5.108	0	386.646	285.874	280.571
	988	2.127	5.076	0	387.439	288.29	289.473
	989	2.153	5.095	0	388.18	297.701	289.258
	990	2.208	5.063	0	386.748	302.484	293.202
	991	2.11	5.049	0	384.429	291.91	279.149
	992	2.212	4.987	0	382.632	292.946	282.861
	993	2.15	5.026	0	383.447	307.636	279.942
	994	1.929	5.062	0	386.253	305.837	281.038
	995	2.049	5.017	0	386.445	309.95	283.299
	996	2.268	5.033	0	385.667	304.211	294.7
	997	2.134	5.022	0	384.034	299.914	280.241
	998	2.118	5.002	0	382.433	317.16	283.44
	999	2.179	5.049	0	385.742	288.106	281.652
	1000	2.177	5.034	0	384.187	292.574	284.999

## Sheet: CID441667
	Frame	RMSD	rGyr	intraHB	MolSA	SASA	PSA
	0	0	4.345	0	373.114	217.128	374.218
	1	0.332	4.31	0	370.259	202.701	370.88
	2	0.499	4.297	0	368.201	248.342	374.883
	3	0.373	4.313	0	372.062	227.929	381.132
	4	0.616	4.27	0	367.85	234.386	363.64
	5	0.589	4.376	0	370.881	219.073	374.789
	6	0.741	4.325	0	370.201	271.365	378.948
	7	0.726	4.312	0	366.416	278.086	378.782
	8	0.963	4.25	0	367.863	266.845	383.317
	9	0.617	4.305	0	372.333	273.163	382.594
	10	0.549	4.318	0	372.315	274.284	378.044
	11	0.593	4.335	0	374.343	252.814	387.059
	12	0.545	4.37	0	376.189	282.607	386.561
	13	0.685	4.344	0	374.16	273.726	384.394
	14	0.657	4.287	0	370.685	265.277	378.37
	15	0.674	4.32	0	370.075	273.393	375.38
	16	0.641	4.342	0	368.892	275.387	372.666
	17	0.691	4.327	0	371.354	279.981	380.08
	18	0.671	4.287	0	367.342	266.31	376.949
	19	0.846	4.397	0	374.018	284.606	382.522
	20	0.577	4.312	0	368.758	267.845	375.113
	21	0.652	4.31	0	369.824	268.301	382.212
	22	0.72	4.337	0	370.973	277.927	380.255
	23	0.608	4.346	0	371.304	258.254	372.109
	24	0.486	4.295	0	366.354	255.551	369.599
	25	0.47	4.277	0	367.385	262.455	375.342
	26	0.437	4.266	0	367.3	249.754	372.816
	27	0.385	4.239	0	363.637	245.582	369.881
	28	0.37	4.322	0	367.829	258.73	368.583
	29	0.41	4.347	0	372.07	249.341	378.473
	30	0.478	4.26	0	367.992	262.529	378.594
	31	0.464	4.37	0	371.928	277.053	372.102
	32	0.472	4.298	0	368.627	258.783	369.822
	33	0.443	4.307	0	370.6	262.755	378.83
	34	0.501	4.321	0	367.379	258.856	371.888
	35	0.458	4.228	0	365.201	250.416	375.141
	36	0.429	4.269	0	364.764	253.6	373.224
	37	0.469	4.313	0	371.783	231.286	376.752
	38	0.535	4.315	0	370.089	224.003	376.403
	39	0.489	4.29	0	365.19	243.371	371.656
	40	0.593	4.284	0	368.002	231.043	374.26
	41	0.472	4.27	0	369.447	237.347	371.753
	42	0.472	4.279	0	370.926	246.062	384.949
	43	0.446	4.281	0	369.299	238.233	375.051
	44	0.605	4.35	0	372.046	253.508	381.451
	45	0.549	4.298	0	370.679	252.529	381.716
	46	0.649	4.329	0	370.362	250.774	377.471
	47	0.591	4.316	0	374.004	255.111	381.543
	48	0.486	4.307	0	371.377	222.488	378.368
	49	0.66	4.334	0	374.468	246.662	383.684
	50	0.667	4.336	0	371.939	244.637	377.362
	51	0.651	4.37	0	373.05	268.059	375.33
	52	0.727	4.33	0	375.949	250.894	385.93
	53	0.63	4.383	0	374.256	277.924	378.352
	54	0.798	4.353	0	374.356	253.042	385.34
	55	0.619	4.239	0	369.829	238.395	384.319
	56	0.524	4.31	0	372.629	263.676	379.91
	57	0.665	4.273	0	368.514	248.284	381.084
	58	0.703	4.377	0	375.754	250.869	384.969
	59	0.681	4.311	0	375.418	225.042	383.519
	60	0.585	4.305	0	374.089	250.585	382.324
	61	0.566	4.353	0	373.314	243.479	384.552
	62	0.862	4.36	0	372.845	260.021	381.348
	63	0.746	4.371	0	370.336	255.039	375.734
	64	0.48	4.293	0	374.887	253.216	386.517
	65	0.548	4.321	0	372.703	257.939	382.995
	66	0.644	4.287	0	369.513	252.093	382.375
	67	0.663	4.378	0	373.429	258.414	379.047
	68	0.504	4.346	0	371.332	259.344	372.678
	69	0.534	4.288	0	371.238	252.129	378.702
	70	0.502	4.355	0	372.891	264.847	378.115
	71	0.528	4.385	0	375.718	257.917	380.794
	72	0.576	4.333	0	372.604	259.306	377.561
	73	0.492	4.317	0	372.193	256.772	377.573
	74	0.445	4.306	0	374.496	275.583	379.228
	75	0.547	4.398	0	378.457	262.779	382.727
	76	0.493	4.33	0	373.982	271.141	384.844
	77	0.593	4.327	0	372.42	277.995	385.097
	78	0.771	4.378	0	374.17	298.569	382.781
	79	0.664	4.353	0	373.661	284.362	386.471
	80	0.595	4.339	0	368.313	285.573	378.422
	81	0.494	4.325	0	373.134	279.449	383.276
	82	0.378	4.277	0	371.62	253.918	381.346
	83	0.389	4.376	0	375.487	255.752	381.791
	84	0.646	4.344	0	374.717	274.81	387.248
	85	0.559	4.36	0	373.267	285.237	379.23
	86	0.491	4.32	0	370.309	281.465	376.358
	87	0.41	4.356	0	378.686	279.7	389.559
	88	0.391	4.269	0	371.685	274.973	377.675
	89	0.556	4.291	0	372.478	274.154	383.082
	90	0.506	4.378	0	376.803	270.238	388.538
	91	0.516	4.303	0	373.3	265.795	376.132
	92	0.488	4.297	0	369.154	243.727	376.485
	93	0.381	4.318	0	374.626	266.287	380.154
	94	0.546	4.326	0	371.137	254.502	369.098
	95	0.711	4.334	0	371.909	265.614	377.015
	96	0.424	4.306	0	368.893	246.618	376.444
	97	0.519	4.317	0	372.024	251.737	377.431
	98	0.579	4.324	0	372.29	236.652	369.3
	99	0.464	4.319	0	371.616	247.736	380.266
	100	0.491	4.325	0	369.07	252.427	368.928
	101	0.629	4.357	0	373.553	248.534	379.879
	102	0.513	4.325	0	366.779	230.092	370.636
	103	0.727	4.306	0	366.988	268.67	374.166
	104	0.723	4.391	0	372.006	251.063	374.87
	105	0.525	4.327	0	369.815	249.359	375.613
	106	0.427	4.319	0	371.731	228.715	379.533
	107	0.479	4.364	0	374.606	249.921	380.78
	108	0.582	4.367	0	372.943	268.907	374.068
	109	0.61	4.325	0	369.015	278.227	368.24
	110	0.531	4.292	0	371.159	261.89	380.335
	111	0.599	4.337	0	368.961	238.94	371.717
	112	0.38	4.31	0	372.453	269.965	374.563
	113	0.52	4.323	0	372.052	260.201	376.097
	114	0.622	4.305	0	365.986	263.188	361.196
	115	0.22	4.347	0	375.341	251.455	378.981
	116	0.412	4.293	0	371.39	263.741	373.293
	117	0.217	4.284	0	369.215	220.327	379.088
	118	0.501	4.348	0	374.594	256.287	378.082
	119	0.66	4.375	0	371.742	273.563	372.316
	120	0.59	4.321	0	368.904	260.535	371.193
	121	0.491	4.32	0	372.004	263.124	381.586
	122	0.545	4.407	0	376.322	243.187	381.884
	123	0.496	4.356	0	373.536	259.003	380.726
	124	0.693	4.344	0	371.615	257.758	376.287
	125	0.532	4.38	0	373.281	257.7	376.937
	126	0.462	4.31	0	371.374	253.848	377.336
	127	0.477	4.32	0	373.393	265.565	385.322
	128	0.474	4.325	0	372.531	246.273	375.47
	129	0.552	4.377	0	373.635	248.811	380.538
	130	0.744	4.254	0	372.846	269.538	384.292
	131	0.376	4.278	0	371.394	248.001	375.642
	132	0.685	4.365	0	377.768	283.653	385.163
	133	0.523	4.321	0	376.77	255.622	384.684
	134	0.632	4.33	0	375.673	250.091	381.124
	135	0.374	4.337	0	373.46	248.625	376.448
	136	0.536	4.316	0	377.033	247.392	384.909
	137	0.725	4.348	0	371.494	269.252	373.663
	138	0.516	4.314	0	374.897	252.059	381.301
	139	0.549	4.317	0	375.098	265.85	383.626
	140	0.344	4.333	0	373.868	243.419	378.674
	141	0.521	4.286	0	370.881	249.875	378.877
	142	0.478	4.304	0	372.707	278.926	385.448
	143	0.451	4.301	0	370.391	256.557	377.623
	144	0.349	4.369	0	372.986	248.419	371.335
	145	0.469	4.341	0	373.86	256.196	382.112
	146	0.357	4.331	0	376.348	251.645	379.861
	147	0.496	4.359	0	373.876	266.132	385.184
	148	0.308	4.33	0	372.316	249.8	379.261
	149	0.7	4.3	0	371.051	243.905	382.65
	150	0.701	4.364	0	372.461	272.976	384.324
	151	0.311	4.308	0	371.543	249.363	383.866
	152	0.626	4.368	0	372.95	266.655	373.81
	153	0.614	4.397	0	372.714	268.459	380.256
	154	0.587	4.39	0	375.091	264.879	382.593
	155	0.471	4.342	0	371.093	253.549	369.271
	156	0.633	4.349	0	372.076	266.446	374.279
	157	0.529	4.386	0	372.752	255.541	374.195
	158	0.618	4.336	0	370.96	264.35	377.437
	159	0.563	4.401	0	376.414	270.671	377.966
	160	0.458	4.337	0	373.968	252.073	387.797
	161	0.441	4.333	0	377.263	254.614	384.929
	162	0.502	4.286	0	369.699	263.409	382.239
	163	0.502	4.331	0	373.226	255.872	379.437
	164	0.752	4.367	0	371.61	269.654	380.257
	165	0.646	4.37	0	372.156	254.087	376.2
	166	0.385	4.395	0	376.254	240.049	377.422
	167	0.437	4.308	0	371.246	227.728	385.186
	168	0.461	4.358	0	374.898	265.636	384.474
	169	0.544	4.356	0	373.124	269.462	378.918
	170	0.435	4.353	0	369.062	248.94	371.1
	171	0.677	4.344	0	374.817	257.63	383.075
	172	0.369	4.314	0	373.018	251.226	376.157
	173	0.527	4.398	0	375.203	248.679	380.665
	174	0.548	4.353	0	371.374	261.418	377.547
	175	0.599	4.329	0	369.133	263.98	374.6
	176	0.637	4.355	0	369.88	245.869	378.511
	177	0.734	4.354	0	370.242	265.88	379.775
	178	0.663	4.372	0	373.866	253.907	382.632
	179	0.598	4.336	0	367.38	228.452	373.621
	180	0.312	4.325	0	371.047	228.081	376.676
	181	0.523	4.317	0	368.492	226.249	376.402
	182	0.327	4.359	0	376.116	246.68	381.42
	183	0.599	4.348	0	369.985	241.603	373.849
	184	0.749	4.374	0	371.505	254.311	380.158
	185	0.702	4.349	0	370.2	257.697	382.003
	186	0.649	4.379	0	370.982	241.213	375.33
	187	0.549	4.313	0	369.687	256.708	373.647
	188	0.793	4.373	0	372.863	288.448	377.523
	189	0.726	4.324	0	371.046	253.404	379.459
	190	0.659	4.315	0	369.947	265.999	374.874
	191	0.745	4.338	0	370.951	262.961	377.308
	192	0.75	4.341	0	370.595	267.339	376.067
	193	0.712	4.328	0	369.443	263.405	370.603
	194	0.814	4.404	0	373.034	264.159	377.075
	195	0.689	4.414	0	375.385	255.181	379.878
	196	0.55	4.305	0	370.99	273.437	375.243
	197	0.633	4.337	0	371.087	292.988	375.659
	198	0.658	4.348	0	369.349	276.764	375.745
	199	0.439	4.25	0	366.242	267.111	375.348
	200	0.497	4.29	0	371.892	268.194	376.585
	201	0.506	4.356	0	372.205	272.042	370.602
	202	0.627	4.342	0	371.78	276.458	377.187
	203	0.528	4.304	0	372.348	282.022	379.259
	204	0.622	4.291	0	370.014	300.355	381.299
	205	0.738	4.384	0	373.957	275.182	382.093
	206	0.791	4.271	0	372.809	262.174	384.582
	207	0.726	4.326	0	370.024	269.653	377.295
	208	0.531	4.345	0	373.254	294.928	385.003
	209	0.858	4.254	0	368.88	296.045	383.007
	210	0.98	4.264	0	366.311	298.67	376.794
	211	0.826	4.264	0	368.594	274.59	377.714
	212	0.724	4.214	0	366.866	280.576	371.362
	213	0.788	4.363	0	373.112	297.634	383.658
	214	0.719	4.331	0	373.711	269.503	381.769
	215	0.767	4.28	0	367.713	276.419	381.065
	216	0.555	4.357	0	370.103	274.107	374.772
	217	0.689	4.282	0	370.959	264.851	383.781
	218	0.651	4.328	0	374.031	269.313	385.512
	219	0.653	4.372	0	372.122	249.246	381.053
	220	0.696	4.335	0	370.389	264.848	375.919
	221	0.562	4.322	0	373.587	261.249	384.025
	222	0.58	4.348	0	374.378	275.195	381.307
	223	0.588	4.303	0	366.303	266.82	372.857
	224	0.309	4.326	0	373.47	255.556	377.025
	225	0.533	4.357	0	371.942	275.26	371.555
	226	0.487	4.334	0	370.301	272.381	376.091
	227	0.721	4.332	0	372.107	290.595	381.518
	228	0.706	4.329	0	374.735	257.902	387.217
	229	0.518	4.298	0	372.238	250.368	377.845
	230	0.376	4.339	0	374.372	261.293	381.502
	231	0.459	4.305	0	368.863	244.613	378.877
	232	0.564	4.352	0	373.53	258.683	379.528
	233	0.654	4.341	0	371.215	250.173	377.192
	234	0.793	4.348	0	370.763	258.307	378.825
	235	0.573	4.312	0	370.902	267.269	383.179
	236	0.486	4.34	0	371.413	260.222	378.081
	237	0.546	4.36	0	373.048	255.475	376.537
	238	0.541	4.294	0	374.071	252.759	381.518
	239	0.751	4.364	0	375.324	264.133	378.146
	240	0.677	4.32	0	371.943	234.768	378.482
	241	0.527	4.34	0	370.391	234.453	379.464
	242	0.546	4.33	0	373.858	230.376	381.738
	243	0.717	4.348	0	369.505	259.93	373.107
	244	0.65	4.37	0	372.926	244.853	376.415
	245	0.652	4.34	0	369.363	263.948	376.143
	246	0.686	4.362	0	372.44	279.942	378.694
	247	0.66	4.374	0	373.924	264.391	382.683
	248	0.339	4.358	0	372.259	258.692	377.543
	249	0.438	4.357	0	371.884	264.895	375.669
	250	0.489	4.293	0	372.773	250.782	381.756
	251	0.577	4.411	0	377.159	274.896	383.962
	252	0.731	4.34	0	371.842	254.92	378.11
	253	0.691	4.402	0	375.406	274.38	380.298
	254	0.562	4.368	0	373.341	253.549	378.473
	255	0.584	4.327	0	370.948	261.639	383.348
	256	0.299	4.326	0	374.066	264.876	384.071
	257	0.581	4.347	0	370.273	238.789	382.385
	258	0.256	4.356	0	376.077	264.425	372.595
	259	0.467	4.3	0	369.633	260.711	376.867
	260	0.498	4.382	0	377.562	288.076	387.152
	261	0.487	4.341	0	370.527	296.043	372.826
	262	0.816	4.331	0	371.38	267.824	375.622
	263	0.497	4.343	0	373.077	264.565	375.004
	264	0.782	4.37	0	373.847	278.127	376.438
	265	0.716	4.361	0	374.344	270.728	384.316
	266	0.588	4.343	0	374.5	255.3	378.447
	267	0.473	4.335	0	371.678	266.847	381.654
	268	0.636	4.266	0	371.29	237.484	387.146
	269	0.487	4.291	0	369.312	243.069	379.942
	270	0.52	4.381	0	376.402	258.203	381.441
	271	0.598	4.315	0	372.574	254.947	379.464
	272	0.681	4.301	0	370.498	268.812	381.842
	273	0.661	4.345	0	369.081	252.529	375.713
	274	0.664	4.36	0	373.098	263.921	379.132
	275	0.654	4.432	0	376.932	285.122	383.413
	276	0.664	4.383	0	372.916	252.296	377.522
	277	0.41	4.291	0	367.149	251.026	376.827
	278	0.83	4.354	0	370.229	279.073	377.426
	279	0.575	4.373	0	375.254	266.139	383.274
	280	0.476	4.335	0	369.612	272.55	370.968
	281	0.503	4.333	0	373.544	259.929	379.822
	282	0.601	4.361	0	373.981	274.25	381.769
	283	0.488	4.377	0	376.252	247.898	382.432
	284	0.518	4.331	0	372.696	256.016	380.18
	285	0.346	4.324	0	374.826	236.691	377.497
	286	0.509	4.268	0	370.761	245.29	383.356
	287	0.639	4.407	0	375.481	259.397	381.076
	288	0.602	4.416	0	375.892	235.797	374.247
	289	0.426	4.343	0	375.619	242.196	383.742
	290	0.596	4.359	0	371.562	250.806	376.012
	291	0.565	4.352	0	372.462	250.997	367.444
	292	0.406	4.315	0	371.267	229.728	373.809
	293	0.401	4.378	0	376.368	254.483	377.214
	294	0.607	4.307	0	374.7	255.798	376.805
	295	0.548	4.318	0	372.625	240.967	376.393
	296	0.683	4.356	0	372.393	255.191	382.735
	297	0.536	4.299	0	368.369	254.159	376.086
	298	0.74	4.337	0	369.849	240.499	373.428
	299	0.598	4.379	0	374.052	247.148	379.239
	300	0.442	4.315	0	370.454	226.557	376.974
	301	0.733	4.336	0	368.939	219.332	369.864
	302	0.662	4.37	0	372.756	243.739	382.708
	303	0.519	4.362	0	374.392	252.764	384.679
	304	0.508	4.335	0	371.614	237.844	378.394
	305	0.598	4.351	0	373.993	248.554	383.535
	306	0.47	4.331	0	372.157	244.993	378.697
	307	0.493	4.37	0	374.813	269.784	382.185
	308	0.74	4.32	0	367.828	257.729	370.626
	309	0.862	4.431	0	376.381	291.668	382.326
	310	0.573	4.403	0	372.915	266.307	380.067
	311	0.753	4.398	0	374.775	267.093	377.982
	312	0.877	4.375	0	371.731	245.694	380.55
	313	0.713	4.373	0	370.982	258.106	377.616
	314	0.707	4.383	0	373.712	242.932	386.028
	315	0.583	4.386	0	375.562	241.09	387.754
	316	0.606	4.335	0	370.748	248.437	378.404
	317	0.729	4.392	0	371.538	232.669	377.502
	318	0.69	4.394	0	375.937	225.495	385.446
	319	0.725	4.386	0	374.444	249.874	380.172
	320	0.647	4.355	0	370.856	234.994	384.761
	321	0.567	4.324	0	372.734	255.006	380.733
	322	0.719	4.375	0	373.296	259.901	379.757
	323	0.335	4.302	0	372.398	235.636	376.592
	324	0.696	4.378	0	372.303	245.376	375.173
	325	0.64	4.395	0	373.544	255.693	376.282
	326	0.641	4.311	0	368.555	258.651	379.954
	327	0.585	4.342	0	374.046	249.992	377.409
	328	0.629	4.292	0	369.838	225.867	376.335
	329	0.574	4.403	0	378.599	240.867	385.584
	330	0.643	4.33	0	369.715	247.781	373.247
	331	0.462	4.377	0	375.849	234.97	379.495
	332	0.369	4.336	0	373.569	246.382	383.927
	333	0.662	4.427	0	375.609	262.547	378.536
	334	0.627	4.366	0	374.482	250.508	387.428
	335	0.598	4.377	0	373.802	255.266	379.178
	336	0.576	4.327	0	369.575	251.94	375.543
	337	0.689	4.365	0	372.085	248.125	378.424
	338	0.73	4.328	0	371.124	251.097	375.187
	339	0.649	4.326	0	373.485	257.771	385.27
	340	0.6	4.328	0	371.967	259.76	381.025
	341	0.543	4.362	0	375.082	243.341	380.465
	342	0.494	4.284	0	368.247	220.31	374.668
	343	0.537	4.333	0	372.527	255.935	380.828
	344	0.629	4.286	0	368.91	257.809	379.318
	345	0.578	4.315	0	371.837	248.745	377.341
	346	0.372	4.352	0	373.466	262.886	377.495
	347	0.474	4.276	0	368.972	244.28	373.64
	348	0.574	4.315	0	374.771	261.858	379.064
	349	0.573	4.312	0	370.472	247.092	379.633
	350	0.437	4.353	0	374.873	253.09	376.277
	351	0.459	4.316	0	371.002	270.696	375.503
	352	0.398	4.309	0	369.848	247.596	366.886
	353	0.676	4.387	0	372.986	269.685	373.299
	354	0.748	4.328	0	373.512	282.869	381.976
	355	0.516	4.341	0	373.253	231.89	375.847
	356	0.516	4.333	0	375.946	237.866	385.508
	357	0.581	4.309	0	368.641	252.145	374.647
	358	0.752	4.296	0	370.034	249.097	380.749
	359	0.517	4.306	0	371.373	257.402	388.012
	360	0.406	4.294	0	369.63	257.963	373.716
	361	0.563	4.31	0	371.385	286.639	373.048
	362	0.617	4.338	0	371.744	274.724	373.61
	363	0.609	4.349	0	371.628	252.739	377.81
	364	0.698	4.352	0	368.249	270.871	371.363
	365	0.623	4.343	0	373.826	281.386	387.366
	366	0.663	4.32	0	371.009	246.051	375.538
	367	0.716	4.364	0	371.287	285.003	375.662
	368	0.772	4.26	0	366.224	297.883	372.742
	369	0.648	4.379	0	374.316	279.847	363.379
	370	0.747	4.317	0	370.636	293.237	359.626
	371	0.668	4.295	0	366.634	262.774	366.355
	372	0.742	4.33	0	371.123	304.389	371.191
	373	0.699	4.34	0	372.447	268.085	380.969
	374	0.739	4.369	0	370.86	259.373	368.275
	375	0.694	4.258	0	368.572	271.822	367.907
	376	0.632	4.295	0	369.544	292.103	366.361
	377	0.546	4.29	0	369.998	244.213	365.559
	378	0.63	4.374	0	375.207	277.406	376.889
	379	0.684	4.289	0	365.791	289.668	362.653
	380	0.63	4.347	0	368.676	258.619	359.246
	381	0.577	4.315	0	368.733	268.812	365.891
	382	0.578	4.317	0	368.051	262.314	362.945
	383	0.733	4.298	0	367.058	308.75	363.828
	384	0.736	4.329	0	369.478	264.967	365.158
	385	0.747	4.316	0	367.451	301.573	361.698
	386	0.615	4.302	0	368.827	285.025	365.045
	387	0.645	4.349	0	372.459	309.868	371.409
	388	0.764	4.302	0	370.63	300.576	377.182
	389	0.677	4.35	0	371.479	311.065	373.766
	390	0.592	4.288	0	367.592	269.344	355.52
	391	0.534	4.32	0	371.972	254.43	365.647
	392	0.761	4.36	0	370.899	296.382	371.094
	393	0.724	4.334	0	369.361	302.343	363.806
	394	0.697	4.33	0	369.894	295.049	364.754
	395	0.787	4.305	0	369.146	268.091	366.063
	396	0.768	4.301	0	368.563	289.093	359.868
	397	0.69	4.329	0	369.808	285.115	371.772
	398	0.905	4.399	0	372.753	296.611	367.387
	399	0.801	4.334	0	369.168	297.46	368.412
	400	0.867	4.255	0	368.627	309.223	383.143
	401	0.693	4.269	0	366.154	266.623	360.343
	402	0.724	4.271	0	366.766	272.467	370.291
	403	0.674	4.364	0	371.631	240.252	371.192
	404	0.764	4.367	0	372.676	276.531	368.412
	405	0.75	4.362	0	369.748	285.558	362.84
	406	0.605	4.351	0	373.487	289.716	372.269
	407	0.587	4.335	0	371.558	270.079	369.625
	408	0.612	4.309	0	369.778	265.869	371.719
	409	0.512	4.368	0	376.223	232.29	367.083
	410	0.676	4.313	0	374.649	255.795	388.055
	411	0.636	4.378	0	373.294	252.452	373.543
	412	0.545	4.343	0	373.814	259.977	367.163
	413	0.676	4.298	0	368.278	244.663	367.507
	414	0.615	4.324	0	371.835	252.393	367.464
	415	0.671	4.326	0	369.829	263.761	363.641
	416	0.622	4.326	0	370.488	258.404	366.498
	417	0.543	4.318	0	369.655	275.166	365.71
	418	0.644	4.328	0	371.118	266.422	363.728
	419	0.696	4.308	0	373.225	280.221	376.57
	420	0.744	4.368	0	370.781	278.35	372.801
	421	0.683	4.274	0	366.818	261.626	364.119
	422	0.658	4.362	0	373.541	265.898	366.923
	423	0.621	4.308	0	367.529	254.935	357.31
	424	0.667	4.282	0	370.383	270.586	371.861
	425	0.63	4.291	0	370.499	251.377	364.118
	426	0.696	4.312	0	369.754	279.219	358.355
	427	0.64	4.201	0	362.453	268.437	363.704
	428	0.614	4.256	0	368.163	284.516	374.799
	429	0.691	4.266	0	365.816	256.412	357.368
	430	0.515	4.318	0	371.58	278.934	365.065
	431	0.52	4.32	0	370.915	256.23	369.755
	432	0.657	4.375	0	374.743	251.486	372.808
	433	0.492	4.274	0	366.794	261.886	357.855
	434	0.675	4.34	0	368.426	286.609	351.004
	435	0.617	4.349	0	372.839	303.482	361.611
	436	0.598	4.34	0	369.435	294.667	365.163
	437	0.657	4.327	0	371.643	269.04	377.164
	438	0.603	4.315	0	370.358	271.612	365.042
	439	0.626	4.278	0	364.846	273.706	360.486
	440	0.616	4.349	0	374.444	300.159	374.784
	441	0.603	4.341	0	367.766	286.706	361.838
	442	0.692	4.3	0	366.009	270.291	357.614
	443	0.659	4.338	0	368.347	282.197	364.309
	444	0.603	4.313	0	369.195	266.072	366.3
	445	0.744	4.321	0	368.412	286.334	369.839
	446	0.663	4.285	0	369.789	283.254	361.014
	447	0.631	4.351	0	368.889	283.187	359.601
	448	0.678	4.387	0	373.387	300.231	375.906
	449	0.636	4.352	0	372.07	312.402	372.275
	450	0.618	4.382	0	376.207	258.588	375.58
	451	0.707	4.359	0	372.801	318.656	361.845
	452	0.502	4.348	0	372.599	249.24	369.713
	453	0.654	4.303	0	370.426	259.031	364.439
	454	0.689	4.349	0	372.064	236.853	370.905
	455	0.59	4.342	0	369.033	250.457	367.16
	456	0.647	4.321	0	369.416	271.73	361.045
	457	0.707	4.331	0	370.331	280.675	377.996
	458	0.644	4.255	0	369.653	265.454	370.665
	459	0.589	4.3	0	372.085	275.726	379.733
	460	0.584	4.311	0	369.624	235.468	361.836
	461	0.631	4.315	0	370.336	283.908	358.408
	462	0.614	4.263	0	367.177	263.732	368.81
	463	0.565	4.296	0	369.092	273.008	372.933
	464	0.597	4.322	0	369.335	243.383	364.946
	465	0.706	4.298	0	372.443	268.355	371.839
	466	0.592	4.352	0	370.252	278.393	366.699
	467	0.499	4.323	0	372.209	258.272	364.48
	468	0.712	4.331	0	370.022	270.041	360.998
	469	0.796	4.363	0	371.454	262.273	374.732
	470	0.683	4.295	0	368.728	294.775	365.235
	471	0.559	4.266	0	369.499	272.006	370.389
	472	0.559	4.271	0	366.848	268.074	362.644
	473	0.605	4.265	0	366.668	286.703	365.808
	474	0.552	4.393	0	375.712	303.514	376.284
	475	0.728	4.356	0	372.784	300.123	368.277
	476	0.808	4.38	0	374.3	253.373	376.022
	477	0.682	4.208	0	366.991	283.795	371.414
	478	0.869	4.271	0	373.9	291.14	387.549
	479	0.814	4.338	0	373.251	304.651	372.395
	480	0.798	4.32	0	372.36	327.503	383.578
	481	0.796	4.259	0	368.535	309.996	371.011
	482	0.583	4.281	0	366.064	297.292	353.542
	483	0.616	4.277	0	365.722	292.461	362.419
	484	0.669	4.324	0	370.101	297.056	368.344
	485	0.692	4.342	0	370.993	281.959	363.517
	486	0.596	4.315	0	368.965	300.774	364.462
	487	0.825	4.384	0	372.611	309.186	382.694
	488	0.665	4.354	0	370.863	281.466	361.589
	489	0.514	4.365	0	372.826	307.58	368.047
	490	0.555	4.318	0	368.512	306.762	365.757
	491	0.807	4.406	0	373.519	270.968	378.645
	492	0.751	4.405	0	373.768	291.436	364.01
	493	0.724	4.34	0	371.123	304.648	362.204
	494	0.661	4.347	0	371.651	267.774	370.971
	495	0.718	4.336	0	368.989	284.244	359.462
	496	0.67	4.371	0	371.616	296.096	364.13
	497	0.675	4.342	0	372.237	301.028	368.147
	498	0.595	4.318	0	373.541	310.771	371.322
	499	0.638	4.328	0	372.362	285.228	372.491
	500	0.969	4.187	0	366.223	277.432	369.592
	501	0.931	4.287	0	371.782	285.931	389.249
	502	0.665	4.339	0	374.148	287.853	373.128
	503	0.64	4.281	0	367.397	273.405	360.579
	504	0.705	4.297	0	369.019	276.19	370.364
	505	0.599	4.291	0	372.784	284.347	376.717
	506	0.581	4.337	0	370.437	260.958	372.045
	507	0.819	4.351	0	372.203	283.305	372.627
	508	0.587	4.339	0	368.48	277.799	360.34
	509	0.775	4.361	0	374.737	304.473	378.075
	510	0.741	4.357	0	373.823	325.137	374.56
	511	0.598	4.223	0	365.752	278.476	363.368
	512	0.542	4.339	0	370.454	278.765	355.03
	513	0.67	4.363	0	371.256	278.972	361.351
	514	0.559	4.35	0	371.746	301.231	374.786
	515	0.509	4.323	0	373.625	308.816	379.592
	516	0.595	4.275	0	367.543	276.614	361.003
	517	0.785	4.329	0	371.048	279.883	378.365
	518	0.524	4.295	0	370.671	281.184	359.197
	519	0.497	4.238	0	366.294	251.494	358.975
	520	0.65	4.297	0	366.047	257.229	356.616
	521	0.593	4.301	0	367.285	272.019	357.808
	522	0.631	4.315	0	371.672	260.372	364.482
	523	0.609	4.343	0	370.358	290.023	369.169
	524	0.659	4.327	0	370.07	285.026	367.916
	525	0.708	4.347	0	368.517	259.009	364.48
	526	0.666	4.318	0	370.495	260.318	358.502
	527	0.45	4.343	0	374.148	237.348	366.734
	528	0.64	4.326	0	370.461	259.749	363.248
	529	0.612	4.277	0	369.811	276.063	369.888
	530	0.618	4.378	0	374.072	272.315	365.219
	531	0.531	4.305	0	372.783	266.473	368.575
	532	0.829	4.344	0	367.883	274.189	364.216
	533	0.554	4.289	0	368.147	258.96	356.039
	534	0.629	4.308	0	372.237	252.046	373.567
	535	0.62	4.338	0	370.977	254.632	363.604
	536	0.624	4.316	0	373.218	277.738	375.916
	537	0.645	4.282	0	370.433	274.8	370.879
	538	0.755	4.34	0	372.342	282.824	370.826
	539	0.638	4.321	0	370.822	250.209	370.712
	540	0.545	4.303	0	367.114	301.67	358.275
	541	0.573	4.347	0	369.42	287.045	366.601
	542	0.619	4.339	0	372.928	288.873	373.631
	543	0.565	4.338	0	371.57	279.381	366.491
	544	0.742	4.372	0	369.072	278.971	360.904
	545	0.575	4.297	0	366.732	272.102	369.323
	546	0.585	4.367	0	372.551	291.595	371.392
	547	0.583	4.348	0	371.241	267.129	370.606
	548	0.683	4.346	0	371.887	268.909	366.078
	549	0.709	4.335	0	370.815	269.468	376.101
	550	0.643	4.321	0	369.81	278.304	365.85
	551	0.668	4.314	0	367.706	252.897	366.579
	552	0.602	4.346	0	370.127	262.036	361.527
	553	0.574	4.289	0	367.098	273.977	362.864
	554	0.638	4.301	0	367.581	267.889	356.404
	555	0.614	4.269	0	367.755	306.229	366.356
	556	0.603	4.27	0	370.033	278.496	371.086
	557	0.745	4.263	0	370.34	308.645	375.326
	558	0.58	4.291	0	366.686	287.724	364.413
	559	0.587	4.313	0	373.968	297.236	371.23
	560	0.748	4.274	0	368.815	305.204	364.23
	561	0.732	4.261	0	370.858	298.837	375.648
	562	0.57	4.255	0	368.687	271.784	364.137
	563	0.605	4.335	0	372.223	261.741	371.149
	564	0.774	4.175	0	362.702	275.631	368.542
	565	0.68	4.373	0	377.518	281.448	380.916
	566	0.643	4.271	0	366.716	286.124	364.096
	567	0.726	4.303	0	369.91	289.127	372.802
	568	0.667	4.267	0	367.139	296.555	361.3
	569	0.672	4.312	0	368.987	297.64	365.308
	570	0.602	4.323	0	373.113	315.892	373.359
	571	0.604	4.314	0	369.52	274.93	365.904
	572	0.603	4.308	0	370.576	298.509	371.364
	573	0.742	4.232	0	362.516	270.187	355.078
	574	0.797	4.318	0	371.144	279.339	378.148
	575	0.726	4.324	0	370.455	271.072	369.691
	576	0.691	4.302	0	370.526	284.346	372.387
	577	0.617	4.333	0	372.202	281.877	368.839
	578	0.736	4.236	0	363.844	285.632	358.099
	579	0.734	4.258	0	366.533	285.599	362.624
	580	0.632	4.331	0	373.031	272.21	373.004
	581	0.585	4.307	0	368.418	334.545	372.023
	582	0.615	4.305	0	371.756	326.059	367.88
	583	0.651	4.377	0	373.059	294.805	364.746
	584	0.507	4.344	0	370.845	264.746	365.857
	585	0.487	4.322	0	369.696	272.705	358.201
	586	0.641	4.32	0	371.829	280.737	373.886
	587	0.761	4.237	0	370.052	280.385	382.76
	588	0.678	4.247	0	366.057	252.178	368.732
	589	0.75	4.297	0	373.867	281.555	386.398
	590	0.677	4.282	0	367.96	276.523	361.58
	591	0.643	4.285	0	367.577	261.821	372.201
	592	0.779	4.319	0	369.381	289.296	375.941
	593	0.692	4.283	0	368.963	267.39	367.529
	594	0.663	4.247	0	364.481	298.742	358.418
	595	0.955	4.313	0	369.539	290.219	369.095
	596	0.709	4.309	0	371.901	280.172	365.692
	597	0.569	4.344	0	371.88	288.733	359.992
	598	0.638	4.349	0	369.468	276.282	364.914
	599	0.563	4.294	0	370.316	260.274	365.44
	600	0.87	4.265	0	369.556	261.642	371.284
	601	0.718	4.311	0	367.872	246.359	364.545
	602	0.737	4.34	0	369.946	257.989	362.745
	603	0.57	4.323	0	371.979	257.107	367.332
	604	0.671	4.327	0	370.732	258.509	370.656
	605	0.547	4.329	0	370.835	282.463	358.944
	606	0.61	4.319	0	369.867	270.643	369.462
	607	0.613	4.33	0	366.645	266.366	353.796
	608	0.617	4.316	0	369.758	250.936	364.954
	609	0.659	4.328	0	370.203	241.963	362.407
	610	0.702	4.293	0	366.836	242.138	362.818
	611	0.786	4.317	0	364.533	259.238	355.666
	612	0.755	4.321	0	369.052	284.858	369.22
	613	0.539	4.322	0	374.896	253.095	375.603
	614	0.727	4.298	0	366.71	272.09	360.593
	615	0.677	4.313	0	367.769	290.335	361.782
	616	0.677	4.336	0	371.998	254.793	367.731
	617	0.941	4.249	0	368.121	262.11	376.992
	618	0.979	4.28	0	369.696	278.642	378.145
	619	1.028	4.143	0	362.706	279.026	372.718
	620	0.832	4.287	0	371.936	287.063	374.792
	621	0.937	4.2	0	363.143	281.539	369.296
	622	1.03	4.244	0	368.407	237.261	372.396
	623	0.964	4.176	0	364.914	264.931	381.525
	624	0.804	4.308	0	370.628	277.21	369.315
	625	0.708	4.302	0	369.658	267.092	372.892
	626	0.867	4.167	0	365.732	262.523	384.33
	627	1.097	4.284	0	368.647	242.832	381.418
	628	0.641	4.315	0	369.356	272.595	369.117
	629	0.856	4.197	0	365.534	297.716	380.771
	630	0.558	4.281	0	370.148	278.319	370.944
	631	0.653	4.325	0	368.673	295	354.523
	632	0.653	4.365	0	371.248	281.217	360.753
	633	0.555	4.255	1	364.002	260.729	354.343
	634	0.505	4.307	0	370.868	273.908	372.958
	635	0.645	4.269	0	368.087	279.977	368.2
	636	0.648	4.372	0	374.431	292.462	379.671
	637	0.553	4.331	0	369.69	269.136	364.39
	638	0.819	4.264	0	364.404	273.724	361.488
	639	0.745	4.317	0	373.224	275.508	368.95
	640	0.687	4.339	0	372.998	265.106	371.699
	641	0.668	4.364	0	374.058	256.655	368.158
	642	0.636	4.377	0	375.255	315.551	383.262
	643	0.548	4.334	0	371.606	308.014	367.962
	644	0.557	4.326	0	369.085	299.438	359.033
	645	0.655	4.408	0	373.557	275.704	366.148
	646	0.609	4.274	0	369.609	279.583	369.251
	647	0.673	4.304	0	368.838	250.534	372.99
	648	0.582	4.251	0	370.362	285.781	365.47
	649	0.64	4.349	0	371.414	314.181	367.418
	650	0.655	4.332	0	372.762	264.221	374.827
	651	0.621	4.375	0	373.847	265.424	373.801
	652	0.651	4.274	0	365.067	298.959	359.05
	653	0.662	4.338	0	368.802	293.868	360.055
	654	0.689	4.342	0	370.505	260.979	371.53
	655	0.737	4.296	0	366.504	292.821	357.797
	656	0.683	4.317	0	368.312	305.119	367.425
	657	0.492	4.311	0	368.601	287.461	360.658
	658	0.557	4.31	0	368.607	297.054	360.578
	659	0.573	4.335	0	370.955	274.426	366.135
	660	0.665	4.276	0	364.678	274.266	350.945
	661	0.651	4.324	0	371.077	309.204	366.736
	662	0.825	4.312	0	368.042	304.472	365.633
	663	0.549	4.318	0	372.461	275.25	372.431
	664	0.533	4.29	0	372.545	288.285	379.637
	665	0.675	4.273	0	369.599	286.582	363.92
	666	0.653	4.323	0	367.795	290.691	369.524
	667	0.729	4.382	0	370.81	297.112	368.653
	668	0.687	4.303	0	370.105	287.859	374.717
	669	0.543	4.304	0	373.161	271.393	371.607
	670	0.649	4.345	0	370.367	275.486	370.171
	671	0.568	4.375	0	372.951	256.519	370.276
	672	0.577	4.345	0	370.341	272.323	363.997
	673	0.731	4.375	0	373.208	271.423	367.936
	674	0.638	4.346	0	370.844	269.998	363.736
	675	0.665	4.369	0	371.706	285.051	372.103
	676	0.513	4.296	0	370.595	264.216	367.353
	677	0.605	4.29	0	370.112	310.427	370.658
	678	0.571	4.342	0	376.514	317.815	379.058
	679	0.678	4.353	0	372.391	315.093	371.075
	680	0.867	4.265	0	371.762	314.999	375.719
	681	0.644	4.362	0	369.97	319.107	367.737
	682	0.754	4.37	0	372.169	320.848	362.731
	683	0.877	4.26	0	368.697	311.369	378.487
	684	0.917	4.303	0	369.778	314.636	377.228
	685	0.887	4.23	0	367.635	306.871	373.242
	686	0.732	4.365	0	374.427	287.605	377.832
	687	0.634	4.238	0	369.972	268.401	371.613
	688	0.504	4.321	0	369.979	267.769	360.31
	689	0.621	4.28	0	371.54	265.062	375.717
	690	0.564	4.37	0	376.859	277.474	382.319
	691	0.719	4.329	0	369.182	273.893	372.796
	692	0.843	4.282	0	368.526	286.021	385.491
	693	0.808	4.288	0	372.099	285.315	381.645
	694	0.692	4.325	0	369.975	248.471	363.465
	695	0.486	4.353	0	372.927	285.522	367.722
	696	0.555	4.303	0	370.141	272.8	365.257
	697	0.564	4.339	0	372.215	280.044	370.121
	698	0.639	4.371	0	373.894	289.505	381.155
	699	0.662	4.314	0	366.108	291.089	343.65
	700	0.624	4.347	0	369.827	294.892	363.419
	701	0.761	4.297	0	366.745	293.249	356.249
	702	0.574	4.333	0	371.681	288.696	355.064
	703	0.649	4.284	0	368.153	234.422	357.74
	704	0.696	4.327	0	369.802	266.549	351.705
	705	0.84	4.331	0	362.546	277.802	343.54
	706	0.604	4.316	0	369.62	274.398	351.35
	707	0.808	4.358	0	367.478	266.265	354.845
	708	0.609	4.301	0	368.048	276.878	368.636
	709	0.781	4.288	0	371.02	299.96	376.599
	710	1.004	4.207	0	363.652	281.383	368.431
	711	0.777	4.302	0	369.727	316.027	373.749
	712	0.763	4.174	0	363.235	291.865	369.652
	713	0.928	4.245	0	368.727	282.01	379.033
	714	0.685	4.255	0	366.783	281.27	367.993
	715	0.538	4.273	0	368.2	270.317	357.862
	716	0.637	4.305	0	371.787	307.571	370.96
	717	0.628	4.337	0	372.401	295.023	381.64
	718	0.644	4.298	0	368.722	295.273	361.606
	719	0.461	4.28	0	367.179	286.018	361.257
	720	0.755	4.376	0	371.701	284.707	373.516
	721	0.595	4.313	0	370.573	264.529	364.988
	722	0.552	4.334	0	371.815	293.919	371.194
	723	0.697	4.318	0	368.115	236.783	363.42
	724	0.616	4.36	0	371.64	240.807	360.772
	725	0.646	4.335	0	369.583	259.873	364.809
	726	0.614	4.361	0	371.737	280.127	368.422
	727	0.608	4.315	0	370.251	265.238	367.228
	728	0.584	4.33	0	369.624	256.167	361.66
	729	0.622	4.327	0	371.431	258.756	369.839
	730	0.597	4.286	0	365.217	234.596	361.073
	731	0.563	4.266	0	366.745	224.089	354.312
	732	0.663	4.347	0	371.957	261.603	355.559
	733	0.633	4.277	0	369.059	232.673	354.005
	734	0.518	4.304	0	368.29	248.204	351.164
	735	0.552	4.316	0	367.374	270.706	354.312
	736	0.674	4.375	0	372.148	254.142	358.995
	737	0.693	4.36	0	371.307	252.3	360.101
	738	0.534	4.314	0	370.661	256.364	355.041
	739	0.614	4.302	0	367.023	233.711	349.648
	740	0.673	4.281	0	366.991	228.036	349.674
	741	0.643	4.332	0	368.913	256.96	350.335
	742	0.616	4.313	0	368.894	224.343	349.883
	743	0.699	4.309	0	371.871	255.044	363.5
	744	0.716	4.34	0	367.399	273.033	353.386
	745	0.706	4.366	0	368.819	297.275	348.33
	746	0.635	4.317	0	372.802	256.85	368.976
	747	0.668	4.322	0	369.251	280.9	352.516
	748	0.706	4.249	0	362.67	246.081	344.54
	749	0.566	4.295	0	366.36	212.034	351.859
	750	0.76	4.339	0	367.648	262.112	343.351
	751	0.713	4.304	0	368.208	279.144	349.38
	752	0.668	4.262	0	362.816	291.688	347.172
	753	0.619	4.296	0	365.262	265.251	353.605
	754	0.658	4.323	0	368.982	264.738	352.953
	755	0.517	4.312	0	371.512	261.08	360.148
	756	0.654	4.316	0	367.802	277.929	351.311
	757	0.595	4.322	0	368.458	262.851	350.211
	758	0.62	4.352	0	370.568	250.129	352.054
	759	0.484	4.28	0	368.877	230.585	349.489
	760	0.632	4.273	0	363.907	221.238	350.21
	761	0.594	4.318	0	369.691	250.062	352.551
	762	0.647	4.327	0	368.819	229.784	354.61
	763	0.593	4.295	0	365.985	229.736	348.665
	764	0.694	4.304	0	367.283	241.886	355.356
	765	0.69	4.346	0	367.94	239.38	350.406
	766	0.599	4.341	0	372.411	285.588	364.381
	767	0.829	4.305	0	365.919	234.832	347.302
	768	0.703	4.373	0	371.04	233.26	361.123
	769	0.572	4.357	0	372.214	322.052	365.729
	770	0.642	4.351	0	370.725	290.355	362.693
	771	0.618	4.328	0	367.276	250.505	345.942
	772	0.531	4.271	0	366.092	251.408	356.008
	773	0.475	4.296	0	368.507	270.11	359.066
	774	0.582	4.289	0	364.287	242.262	351.079
	775	0.59	4.323	0	369.951	248.974	364.64
	776	0.523	4.276	0	367.937	247.632	359.469
	777	0.645	4.329	0	369.823	232.884	358.506
	778	0.578	4.34	0	370.911	242.272	351.626
	779	0.593	4.305	0	369.158	265.839	354.112
	780	0.621	4.285	0	368.685	277.016	363.109
	781	0.584	4.268	0	367.74	263.93	358.887
	782	0.749	4.262	0	363.316	271.584	346.068
	783	0.692	4.266	0	365.483	282.387	355.07
	784	0.582	4.347	0	371.745	266.291	363.444
	785	0.572	4.331	0	366.869	283.747	354.212
	786	0.67	4.286	0	363.943	257.866	349.688
	787	0.624	4.321	0	367.386	248.82	355.011
	788	0.724	4.343	0	369.967	251.045	364.963
	789	0.591	4.271	0	364.265	239.416	356.146
	790	0.642	4.33	0	369.032	252.628	359.439
	791	0.723	4.347	0	367.54	277.404	345.435
	792	0.661	4.358	0	371.552	276.758	355.544
	793	0.515	4.338	0	370.664	264.482	358.967
	794	0.531	4.353	0	373.7	274.482	366.284
	795	0.691	4.344	0	371.328	259.076	358.148
	796	0.576	4.407	0	375.043	267.052	365.01
	797	0.629	4.316	0	364.754	248.027	349.475
	798	0.706	4.34	0	366.11	270.685	352.325
	799	0.675	4.376	0	374.018	297.977	368.329
	800	0.697	4.299	0	368.558	284.543	358.882
	801	0.64	4.327	0	370.658	268.111	354.614
	802	0.636	4.359	0	372.239	293.527	360.733
	803	0.643	4.268	0	362.726	272.298	344.332
	804	0.684	4.303	0	369.095	272.933	359.046
	805	0.665	4.304	0	363.796	263.929	348.062
	806	0.626	4.329	0	368.949	260.429	357.096
	807	0.648	4.322	0	370.008	280.678	363.586
	808	0.705	4.309	0	365.852	288.61	350.534
	809	0.674	4.344	0	368.647	268.739	359.795
	810	0.827	4.347	0	369.985	284.077	356.657
	811	0.659	4.37	0	371.721	300.472	356.493
	812	0.605	4.322	0	368.432	281.906	355.012
	813	0.621	4.354	0	371.848	255.131	358.736
	814	0.573	4.338	0	367.313	262.768	353.341
	815	0.649	4.348	0	369.599	274.707	356.389
	816	0.652	4.333	0	369.38	256.544	353.45
	817	0.615	4.306	0	367.883	245.53	354.854
	818	0.707	4.35	0	367.718	241.86	352.356
	819	0.688	4.362	0	370.285	260.964	356.127
	820	0.64	4.347	0	370.594	303.552	358.64
	821	0.595	4.28	0	365.028	299.27	359.522
	822	0.638	4.343	0	367.897	276.15	351.512
	823	0.733	4.356	0	367.401	278.841	344.778
	824	0.566	4.313	0	365.793	251.57	350.994
	825	0.792	4.294	0	361.884	296.229	339.823
	826	0.715	4.289	1	362.268	293.279	342.322
	827	0.863	4.338	0	366.212	287.584	347.529
	828	0.714	4.32	0	365.411	282.777	346.437
	829	0.634	4.288	0	366.949	272.819	353.745
	830	0.693	4.376	0	370.23	280.2	349.893
	831	0.638	4.319	0	367.439	275.678	352.368
	832	0.785	4.312	0	365.395	305.853	348.116
	833	0.602	4.306	0	369.415	316.81	357.603
	834	0.716	4.398	0	370.567	298.5	353.19
	835	0.716	4.363	0	370.006	278.724	349.829
	836	0.588	4.329	0	366.955	300.851	348.521
	837	0.554	4.36	0	372.156	294.155	359.66
	838	0.628	4.381	0	372.387	265.222	358.453
	839	0.685	4.322	0	366.131	280.645	354.337
	840	0.819	4.368	0	369.653	287.716	352.173
	841	0.69	4.336	0	369.829	262.594	352.309
	842	0.69	4.339	0	369.985	300.684	357.845
	843	0.662	4.349	0	369.649	264.855	348.803
	844	0.594	4.341	0	371.508	277.523	359.853
	845	0.64	4.347	0	369.47	321.187	350.403
	846	0.748	4.3	0	367.547	280.669	346.314
	847	0.675	4.322	0	366.574	281.121	351.304
	848	0.645	4.364	0	367.803	261.814	350.882
	849	0.62	4.359	0	371.658	276.691	357.141
	850	0.697	4.333	0	366.111	256.997	347.632
	851	0.647	4.316	0	370.905	278.883	355.297
	852	0.688	4.357	0	367.8	268.227	350.478
	853	0.643	4.339	0	367.322	262.627	347.567
	854	0.674	4.356	0	370.445	299.491	350.738
	855	0.657	4.307	0	365.53	270.188	352.079
	856	0.66	4.355	0	372.38	282.107	360.574
	857	0.565	4.334	0	367.136	266.251	350.781
	858	0.682	4.317	0	367.719	276.813	352.615
	859	0.608	4.331	0	370.77	297.005	362.688
	860	0.568	4.392	0	372.486	275.583	350.453
	861	0.65	4.29	0	365.641	282.468	348.267
	862	0.729	4.343	0	370.744	276.714	358.021
	863	0.58	4.312	0	367.479	297.712	350.293
	864	0.548	4.342	0	371.509	295.484	352.832
	865	0.687	4.365	0	370.972	314.308	357.96
	866	0.499	4.36	0	370.337	306.887	352.103
	867	0.6	4.373	0	371.146	298.604	361.49
	868	0.534	4.288	0	366.205	289.624	348.693
	869	0.626	4.349	0	367.703	256.853	354.869
	870	0.77	4.309	0	368.343	253.855	355.653
	871	0.657	4.308	0	363.528	261.716	346.086
	872	0.876	4.363	0	365.6	254.26	339.735
	873	0.675	4.345	0	368.959	278.463	353.651
	874	0.74	4.408	0	374.525	254.466	360.804
	875	0.745	4.379	0	372.289	274.166	358.666
	876	0.651	4.353	0	370.315	274.287	355.477
	877	0.66	4.316	0	367.535	280.038	347.042
	878	0.617	4.317	0	367.507	215.534	353.533
	879	0.677	4.292	0	364.574	272.954	349.518
	880	0.642	4.363	0	370.245	288.035	352.973
	881	0.668	4.315	0	368.142	260.742	352.921
	882	0.697	4.334	0	366.332	275.084	351.807
	883	0.725	4.372	0	369.017	272.657	348.378
	884	0.686	4.326	0	365.92	263.514	340.195
	885	0.659	4.291	0	364.949	276.334	347.136
	886	0.644	4.285	0	364.852	302.265	347.33
	887	0.709	4.326	0	367.938	308.486	350.668
	888	0.642	4.334	0	369.674	283.048	357.209
	889	0.687	4.343	0	367.093	256.516	346.988
	890	0.67	4.32	0	367.273	303.437	350.916
	891	0.577	4.402	0	371.559	264.304	353.366
	892	0.705	4.328	0	367.427	275.029	354.637
	893	0.62	4.359	0	369.749	248.058	348.568
	894	0.586	4.324	0	368.359	229.039	356.951
	895	0.779	4.297	0	366.164	247.074	345.44
	896	0.694	4.349	0	368.907	257.456	353.292
	897	0.682	4.342	0	367.927	253.666	356.542
	898	0.684	4.318	0	365.581	255.32	345.122
	899	0.694	4.345	0	369.476	232.878	350.805
	900	0.584	4.328	0	367.716	252.387	349.715
	901	0.632	4.408	0	373.252	255.969	355.374
	902	0.637	4.341	0	367.777	253.39	352.016
	903	0.725	4.304	0	368.837	246.976	356.421
	904	0.594	4.345	0	366.484	206.833	346.736
	905	0.707	4.328	0	364.928	227.317	348.939
	906	0.585	4.316	0	367.147	233.811	352.989
	907	0.749	4.414	0	373.134	215.016	360.917
	908	0.732	4.379	0	371.212	243.338	358.519
	909	0.682	4.295	0	365.908	240.2	357.103
	910	0.675	4.311	0	367.065	238.047	351.247
	911	0.752	4.381	0	369.858	243.793	356.737
	912	0.66	4.369	0	371.679	247.872	352.874
	913	0.671	4.329	0	366.896	261.737	351.758
	914	0.604	4.317	0	368.461	257.885	350.557
	915	0.664	4.329	0	366.478	267.857	347.446
	916	0.877	4.361	0	370.733	261.03	359.271
	917	0.545	4.367	0	370.904	268.845	353.791
	918	0.577	4.394	0	375.552	291.762	363.469
	919	0.676	4.349	0	369.637	254.169	356.716
	920	0.782	4.306	0	365.829	257.071	350.663
	921	0.785	4.305	0	367.08	255.19	349.846
	922	0.63	4.339	0	371.694	287.017	353.375
	923	0.677	4.336	0	365.448	269.966	347.645
	924	0.696	4.358	0	371.434	315.259	354.93
	925	0.83	4.312	0	365.865	283.792	341.826
	926	0.524	4.318	0	366.753	273.817	352.675
	927	0.631	4.338	0	367.611	322.004	346.765
	928	0.759	4.357	0	366.395	280.54	347.197
	929	0.553	4.307	0	366.913	290.946	349.541
	930	0.645	4.355	0	368.138	281.812	354.714
	931	0.675	4.361	0	371.023	291.808	348.7
	932	0.809	4.262	0	360.068	269.402	341.787
	933	0.86	4.321	0	365.033	277.254	339.19
	934	0.662	4.326	0	367.009	299.344	349.373
	935	0.647	4.326	0	368.766	291.276	357.905
	936	0.655	4.325	0	368.239	318.222	352.9
	937	0.567	4.327	0	368.716	288.193	347.605
	938	0.681	4.369	0	371.378	292.737	350.668
	939	0.63	4.306	0	367.547	315.912	359.029
	940	0.59	4.301	0	364.968	291.022	342.914
	941	0.688	4.316	0	364.878	293.465	347.49
	942	0.812	4.313	0	367.228	291.494	348.44
	943	0.639	4.35	0	369.688	309.306	346.285
	944	0.901	4.331	0	364.672	288.659	346.57
	945	0.608	4.327	0	369.309	323.146	349.748
	946	0.494	4.304	0	368.079	315.485	347.525
	947	0.499	4.349	0	371.593	337.346	361.376
	948	0.566	4.302	0	366.428	300.479	353.036
	949	0.632	4.367	0	372.607	309.511	355.739
	950	0.602	4.344	0	366.708	285.855	350.492
	951	0.549	4.377	0	370.741	287.369	355.604
	952	0.542	4.333	0	374.812	308.024	362.684
	953	0.692	4.322	0	366.442	273.781	353.268
	954	0.694	4.371	0	370.255	298.864	346.902
	955	0.653	4.301	0	371.687	346.414	369.549
	956	0.615	4.313	0	368.826	265.487	351.282
	957	0.594	4.304	0	368.782	302.997	356.939
	958	0.652	4.328	0	367.685	309.775	349.534
	959	0.846	4.334	0	368.946	297.643	357.712
	960	0.612	4.33	0	370.75	295.434	362.128
	961	0.628	4.264	0	365.748	305.695	355.567
	962	0.717	4.313	0	367.641	294.787	354.14
	963	0.554	4.317	0	368.514	291.115	350.994
	964	0.69	4.315	0	371.381	310.797	357.247
	965	0.599	4.348	0	369.072	263.795	353.747
	966	0.625	4.316	0	367.395	276.731	356.063
	967	0.643	4.357	0	368.224	274.024	348.593
	968	0.685	4.321	0	368.225	273.475	352.068
	969	0.693	4.404	0	374.632	261.264	357.617
	970	0.613	4.337	0	371.204	290.791	353.561
	971	0.703	4.308	0	364.946	258.738	343.2
	972	0.67	4.324	0	368.035	282.451	350.363
	973	0.783	4.334	0	367.691	287.407	353.769
	974	0.712	4.341	0	369.858	302.487	349.44
	975	0.787	4.339	0	365.781	298.799	342.242
	976	0.748	4.324	0	366.944	295.886	346.075
	977	0.72	4.36	0	371.736	303.684	353.207
	978	0.755	4.297	0	366.688	284.174	348.496
	979	0.551	4.342	0	371.419	272.84	360.105
	980	0.658	4.345	0	369.74	265.952	353.71
	981	0.671	4.339	0	368.759	231.548	360.837
	982	0.671	4.31	0	365.09	243.681	345.66
	983	0.601	4.296	0	364.654	254.268	349.827
	984	0.617	4.342	0	369.382	231.509	351.212
	985	0.693	4.311	0	370.38	272.373	362.536
	986	0.481	4.342	0	369.414	279.199	351.712
	987	0.767	4.307	0	366.08	266.645	344.385
	988	0.789	4.272	0	364.506	275.886	344.785
	989	0.692	4.278	0	363.883	278.864	346.988
	990	0.622	4.295	0	367.619	224.036	352.835
	991	0.611	4.239	0	363.076	227.204	349.401
	992	0.642	4.363	0	370.098	261.902	357.012
	993	0.6	4.346	0	371.151	263.718	359.653
	994	0.654	4.321	0	367.218	294.935	345.539
	995	0.61	4.343	0	370.974	280.092	352.074
	996	0.605	4.352	0	366.236	234.356	349.475
	997	0.616	4.348	0	369.992	256.941	349.426
	998	0.599	4.358	0	371.204	233.599	356.39
	999	0.7	4.406	0	370.694	249.234	352.271
	1000	0.59	4.383	0	372.208	232.361	353.862

## Sheet: CID15126294
	Frame	RMSD	rGyr	intraHB	MolSA	SASA	PSA
	0	0	5.108	0	375.048	268.755	385.366
	1	0.462	4.963	0	368.17	283.184	375.194
	2	0.682	4.952	0	372.574	314.887	377.659
	3	0.349	5.066	0	375.623	306.64	384.728
	4	0.34	5.02	0	371.916	331.227	377.473
	5	0.698	5.098	0	372.373	384.905	379.177
	6	0.602	4.972	0	372.602	362.634	378.412
	7	0.854	5.087	0	376.746	353.272	380.539
	8	0.776	4.984	0	374.237	330.435	383.254
	9	1.074	4.935	0	374.753	366.221	381.623
	10	0.912	5.029	0	374.962	384.097	387.793
	11	1.12	5.14	0	377.195	384.224	393.273
	12	0.852	5.083	0	375.561	430.21	389.192
	13	1.322	5.112	0	373.54	411.051	381.138
	14	0.807	5.03	0	378.798	430.192	392.798
	15	0.846	5.029	0	369.434	423.835	370.037
	16	1.015	4.96	0	378.18	426.687	385.177
	17	1.037	5.094	0	373.59	346.3	375.797
	18	1.095	4.93	0	373.328	327.853	369.275
	19	0.959	5.098	0	374.763	392.011	373.702
	20	0.952	5.024	0	373.854	372.701	379.733
	21	0.934	5.063	0	375.959	373.515	379.689
	22	1.087	4.982	0	372.995	351.774	378.83
	23	1.09	4.963	0	374.564	358.596	384.805
	24	1.269	5.037	0	375.999	400.716	384.369
	25	1.275	4.874	0	371.227	365.711	368.538
	26	1.089	4.988	0	370.409	331.947	371.633
	27	0.853	4.978	0	374.294	348.157	371.4
	28	0.973	5.07	0	375.181	389.999	380.484
	29	1.004	5.082	0	373.049	372.184	376.455
	30	0.786	4.988	0	374.697	357.773	385.11
	31	0.757	5.08	0	374.617	362.619	377.03
	32	1.002	4.941	0	373.538	328.696	378.896
	33	0.905	4.982	0	368.935	336.306	364.839
	34	0.917	5.023	0	373.847	382.257	377.458
	35	1.087	5.076	0	376.103	428.24	385.609
	36	1.022	5.091	0	376.022	358.076	382.106
	37	0.821	5.102	0	375.181	294.168	380.382
	38	0.785	5.098	0	373.476	299.194	376.668
	39	0.945	5.056	0	372.463	282.133	375.489
	40	0.834	5.073	0	373.718	285.658	376.026
	41	0.923	5.054	0	372.937	315.716	366.669
	42	0.881	5.042	0	377.431	319.793	385.019
	43	0.858	5.069	0	372.818	256.409	371.234
	44	1.073	4.879	0	375.933	319.681	382.087
	45	1.171	4.897	0	376.923	306.334	387.651
	46	0.832	5.008	0	376.483	302.672	380.75
	47	1.14	4.928	0	375.351	310.897	382.752
	48	1.098	5.006	0	377.731	281.097	387.373
	49	0.837	5.082	0	377.186	300.408	391.484
	50	1.367	4.796	0	373.662	312.003	390.709
	51	0.785	5.105	0	380.853	289.169	391.023
	52	0.884	5.049	0	375.674	301.163	378.292
	53	1.064	4.999	0	379.738	296.33	388.364
	54	1.185	4.909	0	376.712	344.259	383.257
	55	1.05	5.048	0	377.585	332.946	386.792
	56	1.84	4.7	0	372.596	287.141	386.702
	57	1.824	4.62	0	371.07	272.235	379.265
	58	1.905	4.633	0	369.129	281.154	375.78
	59	2.122	4.585	0	370.22	314.191	383.313
	60	2.086	4.523	0	367.277	302.988	376.616
	61	1.47	4.728	0	373.593	283.027	387.212
	62	1.022	5.079	0	374.71	301.206	380.123
	63	0.884	5.086	0	374.927	295.037	386.604
	64	0.954	5.075	0	376.28	307.896	380.763
	65	1.034	5.065	0	372.289	318.442	372.613
	66	0.826	5.116	0	376.704	302.043	391.071
	67	1.178	5.103	0	373.099	279.949	371.591
	68	0.991	5.11	0	375.212	285.449	377.255
	69	1.038	5.067	0	374.215	309.33	377.605
	70	1.086	5.106	0	373.478	269.991	373.013
	71	0.968	5.134	0	376.636	280.86	379.202
	72	1.219	5.147	0	374.574	296.517	378.855
	73	0.969	5.115	0	373.621	269.615	381.201
	74	1.187	5.038	0	368.895	289.817	370.04
	75	0.9	5.076	0	377.896	313.923	383.535
	76	1.057	5.126	0	374.057	247.253	387.7
	77	1.153	5.144	0	374.962	229.523	375.86
	78	1	5.071	0	371.233	294.918	374.655
	79	1.116	5.077	0	372.379	272.146	381.438
	80	0.861	5.158	0	379.657	292.13	391.917
	81	0.836	5.101	0	371.992	263.61	371.412
	82	1.166	5.003	0	374.006	282.507	373.239
	83	0.833	5.059	0	374.326	270.41	378.421
	84	1.196	5.04	0	372.763	266.706	369.789
	85	0.948	5.07	0	376.338	253.091	382.099
	86	0.999	5.082	0	376.541	252.771	379.568
	87	0.83	5.065	0	376.048	278.801	389.533
	88	0.903	5.067	0	380.816	269.85	392.527
	89	0.854	5.121	0	378.235	268.54	386.115
	90	0.872	5.098	0	374.619	265.854	382.988
	91	0.815	5.041	0	373.085	267.303	379.227
	92	0.891	5.076	0	376.067	283.178	382.987
	93	0.958	5.108	0	374.137	252.163	375.729
	94	0.848	5.039	0	372.608	271.65	378.708
	95	0.73	5.097	0	375.516	277.547	381.606
	96	0.78	5.115	0	375.98	284.836	371.648
	97	0.887	5.106	0	378.478	264.9	382.611
	98	0.964	5.064	0	373.961	270.965	372.82
	99	0.828	5.019	0	369.893	292.71	369.518
	100	0.868	5.08	0	376.975	264.927	375.385
	101	0.776	5.105	0	377.521	240.181	382.687
	102	0.952	5.074	0	374.079	256.644	380.14
	103	0.926	5.073	0	375.441	242.537	382.153
	104	0.834	5.108	0	372.096	257.177	372.235
	105	0.847	5.124	0	371.866	269.788	382.181
	106	0.847	5.076	0	371.376	248.684	377.655
	107	0.868	5.068	0	372.983	238.808	374.566
	108	0.854	5.073	0	373.259	262.137	370.504
	109	0.839	5.017	0	372.328	240.883	371.988
	110	0.882	5.111	0	376.496	277.552	379.178
	111	0.906	5.11	0	377.363	276.306	380.672
	112	0.986	5.047	0	374.973	270.526	379.167
	113	0.805	5.138	0	377.423	266.59	381.377
	114	0.986	4.957	0	374.714	270.989	375.37
	115	1.193	4.884	0	373.857	298.077	374.887
	116	0.736	5.04	0	373.548	270.378	382.307
	117	0.738	5.041	0	372.331	255.853	382.436
	118	0.848	5.035	0	376.387	299.746	388.042
	119	1.139	4.95	0	374.159	294.459	379.507
	120	0.813	5.023	0	374.995	283.349	384.054
	121	1.316	4.807	0	375.235	270.318	385.847
	122	0.92	5.027	0	378.021	284.301	388.07
	123	0.946	4.973	0	373.51	261.727	378.697
	124	1.267	4.87	0	377.489	318.273	390.537
	125	0.926	5.078	0	381.417	307.509	382.896
	126	0.745	5.096	0	378.145	302.806	388.13
	127	0.979	5.016	0	374.899	299.014	388.132
	128	0.969	4.974	0	373.445	279.471	374.429
	129	1.133	4.913	0	376.801	287.25	387.816
	130	1.046	5.013	0	374.116	270.011	382.573
	131	0.975	5.065	0	370.47	297.507	366.974
	132	1.02	5.038	0	374.648	322.242	378.969
	133	0.974	5.097	0	374.351	290.023	366.391
	134	0.897	4.999	0	372.515	313.18	373.531
	135	0.792	5.032	0	371.41	330.195	373.226
	136	0.921	4.935	0	373.206	336.687	372.377
	137	1.018	5.046	0	374.694	368.847	379.116
	138	0.822	5.092	0	374.787	339.502	376.972
	139	0.947	5.004	0	369.234	355.905	370.835
	140	0.96	5.029	0	375.881	324.165	372.691
	141	0.808	5.126	0	373.859	330.768	375.996
	142	0.814	5.105	0	372.912	306.12	372.066
	143	0.947	5.113	0	376.602	322.888	372.138
	144	0.822	5.064	0	374.716	279.13	385.712
	145	0.966	5.093	0	376.659	319.483	380.877
	146	1.095	4.934	0	372.888	306.636	380.136
	147	0.957	5.011	0	376.057	330.312	389.001
	148	1.063	5.037	0	373.413	309.986	370.627
	149	1.002	4.98	0	375.233	345.442	376.875
	150	0.798	5.123	0	376.37	334.131	381.236
	151	0.864	5.052	0	372.383	344.817	371.453
	152	0.697	5.056	0	374.107	328.647	386.011
	153	0.87	5.093	0	375.586	324.038	389.794
	154	0.84	4.949	0	376.425	309.723	378.927
	155	0.936	5.086	0	371.776	290.82	367.713
	156	0.798	5.083	0	374.188	323.716	374.497
	157	0.922	5.111	0	372.068	322.876	373.488
	158	1.266	4.977	0	375.021	333.625	382.574
	159	0.92	5.028	0	371.863	322.84	370.53
	160	0.804	5.06	0	376.066	328.698	385.328
	161	0.871	5.088	0	375.613	330.473	375.234
	162	0.955	5.135	0	373.971	363.714	375.66
	163	1.216	5.067	0	372.19	405.327	375.137
	164	1.206	4.99	0	376.426	366.539	382.222
	165	1.267	5.027	0	373.739	400.635	372.164
	166	1.404	5.034	0	373.004	434.317	372.266
	167	1.09	5.074	0	372.803	436.31	377.205
	168	1.15	4.985	0	370.783	462.326	367.725
	169	0.636	5.086	0	371.605	452.204	378.426
	170	0.758	5.072	0	375.439	473.591	383.617
	171	0.591	5.07	0	374.787	505.173	389.174
	172	0.771	5.035	0	376.915	539.264	388.119
	173	1.038	5.028	0	375.565	461.751	385.362
	174	1.296	5.084	0	373.994	483.731	364.824
	175	1.161	5	0	375.18	465.157	382.26
	176	1.106	5.067	0	374.171	472.141	379.745
	177	1.04	5.025	0	374.194	464.138	377.63
	178	1.079	5.034	0	372.391	441.1	373.279
	179	1.183	4.999	0	377.199	479.974	386.713
	180	0.854	5.037	0	376.364	520.212	389.138
	181	1.204	5.013	0	372.086	508.179	377.763
	182	0.781	5.123	0	375.65	503.806	380.16
	183	0.502	4.996	0	371.846	453.703	375.356
	184	0.978	5.113	0	377.129	474.539	383.528
	185	1.493	4.764	0	373.774	481.811	389.475
	186	1.3	5.04	0	370.305	495.187	362.944
	187	1.378	5.066	0	376.347	534.886	378.841
	188	1.538	4.809	0	374.758	497.633	386.445
	189	1.202	5.024	0	375.204	449.128	378.153
	190	0.829	5.118	0	375.662	546.716	384.459
	191	0.826	5.013	0	374.486	609.659	383.719
	192	1.21	4.953	0	376.901	581.657	387.911
	193	0.795	5.017	0	376.911	575.902	380.874
	194	1.066	5.131	0	376.92	562.296	388.066
	195	1.015	5.014	0	378.221	579.639	395.741
	196	0.846	5.071	0	376.85	538.069	384.092
	197	1.749	4.708	0	374.125	577.536	390.319
	198	2.095	4.521	0	366.093	548.74	378.484
	199	0.706	5.127	0	376.67	550.72	385.517
	200	0.882	5.001	0	369.631	527.239	366.954
	201	1.262	4.854	0	369.723	549.009	371.435
	202	1.445	5.094	0	377.302	581.229	384.644
	203	1.395	5.068	0	369.45	557.25	373.505
	204	1.422	4.994	0	377.393	567.816	387.471
	205	1.441	5.134	0	376.373	555.888	384.023
	206	1.145	5.119	0	373.848	540.646	375.672
	207	1.402	4.999	0	372.964	446.866	380.634
	208	1.102	5.13	0	376.658	479.293	390.623
	209	1.329	5.076	0	371.056	473.159	367.671
	210	1.298	5.111	0	376.734	499.401	377.649
	211	1.227	5.102	0	377.772	513.533	377.727
	212	1.227	5.092	0	374.584	503.937	379.803
	213	1.511	4.902	0	378.252	495.475	392.415
	214	1.299	5.084	0	376.895	490.24	381.222
	215	1.527	4.994	0	373.829	485.183	377.068
	216	1.333	5.049	0	375.655	459.27	379.422
	217	1.295	5.069	0	373.328	470.016	383.137
	218	1.344	5.025	0	372.161	482.386	384.487
	219	1.289	5.021	0	374.475	477.449	391.881
	220	1.519	4.911	0	372.934	513.977	381.999
	221	1.11	5.109	0	376.676	499.91	392.573
	222	1.219	5.117	0	379.442	520.348	391.163
	223	1.352	4.973	0	376.317	538.06	385.632
	224	1.217	4.998	0	375.678	481.179	380.043
	225	1.425	4.97	0	379.381	417.622	391.76
	226	1.311	5.006	0	372.726	399.823	377.478
	227	1.177	5.123	0	375.253	436.794	393.922
	228	1.19	5.041	0	371.666	427.668	380.552
	229	1.322	5.105	0	376.445	512.727	388.239
	230	1.464	5.006	0	373.35	476.454	371.981
	231	1.389	5.126	0	375.282	533.772	379.952
	232	1.319	5.039	0	372.477	540.619	383.623
	233	1.376	5.032	0	376.457	565.097	381.627
	234	1.319	4.922	0	372.574	564.255	371.055
	235	1.319	5.035	0	373.636	528.29	382.663
	236	1.145	5.008	0	371.942	553.143	372.988
	237	1.349	5.097	0	372.092	533.818	376.647
	238	1.518	4.812	0	375.375	500.691	378.956
	239	1.339	5.096	0	375.834	556.666	388.131
	240	1.21	5.079	0	374.353	554.989	391.72
	241	1.109	5.046	0	375.83	529.601	388.398
	242	1.081	5.058	0	373.302	514.195	380.215
	243	1.257	5.025	0	375.964	539.11	388.127
	244	1.327	5.045	0	371.371	505.266	383.661
	245	1.323	5.05	0	376.705	540.689	380.45
	246	1.348	5.057	0	373.353	533.79	375.665
	247	1.08	5.137	0	374.113	558.504	384.382
	248	1.319	4.874	0	371.286	505.262	387.25
	249	1.234	5.054	0	373.158	507.566	379.823
	250	1.382	5.06	0	374.055	531.601	381.225
	251	1.152	5.111	0	375.065	529.452	378.079
	252	1.267	5.055	0	375.13	533.191	383.846
	253	1.346	5.026	0	370.881	461.614	379.375
	254	1.329	5.088	0	378.139	555.001	388.277
	255	1.321	5.091	0	374.539	550.151	385.679
	256	0.79	5.076	0	380.799	567.702	396.621
	257	0.755	5.111	0	376.485	542.034	378.72
	258	0.968	4.965	0	373.546	555.759	380.236
	259	1.045	5.068	0	373.407	543.53	365.291
	260	0.813	5.091	0	376.123	552.677	388.165
	261	0.531	5.054	0	376.065	561.139	386.823
	262	1.063	4.975	0	376.921	572.611	386.177
	263	1.045	5.114	0	375.383	518.91	383.865
	264	0.96	5.066	0	375.775	552.858	381.153
	265	0.844	5.162	0	378.402	580.18	388.367
	266	1.01	5.056	0	375.6	544.978	382.95
	267	0.81	5.093	0	374.426	567.001	384.371
	268	0.82	5.062	0	373.081	569.505	382.766
	269	0.975	5.074	0	377.718	575.043	384.674
	270	1.188	4.996	0	376.895	584.984	389.298
	271	0.94	5.084	0	373.348	591.502	377.248
	272	0.717	5.022	0	373.365	558.203	374.585
	273	0.934	5.073	0	372.073	574.025	384.237
	274	0.975	5.184	0	379.264	582.525	388.538
	275	1.189	4.971	0	376.693	550.465	388.818
	276	1.082	4.965	0	377.138	593.213	381.503
	277	0.862	5.026	0	376.281	577.531	385.343
	278	0.46	5.082	0	378.368	580.275	388.164
	279	1.068	4.983	0	376.822	578.966	391.274
	280	1.144	4.93	0	379.034	574.945	392.079
	281	0.916	5.015	0	376.885	588.293	386.007
	282	1.131	4.912	0	377.72	596.215	387.867
	283	0.735	5.057	0	375.995	584.721	380.455
	284	1.151	5.12	0	374.598	570.344	376.857
	285	1.066	5.088	0	375.953	574.318	383.031
	286	1.124	4.996	0	374.784	582.716	382.225
	287	1.072	5.026	0	378.539	576.625	389.029
	288	0.732	5.107	0	376.966	541.934	384.305
	289	0.988	5.046	0	374.111	563.465	386.465
	290	0.668	5.094	0	379.467	542.4	380.149
	291	0.86	5.015	0	376.573	573.817	387.176
	292	1.085	5.135	0	373.917	546.935	384.106
	293	1.489	4.866	0	375.628	528.777	391.153
	294	1.045	5.073	0	372.961	509.185	383.658
	295	0.995	5.089	0	372.897	531.36	375.88
	296	0.661	5.079	0	376.045	477.924	386.978
	297	0.721	5.134	0	376.227	516.541	387.307
	298	0.98	5.024	0	375.175	494.503	373.247
	299	0.861	5.082	0	372.115	498.457	378.207
	300	0.916	5.016	0	375.902	518.206	379.04
	301	1.454	4.788	0	373.646	549.719	383.582
	302	1.104	4.971	0	374.199	554.597	366.041
	303	1.125	5.062	0	372.178	478.535	375.034
	304	1.082	5.042	0	373.58	422.573	380.783
	305	0.961	5.088	0	375.514	530.508	386.419
	306	1.083	5.014	0	373.773	493.883	385.953
	307	1.083	5.083	0	377.592	542.121	384.576
	308	1.108	5.022	0	371.744	534.006	371.477
	309	1.258	4.998	0	372.009	478.707	380.13
	310	1.9	4.89	0	372.136	456.148	390.632
	311	1.227	5.072	0	373.883	438.625	377.383
	312	1.188	5.012	0	371.803	520.864	373.487
	313	1.017	5.049	0	372.186	529.219	373.254
	314	0.805	5.136	0	380.25	560.281	393.061
	315	1.128	5.038	0	377.68	534.016	386.875
	316	1.024	5.148	0	376.589	558.434	392.208
	317	1.156	5.035	0	371.717	468.77	375.542
	318	0.948	5.157	0	378.526	478.383	385.092
	319	1.047	5.074	0	374.141	450.476	376.205
	320	0.747	5.089	0	378.879	490.217	389.355
	321	0.717	4.99	0	373.751	422.041	376.167
	322	0.762	5.119	0	374.735	475.11	374.546
	323	0.986	5.035	0	371.619	487.17	374.867
	324	0.614	5.086	0	372.087	487.758	378.443
	325	0.731	5.014	0	373.461	481.271	379.366
	326	1.901	4.585	0	365.337	524.375	371.194
	327	0.706	5.018	0	374.153	532.141	384.564
	328	1.766	4.563	0	366.168	511.814	380.875
	329	1.162	5.122	0	374.342	513.242	373.461
	330	0.935	5.049	0	372.962	513.88	374.968
	331	1.223	5.002	0	374.489	493.874	383.758
	332	1.1	5.055	0	374.808	518.084	379.861
	333	0.665	5.115	0	377.314	561.47	393.53
	334	0.8	5.097	0	376.175	525.434	387.943
	335	0.851	5.015	0	373.253	547.991	375.112
	336	0.839	5.079	0	374.165	550.596	375.051
	337	0.692	5.081	0	373.123	558.058	379.348
	338	0.754	5.097	0	373.32	556.8	378.206
	339	0.627	5.115	0	376.075	589.065	386.041
	340	0.866	5.088	0	375.578	574.121	383.433
	341	0.901	5.034	0	374.558	574.885	375.675
	342	0.962	4.993	0	373.062	536.208	379.332
	343	0.717	5.143	0	376.074	531.133	386.009
	344	0.817	5.166	0	378.902	520.236	394.756
	345	0.969	5.123	0	376.358	510.321	386.61
	346	1.034	5.065	0	372.703	573.729	380.013
	347	1.505	5.002	0	378.354	573.025	378.857
	348	1.035	5.022	0	375.555	540.133	384.716
	349	1.035	5.136	0	377.958	528.527	380.379
	350	1.005	5.01	0	372.816	569.559	386.395
	351	0.855	5.066	0	373.97	524.933	389.305
	352	1.155	5.038	0	371.435	522.18	370.345
	353	1.019	5.1	0	376.36	547.014	382.674
	354	0.898	5.064	0	375.254	544.555	386.155
	355	1.038	5.071	0	372.853	528.921	370.602
	356	0.999	5.083	0	374.074	526.767	376.747
	357	0.813	5.084	0	377.278	534.288	385.619
	358	1.265	4.855	0	375.936	485.477	389.998
	359	0.876	5.002	0	372.44	468.435	376.035
	360	0.904	5.098	0	375.404	442.074	380.499
	361	0.818	5.037	0	374.637	457.127	382.009
	362	0.832	5.063	0	376.76	475.489	372.997
	363	0.846	5.07	0	376.839	445.421	377.368
	364	0.722	5.094	0	377.445	449.671	400.236
	365	0.723	4.993	0	375.365	509.434	375.894
	366	0.962	4.937	0	371.94	505.298	374.725
	367	1.011	4.878	0	372.758	524.514	377.654
	368	0.927	5.096	0	378.301	537.524	386.123
	369	1.688	4.651	0	374.235	551.099	383.654
	370	0.772	5.092	0	374.932	485.156	382.11
	371	0.683	5.05	0	376.049	505.621	390.093
	372	0.818	5.146	0	378.612	516.55	384.744
	373	0.931	4.972	0	376.748	492.607	389.829
	374	1.121	5.091	0	371.52	401.603	378.383
	375	0.899	5.109	0	376.238	411.352	382.474
	376	0.811	5.061	0	379.523	417.409	396.013
	377	1.02	5.092	0	375.085	386.419	381.495
	378	1.003	5.059	0	371.606	376.436	373.438
	379	0.944	5.127	0	375.679	391.744	390.367
	380	1.005	5.104	0	376.642	407.381	391.31
	381	1.069	5.117	0	374.461	404.327	377.986
	382	1.041	5.078	0	372.294	397.687	381.276
	383	1.19	5.123	0	372.098	396.401	379.463
	384	1.182	5.122	0	374.995	415.233	372.498
	385	1.025	5.031	0	378.1	423.875	383.585
	386	0.968	5.088	0	375.468	432.477	380.252
	387	1.001	5.128	0	376.108	410.155	383.834
	388	1.073	5.051	0	372.613	421.533	375.351
	389	1.05	5.104	0	377.854	392.348	375.24
	390	1.108	5.081	0	371.225	397.899	375.624
	391	1.012	5.048	0	373.144	393.616	378.512
	392	0.897	4.986	0	374.82	407.148	380.52
	393	0.946	5.109	0	373.841	407.748	383.888
	394	0.95	5.075	0	375.853	402.077	379.303
	395	0.954	5.057	0	374.931	407.289	382.589
	396	0.981	5.068	0	376.941	400.919	380.757
	397	1.189	5.061	0	371.259	392.613	367.505
	398	0.88	5.073	0	376.384	408.231	387.945
	399	1.078	5.078	0	371.296	386.512	369.416
	400	1.081	4.974	0	374.095	389.619	375.486
	401	1.089	5.011	0	375.127	371.126	379.963
	402	0.986	5.004	0	374.37	413.877	387.059
	403	0.86	5.114	0	376.434	416.735	387.76
	404	1.06	4.992	0	376.134	359.618	388.975
	405	1.095	5.031	0	377.987	389.894	388.853
	406	1.098	5.063	0	379.543	385.181	387.641
	407	1.116	4.985	0	375.349	387.094	383.649
	408	0.998	5.092	0	376.405	383.072	384.722
	409	0.918	5.041	0	374.315	412.57	374.378
	410	0.715	5.116	0	376.656	428.146	387.783
	411	0.95	5.048	0	375.079	427.42	385.608
	412	1.045	4.99	0	375.548	386.105	389.433
	413	0.886	5.019	0	375.202	408.35	385.844
	414	0.922	5.071	0	376.327	420.183	384.964
	415	0.936	5.084	0	375.433	415.106	383.607
	416	1.168	4.955	0	379.226	402.606	386.961
	417	1.057	5.068	0	371.467	394.147	369.371
	418	1.045	5.024	0	376.483	387.526	385.547
	419	1.012	5.074	0	374.317	392.155	375.198
	420	0.984	5.089	0	377.812	395.72	382.406
	421	1.05	5.056	0	375.614	380.771	377.52
	422	1.151	5.095	0	371.825	393.273	377.411
	423	1.093	5.077	0	374.5	386.042	372.464
	424	1.038	5.028	0	372.23	384.926	368.537
	425	1.125	4.906	0	376.742	382.225	382
	426	1.001	5.018	0	376.373	358.811	388.074
	427	0.967	5.033	0	372.572	367.974	383.596
	428	1.141	5.079	0	374.997	370.765	381.323
	429	0.863	5.07	0	374.879	382.854	386.422
	430	0.972	5.123	0	375.955	396.548	388.064
	431	0.997	5.142	0	374.99	371.207	385.369
	432	1.075	5.001	0	371.078	381.076	369.437
	433	0.913	5.025	0	373.146	388.627	377.228
	434	0.931	5.093	0	375.976	375.7	385.352
	435	0.912	5.071	0	375.128	395.68	386.885
	436	0.836	5.018	0	371.795	380.681	380.983
	437	0.999	5.036	0	374.482	391.804	381.173
	438	0.981	5.037	0	374.945	389.935	382.905
	439	1.061	4.978	0	370.456	336.567	375.404
	440	1.01	5.014	0	375.36	371.849	384.318
	441	1.02	4.94	0	377.266	388.101	389.201
	442	1.199	5.055	0	374.137	408.657	377.086
	443	0.611	5.051	0	373.927	460.497	390.048
	444	0.924	5.171	0	375.868	447.299	380.793
	445	0.743	5.099	0	379.44	462.753	397.426
	446	1.085	5.074	0	375.112	410.859	373.23
	447	0.946	5.044	0	376.496	394.249	377.308
	448	0.969	5.104	0	376.897	407.323	384.099
	449	0.922	5.066	0	373.979	401.249	383.197
	450	1.016	5.051	0	371.113	389.826	371.838
	451	0.782	5.075	0	377.052	407.359	390.77
	452	0.902	4.967	0	372.047	405.136	379.071
	453	0.96	5.054	0	374.061	419.973	386.234
	454	1.008	5.102	0	374.948	376.694	385.128
	455	1.078	5.08	0	371.652	382.313	372.813
	456	0.972	5.124	0	378.711	384.006	392.032
	457	1.061	5.009	0	372.352	369.881	377.751
	458	0.982	5.085	0	376.19	402.735	386.974
	459	0.915	5.115	0	375.332	413.529	382.832
	460	1.042	5.098	0	374.687	414.842	386.292
	461	1.079	5.126	0	377.801	412.664	377.732
	462	0.799	5.061	0	376.307	444.007	384.965
	463	1.124	5.11	0	376.228	352.734	377.123
	464	1.155	5.079	0	374.662	355.202	378.097
	465	0.995	5.077	0	374.448	395.457	378.619
	466	1.009	5.048	0	373.308	386.08	373.355
	467	0.99	5.067	0	374.247	388.646	382.182
	468	0.987	5.1	0	375.43	394.032	385.929
	469	1.018	5.107	0	377.342	417.041	381.479
	470	1.059	5.087	0	371.887	441.929	384.978
	471	0.881	5.079	0	376.962	383.494	391.178
	472	0.986	5.065	0	372.534	447.988	372.532
	473	0.876	5.08	0	377.422	390.387	379.261
	474	0.815	5.002	0	376.66	412.664	378.201
	475	0.813	5.113	0	374.204	436.449	378.75
	476	0.877	5.095	0	375.364	402.43	389.366
	477	1.035	4.97	0	376.055	406.752	385.523
	478	0.922	5.024	0	374.585	405.025	391.588
	479	1.105	4.998	0	380.184	407.72	395.901
	480	0.866	5.071	0	375.505	437.36	388.498
	481	0.914	5.033	0	373.279	408.333	380.138
	482	1.025	5.09	0	371.459	445.653	380.559
	483	1.153	5.064	0	367.554	419.719	360.779
	484	0.64	5.104	0	377.438	448.242	389.36
	485	1.499	4.99	0	371.678	448.855	371
	486	0.8	5.13	0	375.659	465.196	379.418
	487	0.806	5.089	0	379.648	497.126	385.149
	488	0.922	5.044	0	372.504	471.019	375.814
	489	0.963	5.091	0	375.024	464.837	383.869
	490	1.053	5.101	0	373.167	445.745	377.427
	491	1.032	5.051	0	370.962	473.943	378.69
	492	1.143	5.079	0	375.3	438.172	383.418
	493	1.115	5.024	0	374.42	406.028	374.054
	494	1.044	4.993	0	375.294	431.83	387.037
	495	1.006	5.016	0	370.834	406.907	371.655
	496	1.115	4.986	0	371.181	416.458	371.735
	497	0.86	5.019	0	372.028	428.09	374.878
	498	1.192	4.923	0	368.578	435.066	366.714
	499	0.961	5.062	0	375.889	431.635	382.616
	500	1.025	4.997	0	372.852	432.472	379.354
	501	1.146	4.946	0	374.816	438.652	382.639
	502	1.063	4.961	0	372.014	417.957	378.68
	503	0.843	5.09	0	380.872	449.106	393.851
	504	0.976	5.098	0	379.287	436.622	385.887
	505	1.126	4.987	0	373.558	402.97	374.882
	506	0.886	5.05	0	374.836	437.619	381.276
	507	0.956	5.054	0	375.041	426.534	388.712
	508	1.061	4.995	0	370.768	417.3	381.027
	509	0.991	5.07	0	377.383	424.047	385.91
	510	0.822	5.036	0	376.023	420.751	382.626
	511	1.015	4.993	0	372.272	423.947	375.958
	512	0.943	5.04	0	376.523	430.563	386.677
	513	1.007	5.05	0	375.89	440.293	379.063
	514	1.095	4.966	0	372.546	416.669	384.31
	515	0.936	4.968	0	374.877	427.107	388.554
	516	1.169	4.922	0	373.829	401.069	389.046
	517	0.96	4.918	0	371.282	422.372	374.953
	518	1.186	4.96	0	373.605	419.393	372.014
	519	1.12	4.931	0	373.12	420.294	388.9
	520	1.052	4.892	0	373.361	400.337	379.665
	521	0.94	5.086	0	376.572	413.476	392.509
	522	1.155	4.952	0	369.893	386.807	374.861
	523	1.02	4.97	0	373.951	427.145	379.101
	524	1.154	4.863	0	371.659	407.526	378.328
	525	0.954	4.965	0	373.999	411.442	387.328
	526	1.199	4.926	0	370.773	400.088	369.599
	527	0.982	5.067	0	377.856	436.608	393.114
	528	0.987	4.992	0	375.86	409.099	385.025
	529	0.998	5.006	0	375.21	423.177	385.458
	530	1.297	4.926	0	372.234	410.112	375.38
	531	1.07	4.97	0	373.585	399.093	377.723
	532	1.285	5.013	0	373.332	413.162	372.054
	533	1.277	4.913	0	370.241	373.666	371.875
	534	1.101	4.976	0	376.277	408.427	382.217
	535	1.148	5.026	0	375.942	400.19	377.597
	536	0.992	4.989	0	375.846	392.461	383.354
	537	1.057	4.994	0	375.327	420.809	382.726
	538	1.171	4.942	0	374.385	405.113	377.62
	539	1.261	4.882	0	377.625	383.257	389.057
	540	1.303	4.85	0	372.545	393.252	384.155
	541	0.92	4.988	0	373.4	427.859	386.874
	542	1.147	4.972	0	378.37	427.286	393.491
	543	1.154	5.064	0	374.561	402.438	382.881
	544	0.988	5.093	0	378.413	423.281	389.709
	545	1.044	5.047	0	373.129	450.281	382.413
	546	1.087	5.01	0	373.858	420.108	383.442
	547	1.076	5.101	0	376.813	425.172	391.966
	548	0.995	4.95	0	378.523	461.32	390.911
	549	1.063	4.979	0	376.994	460.631	385.873
	550	1.117	5.077	0	373.991	466.857	376.373
	551	1.253	4.986	0	376.628	442.572	383.624
	552	0.862	5.054	0	371.579	474.506	383.752
	553	1.123	5.12	0	375.818	481.71	387.404
	554	1.063	5.116	0	372.725	446.698	372.251
	555	0.994	5.07	0	374.494	438.961	379.294
	556	1.057	5.126	0	376.523	459.355	383.527
	557	1.027	4.938	0	373.237	435.672	376.307
	558	1.081	5.08	0	373.007	427.186	381.597
	559	0.963	5.142	0	376.13	457.806	377.715
	560	1.098	4.992	0	373.974	483.018	364.977
	561	1.16	5.039	0	373.945	551.646	372.946
	562	1.012	5.081	0	374.735	547.378	383.584
	563	1.071	5.114	0	376.223	526.705	384.812
	564	0.809	5.13	0	379.863	526.002	388.786
	565	0.811	5.096	0	377.317	539.572	384.038
	566	0.92	5.052	0	375.548	515.027	381.444
	567	1.053	5.096	0	373.818	553.692	382.709
	568	1.162	5.148	0	377.774	557.372	384.559
	569	0.81	5.079	0	378.775	537.018	388.762
	570	1.032	5.041	0	372.285	563.171	373.684
	571	1.053	5.017	0	376.076	552.479	382.499
	572	0.992	5.077	0	377.856	567.697	385.946
	573	1.01	5.068	0	374.047	553.052	389.877
	574	0.969	5.084	0	372.416	559.359	379.705
	575	1.016	5.097	0	376.275	561.963	388.168
	576	1.051	5.144	0	376.36	546.57	380.201
	577	1.023	5.012	0	373.626	504.186	378.325
	578	0.918	5.083	0	373.733	594.494	368.413
	579	0.639	5.065	0	375.547	593.437	379.571
	580	1.002	5.104	0	375.618	614.187	384.312
	581	0.929	5.019	0	372.39	556.702	376.883
	582	0.969	5.084	0	374.349	544.305	373.361
	583	0.884	5.105	0	375.213	593.622	374.803
	584	0.966	5.016	0	371.243	564.24	372.59
	585	1.028	5.065	0	374.613	630.397	378.356
	586	1.132	4.989	0	372.314	589.796	370.175
	587	1.122	5.001	0	371.239	567.993	367.844
	588	1.126	5.053	0	373.208	601.264	372.632
	589	1.116	5.069	0	373.755	603.863	375.947
	590	1.212	4.932	0	374.685	607.154	378.511
	591	0.651	5.05	0	375.813	592.783	383.029
	592	1.118	5.044	0	373.942	582.899	373.139
	593	1.017	5.113	0	373.34	572.48	379.147
	594	1.323	4.916	0	373.911	515.675	378.177
	595	1	4.986	0	375.034	492.563	381.527
	596	1.027	5.039	0	376.896	462.377	386.505
	597	1.519	4.811	0	374.953	433.673	389.389
	598	1.048	5.109	0	377.016	458.446	385.238
	599	1.147	5.067	0	375.576	369.889	384.004
	600	1.26	4.896	0	371.901	386.8	379.785
	601	0.948	5.083	0	375.665	382.222	382.649
	602	1.306	4.957	0	375.692	373.363	381.767
	603	1.121	5.027	0	377.261	369.654	390.17
	604	1.062	4.996	0	375.869	325.247	381.987
	605	1.77	4.624	0	367.866	332.683	381.986
	606	1.607	4.82	1	371.295	390.274	375.725
	607	0.934	5.037	0	375.507	336.353	388.987
	608	1.055	5.123	0	377.334	290.672	388.984
	609	1.288	5.044	0	374.969	315.989	386.109
	610	1.098	5.034	0	374.178	301.607	380.688
	611	1.252	5.088	0	375.274	277.709	378.188
	612	1.306	5.198	0	376.452	297.874	372.838
	613	1.323	4.939	0	377.352	332.698	386.13
	614	1.163	5.007	0	375.063	310.162	382.544
	615	1.093	5.086	0	377.472	278.737	380.921
	616	0.993	4.997	0	380.046	315.728	389.834
	617	1.168	5.087	0	376.049	330.845	378.703
	618	1.189	5	0	375.273	299.029	378.865
	619	0.958	5.079	0	374.472	267.919	380.614
	620	1.461	5.029	0	371.009	256.304	381.786
	621	1.205	5.088	0	373.66	232.518	383.594
	622	1.392	5.043	0	372.687	194.321	373.704
	623	1.238	5.07	0	376.361	218.576	384.946
	624	1.271	5.059	0	373.861	231.732	379.996
	625	1.162	5.012	0	375.48	223.909	385.847
	626	1.231	5.006	0	373.569	228.697	380.627
	627	1.418	5.117	0	373.426	229.012	382.493
	628	1.27	5.107	0	375.147	215.275	388.002
	629	1.384	5.125	0	377.43	225.83	395.259
	630	1.623	4.724	0	373.269	261.596	385.396
	631	1.655	4.672	0	370.602	264.33	378.86
	632	1.614	4.775	0	373.879	309.104	389.12
	633	1.849	4.586	0	371.106	331.254	379.232
	634	1.748	4.646	0	370.328	320.469	381.203
	635	1.684	4.656	0	372.407	281.169	388.821
	636	1.159	5.062	0	371.834	282.51	380.79
	637	1.082	5.108	0	375.267	239.403	383.436
	638	1.044	5.052	0	373.998	321.489	381.802
	639	1.534	5.001	0	376.108	314.464	389.732
	640	1.585	5.124	0	377.685	239.241	388.309
	641	1.411	5.146	0	376.544	179.837	384.581
	642	1.272	5.061	0	369.267	193.659	379.925
	643	1.361	5.123	0	373.519	183.318	388.511
	644	1.273	4.93	0	374.959	215.15	388.037
	645	1.01	5.124	0	376.622	209.751	389.287
	646	0.909	5.083	0	375.735	245.225	384.648
	647	1.039	5.074	0	375.3	266.591	383.848
	648	1.101	5.05	0	374.801	296.586	375.802
	649	1.121	5.023	0	374.362	279.531	378.184
	650	1.464	5.16	0	379.214	257.103	391.354
	651	1.365	5.13	0	380.156	257.878	393.663
	652	1.407	5.095	0	377.572	272.592	388.496
	653	1.044	5.07	0	377.009	277.068	387.87
	654	1.111	5.11	0	377.455	308.865	386.733
	655	1.178	5.106	0	370.606	304.268	371.672
	656	1.438	5.035	0	373.669	304.474	378.795
	657	1.313	5.085	0	374.965	264.452	384.847
	658	1.435	5.066	0	374.856	302.952	382.211
	659	1.353	5.128	0	376.352	327.002	379.197
	660	1.341	5.054	0	370.97	246.247	375.48
	661	1.384	5.122	0	374.521	251.478	371.008
	662	1.493	5.023	0	372.585	262.929	370.495
	663	1.482	5.05	0	375.425	287.045	376.68
	664	1.44	5.118	0	376.562	264.69	387.284
	665	1.429	5.045	0	371.556	299.011	370.595
	666	1.365	5.067	0	376.08	269.966	390.892
	667	1.485	5.024	0	371.218	321.536	380.23
	668	1.43	5.124	0	373.701	256.642	380.708
	669	1.424	5.125	0	374.814	298.984	374.583
	670	1.339	5.12	0	377.282	310.769	389.368
	671	1.301	5.078	0	373.215	369.673	383.954
	672	1.342	5.115	0	374.547	316.472	381.134
	673	1.376	5.116	0	376.019	338.455	378.201
	674	1.526	5.125	0	370.156	341.993	375.059
	675	1.341	5.145	0	376.492	262.397	382.623
	676	1.339	5.082	0	374.658	241.119	390.586
	677	1.463	5.031	0	375.053	268.506	374.546
	678	1.352	5.081	0	375.233	329.285	378.122
	679	1.454	5.004	0	376.923	283.588	388.204
	680	1.401	5.085	0	376.019	318.643	388.018
	681	1.318	5.075	0	376.026	336.134	388.78
	682	1.352	5.15	0	381.162	311.325	386.19
	683	1.574	5.126	0	378.245	309.932	387.175
	684	1.338	5.055	0	370.148	309.851	378.908
	685	1.372	5.051	0	374.388	310.17	388.941
	686	1.346	5.089	0	375.205	298.261	385.201
	687	1.334	5.01	0	371.989	329.223	371.154
	688	1.393	5.175	0	379.389	297.076	385.125
	689	1.222	5.092	0	375.742	351.325	393.841
	690	1.454	5.099	0	374.157	297.819	373.591
	691	1.305	5.082	0	376.744	303.067	385.698
	692	1.412	5.095	0	373.66	337.533	378.515
	693	1.28	5.048	0	374.87	343.635	387.69
	694	1.29	4.951	0	374.764	359.612	377.872
	695	1.47	4.81	0	370.775	331.062	388.962
	696	1.339	4.994	0	371.641	348.792	376.755
	697	1.271	5.097	0	376.89	320.604	381.983
	698	1.356	5.062	0	372.366	312.369	383.155
	699	1.45	5.064	0	373.722	342.325	374.967
	700	1.408	5.078	0	373.279	309.392	381.217
	701	1.35	5.105	0	372.389	324.789	378.538
	702	1.465	5.139	0	373.293	292.299	372.976
	703	1.359	5.087	0	376.174	292.351	386.865
	704	1.376	5.039	0	374.735	307.884	378.226
	705	1.381	5.114	0	374.763	317.185	379.192
	706	1.269	5.096	0	372.353	322.447	368.063
	707	1.344	5.071	0	375.712	325.533	382.957
	708	1.45	5.085	0	375.151	316.503	374.574
	709	1.436	5.063	0	374.596	258.031	376.128
	710	1.416	5.047	0	371.526	270.784	373.291
	711	1.554	4.765	0	368.252	238.734	384.355
	712	1.393	5.094	0	374.919	237.088	377.956
	713	1.388	5.039	0	378.384	257.211	387.785
	714	1.383	5.119	0	376.124	282.699	381.072
	715	1.396	5.1	0	378.117	255.077	378.869
	716	1.346	5.118	0	378.937	266.54	387.058
	717	1.411	5.075	0	375.236	240.189	378.625
	718	1.374	5.064	0	372.886	257.538	371.681
	719	1.44	5.122	0	377.677	264.231	385.313
	720	1.387	5.09	0	376.953	241.219	386.17
	721	1.372	5.106	0	375.748	236.824	387.251
	722	1.306	5.102	0	376.194	247.845	390.092
	723	1.315	5.078	0	376.553	278.35	384.785
	724	1.528	4.873	0	368.743	243.462	370.255
	725	1.337	5.086	0	374.005	240.743	384.652
	726	1.463	4.978	0	375.047	260.545	383.789
	727	1.422	5.097	0	376.55	284.365	395.829
	728	1.397	5.047	0	371.747	257.348	376.945
	729	1.468	5.037	0	368.853	253.192	364.822
	730	1.447	5.081	0	373.335	265.447	379.146
	731	1.388	5.123	0	376.954	269.904	388.144
	732	1.401	5.107	0	374.933	279.842	384.165
	733	1.465	5.098	0	370.529	287.957	369.576
	734	1.423	5.139	0	374.701	254.996	384.983
	735	1.459	5.084	0	376.004	258.57	381.494
	736	1.607	5.094	0	375.277	241.417	377.74
	737	1.439	5.103	0	374.431	239.831	384.136
	738	1.399	5.099	0	373.044	269.822	373.836
	739	1.413	5.044	0	371.091	270.757	368.719
	740	1.41	5.095	0	374.14	285.658	373.675
	741	1.38	5.117	0	373.235	258.948	380.652
	742	1.382	5.104	0	374.63	268.695	380.806
	743	1.446	5.118	0	374.687	275.94	386.522
	744	1.448	5.139	0	378.032	263.429	377.063
	745	1.425	5.03	0	370.1	226.845	367.971
	746	1.352	5.133	0	376.855	290.203	381.171
	747	1.459	5.1	0	372.958	276.211	379.175
	748	1.502	5.055	0	369.962	283.686	363.567
	749	1.401	5.124	0	377.247	260.232	385.999
	750	1.345	4.997	0	373.657	249.184	382.033
	751	1.302	5.065	0	374.945	227.495	381.85
	752	1.469	5.038	0	372.411	287.001	379.87
	753	1.444	5.061	0	375.159	267.687	372.353
	754	1.408	5.135	0	376.045	262.649	384.274
	755	1.4	5.107	0	376.602	301.842	385.984
	756	1.32	5.099	0	375.879	300.626	381.653
	757	1.43	4.981	0	373.101	278.662	376.97
	758	1.393	5.047	0	377.326	301.5	390.917
	759	1.305	5.099	0	375.538	304.732	384.368
	760	1.236	5.076	0	375.349	309.685	390.979
	761	1.251	5.094	0	377.239	298.984	388.754
	762	1.392	5.109	0	371.737	291.139	374.596
	763	1.501	5.072	0	370.805	272.455	369.483
	764	1.326	5.132	0	377.915	281.057	388.97
	765	1.421	5.163	0	378.194	292.442	385.435
	766	1.382	5.062	0	370.44	290.421	371.189
	767	1.415	5.042	0	374.042	302.152	383.22
	768	1.412	5.08	0	371.792	280.488	369.618
	769	1.429	5.12	0	375.983	258.056	379.226
	770	1.398	5.11	0	377.249	338.947	386.144
	771	1.339	5.069	0	375.222	314.03	382.268
	772	1.25	5.086	0	374.429	358.063	378.768
	773	1.371	5.064	0	373.753	284.134	383.747
	774	1.45	5.106	0	376.842	312.249	382.323
	775	1.406	5.084	0	373.04	296.709	385.009
	776	1.359	5.076	0	373.068	318.565	380.241
	777	1.423	5.04	0	372.307	318.791	373.947
	778	1.255	5.001	0	373.881	327.595	383.452
	779	1.213	5.119	0	376.329	324.789	389.118
	780	1.341	5.128	0	378.532	340.812	388.416
	781	1.438	5.087	0	373.35	319.619	376.515
	782	1.365	5.054	0	371.934	311.035	372.887
	783	1.467	5.056	0	372.934	294.863	381.391
	784	1.417	5.156	0	375.745	316.618	380.106
	785	1.51	5.073	0	373.141	289.565	369.59
	786	1.404	5.074	0	374.891	274.493	379.079
	787	1.427	5.039	0	370.771	299.776	371.9
	788	1.327	5.076	0	373.266	283.455	385.225
	789	1.265	5.018	0	374.333	326.474	380.877
	790	1.278	5.082	0	373.81	297.316	382.702
	791	1.306	5.108	0	375.679	318.283	380.682
	792	1.237	5.036	0	373.83	316.005	382.959
	793	1.293	5.091	0	374.311	316.966	381.032
	794	1.028	5.129	0	372.868	318.396	385.852
	795	1.371	5.005	0	377.45	309.817	389.194
	796	1.238	5.105	0	373.725	357.825	381.689
	797	1.374	5.109	0	372.686	284.616	377.561
	798	1.422	5.094	0	375.469	311.078	382.174
	799	1.326	5.102	0	374.928	316.9	378.011
	800	1.483	5.051	0	371.905	282.307	374.2
	801	1.376	5.092	0	375.081	287.913	382.774
	802	1.48	5.079	0	373.252	286.415	375.785
	803	1.473	5.112	0	375.332	303.656	382.968
	804	1.747	5.027	0	372.913	341.508	383.584
	805	1.214	4.956	0	372.462	341.277	377.983
	806	1.49	5.054	0	371.885	276.184	377.75
	807	1.421	5.068	0	370.308	287.599	374.41
	808	1.235	5.154	0	375.761	331.027	385.407
	809	1.468	5.071	0	376.559	324.874	378.929
	810	1.389	5.087	0	373.83	303.319	377.779
	811	1.391	5.116	0	374.768	313.958	378.544
	812	1.464	5.138	0	376.849	314.446	375.274
	813	1.362	5.071	0	374.005	298.361	384.572
	814	1.479	5.042	0	375.554	307.508	380.322
	815	1.416	5.156	0	376.825	282.429	379.169
	816	1.417	5.129	0	371.783	280.568	379.264
	817	1.411	5.052	0	375.714	280.334	390.283
	818	1.36	5.125	0	375.829	298.634	384.939
	819	1.583	5.081	0	374.364	278.708	379.483
	820	1.449	5.111	0	376.401	269.835	382.205
	821	1.378	5.113	0	370.886	255.999	376.357
	822	1.387	5.145	0	376.998	264.17	390.927
	823	1.381	5.106	0	374.918	300.781	385.421
	824	1.347	5.109	0	374.629	301.767	387.793
	825	1.309	5.043	0	374.658	344.985	381.095
	826	1.318	5.119	0	372.886	363.974	382.913
	827	1.297	5.165	0	374.583	378.057	377.624
	828	1.4	5.031	0	373.022	332.713	380.891
	829	1.366	5.059	0	375.126	314.979	387.082
	830	1.375	5.064	0	374.802	341.812	385.916
	831	1.402	5.085	0	373.851	346.429	383.366
	832	1.41	5.078	0	376.206	321.429	383.77
	833	1.322	5.069	0	370.915	314.637	372.072
	834	1.385	5.054	0	376.381	321.562	383.988
	835	1.296	4.999	0	371.254	310.763	382.012
	836	1.587	4.925	0	374.68	367.209	378.256
	837	1.27	5.081	0	373.896	367.019	378.997
	838	1.372	5.056	0	374.972	339.906	385.552
	839	1.315	5.132	0	375.413	335.165	383.424
	840	1.345	5.086	0	373.076	319.962	382.656
	841	1.341	5.006	0	371.308	327.061	385.106
	842	1.478	5.04	0	373.718	300.884	384.247
	843	1.394	5.127	0	374.929	273.189	381.869
	844	1.439	5.103	0	374.67	316.201	381.932
	845	1.295	5.148	0	375.387	268.562	386.044
	846	1.245	5.094	0	372.289	323.38	386.871
	847	1.293	5.13	0	376.59	288.339	387.014
	848	1.213	5.144	0	377.285	351.328	387.159
	849	1.319	5.112	0	372.418	327.822	386.604
	850	1.406	5.113	0	375.445	317.205	383.749
	851	1.303	5.082	0	375.227	301.862	387.198
	852	1.389	5.042	0	375.919	312.106	386.659
	853	1.302	5.106	0	375.731	323.722	385.196
	854	1.395	5.057	0	375.22	326.153	391.57
	855	1.316	5.069	0	374.891	322.608	386.552
	856	1.304	5.144	0	376.358	338.956	389.507
	857	1.32	5.135	0	373.932	354.796	376.456
	858	1.376	5.086	0	373.042	339.142	387.525
	859	1.268	5.151	0	378.204	357.166	394.051
	860	1.329	5.016	0	373.429	309.884	382.307
	861	1.407	5.038	0	374.6	293.457	380.97
	862	1.472	5.036	0	373.631	323.593	383.731
	863	1.325	5.102	0	373.934	326.404	386.514
	864	1.493	4.922	0	371.028	336.342	379.438
	865	1.387	5.032	0	375.606	300.543	387.222
	866	1.21	5.102	0	374.625	347.415	390.512
	867	1.328	5.102	0	375.009	349.548	382.876
	868	1.46	5.062	0	374.62	304.468	386.912
	869	1.29	5.074	0	376.193	363.967	387.999
	870	1.364	5.034	0	375.318	379.338	388.806
	871	1.387	5.073	0	376.564	336.738	383.616
	872	1.451	4.963	0	377.745	362.581	387.994
	873	1.341	5.053	0	373.504	401.638	385.651
	874	1.274	5.081	0	375.96	365.004	390.582
	875	1.32	5.021	0	372.011	358.409	379.524
	876	1.461	5.065	0	377.264	334.15	386.012
	877	1.393	4.994	0	369.42	286.719	378.158
	878	1.313	5.086	0	373.064	263.736	384.537
	879	1.388	5.111	0	374.771	308.692	385.146
	880	1.377	5.057	0	374.981	313.258	382.893
	881	1.36	5.101	0	374.169	318.111	382.017
	882	1.438	4.953	0	373.145	394.692	376.659
	883	1.483	4.991	0	375.514	383.141	388.33
	884	1.361	5.049	0	374.957	286.628	379.825
	885	1.296	5.078	0	372.756	275.676	378.866
	886	1.439	5.105	0	372.863	293.371	378.644
	887	1.483	5.035	0	375.618	326.934	383.162
	888	1.354	5.073	0	371.556	269.124	372.3
	889	1.416	5.079	0	372.723	270.944	380.412
	890	1.414	5.046	0	375.04	250.22	384.768
	891	1.347	5.127	0	375.096	257.044	381.585
	892	1.279	5.047	0	371.56	277.701	382.012
	893	1.354	5.163	0	377.546	260.543	387.26
	894	1.366	5.096	0	371.972	285.748	375.634
	895	1.308	5.131	0	374.659	288.799	382.024
	896	1.355	5.067	0	371.86	251.058	378.337
	897	1.413	5.059	0	372.315	333.766	373.917
	898	1.456	5.06	0	372.619	362.636	374.568
	899	1.366	5.125	0	376.382	342.549	382.271
	900	1.442	4.997	0	372.166	320.558	379.029
	901	1.54	4.967	0	372.318	369.535	381.464
	902	1.445	5.012	0	374.864	324.027	382.441
	903	1.586	4.933	0	378.326	363.512	381.245
	904	1.669	4.87	0	372.607	350.728	377.504
	905	1.684	4.928	0	373.973	341.52	377.925
	906	1.409	5.103	0	375.292	385.771	380.515
	907	1.422	4.978	0	371.448	362.672	376.768
	908	1.535	4.941	0	372.855	346.537	375.789
	909	1.545	4.92	0	370.99	369.236	379.503
	910	2.045	4.775	0	373.461	330.838	381.809
	911	1.765	4.849	0	369.546	383.153	376.84
	912	2.193	4.678	0	370.585	353.917	376.75
	913	1.72	4.888	0	379.641	370.465	395.222
	914	1.64	4.717	0	373.461	339.973	395.405
	915	0.788	5.084	0	375.613	476.375	380.356
	916	0.775	5.005	0	373.36	497.839	383.259
	917	0.753	5.079	0	377.226	468.464	381.278
	918	0.707	5.08	0	377.921	480.732	388.533
	919	1.141	4.914	0	370.51	376.417	369.611
	920	0.885	5.103	0	373.039	347.032	374.311
	921	0.848	4.875	0	370.955	351.219	386.733
	922	0.684	4.929	0	370.541	363.067	383.565
	923	0.848	5.032	0	373.251	339.039	384.357
	924	0.627	4.98	0	373.156	384.559	382.733
	925	1.161	5.061	0	373.561	361.34	378.839
	926	0.81	5.15	0	376.191	382.357	385.205
	927	0.631	5.083	0	374.818	349.17	385.731
	928	1.042	4.962	0	374.063	362.175	376.115
	929	0.852	5.008	0	373.539	341.547	377.001
	930	0.929	5.044	0	373.931	349.709	377.702
	931	1.045	4.919	0	373.477	371.869	377.908
	932	1.135	4.912	0	372.033	318.533	369.894
	933	0.628	5.119	0	378.677	375.575	390.477
	934	0.797	5.084	0	373.208	342.69	378.971
	935	0.81	5.079	0	373.893	322.73	378.358
	936	0.606	5.052	0	376.651	342.198	386.754
	937	0.905	5.099	0	377.103	313.17	382.64
	938	0.992	5.026	0	375.195	309.997	388.815
	939	0.919	4.988	0	371.68	315.423	375.141
	940	0.784	5.056	0	375.963	314.692	384.56
	941	0.877	5.049	0	376.095	326.202	379.2
	942	0.872	5.048	0	376.763	289.022	379.225
	943	0.863	5.03	0	375.965	330.228	381.217
	944	0.704	5.123	0	373.841	329.123	383.599
	945	0.805	5.077	0	374.042	359.119	375.012
	946	0.848	5.023	0	375.485	309.275	384.266
	947	0.789	5.006	0	372.738	351.506	378.738
	948	0.936	5.067	0	373.643	319.641	376.5
	949	0.835	5.073	0	377.283	327.419	380.81
	950	0.87	5.151	0	376.135	309.881	383.749
	951	0.851	4.983	0	368.46	322.834	367.216
	952	0.914	5.056	0	371.021	318.117	369.72
	953	0.999	5.079	0	375.83	333.36	377.225
	954	0.79	5.046	0	374.009	309.892	377.66
	955	0.735	4.997	0	374.013	299.222	376.742
	956	0.89	5.001	0	374.937	343.775	382.427
	957	0.929	5.016	0	372.152	315.365	368.337
	958	0.768	5.08	0	377.917	305.405	389.919
	959	0.887	5.093	0	374.446	353.243	382.263
	960	0.932	5.066	0	373.829	333.88	384.654
	961	1.376	4.951	0	377.062	331.854	390.485
	962	1.508	4.689	0	371.752	315.807	385.576
	963	1.48	4.778	0	373.301	333.921	384.134
	964	0.863	5.014	0	374.901	338.655	375.824
	965	0.759	5.07	0	374.424	321.283	376.853
	966	0.85	5.067	0	375.159	346.519	378.78
	967	0.783	5.006	0	373.938	342.102	383.158
	968	0.66	5.115	0	374.757	314.585	377.604
	969	0.72	5.048	0	375.515	358.479	388.865
	970	0.766	5.067	0	372.475	344.145	384.565
	971	0.786	5.014	0	375.366	313.865	391.448
	972	0.944	5.03	0	370.969	321.833	374.712
	973	0.659	5.056	0	371.136	420.195	381.28
	974	0.675	5.074	0	372.043	312.808	383.263
	975	1.073	4.923	0	374.209	350.735	379.904
	976	1.118	4.81	0	367.639	302.864	373.225
	977	0.864	5.006	0	372.858	339.286	374.923
	978	0.844	5.045	0	373.486	336.385	373.976
	979	0.588	5.037	0	374.234	347.398	380.903
	980	0.964	4.959	0	376.412	366.008	388.351
	981	1.076	4.912	0	377.291	360.62	387.133
	982	0.744	5.055	0	377.243	381.598	391.713
	983	0.593	5.086	0	373.486	393.491	385.009
	984	0.745	5.098	0	372.879	382.113	372.443
	985	0.765	5.073	0	376.426	350.493	389.783
	986	1.072	4.906	0	374.203	414.67	379.992
	987	0.773	5.011	0	375.711	412.52	389.006
	988	0.69	5.1	0	373.839	414.672	384.305
	989	0.571	5.017	0	374.785	398.306	390.475
	990	0.809	4.901	0	373.771	400.403	385.447
	991	1.367	5.047	0	375.139	345.169	386.292
	992	0.795	5.151	0	375.561	314.249	376.885
	993	0.63	5.064	0	375.315	310.611	377.8
	994	0.535	5.054	0	376.796	305.833	390.743
	995	0.782	5.076	0	375.037	320.972	380.141
	996	0.752	5.061	0	372.46	313.789	381.55
	997	0.775	5.104	0	374.049	338.746	377.323
	998	0.823	5.145	0	377.426	333.133	391.391
	999	0.8	5.07	0	373.611	386.663	384.922
	1000	0.683	5.057	0	373.078	371.619	382.575

## Sheet: CID6249_Control
	Frame	RMSD	rGyr	intraHB	MolSA	SASA	PSA
	0	0	3.895	0	303.652	187.074	196.37
	1	0.584	4.04	0	313.467	206.743	207.418
	2	0.34	3.933	0	306.204	217.811	199.905
	3	0.441	3.948	0	308.681	213.036	199.494
	4	0.447	3.982	0	308.873	203.005	204.939
	5	0.471	3.916	0	305.917	180.122	198.457
	6	0.531	3.831	0	305.279	191.94	196.44
	7	0.646	4.159	0	315.935	244.193	201.955
	8	0.672	4.056	0	314.513	210.88	203.659
	9	0.672	3.998	0	311.036	228.996	205.549
	10	0.644	4.113	0	313.081	214.072	208.387
	11	0.808	4.088	0	313.903	238.884	204.902
	12	0.748	4.048	0	312.55	272.947	206.97
	13	0.698	3.989	0	311.805	281.216	206.828
	14	0.905	4.011	0	311.223	233.329	198.253
	15	0.518	4.032	0	309.48	309.37	201.295
	16	0.477	3.97	0	306.781	271.092	198.698
	17	1.234	3.846	0	307.818	317.15	196.606
	18	1.458	3.73	0	302.684	311.215	195.029
	19	1.476	3.857	0	311.722	331.924	196.135
	20	1.138	3.918	0	310.729	346.561	195.404
	21	1.474	3.749	0	305.506	315.33	195.103
	22	1.691	3.554	0	296.569	304.542	197.733
	23	1.568	3.735	0	303.841	303.882	199.281
	24	1.61	3.758	0	309.686	317.397	196.937
	25	1.958	3.517	0	298.383	295.153	198.812
	26	1.386	3.698	0	297.844	294.674	191.437
	27	1.635	3.689	0	305.168	306.858	204.597
	28	1.29	3.762	0	303.187	288.321	190.507
	29	1.56	3.607	0	298.947	297.567	197.129
	30	1.688	3.658	0	301.728	317.347	203.436
	31	1.212	3.781	0	307.428	310.819	200.879
	32	1.454	3.688	0	303.446	288.714	196.392
	33	1.513	3.727	0	305.019	316.536	196.856
	34	1.08	3.879	0	309.032	313.635	192.401
	35	1.716	3.737	0	308.295	307.567	186.432
	36	1.615	3.705	0	303.184	298.318	192.031
	37	1.764	3.675	0	301.21	272.93	196.768
	38	1.871	3.574	0	298.669	315.195	199.435
	39	1.846	3.538	0	297.92	335.326	201.479
	40	1.257	3.822	0	309.086	336.055	206.848
	41	1.067	3.877	0	311.515	324.068	208.263
	42	1.477	3.657	0	301.957	305.581	203.896
	43	1.958	3.488	0	295.336	329.22	197.239
	44	1.498	3.711	0	306.818	357.063	197.098
	45	1.553	3.734	0	306.109	324.7	196.37
	46	1.675	3.633	0	305.521	343.375	201.832
	47	2.003	3.527	0	301.276	370.508	208.261
	48	2.269	3.385	0	290.088	310.126	211.913
	49	2.188	3.508	0	297.338	382.622	210.84
	50	2.125	3.415	0	291.25	451.053	213.838
	51	2.309	3.326	0	285.349	515.574	212.952
	52	2.076	3.629	0	307.113	556.768	211.05
	53	1.846	3.598	0	304.228	550.765	208.161
	54	2.204	3.465	0	297.253	523.32	206.784
	55	1.947	3.716	0	310.817	545.98	215.921
	56	2.161	3.405	0	291.752	427.879	219.402
	57	2.278	3.347	0	286.616	454.362	212.369
	58	2.016	3.523	0	298.443	457.92	213.923
	59	2.145	3.447	0	293.152	431.625	220.878
	60	2.152	3.485	0	295.02	463.253	222.413
	61	2.074	3.555	0	297.857	451.678	205.439
	62	2.042	3.522	0	300.779	435.051	217.795
	63	1.82	3.721	0	309.828	438.888	203.319
	64	1.938	3.503	0	299.604	411.539	212.765
	65	2.197	3.387	0	291.496	432.854	218.181
	66	2.31	3.331	0	286.372	376.853	217.702
	67	2.182	3.439	0	293.682	433.411	215.753
	68	2.087	3.457	0	294.361	423.136	215.378
	69	2.302	3.353	0	286.936	426.945	216.877
	70	2.174	3.421	0	291.855	446.394	212.359
	71	2.297	3.33	0	285.271	428.179	214.012
	72	1.849	3.519	0	295.433	422.365	206.256
	73	2.183	3.403	0	291.126	424.739	217.221
	74	2.014	3.467	0	294.678	433.863	211.947
	75	2.238	3.383	0	290.256	425.59	219.216
	76	2.134	3.423	0	291.898	434.43	217.615
	77	2.1	3.38	0	288.183	420.647	210.5
	78	2.105	3.479	0	296.672	412.485	215.15
	79	2.071	3.45	0	290.055	411.588	210.801
	80	2.171	3.35	0	290.234	450.579	219.728
	81	2.196	3.442	0	294.866	487.957	220.09
	82	1.924	3.523	0	299.192	453.22	210.35
	83	2.207	3.371	0	289.43	434.663	215.381
	84	1.483	3.897	0	313.002	478.314	196.197
	85	1.01	3.824	0	307.192	474.316	189.767
	86	1.134	3.895	0	308.787	453.064	192.845
	87	1.385	3.9	0	309.234	458.262	193.874
	88	2.18	3.334	0	288.038	433.414	213.918
	89	2.047	3.415	0	291.649	529.248	212.008
	90	2.046	3.337	0	288.191	485.827	208.112
	91	2.127	3.39	0	293.875	529.72	218.445
	92	2.258	3.341	0	287.813	506.099	217.139
	93	2.039	3.418	0	291.284	523.653	209.095
	94	2.084	3.399	0	289.996	519.725	216.343
	95	1.861	3.467	0	293.188	533.198	212.044
	96	2.214	3.363	0	286.755	522.104	210.312
	97	2.318	3.376	0	286.756	500.999	212.61
	98	2.046	3.481	0	295.463	537.814	209.337
	99	2.246	3.343	0	287.66	523.055	215.555
	100	2.332	3.367	0	288.649	524.427	219.806
	101	2.236	3.317	0	288.776	524.628	217.301
	102	1.985	3.439	0	294.509	536.204	216.266
	103	2.198	3.38	0	288.836	525.804	213.08
	104	2.27	3.362	0	287.552	523.705	217.696
	105	2.103	3.485	0	293.384	533.19	207.439
	106	2.207	3.404	0	291.647	527.685	214.958
	107	2.185	3.37	0	288.378	524.754	216.982
	108	2.214	3.409	0	289.958	526.685	209.121
	109	2.008	3.5	0	295.508	534.822	211.172
	110	2.085	3.452	0	294.164	536.501	212.895
	111	2.128	3.389	0	290.321	525.143	214.15
	112	2.056	3.571	0	304.187	556.606	214.244
	113	2.007	3.576	0	302.345	532.28	213.794
	114	2.186	3.368	0	289.256	504.285	214.816
	115	2.138	3.377	0	288.144	522.2	215.409
	116	2.228	3.328	0	285.098	519.335	219.666
	117	2.168	3.447	0	293.986	523.346	216.142
	118	2.025	3.47	0	295.713	536.479	207.095
	119	2.248	3.426	0	292.61	482.661	216.506
	120	2.273	3.341	0	284.918	487.505	218.991
	121	2.274	3.302	0	285.43	445.796	217.426
	122	2.188	3.409	0	291.976	514.76	213.377
	123	2.036	3.536	0	301.927	545.667	213.656
	124	2.152	3.526	0	300.805	545.607	214.115
	125	2.041	3.535	0	299.762	536.298	213.151
	126	2.202	3.484	0	296.84	536.788	207.398
	127	2.144	3.388	0	288.8	521.131	210.684
	128	2.186	3.458	0	296.657	533.228	221.65
	129	1.989	3.582	0	302.657	551.464	213.027
	130	2.211	3.358	0	289.734	528.802	217.701
	131	2.193	3.328	0	286.299	518.805	215.855
	132	2.134	3.409	0	293.492	528.745	217.149
	133	1.975	3.528	0	300.9	545.739	216.629
	134	1.424	4.013	0	316.314	584.819	202.526
	135	2.195	3.341	0	287.12	520.218	212.026
	136	2.144	3.458	0	297.78	541.59	221.202
	137	2.151	3.397	0	289.493	526.265	212.165
	138	2.185	3.369	0	288.451	522.306	217.022
	139	2.261	3.418	0	293.872	496.07	220.455
	140	2.207	3.384	0	288.855	525.352	208.298
	141	2.299	3.376	0	291.417	526.349	217.604
	142	2.144	3.466	0	296.493	535.929	218.149
	143	2.168	3.405	0	291.388	529.67	210.228
	144	2.189	3.357	0	288.237	522.454	213.328
	145	2.099	3.442	0	290.69	506.067	213.171
	146	2.078	3.428	0	291.297	510.19	215.782
	147	2.185	3.342	0	286.618	521.861	213.298
	148	1.871	3.657	0	306.77	561.177	216.004
	149	2.061	3.552	0	300.861	549.956	218.997
	150	2.169	3.433	0	292.906	533.097	209.976
	151	2.181	3.421	0	291.722	531.477	214.778
	152	2.066	3.478	0	296.765	538.97	218.783
	153	2.12	3.411	0	292.28	529.333	219.339
	154	2.353	3.337	0	286.55	473.915	225.85
	155	2.142	3.36	0	286.882	419.094	213.663
	156	2.234	3.395	0	288.788	406.391	212.356
	157	1.782	3.859	0	315.027	463.768	217.413
	158	1.989	3.602	0	304.372	452.366	208.577
	159	2.005	3.543	0	300.336	435.061	214.991
	160	2.174	3.413	0	291.306	424.513	214.656
	161	2.222	3.388	0	289.605	406.043	216.193
	162	2.123	3.379	0	292.167	401.3	211.38
	163	2.108	3.533	0	301.298	437.813	219.564
	164	2.205	3.393	0	291.523	408.682	217.279
	165	1.978	3.57	0	302.756	439.773	213.712
	166	2.278	3.427	0	293.306	391.802	202.873
	167	2.074	3.51	0	299.314	432.582	212.98
	168	2.26	3.409	0	290.001	419.2	218.487
	169	2.06	3.497	0	295.828	431.392	213.935
	170	2.119	3.394	0	289.687	399.998	211.145
	171	2.242	3.369	0	291.306	421.872	227.723
	172	1.913	3.673	0	307.487	440.876	212.293
	173	2.193	3.375	0	289.43	410.123	215.186
	174	2.27	3.358	0	287.462	373.357	217.512
	175	2.079	3.443	0	294.349	399.408	215.82
	176	2.106	3.471	0	295.88	424.211	219.688
	177	2.248	3.336	0	285.556	410.409	221.193
	178	1.938	3.593	0	301.261	474.58	211.459
	179	2.086	3.481	0	296.789	470.758	211.995
	180	2.289	3.37	0	289.218	524.624	223.917
	181	2.141	3.424	0	292.09	522.25	215.208
	182	2.216	3.349	0	288.764	511.734	217.708
	183	1.943	3.62	0	303.947	551.978	219.076
	184	1.879	3.602	0	304.148	551.445	209.481
	185	2.191	3.414	0	289.791	524.577	215.656
	186	2.083	3.496	0	297.068	535.786	214.672
	187	2.148	3.574	0	305.154	554.674	207.705
	188	2.261	3.351	0	288.004	431.77	221.415
	189	2.081	3.445	0	291.892	438.008	209.321
	190	2.278	3.352	0	288.229	357.439	220.208
	191	2.11	3.39	0	292.426	376.946	216.64
	192	1.861	3.609	0	307.208	350.499	214.246
	193	1.94	3.689	0	311.365	330.969	215.943
	194	1.901	3.685	0	310.983	343.64	218.494
	195	1.81	3.79	0	314.686	359.912	200.367
	196	2.12	3.466	0	290.644	316.155	211.253
	197	2.183	3.489	0	297.263	314.008	209.599
	198	1.993	3.571	0	300.971	318.814	211.92
	199	2.019	3.589	0	304.883	321.824	215.46
	200	2.009	3.608	0	302.274	309.426	211.771
	201	2.073	3.524	0	300.839	301.377	211.944
	202	2.114	3.418	0	291.253	317.263	214.566
	203	2.116	3.538	0	298.444	320.28	211.471
	204	2.184	3.477	0	295.74	313.093	208.957
	205	2.022	3.662	0	309.334	322.708	213.329
	206	1.996	3.61	0	300.666	328.789	215.309
	207	2.007	3.604	0	304.336	320.565	212.873
	208	1.859	3.684	0	306.711	308.669	212.125
	209	2.076	3.477	0	295.665	318.462	218.364
	210	2.124	3.444	0	292.142	361.487	216.814
	211	2.107	3.442	0	293.424	348.293	215.808
	212	2.183	3.469	0	294.621	310.919	212.274
	213	2.201	3.411	0	292.548	332.779	217.307
	214	2.201	3.429	0	292.813	330.946	220.028
	215	1.902	3.702	0	310.657	294.958	214.232
	216	1.94	3.632	0	306.627	383.783	214.414
	217	2.236	3.442	0	294.496	333.155	225.861
	218	1.506	3.96	0	315.301	369.894	200.824
	219	1.479	3.915	0	311.388	387.144	195.597
	220	2.197	3.5	0	298.61	344.588	217.41
	221	1.997	3.616	0	306.181	337.893	216.832
	222	2.264	3.438	0	295.767	370.734	218.108
	223	1.797	3.844	0	310.699	316.569	214.009
	224	2.289	3.377	0	286.303	341.028	212.961
	225	2.065	3.654	0	307.462	330.603	210.993
	226	2.073	3.603	0	307.487	344.506	219.142
	227	2.111	3.491	0	295.065	336.267	214.898
	228	2.151	3.398	0	291.3	336.211	217.241
	229	1.936	3.431	0	294.45	324.076	209.79
	230	2.21	3.326	0	286.789	330.015	212.916
	231	1.97	3.666	0	308.408	319.642	212.497
	232	2.068	3.354	0	288.64	347.476	213.349
	233	2.157	3.413	0	292.066	358.741	215.074
	234	2.225	3.38	0	288.636	325.801	216.46
	235	2.228	3.368	0	287.249	333.107	206.749
	236	2.252	3.302	0	285.134	324.347	220.728
	237	2.175	3.406	0	292.421	368.256	219.507
	238	2.217	3.372	0	289.771	321.469	217.999
	239	2.197	3.387	0	294.538	323.793	213.931
	240	2.364	3.347	0	287.183	318.715	214.774
	241	2.196	3.348	0	285.574	298.659	210.136
	242	2.003	3.508	0	297.171	303.256	213.99
	243	2.102	3.441	0	293.062	316.071	210.757
	244	2.049	3.403	0	289.288	298.978	207.056
	245	2.205	3.293	0	282.654	344.667	210.873
	246	2.107	3.431	0	292.462	329.366	215.973
	247	2.186	3.465	0	294.911	335.369	218.596
	248	2.127	3.44	0	292.012	338.109	221.004
	249	2.158	3.443	0	294.583	333.798	216.797
	250	2.167	3.375	0	290.087	341.259	213.881
	251	2.201	3.444	0	294.362	351.347	210.168
	252	1.929	3.469	0	295.109	341.7	206.934
	253	2.011	3.511	0	300.521	365.686	218.648
	254	2.224	3.383	0	288.074	312.771	214.203
	255	1.98	3.494	0	297.084	357.81	211.021
	256	2.117	3.455	0	292.964	427.246	210.394
	257	2.126	3.393	0	290.752	483.674	212.933
	258	2.243	3.363	0	286.804	466.813	223.85
	259	2.011	3.624	0	306.382	475.029	218.542
	260	2.154	3.454	0	295.444	401.278	218.319
	261	2.041	3.443	0	292.928	375.076	215.079
	262	2.077	3.457	0	293.397	364.884	206.241
	263	2.312	3.289	0	282.687	311.857	213.556
	264	2.153	3.413	0	290.983	339.591	212.741
	265	2.033	3.388	0	288.283	320.016	211.11
	266	2.163	3.363	0	289.873	328.134	219.033
	267	2.041	3.45	0	292.793	331.172	213.115
	268	1.817	3.547	0	298.836	330.011	202.008
	269	2.108	3.539	0	297.764	344.213	209.546
	270	2.199	3.434	0	294.023	388.824	220.442
	271	2.19	3.443	0	293.096	374.017	218.52
	272	2.099	3.471	0	295.966	369.354	215.461
	273	2.168	3.402	0	290.967	345.315	213.902
	274	2.146	3.499	0	296.935	373.041	213.314
	275	2.238	3.354	0	288.192	371.782	222.698
	276	1.967	3.461	0	297.836	379.302	210.031
	277	2.069	3.389	0	291.222	385.496	210.05
	278	2.223	3.356	0	289.238	497.928	222.313
	279	2.164	3.364	0	288.009	523.237	216.651
	280	2.009	3.482	0	296.48	518.379	213.541
	281	2.232	3.372	0	289.66	525.057	211.799
	282	2.215	3.376	0	291.447	491.063	216.659
	283	2.315	3.341	0	286.119	414.523	219.972
	284	1.971	3.494	0	298.171	474.633	209.078
	285	2.205	3.378	0	288.488	498.853	213.936
	286	2.202	3.42	0	293.259	504.794	215.091
	287	2.163	3.552	0	304.711	457.145	221.746
	288	2.243	3.361	0	288.749	411.921	217.62
	289	2.042	3.425	0	292.877	409.16	214.473
	290	2.251	3.323	0	284.998	396.101	214.618
	291	2.261	3.356	0	286.484	381.466	211.584
	292	2.16	3.444	0	294.591	380.676	212.256
	293	2.193	3.416	0	291.377	365.333	214.867
	294	2.067	3.407	0	292.073	361.327	217.447
	295	2.101	3.465	0	293.077	375.183	217.918
	296	2.249	3.385	0	291.414	408.688	217.938
	297	2.199	3.349	0	288.609	395.55	214.724
	298	2.106	3.519	0	297.488	424.225	214.864
	299	2.136	3.429	0	292.818	416.078	211.125
	300	2.258	3.387	0	289.8	365.365	218.212
	301	2.274	3.351	0	287.289	407.97	219.157
	302	1.971	3.457	0	294.415	410.064	212.125
	303	2.144	3.356	0	287.844	384.946	209.926
	304	2.165	3.399	0	292.125	412.669	216.028
	305	2.149	3.345	0	286.104	406.078	212.505
	306	2.038	3.387	0	290.95	389.284	213.798
	307	2	3.444	0	293.899	410.234	211.236
	308	2.165	3.457	0	292.507	455.703	213.743
	309	2.066	3.513	0	297.82	408.46	215.48
	310	2.197	3.4	0	286.906	369.617	215.03
	311	2.216	3.38	0	293.266	372.397	218.788
	312	2.322	3.34	0	289.176	390.967	223.685
	313	2.2	3.379	0	288.116	391.093	210.461
	314	2.17	3.433	0	290.932	368.702	217.165
	315	2.124	3.411	0	293.213	391.6	217.76
	316	2.13	3.392	0	290.327	424.367	212.244
	317	1.974	3.604	0	302.663	382.122	210.463
	318	2.014	3.583	0	303.312	395.639	217.176
	319	1.967	3.57	0	302.668	354.315	213.455
	320	2.311	3.302	0	284.766	344.926	211.651
	321	2.248	3.402	0	291.262	371.638	219.721
	322	2.169	3.376	0	290.153	393.095	210.765
	323	2.201	3.367	0	287.615	398.818	214.099
	324	1.893	3.622	0	304.704	371.309	213.248
	325	2.177	3.405	0	291.556	356.686	217.244
	326	2.079	3.43	0	294.053	383.539	214.615
	327	2.02	3.546	0	300.834	354.892	211.766
	328	1.904	3.603	0	302.39	363.271	214.716
	329	2.127	3.505	0	298.114	414.28	220.507
	330	1.974	3.555	0	301.694	422.792	218.728
	331	2.088	3.438	0	292.176	406.387	209.899
	332	2.25	3.338	0	288.868	404.329	217.359
	333	2.227	3.45	0	295.639	431.105	213.529
	334	2.198	3.408	0	290.533	368.213	211.869
	335	2.118	3.471	0	297.979	414.997	220.768
	336	2.143	3.395	0	290.475	526.305	212.53
	337	2.243	3.375	0	290.812	510.317	222.528
	338	2.356	3.332	0	286.842	466.651	218.273
	339	2.215	3.379	0	290.259	458.37	214.639
	340	2.331	3.315	0	285.902	519.59	219.174
	341	2.113	3.401	0	290.486	526.998	216.674
	342	2.078	3.378	0	289.426	525.142	204.439
	343	2.277	3.336	0	286.802	520.191	213.539
	344	2.129	3.495	0	296.966	540.214	208.688
	345	2.173	3.433	0	293.713	534.427	215.191
	346	2.176	3.495	0	298.237	401.334	220.386
	347	2.114	3.417	0	290.826	393.58	212.901
	348	2.092	3.504	0	298.386	420.543	220.409
	349	1.994	3.593	0	302.016	542.417	217.167
	350	2.215	3.404	0	291.826	528.076	213.592
	351	2.123	3.446	0	293.814	536.373	218.605
	352	2.147	3.395	0	289.082	525.409	221.045
	353	2.122	3.426	0	292.339	530.659	215.735
	354	2.298	3.325	0	285.186	458.836	215.86
	355	2.223	3.374	0	288.429	425.418	214.378
	356	2.094	3.399	0	287.653	414.038	209.912
	357	2.106	3.444	0	291.408	433.915	213.27
	358	1.945	3.426	0	294.828	440.178	210.697
	359	2.227	3.394	0	289.948	421.268	218.984
	360	2.135	3.417	0	291.305	414.636	218.066
	361	2.166	3.419	0	292.134	411.056	216.306
	362	2.315	3.436	0	293.221	432.377	209.977
	363	2.039	3.418	0	292.821	397.564	217.957
	364	1.957	3.51	0	296.767	474.783	215.395
	365	2.051	3.485	0	295.47	469.591	216.667
	366	2.132	3.412	0	292.402	458.249	217.179
	367	1.991	3.563	0	301.524	446.666	208.023
	368	2.225	3.417	0	292.113	422.166	218.221
	369	2.034	3.359	0	286.862	349.379	209.294
	370	1.898	3.539	0	304.147	426.938	210.151
	371	1.903	3.621	0	306.036	471.271	213.214
	372	2.174	3.407	0	291.966	479.424	215.189
	373	2.295	3.334	0	286.611	470.271	212.819
	374	2.109	3.45	0	293.857	491.95	218.212
	375	2.237	3.377	0	290.139	474.845	218.268
	376	1.956	3.615	0	305.576	501.012	213.45
	377	2.135	3.359	0	285.486	435.57	205.936
	378	2.051	3.51	0	296.664	462.114	212.417
	379	2.179	3.385	0	291.12	471.528	210.953
	380	2.252	3.376	0	287.887	470.479	211.712
	381	1.975	3.575	0	300.774	494.685	215.928
	382	2.3	3.395	0	290.573	524.552	218.526
	383	2.327	3.291	0	282.327	513.372	217.165
	384	2.13	3.411	0	295.014	534.791	221.616
	385	2.294	3.351	0	287.045	523.779	214.286
	386	2.086	3.522	0	300.113	541.437	211.341
	387	2.231	3.402	0	293.789	530.525	212.888
	388	2.292	3.347	0	284.941	514.825	216.779
	389	2.19	3.355	0	288.4	520.217	214.148
	390	2.156	3.417	0	291.73	530.445	213.714
	391	2.223	3.339	0	286.071	469.688	216.483
	392	2.244	3.373	0	288.726	470.311	220.323
	393	2.148	3.444	0	295.056	468.11	212.636
	394	2.03	3.518	0	297.625	488.654	218.527
	395	2.136	3.48	0	295.769	477.298	217.046
	396	2.153	3.423	0	293.584	482.249	215.912
	397	2.199	3.373	0	288.576	526.641	212.467
	398	2.247	3.455	0	295.691	532.343	215.18
	399	2.077	3.469	0	296.794	540.027	216.284
	400	2.082	3.392	0	293.478	532.423	215.482
	401	2.103	3.452	0	295.053	534.816	213.913
	402	2.196	3.429	0	291.944	532.834	212.297
	403	2.216	3.405	0	291.23	524.95	200.342
	404	2.248	3.359	0	286.646	522.647	217.674
	405	2.003	3.477	0	296.772	539.078	213.42
	406	1.984	3.574	0	301.34	543.63	210.492
	407	2.068	3.486	0	296.176	538.005	216.836
	408	2.137	3.473	0	297.129	539.773	219.962
	409	2.156	3.37	0	288.41	521.537	212.589
	410	2.179	3.33	0	284.664	515.427	215.112
	411	2.164	3.461	0	297.235	539.094	220.558
	412	2.204	3.413	0	289.621	524.384	209.804
	413	2.302	3.332	0	286.484	519.882	217.836
	414	2.183	3.367	0	290.014	525.291	218.72
	415	2.256	3.408	0	290.605	527.515	216.849
	416	2.23	3.394	0	290.578	530.671	217.019
	417	2.035	3.582	0	303.369	546.684	217.301
	418	2.224	3.327	0	285.396	516.484	210.442
	419	2.194	3.386	0	291.297	530.407	215.577
	420	2.162	3.413	0	291.018	528.173	217.363
	421	2.095	3.422	0	294.243	512.616	216.143
	422	2.103	3.397	0	290.591	527.366	214.947
	423	2.291	3.302	0	284.274	515.741	216.546
	424	2.164	3.444	0	293.203	531.096	214.097
	425	2.112	3.448	0	292.505	532.415	211.023
	426	2.247	3.373	0	289.689	523.811	215.389
	427	2.34	3.267	0	283.158	514.709	212.621
	428	2.195	3.402	0	290.996	517.968	213.487
	429	2.16	3.448	0	297.005	541.031	216.855
	430	2.133	3.445	0	294.591	537.06	216.62
	431	2.216	3.397	0	289.187	522.518	217.669
	432	2.026	3.469	0	293.881	535.192	215.805
	433	2.2	3.428	0	293.365	497.142	223.419
	434	2.33	3.328	0	286.846	518.705	221.161
	435	2.087	3.533	0	299.929	535.548	221.98
	436	2.207	3.379	0	289.402	526.56	218.919
	437	2.264	3.393	0	291.229	526.697	221.288
	438	2.257	3.361	0	288.138	515.665	213.624
	439	2.256	3.347	0	286.615	520.872	210.872
	440	2.054	3.63	0	304.092	539.526	212.115
	441	2.166	3.402	0	290.333	425.365	213.669
	442	2.187	3.401	0	290.882	450.194	216.804
	443	2.27	3.38	0	290.104	398.554	219.819
	444	2.063	3.46	0	294.181	440.908	209.995
	445	2.297	3.313	0	283.141	515.457	213.742
	446	2.294	3.351	0	286.353	419.287	211.506
	447	2.17	3.316	0	284.238	361.723	209.595
	448	2.166	3.36	0	287.915	369.661	214.811
	449	2.248	3.302	0	283.845	365.474	217.518
	450	1.972	3.448	0	294.51	533.228	212.456
	451	2.114	3.484	0	295.33	538.749	216.624
	452	2.18	3.364	0	288.257	520.624	208.943
	453	2.076	3.546	0	302.846	549.469	222.443
	454	2.043	3.497	0	298.491	534.648	217.344
	455	2.271	3.34	0	285.214	363.672	217.116
	456	2.148	3.429	0	293.679	534.986	216.09
	457	2.16	3.502	0	300.014	543.164	212.879
	458	2.07	3.487	0	296.504	510.179	214.997
	459	2.229	3.315	0	284.619	515.734	208.346
	460	2.122	3.427	0	292.562	526.757	215.072
	461	2.203	3.447	0	293.456	534.581	218.184
	462	2.015	3.557	0	304.416	551.007	217.699
	463	2.217	3.358	0	286.852	523.633	214.999
	464	2.015	3.572	0	304.037	547.595	216.058
	465	2.151	3.563	0	304.175	542.1	214.734
	466	2.118	3.448	0	291.933	533.042	212.05
	467	2.266	3.339	0	287.494	522.521	218.226
	468	2.094	3.496	0	294.951	540.077	213.901
	469	2.244	3.408	0	290.935	528.411	216.825
	470	1.969	3.606	0	303.918	554.709	209.844
	471	2.109	3.395	0	292.142	530.035	213.824
	472	2.266	3.318	0	287.501	522.86	219.696
	473	2.305	3.312	0	285.662	518.018	216.339
	474	2.22	3.392	0	288.893	508.142	216.247
	475	2.009	3.634	0	307.349	540.628	210.534
	476	2.303	3.347	0	286.827	500.475	219.94
	477	2.27	3.376	0	290.477	506.129	215.389
	478	1.909	3.562	0	299.996	524.727	210.727
	479	2.105	3.497	0	297.466	538.906	215.069
	480	2.068	3.371	0	286.496	519.343	209.355
	481	2.311	3.358	0	287.289	519.686	222.357
	482	1.918	3.74	0	312.967	574.291	214.94
	483	2.24	3.392	0	290.857	529.029	213.144
	484	1.844	3.467	0	301.143	545.746	208.967
	485	2.191	3.442	0	294.412	534.429	218.282
	486	2.2	3.426	0	292.383	524.232	217.981
	487	2.19	3.427	0	291.428	514.52	213.628
	488	2.113	3.404	0	291.765	528.888	211.5
	489	2.279	3.344	0	287.226	503.275	217.498
	490	2.144	3.443	0	293.34	418.589	215.93
	491	2.049	3.449	0	293.799	377.625	211.753
	492	2.237	3.396	0	287.873	405.064	211.156
	493	2.148	3.494	0	299.217	530.384	220.609
	494	2.138	3.457	0	295.156	387.873	211.459
	495	2.206	3.423	0	293.492	531.854	221.843
	496	2.19	3.347	0	285.567	516.902	215.97
	497	2.2	3.386	0	291.531	367.016	214.277
	498	2.281	3.319	0	286.699	382.54	216.687
	499	2.224	3.389	0	289.607	386.105	212.828
	500	2.15	3.36	0	288.703	403.957	209.72
	501	2.279	3.355	0	286.316	394.409	215.47
	502	2.19	3.346	0	288.583	375.671	215.01
	503	2.218	3.416	0	291.386	392.06	218.865
	504	2.134	3.467	0	293.572	414.364	215.189
	505	2.186	3.443	0	293.013	393.729	218.579
	506	2.035	3.589	0	305.293	408.736	212.197
	507	2.279	3.393	0	291.59	416.898	216.007
	508	1.905	3.653	0	305.451	428.186	215.679
	509	2.095	3.401	0	289.639	418.874	210.337
	510	2.071	3.454	0	295.531	394.204	210.969
	511	2.007	3.549	0	299.862	441.158	215.605
	512	2.235	3.412	0	290.355	406.097	210.252
	513	2.136	3.502	0	294.871	436.259	216.511
	514	2.168	3.409	0	291.866	404.135	218.156
	515	2.023	3.553	0	302.655	448.168	216.273
	516	2.182	3.302	0	284.35	516.799	210.237
	517	2.154	3.441	0	291.069	508.585	216.913
	518	2.193	3.417	0	292.264	511.346	220.121
	519	2.141	3.416	0	291.405	506.818	215.776
	520	2.275	3.343	0	287.185	521.505	213.685
	521	1.985	3.498	0	302.063	547.037	213.84
	522	2.189	3.41	0	291.692	531.379	216.069
	523	2.187	3.534	0	301.846	550.417	210.892
	524	2.386	3.351	0	290.78	525.134	210.941
	525	2.058	3.6	0	303.355	540.986	215.887
	526	2.156	3.426	0	293.969	535.253	218.553
	527	2.035	3.541	0	299.74	548.279	215.836
	528	2.206	3.395	0	290.314	528.065	221.912
	529	2.079	3.52	0	298.571	544.655	217.888
	530	2.064	3.456	0	296.027	521.569	214.065
	531	1.975	3.537	0	299.459	545.251	214.606
	532	2.266	3.353	0	289.15	524.213	223.025
	533	2.167	3.378	0	288.466	524.546	217.735
	534	2.199	3.42	0	291.75	404.406	217.263
	535	2.293	3.361	0	287.837	375.017	218.887
	536	2.171	3.441	0	292.89	532.147	211.492
	537	2.167	3.4	0	291.057	407.979	214.791
	538	2.125	3.411	0	292.376	390.23	213.355
	539	2.035	3.606	0	304.574	553.552	215.899
	540	2.218	3.404	0	293.702	533.896	218.599
	541	2.176	3.442	0	294.456	533.853	213.211
	542	2.149	3.403	0	289.596	524.502	212.212
	543	2.004	3.533	0	297.514	520.948	215.92
	544	1.999	3.53	0	298.239	369.022	207.288
	545	2.268	3.377	0	289.841	523.719	223.249
	546	2.156	3.417	0	290.662	525.151	218.107
	547	1.985	3.531	0	297.675	425.78	212.87
	548	2.035	3.506	0	297.446	413.001	212.112
	549	1.979	3.64	0	308.612	472.954	221.396
	550	1.892	3.543	0	298.695	481.853	212.133
	551	2.037	3.533	0	298.932	541.927	215.098
	552	1.556	3.766	0	306.898	563.478	196.3
	553	2.142	3.432	0	294.956	532.029	218.954
	554	1.864	3.525	0	298.064	538.554	210.567
	555	2.247	3.359	0	285.503	516.818	208.659
	556	2.064	3.455	0	293.562	531.721	215.851
	557	2.254	3.389	0	290.769	527.032	213.069
	558	2.359	3.282	0	283.476	515.467	217.264
	559	2.205	3.432	0	294.033	532.847	218.239
	560	2.064	3.574	0	303.457	540.209	216.868
	561	2.266	3.415	0	292.403	530.536	213.648
	562	2.205	3.32	0	286.748	520.241	209.657
	563	1.977	3.563	0	302.632	552.218	214.473
	564	2.178	3.314	0	286.351	517.63	207.883
	565	2.218	3.482	0	298.348	543.394	213.326
	566	2.195	3.412	0	292.282	530.919	217.284
	567	1.939	3.522	0	299.106	542.813	216.55
	568	2.159	3.439	0	294.573	533.936	219.925
	569	2.063	3.415	0	292.23	530.328	214.403
	570	2.22	3.369	0	289.532	528.532	218.027
	571	2.26	3.399	0	290.177	528.2	216.144
	572	2.045	3.432	0	293.494	519.915	219.822
	573	2.288	3.458	0	295.848	533.972	208.484
	574	2.266	3.363	0	290.711	526.647	218.731
	575	2.086	3.449	0	293.649	531.87	214.579
	576	2.147	3.421	0	291.658	530.309	215.323
	577	1.81	3.575	0	302.9	548.591	205.197
	578	2.052	3.496	0	297.618	540.53	215.835
	579	2.095	3.509	0	296.342	538.5	216.338
	580	1.982	3.553	0	296.765	536.185	211.916
	581	2.227	3.419	0	290.54	526.563	218.435
	582	2.212	3.409	0	292.834	531.682	220.612
	583	2.321	3.338	0	288.096	521.139	217.622
	584	1.98	3.658	0	305.145	550.635	217.84
	585	1.945	3.554	0	306.504	555.922	216.017
	586	1.919	3.741	0	312.258	573.379	210.818
	587	2.198	3.385	0	289.687	524.296	214.778
	588	2.176	3.427	0	292.037	530.415	214.207
	589	2.233	3.315	0	284.624	516.089	202.75
	590	2.001	3.671	0	310.41	562.933	214.927
	591	2.11	3.497	0	299.374	534.957	221.717
	592	2.143	3.415	0	291.808	528.613	215.895
	593	1.943	3.727	0	309.41	560.218	215.018
	594	2.051	3.504	0	297.59	541.288	215.557
	595	2.2	3.344	0	288.413	422.217	215.659
	596	2.284	3.37	0	287.205	523.711	218.366
	597	2.103	3.476	0	297.443	538.091	221.648
	598	2.175	3.389	0	290.587	528.159	213.884
	599	1.977	3.416	0	293.574	531.878	206.44
	600	2.179	3.449	0	296.815	539.255	218.299
	601	2.123	3.473	0	296.377	524.458	213.314
	602	2.236	3.353	0	289.037	526.273	216.194
	603	2.209	3.364	0	287.812	524.093	215.801
	604	2.069	3.48	0	297.422	519.894	216.662
	605	2.128	3.477	0	296.222	516.991	216.425
	606	1.829	3.741	0	308.279	543.963	206.326
	607	2.108	3.48	0	296.095	540.119	213.48
	608	1.98	3.473	0	296.359	537.147	211.887
	609	2.279	3.313	0	285.612	519.152	219.083
	610	2.181	3.388	0	288.737	509.922	210.439
	611	2.305	3.398	0	290.224	525.605	219.215
	612	2.136	3.447	0	292.289	531.241	211.41
	613	2.088	3.491	0	297.281	539.177	210.975
	614	2.07	3.542	0	302.45	555.295	217.763
	615	2.26	3.341	0	284.625	517.111	213.731
	616	1.853	3.767	0	313.123	573.113	209.894
	617	1.717	3.794	0	311.933	573.146	202.661
	618	1.894	3.619	0	301.515	551.926	208.63
	619	2.196	3.404	0	291.414	521.172	222.989
	620	2.025	3.524	0	298.568	539.91	215.787
	621	2.08	3.342	0	285.077	518.243	203.689
	622	2.106	3.485	0	295.659	443.065	212.293
	623	1.93	3.544	0	299.09	475.361	213.743
	624	2.242	3.424	0	293.016	422.587	221.421
	625	2.237	3.336	0	286.116	391.072	215.927
	626	2.219	3.346	0	285.91	457.214	215.087
	627	2.203	3.438	0	293.262	475.01	214.688
	628	2.233	3.378	0	289.288	439.266	219.975
	629	2.069	3.4	0	291.543	479.943	215.673
	630	2.242	3.294	0	284.985	396.324	220.551
	631	2.217	3.41	0	291.556	522.144	218.077
	632	2.025	3.38	0	290.755	415.421	215.614
	633	2.11	3.435	0	293.326	387.022	209.482
	634	2.234	3.348	0	285.937	375.307	214.308
	635	2.273	3.365	0	289.317	393.369	228.324
	636	2.165	3.475	0	296.54	397.192	222.979
	637	2.226	3.412	0	292.739	399.282	213.892
	638	2.221	3.371	0	288.394	396.312	212.833
	639	2.199	3.466	0	295.095	397.358	212.323
	640	2.046	3.428	0	291.546	382.038	213.401
	641	2.319	3.339	0	286.508	393.199	215.601
	642	2.16	3.346	0	287.576	523.569	216.429
	643	2.096	3.493	0	296.401	412.877	214.517
	644	2.2	3.433	0	292.85	397.169	214.948
	645	1.987	3.47	0	296.114	405.877	215.204
	646	2.143	3.425	0	293.173	407.315	214.798
	647	2.25	3.324	0	285.002	397.817	218.568
	648	1.873	3.523	0	298.418	425.045	211.967
	649	2.134	3.482	0	296.479	399.252	219.418
	650	2.072	3.538	0	295.298	396.217	216.055
	651	2.07	3.514	0	296.537	408.977	216.817
	652	2.135	3.515	0	298.839	385.84	212.84
	653	2.289	3.35	0	287.353	383.964	213.161
	654	2.071	3.505	0	296.485	436.075	212.956
	655	1.944	3.664	0	306.256	423.143	217.223
	656	2.257	3.402	0	289.884	405.386	222.883
	657	2.083	3.47	0	294.198	386.094	214.465
	658	2.175	3.421	0	292.763	388.215	215.559
	659	2.213	3.29	0	284.379	375.387	205.391
	660	1.932	3.461	0	297.674	371.721	211.294
	661	2.057	3.458	0	292.965	416.654	213.187
	662	2.069	3.366	0	290.488	429.601	208.817
	663	1.993	3.374	0	288.418	399.439	207.296
	664	2.05	3.45	0	294.984	403.829	208.95
	665	1.876	3.516	0	296.44	420.55	204.306
	666	2.078	3.515	0	297.854	427.529	215.809
	667	2.314	3.294	0	282.013	416.882	212.727
	668	2.101	3.464	0	295.523	430.155	215.015
	669	1.997	3.486	0	297.113	540.929	213.677
	670	2.087	3.412	0	290.191	483.165	208.826
	671	2.227	3.35	0	287.412	456.752	217.618
	672	2.243	3.373	0	289.086	476.73	212.785
	673	2.199	3.435	0	292.855	462.441	215.574
	674	1.947	3.487	0	298.675	474.808	216.247
	675	2.167	3.469	0	294.617	432.953	218.876
	676	2.298	3.292	0	283.371	416.775	215.479
	677	2.174	3.346	0	288.023	390.361	214.406
	678	1.951	3.614	0	308.113	417.902	221.297
	679	2.277	3.306	0	283.931	403.961	214.817
	680	2.32	3.346	0	288.719	515.863	215.698
	681	2.055	3.366	0	291.608	403.629	208.917
	682	2.109	3.399	0	289.607	394.988	212.263
	683	2.127	3.462	0	300.638	403.732	218.113
	684	2.126	3.375	0	290.686	528.446	213.371
	685	2.13	3.409	0	290.977	513.806	213.906
	686	2.243	3.383	0	289.226	525.542	218.203
	687	2.19	3.346	0	285.374	519.059	215.552
	688	2.16	3.426	0	294.119	533.441	219.701
	689	1.963	3.578	0	303.944	554.125	217.686
	690	2.068	3.43	0	293.302	531.302	212.132
	691	2.08	3.472	0	293.738	533.369	212.473
	692	2.322	3.337	0	290.588	527.492	209.686
	693	2.238	3.358	0	286.468	519.659	213.136
	694	2.116	3.477	0	296.557	535.621	209.792
	695	2.19	3.437	0	294.609	535.507	220.032
	696	2.106	3.523	0	298.244	541.739	220.003
	697	2.191	3.419	0	293.588	530.468	218.036
	698	2.307	3.332	0	286.208	519.848	220.689
	699	2.013	3.505	0	298.253	545.799	214.496
	700	2.037	3.551	0	300.541	547.777	211.826
	701	1.909	3.674	0	306.806	561.215	213.549
	702	2.338	3.295	0	286.121	518.744	219.356
	703	1.889	3.778	0	312.582	567.484	206.458
	704	2.049	3.492	0	299.204	542.132	214.267
	705	2.173	3.472	0	296.007	537.746	220.212
	706	1.854	3.745	0	311.168	561.316	212.766
	707	2.09	3.457	0	292.107	530.917	218.686
	708	2.128	3.484	0	299.895	544.505	221.448
	709	2.296	3.368	0	289.635	525.863	214.635
	710	2.054	3.511	0	296.19	538.334	213.869
	711	2.21	3.346	0	288.094	406.522	213.534
	712	2.263	3.375	0	288.482	526.293	216.424
	713	1.993	3.548	0	300.789	531.513	218.484
	714	2.004	3.499	0	295.347	518.818	207.088
	715	1.776	3.833	0	314.567	445.167	211.978
	716	2.199	3.374	0	286.678	417.972	215.086
	717	2.304	3.318	0	285.462	401.942	221.079
	718	2.178	3.402	0	291.993	431.298	216.562
	719	2.024	3.479	0	299.59	518.936	220.209
	720	2.22	3.384	0	288.574	500.867	214.736
	721	2.244	3.43	0	293.816	405.239	213.15
	722	2.036	3.614	0	305.704	552.721	208.48
	723	2.155	3.366	0	286.194	502.781	211.873
	724	2.156	3.441	0	294.092	425.788	216.385
	725	2.056	3.454	0	295.69	523.398	215.355
	726	2.219	3.333	0	286.54	409.83	213.368
	727	2.023	3.372	0	289.767	406.016	207.145
	728	2.099	3.468	0	296.678	534.458	218.511
	729	1.82	3.633	0	304.951	436.595	211.503
	730	2.188	3.332	0	286.792	398.535	211.678
	731	2.139	3.437	0	294.618	437.089	223.62
	732	2.216	3.324	0	284.706	398.232	214.22
	733	2.116	3.385	0	289.152	407.645	215.555
	734	2.212	3.399	0	289.259	402.947	215.596
	735	2.175	3.464	0	296.99	426.236	220.805
	736	2.109	3.348	0	288.585	525.849	210.96
	737	2.279	3.324	0	286.274	418.521	208.912
	738	2.087	3.525	0	300.402	547.628	218.117
	739	2.093	3.511	0	296.25	535.153	214.133
	740	2.315	3.319	0	284.956	518.641	216.978
	741	2.153	3.395	0	292.205	530.51	212.468
	742	2.034	3.429	0	291.971	508.536	211.329
	743	1.982	3.469	0	295.898	533.411	209.789
	744	2.215	3.344	0	287.312	425.646	215.213
	745	2.257	3.325	0	286.147	399.54	213.256
	746	1.667	3.85	0	313.869	505.193	209.986
	747	1.04	3.754	0	304.716	500.417	189.238
	748	2.277	3.393	0	290.594	504.638	211.625
	749	2.118	3.491	0	301.365	540.673	210.062
	750	2.044	3.52	0	297.443	449.867	215.023
	751	2.235	3.458	0	299.46	389.787	217.078
	752	2.075	3.483	0	294.304	395.651	213.251
	753	2.225	3.28	0	281.987	485.168	210.346
	754	2.178	3.329	0	287.296	418.442	210.964
	755	1.933	3.524	0	297.196	485.956	212.077
	756	2.253	3.338	0	286.686	477.253	216.177
	757	1.916	3.718	0	310.186	568.396	205.212
	758	2.264	3.378	0	290.83	523.276	218.587
	759	2.153	3.391	0	290.824	504.786	215.024
	760	2.251	3.289	0	283.475	519.683	219.907
	761	2.252	3.358	0	288.131	522.236	213.747
	762	1.307	3.996	0	313.695	578.138	201.909
	763	2.173	3.417	0	291.718	531.023	217.975
	764	1.899	3.547	0	300.683	546.185	209.85
	765	1.97	3.606	0	302.221	549.583	213.982
	766	2.074	3.538	0	304.346	528.076	216.168
	767	2.195	3.415	0	290.733	528.626	213.161
	768	2.282	3.366	0	288.219	476.518	215.282
	769	1.312	3.999	0	311.605	539.256	198.77
	770	2.124	3.394	0	292.517	524.547	213.772
	771	2.024	3.426	0	293.912	533.901	216.311
	772	2.167	3.54	0	302.657	548.588	205.29
	773	2.196	3.361	0	289.871	524.923	215.098
	774	2.133	3.384	0	291.262	523.226	212.99
	775	2.302	3.317	0	284.634	519.977	219.841
	776	2.134	3.461	0	296.374	528.433	223.655
	777	2.334	3.344	0	287.893	502.206	217.894
	778	2.19	3.405	0	291.524	505.35	214.422
	779	2.199	3.448	0	293.896	513.125	212.345
	780	2.178	3.421	0	291.898	509.881	211.839
	781	2.354	3.274	0	281.715	514.521	216.685
	782	2.184	3.36	0	287.181	519.625	214.371
	783	1.169	4.032	0	314.245	581.595	200.233
	784	1.429	3.853	0	310.816	550.418	196.243
	785	2.086	3.455	0	294.854	500.421	209.367
	786	2.142	3.421	0	291.717	507.228	217.476
	787	2.137	3.389	0	290.508	528.36	215.456
	788	2.108	3.442	0	295.187	536.585	222.905
	789	1.879	3.503	0	297.437	537.409	209.637
	790	2.279	3.347	0	288.951	521.741	224.263
	791	2.167	3.312	0	284.747	518.085	216.295
	792	2.111	3.48	0	296.561	536.419	218.359
	793	2.229	3.417	0	293.901	531.291	215.576
	794	2.095	3.558	0	303.594	553.901	222.589
	795	2.3	3.405	0	291.889	529.602	215.374
	796	2.23	3.404	0	291.097	527.678	216.639
	797	1.888	3.79	0	312.95	574.641	217.113
	798	2.01	3.64	0	309.599	565.129	214.174
	799	2.069	3.534	0	300.658	545.902	219.109
	800	2.108	3.53	0	301.186	529.51	214.465
	801	2.143	3.484	0	295.043	537.622	216.003
	802	2.25	3.387	0	289.491	526.994	215.854
	803	2.012	3.533	0	298.188	540.573	218.684
	804	2.031	3.574	0	302.003	533.672	218.586
	805	1.971	3.711	0	312.954	570.101	211.516
	806	2.216	3.399	0	288.659	508.293	210.79
	807	1.523	3.868	0	309.915	565.942	189.471
	808	2.209	3.475	0	296.586	538.434	224.576
	809	2.217	3.342	0	285.556	517.585	210.516
	810	2.108	3.509	0	296.556	527.013	215.868
	811	2.166	3.363	0	289.282	525.662	216.055
	812	1.72	3.831	0	312.963	563.892	201.186
	813	2.186	3.46	0	293.868	535.121	220.596
	814	2.278	3.303	0	282.308	486.641	212.368
	815	2.158	3.49	0	297.086	538.068	215.113
	816	2.094	3.512	0	296.396	541.164	211.934
	817	2.13	3.489	0	298.262	544.785	220.787
	818	2.274	3.336	0	286.297	521.917	215.085
	819	1.882	3.733	0	310.351	572.681	217.416
	820	2.043	3.557	0	303.293	550.033	217.198
	821	2.065	3.57	0	302.618	554.045	213.557
	822	2.007	3.642	0	302.604	547.412	221.248
	823	2.003	3.622	0	307.442	563.233	219.66
	824	1.944	3.698	0	308.871	567.079	209.406
	825	2.206	3.347	0	287.148	520.663	214.87
	826	2.1	3.449	0	292.142	527.949	210.313
	827	2.124	3.484	0	296.063	537.063	216.916
	828	2.092	3.479	0	294.687	535.566	213.704
	829	2.221	3.364	0	288.667	507.536	217.335
	830	2.084	3.406	0	291.098	518.257	217.075
	831	2.256	3.345	0	286.927	483.183	221.403
	832	2.08	3.497	0	294.444	522.878	216.128
	833	2.245	3.336	0	283.937	516.373	207.432
	834	2.279	3.44	0	293.904	510.793	216.315
	835	1.806	3.765	0	310.931	572.25	208.497
	836	2.099	3.431	0	293.561	535.763	214.75
	837	2.161	3.417	0	293.043	532.935	215.44
	838	2.22	3.393	0	289.307	526.121	218.366
	839	2.118	3.443	0	292.011	525.713	207.574
	840	2.197	3.332	0	287.429	522.935	216.15
	841	2.115	3.507	0	300.094	523.866	219.606
	842	2.115	3.456	0	294.841	535.783	218.894
	843	2.278	3.292	0	284.661	517.604	214.895
	844	2.162	3.332	0	288.145	523.12	212.97
	845	2.19	3.396	0	289.853	530.989	214.582
	846	2.015	3.495	0	295.161	533.745	210.006
	847	2.055	3.438	0	295.842	534.674	219.945
	848	2.194	3.351	0	286.653	521.518	213.495
	849	2.037	3.405	0	293.248	534.442	213.896
	850	2.271	3.304	0	284.035	518.297	214.206
	851	2.18	3.415	0	292.333	529.831	215.436
	852	1.998	3.553	0	300.216	526.042	215.525
	853	2.008	3.552	0	301.034	548.087	216.381
	854	2.171	3.435	0	293.5	531.741	218.35
	855	2.122	3.439	0	290.97	519.059	209.103
	856	2.305	3.331	0	286.529	521.826	221.729
	857	2.005	3.508	0	300.837	498.499	216.111
	858	2.283	3.397	0	290.886	470.985	216.058
	859	2.094	3.439	0	293.788	532.636	212.217
	860	1.571	3.945	0	316.409	565.442	204.661
	861	1.354	3.971	0	311.507	575.504	202.11
	862	2.084	3.492	0	295.151	538.491	212.035
	863	2.201	3.373	0	288.923	504.422	215.147
	864	2.149	3.498	0	297.376	524.808	217.47
	865	2.206	3.432	0	292.745	532.708	217.212
	866	2.287	3.36	0	288.267	502.558	217.57
	867	2.079	3.48	0	296.66	522.103	216.133
	868	2.206	3.411	0	291.24	479.391	218.608
	869	1.904	3.713	0	311.429	507.188	218.753
	870	2.153	3.403	0	290.731	529.214	207.251
	871	2.225	3.324	0	285.196	519.474	212.094
	872	2.279	3.37	0	290.05	527.298	217.271
	873	1.975	3.541	0	300.33	547.527	213.59
	874	1.12	4.107	0	317.943	585.308	203.006
	875	2.205	3.485	0	297.096	536.922	218.523
	876	2.204	3.361	0	290.296	523.375	217.611
	877	2.286	3.357	0	286.614	519.761	211.662
	878	2.055	3.446	0	291.085	532.146	208.366
	879	2.241	3.389	0	290.579	447.501	213.829
	880	2.219	3.423	0	292.253	460.591	219.906
	881	2.124	3.492	0	297.402	478.619	217.727
	882	2.003	3.442	0	294.825	493.328	215.574
	883	2.189	3.36	0	287.385	476.858	212.34
	884	1.795	3.664	0	307.033	520.004	196.099
	885	2.302	3.366	0	288.892	484.831	223.084
	886	2.085	3.455	0	293.579	489.185	218.057
	887	2.16	3.361	0	289.402	481.329	216.545
	888	2.116	3.441	0	293.794	530.907	214.346
	889	2.144	3.425	0	291.867	529.816	213.959
	890	2.069	3.471	0	295.533	516.156	210.389
	891	1.968	3.623	0	303.737	519.939	222.499
	892	2.337	3.308	0	284.274	472.941	213.49
	893	2.283	3.379	0	289.97	524.848	210.013
	894	2.169	3.481	0	296.857	492.356	215.535
	895	2.156	3.418	0	291.303	531.217	219.45
	896	2.097	3.335	0	287.461	480.67	206.783
	897	2.225	3.387	0	292.013	476.539	220.803
	898	2.037	3.448	0	293.825	449.784	213.183
	899	2.223	3.323	0	288.438	481.248	214.916
	900	2.262	3.312	0	285.075	455.917	221.233
	901	2.079	3.499	0	297.66	463.894	212.896
	902	2.174	3.4	0	288.444	504.164	206.987
	903	1.925	3.668	0	309.242	532.225	214.456
	904	2.231	3.354	0	286.115	508.561	212.581
	905	2.094	3.494	0	298.422	541.886	218.251
	906	2.038	3.607	0	307.01	556.271	216.758
	907	2.106	3.473	0	295.323	490.322	214.649
	908	2.126	3.523	0	299.369	515.052	214.894
	909	2.095	3.414	0	291.351	517.394	217.97
	910	2.112	3.522	0	299.861	543.807	218.242
	911	2.148	3.449	0	292.87	533.656	214.284
	912	2.055	3.41	0	290.436	528.823	210.294
	913	2.3	3.412	0	292.412	530.5	222.436
	914	2.058	3.345	0	287.056	518.773	214.938
	915	2.416	3.283	0	285.92	495.064	219.83
	916	2.014	3.622	0	305.714	553.776	228.159
	917	2.362	3.297	0	282.817	508.706	207.008
	918	2.028	3.472	0	294.524	522.83	216.857
	919	2.27	3.366	0	287.245	513.665	212.227
	920	2.086	3.419	0	291.159	457.443	214.63
	921	2.223	3.421	0	291.728	461.107	214.261
	922	2.187	3.452	0	294.952	536.1	216.227
	923	2.16	3.399	0	290.539	529.683	214.658
	924	2.208	3.422	0	290.321	529	214.451
	925	2.062	3.425	0	292.48	529.565	209.783
	926	2.159	3.385	0	292.635	528.666	211.474
	927	2.153	3.425	0	293.784	532.606	224.261
	928	2.071	3.536	0	302.102	550.589	217.44
	929	2.2	3.331	0	286.844	519.403	215.486
	930	2.162	3.348	0	286.786	522.906	209.53
	931	2.186	3.422	0	289.947	529.4	220.613
	932	2.151	3.465	0	295.749	539.812	216.544
	933	2.096	3.461	0	295.549	534.474	219.786
	934	2.242	3.385	0	290.823	529.739	221.017
	935	2.091	3.516	0	301.767	545.575	214.494
	936	2.027	3.538	0	299.199	542.529	212.195
	937	2.284	3.39	0	291.382	530.296	221.167
	938	2.102	3.484	0	301.076	541.039	211.386
	939	2.045	3.457	0	296.297	537.345	216.717
	940	2.223	3.383	0	293.823	526.029	213.423
	941	2.022	3.498	0	297.684	528.778	215.133
	942	2.204	3.408	0	292.816	531.456	216.991
	943	2.326	3.361	0	287.185	520.795	220.243
	944	2.147	3.465	0	293.292	533.554	219.135
	945	2.208	3.382	0	290.437	530.164	217.14
	946	2.235	3.372	0	290.349	524.675	212.709
	947	1.904	3.667	0	306.927	563.972	218.304
	948	2.149	3.506	0	297.496	541.47	217.745
	949	1.985	3.453	0	292.618	515.664	206.1
	950	2.299	3.286	0	283.435	497.414	210.51
	951	2.203	3.426	0	292.134	531.351	217.673
	952	2.068	3.606	0	307.269	557.197	217.257
	953	2.228	3.47	0	298.667	541.321	210.997
	954	2.081	3.528	0	299.686	545.158	212.924
	955	1.964	3.687	0	309.435	567.353	203.721
	956	2.255	3.513	0	300.572	546.72	213.669
	957	2.102	3.448	0	296.212	538.402	213.804
	958	1.972	3.583	0	301.236	544.267	214.52
	959	2.146	3.392	0	289.128	526.16	215.127
	960	1.958	3.579	0	305.712	557.531	214.585
	961	2.176	3.467	0	294.848	538.004	213.813
	962	2.05	3.508	0	296.661	542.137	212.364
	963	2.231	3.369	0	287.882	523.519	214.45
	964	2.168	3.437	0	293.433	531.79	219.412
	965	2.191	3.384	0	290.568	525.845	218.819
	966	2.041	3.57	0	301.172	544.495	200.921
	967	1.936	3.545	0	299.412	546.526	213.841
	968	2.053	3.452	0	293.693	534.87	213.392
	969	2.101	3.449	0	294.941	535.236	221.998
	970	1.968	3.684	0	307.652	562.172	214.459
	971	2.006	3.561	0	299.137	525.703	214.476
	972	2.127	3.471	0	296.35	517.688	215.106
	973	1.957	3.527	0	297.641	525.013	217.227
	974	2.087	3.441	0	294.406	518.081	218.319
	975	1.945	3.379	0	290.276	514.264	211.075
	976	2.103	3.433	0	294.886	515.742	216.438
	977	2.071	3.488	0	298.858	525.227	216.347
	978	2.002	3.702	0	314.656	547.413	202.647
	979	2.14	3.454	0	292.773	517.78	212.538
	980	2.089	3.506	0	299.178	532.092	218.053
	981	2.145	3.367	0	289.071	510.114	212.526
	982	2.272	3.331	0	288.128	493.261	215.879
	983	2.155	3.408	0	293.012	534.607	214.133
	984	2.327	3.283	0	285.246	504.338	219.627
	985	2.088	3.607	0	303.664	542.965	217.645
	986	2.054	3.611	0	307.04	560.076	209.911
	987	2.1	3.46	0	292.333	532.667	208.545
	988	2.122	3.43	0	291.507	517.103	220.904
	989	2.171	3.4	0	291.126	517.475	208.889
	990	2.209	3.369	0	290.087	505.811	226.085
	991	2.129	3.335	0	286.206	469.186	214.913
	992	2.185	3.433	0	293.874	489.353	215.237
	993	2.425	3.265	0	280.667	489.117	213.811
	994	2.025	3.584	0	301.502	536.134	214.415
	995	2.242	3.448	0	295.09	508.615	218.907
	996	1.936	3.582	0	301.238	538.819	211.797
	997	2.099	3.568	0	301.349	537.822	211.592
	998	2.107	3.562	0	301.409	529.032	210.488
	999	2.023	3.53	0	301.633	533.233	212.319
	1000	2.094	3.548	0	299.853	531.483	212.416

## Sheet: Ligand RMSD
Frame	CID187808	CID441667	CID15126294	CID6249_Control
0	0	0	0	0
1	0.635	0.332	0.462	0.584
2	0.73	0.499	0.682	0.34
3	0.475	0.373	0.349	0.441
4	0.662	0.616	0.34	0.447
5	0.773	0.589	0.698	0.471
6	0.711	0.741	0.602	0.531
7	0.921	0.726	0.854	0.646
8	0.602	0.963	0.776	0.672
9	0.762	0.617	1.074	0.672
10	0.819	0.549	0.912	0.644
11	0.64	0.593	1.12	0.808
12	0.836	0.545	0.852	0.748
13	0.761	0.685	1.322	0.698
14	0.513	0.657	0.807	0.905
15	0.619	0.674	0.846	0.518
16	0.919	0.641	1.015	0.477
17	1.242	0.691	1.037	1.234
18	0.941	0.671	1.095	1.458
19	1.112	0.846	0.959	1.476
20	1.488	0.577	0.952	1.138
21	1.448	0.652	0.934	1.474
22	1.576	0.72	1.087	1.691
23	1.311	0.608	1.09	1.568
24	1.409	0.486	1.269	1.61
25	1.203	0.47	1.275	1.958
26	1.287	0.437	1.089	1.386
27	1.085	0.385	0.853	1.635
28	1.184	0.37	0.973	1.29
29	1.1	0.41	1.004	1.56
30	1.056	0.478	0.786	1.688
31	0.788	0.464	0.757	1.212
32	1.856	0.472	1.002	1.454
33	2.221	0.443	0.905	1.513
34	2.237	0.501	0.917	1.08
35	2.319	0.458	1.087	1.716
36	2.204	0.429	1.022	1.615
37	2.344	0.469	0.821	1.764
38	2.293	0.535	0.785	1.871
39	2.32	0.489	0.945	1.846
40	2.27	0.593	0.834	1.257
41	2.29	0.472	0.923	1.067
42	2.238	0.472	0.881	1.477
43	2.231	0.446	0.858	1.958
44	2.312	0.605	1.073	1.498
45	2.233	0.549	1.171	1.553
46	2.237	0.649	0.832	1.675
47	2.158	0.591	1.14	2.003
48	2.249	0.486	1.098	2.269
49	2.182	0.66	0.837	2.188
50	2.385	0.667	1.367	2.125
51	2.26	0.651	0.785	2.309
52	2.334	0.727	0.884	2.076
53	2.151	0.63	1.064	1.846
54	2.177	0.798	1.185	2.204
55	2.253	0.619	1.05	1.947
56	2.228	0.524	1.84	2.161
57	2.309	0.665	1.824	2.278
58	2.24	0.703	1.905	2.016
59	2.234	0.681	2.122	2.145
60	2.154	0.585	2.086	2.152
61	2.275	0.566	1.47	2.074
62	2.241	0.862	1.022	2.042
63	2.306	0.746	0.884	1.82
64	2.22	0.48	0.954	1.938
65	2.177	0.548	1.034	2.197
66	2.146	0.644	0.826	2.31
67	2.203	0.663	1.178	2.182
68	2.31	0.504	0.991	2.087
69	2.278	0.534	1.038	2.302
70	2.351	0.502	1.086	2.174
71	2.311	0.528	0.968	2.297
72	2.366	0.576	1.219	1.849
73	2.238	0.492	0.969	2.183
74	2.413	0.445	1.187	2.014
75	2.148	0.547	0.9	2.238
76	1.377	0.493	1.057	2.134
77	1.16	0.593	1.153	2.1
78	1.726	0.771	1	2.105
79	1.786	0.664	1.116	2.071
80	1.685	0.595	0.861	2.171
81	1.864	0.494	0.836	2.196
82	1.874	0.378	1.166	1.924
83	1.545	0.389	0.833	2.207
84	1.685	0.646	1.196	1.483
85	1.134	0.559	0.948	1.01
86	1.178	0.491	0.999	1.134
87	1.463	0.41	0.83	1.385
88	0.909	0.391	0.903	2.18
89	1.715	0.556	0.854	2.047
90	1.446	0.506	0.872	2.046
91	1.61	0.516	0.815	2.127
92	0.875	0.488	0.891	2.258
93	1.178	0.381	0.958	2.039
94	1.508	0.546	0.848	2.084
95	1.843	0.711	0.73	1.861
96	1.018	0.424	0.78	2.214
97	1.661	0.519	0.887	2.318
98	2.071	0.579	0.964	2.046
99	1.586	0.464	0.828	2.246
100	1.234	0.491	0.868	2.332
101	1.45	0.629	0.776	2.236
102	1.81	0.513	0.952	1.985
103	2.319	0.727	0.926	2.198
104	2.287	0.723	0.834	2.27
105	2.291	0.525	0.847	2.103
106	2.261	0.427	0.847	2.207
107	2.19	0.479	0.868	2.185
108	2.248	0.582	0.854	2.214
109	2.209	0.61	0.839	2.008
110	2.343	0.531	0.882	2.085
111	2.312	0.599	0.906	2.128
112	2.369	0.38	0.986	2.056
113	2.367	0.52	0.805	2.007
114	2.328	0.622	0.986	2.186
115	2.289	0.22	1.193	2.138
116	2.387	0.412	0.736	2.228
117	2.349	0.217	0.738	2.168
118	2.365	0.501	0.848	2.025
119	2.348	0.66	1.139	2.248
120	2.426	0.59	0.813	2.273
121	2.325	0.491	1.316	2.274
122	2.399	0.545	0.92	2.188
123	2.286	0.496	0.946	2.036
124	2.39	0.693	1.267	2.152
125	2.358	0.532	0.926	2.041
126	2.256	0.462	0.745	2.202
127	2.013	0.477	0.979	2.144
128	2.258	0.474	0.969	2.186
129	2.29	0.552	1.133	1.989
130	2.22	0.744	1.046	2.211
131	1.939	0.376	0.975	2.193
132	1.873	0.685	1.02	2.134
133	1.949	0.523	0.974	1.975
134	2.124	0.632	0.897	1.424
135	2.002	0.374	0.792	2.195
136	2.009	0.536	0.921	2.144
137	2.024	0.725	1.018	2.151
138	1.871	0.516	0.822	2.185
139	2.054	0.549	0.947	2.261
140	2.084	0.344	0.96	2.207
141	2.127	0.521	0.808	2.299
142	2.055	0.478	0.814	2.144
143	2.176	0.451	0.947	2.168
144	2.141	0.349	0.822	2.189
145	2.07	0.469	0.966	2.099
146	2.075	0.357	1.095	2.078
147	2.043	0.496	0.957	2.185
148	2.009	0.308	1.063	1.871
149	2.156	0.7	1.002	2.061
150	2.202	0.701	0.798	2.169
151	2.173	0.311	0.864	2.181
152	1.959	0.626	0.697	2.066
153	2.069	0.614	0.87	2.12
154	1.928	0.587	0.84	2.353
155	1.95	0.471	0.936	2.142
156	2.176	0.633	0.798	2.234
157	2.113	0.529	0.922	1.782
158	2.292	0.618	1.266	1.989
159	2.069	0.563	0.92	2.005
160	1.948	0.458	0.804	2.174
161	1.894	0.441	0.871	2.222
162	2.233	0.502	0.955	2.123
163	2.162	0.502	1.216	2.108
164	2.166	0.752	1.206	2.205
165	2.257	0.646	1.267	1.978
166	2.174	0.385	1.404	2.278
167	2.087	0.437	1.09	2.074
168	2.029	0.461	1.15	2.26
169	1.837	0.544	0.636	2.06
170	2.036	0.435	0.758	2.119
171	2.072	0.677	0.591	2.242
172	1.903	0.369	0.771	1.913
173	2.12	0.527	1.038	2.193
174	2.053	0.548	1.296	2.27
175	2.044	0.599	1.161	2.079
176	2.203	0.637	1.106	2.106
177	1.971	0.734	1.04	2.248
178	2.204	0.663	1.079	1.938
179	2.223	0.598	1.183	2.086
180	2.308	0.312	0.854	2.289
181	2.104	0.523	1.204	2.141
182	1.925	0.327	0.781	2.216
183	2.101	0.599	0.502	1.943
184	2.09	0.749	0.978	1.879
185	2.143	0.702	1.493	2.191
186	2.249	0.649	1.3	2.083
187	2.266	0.549	1.378	2.148
188	2.229	0.793	1.538	2.261
189	2.12	0.726	1.202	2.081
190	2.336	0.659	0.829	2.278
191	2.275	0.745	0.826	2.11
192	2.176	0.75	1.21	1.861
193	2.252	0.712	0.795	1.94
194	2.242	0.814	1.066	1.901
195	2.24	0.689	1.015	1.81
196	2.314	0.55	0.846	2.12
197	2.399	0.633	1.749	2.183
198	2.266	0.658	2.095	1.993
199	2.291	0.439	0.706	2.019
200	2.334	0.497	0.882	2.009
201	2.313	0.506	1.262	2.073
202	2.37	0.627	1.445	2.114
203	2.251	0.528	1.395	2.116
204	2.22	0.622	1.422	2.184
205	2.229	0.738	1.441	2.022
206	2.103	0.791	1.145	1.996
207	2.149	0.726	1.402	2.007
208	2.075	0.531	1.102	1.859
209	2.285	0.858	1.329	2.076
210	2.282	0.98	1.298	2.124
211	2.435	0.826	1.227	2.107
212	2.244	0.724	1.227	2.183
213	2.334	0.788	1.511	2.201
214	2.31	0.719	1.299	2.201
215	2.332	0.767	1.527	1.902
216	2.19	0.555	1.333	1.94
217	2.199	0.689	1.295	2.236
218	2.11	0.651	1.344	1.506
219	2.153	0.653	1.289	1.479
220	2.117	0.696	1.519	2.197
221	2.26	0.562	1.11	1.997
222	1.982	0.58	1.219	2.264
223	2.081	0.588	1.352	1.797
224	1.984	0.309	1.217	2.289
225	2.238	0.533	1.425	2.065
226	2.344	0.487	1.311	2.073
227	2.258	0.721	1.177	2.111
228	2.26	0.706	1.19	2.151
229	2.29	0.518	1.322	1.936
230	2.215	0.376	1.464	2.21
231	2.293	0.459	1.389	1.97
232	2.197	0.564	1.319	2.068
233	2.335	0.654	1.376	2.157
234	2.153	0.793	1.319	2.225
235	2.267	0.573	1.319	2.228
236	2.234	0.486	1.145	2.252
237	2.245	0.546	1.349	2.175
238	2.241	0.541	1.518	2.217
239	2.438	0.751	1.339	2.197
240	2.277	0.677	1.21	2.364
241	2.322	0.527	1.109	2.196
242	2.285	0.546	1.081	2.003
243	2.047	0.717	1.257	2.102
244	2.278	0.65	1.327	2.049
245	2.447	0.652	1.323	2.205
246	2.278	0.686	1.348	2.107
247	2.213	0.66	1.08	2.186
248	2.37	0.339	1.319	2.127
249	2.269	0.438	1.234	2.158
250	2.33	0.489	1.382	2.167
251	2.431	0.577	1.152	2.201
252	2.172	0.731	1.267	1.929
253	2.284	0.691	1.346	2.011
254	2.292	0.562	1.329	2.224
255	2.211	0.584	1.321	1.98
256	2.192	0.299	0.79	2.117
257	2.197	0.581	0.755	2.126
258	2.162	0.256	0.968	2.243
259	2.312	0.467	1.045	2.011
260	2.227	0.498	0.813	2.154
261	2.116	0.487	0.531	2.041
262	2.193	0.816	1.063	2.077
263	2.173	0.497	1.045	2.312
264	2.081	0.782	0.96	2.153
265	2.173	0.716	0.844	2.033
266	2.175	0.588	1.01	2.163
267	2.2	0.473	0.81	2.041
268	2.038	0.636	0.82	1.817
269	2.221	0.487	0.975	2.108
270	2.165	0.52	1.188	2.199
271	2.163	0.598	0.94	2.19
272	2.093	0.681	0.717	2.099
273	2.197	0.661	0.934	2.168
274	2.165	0.664	0.975	2.146
275	2.175	0.654	1.189	2.238
276	2.187	0.664	1.082	1.967
277	2.255	0.41	0.862	2.069
278	2.162	0.83	0.46	2.223
279	2.16	0.575	1.068	2.164
280	2.112	0.476	1.144	2.009
281	2.266	0.503	0.916	2.232
282	2.113	0.601	1.131	2.215
283	2.17	0.488	0.735	2.315
284	2.187	0.518	1.151	1.971
285	2.142	0.346	1.066	2.205
286	2.05	0.509	1.124	2.202
287	2.151	0.639	1.072	2.163
288	2.214	0.602	0.732	2.243
289	2.143	0.426	0.988	2.042
290	2.181	0.596	0.668	2.251
291	1.972	0.565	0.86	2.261
292	2.006	0.406	1.085	2.16
293	2.161	0.401	1.489	2.193
294	2.008	0.607	1.045	2.067
295	2.115	0.548	0.995	2.101
296	1.988	0.683	0.661	2.249
297	2.031	0.536	0.721	2.199
298	2.095	0.74	0.98	2.106
299	2.003	0.598	0.861	2.136
300	1.996	0.442	0.916	2.258
301	2.084	0.733	1.454	2.274
302	2.043	0.662	1.104	1.971
303	2.051	0.519	1.125	2.144
304	2.223	0.508	1.082	2.165
305	2.033	0.598	0.961	2.149
306	2.068	0.47	1.083	2.038
307	1.984	0.493	1.083	2
308	2.079	0.74	1.108	2.165
309	2.134	0.862	1.258	2.066
310	2.209	0.573	1.9	2.197
311	2.133	0.753	1.227	2.216
312	2.113	0.877	1.188	2.322
313	2.14	0.713	1.017	2.2
314	2.104	0.707	0.805	2.17
315	2.054	0.583	1.128	2.124
316	2.19	0.606	1.024	2.13
317	2.104	0.729	1.156	1.974
318	2.056	0.69	0.948	2.014
319	2.032	0.725	1.047	1.967
320	2.171	0.647	0.747	2.311
321	1.857	0.567	0.717	2.248
322	2.06	0.719	0.762	2.169
323	2.118	0.335	0.986	2.201
324	1.955	0.696	0.614	1.893
325	2.066	0.64	0.731	2.177
326	1.952	0.641	1.901	2.079
327	2.146	0.585	0.706	2.02
328	2.053	0.629	1.766	1.904
329	2.046	0.574	1.162	2.127
330	2.102	0.643	0.935	1.974
331	2.194	0.462	1.223	2.088
332	2.018	0.369	1.1	2.25
333	1.995	0.662	0.665	2.227
334	2.17	0.627	0.8	2.198
335	2.096	0.598	0.851	2.118
336	2.211	0.576	0.839	2.143
337	2.064	0.689	0.692	2.243
338	2.09	0.73	0.754	2.356
339	2.194	0.649	0.627	2.215
340	2.042	0.6	0.866	2.331
341	1.996	0.543	0.901	2.113
342	2.179	0.494	0.962	2.078
343	1.982	0.537	0.717	2.277
344	1.989	0.629	0.817	2.129
345	2.029	0.578	0.969	2.173
346	1.95	0.372	1.034	2.176
347	1.993	0.474	1.505	2.114
348	2.195	0.574	1.035	2.092
349	2.014	0.573	1.035	1.994
350	2.059	0.437	1.005	2.215
351	1.999	0.459	0.855	2.123
352	2.143	0.398	1.155	2.147
353	2.14	0.676	1.019	2.122
354	2.213	0.748	0.898	2.298
355	2.382	0.516	1.038	2.223
356	2.38	0.516	0.999	2.094
357	2.19	0.581	0.813	2.106
358	2.024	0.752	1.265	1.945
359	2.065	0.517	0.876	2.227
360	2.151	0.406	0.904	2.135
361	2.022	0.563	0.818	2.166
362	2.357	0.617	0.832	2.315
363	2.403	0.609	0.846	2.039
364	2.383	0.698	0.722	1.957
365	2.355	0.623	0.723	2.051
366	2.315	0.663	0.962	2.132
367	2.428	0.716	1.011	1.991
368	2.295	0.772	0.927	2.225
369	2.361	0.648	1.688	2.034
370	2.353	0.747	0.772	1.898
371	2.265	0.668	0.683	1.903
372	2.346	0.742	0.818	2.174
373	2.265	0.699	0.931	2.295
374	2.42	0.739	1.121	2.109
375	2.115	0.694	0.899	2.237
376	2.218	0.632	0.811	1.956
377	2.302	0.546	1.02	2.135
378	1.941	0.63	1.003	2.051
379	2.256	0.684	0.944	2.179
380	2.244	0.63	1.005	2.252
381	2.196	0.577	1.069	1.975
382	2.32	0.578	1.041	2.3
383	2.376	0.733	1.19	2.327
384	2.091	0.736	1.182	2.13
385	2.366	0.747	1.025	2.294
386	2.335	0.615	0.968	2.086
387	2.406	0.645	1.001	2.231
388	2.256	0.764	1.073	2.292
389	2.256	0.677	1.05	2.19
390	2.262	0.592	1.108	2.156
391	2.234	0.534	1.012	2.223
392	2.323	0.761	0.897	2.244
393	2.171	0.724	0.946	2.148
394	2.278	0.697	0.95	2.03
395	2.26	0.787	0.954	2.136
396	2.139	0.768	0.981	2.153
397	2.286	0.69	1.189	2.199
398	2.312	0.905	0.88	2.247
399	2.188	0.801	1.078	2.077
400	2.036	0.867	1.081	2.082
401	2.089	0.693	1.089	2.103
402	2.019	0.724	0.986	2.196
403	1.963	0.674	0.86	2.216
404	2.079	0.764	1.06	2.248
405	2.158	0.75	1.095	2.003
406	1.994	0.605	1.098	1.984
407	2.137	0.587	1.116	2.068
408	2.225	0.612	0.998	2.137
409	1.899	0.512	0.918	2.156
410	2.108	0.676	0.715	2.179
411	2.116	0.636	0.95	2.164
412	1.994	0.545	1.045	2.204
413	2.093	0.676	0.886	2.302
414	1.965	0.615	0.922	2.183
415	2.125	0.671	0.936	2.256
416	2.075	0.622	1.168	2.23
417	2.148	0.543	1.057	2.035
418	2.02	0.644	1.045	2.224
419	2.117	0.696	1.012	2.194
420	2.132	0.744	0.984	2.162
421	2.104	0.683	1.05	2.095
422	2.25	0.658	1.151	2.103
423	2.13	0.621	1.093	2.291
424	2.138	0.667	1.038	2.164
425	2.099	0.63	1.125	2.112
426	2.019	0.696	1.001	2.247
427	1.949	0.64	0.967	2.34
428	2.043	0.614	1.141	2.195
429	2.145	0.691	0.863	2.16
430	1.969	0.515	0.972	2.133
431	2.121	0.52	0.997	2.216
432	2.023	0.657	1.075	2.026
433	2.008	0.492	0.913	2.2
434	2.1	0.675	0.931	2.33
435	2.189	0.617	0.912	2.087
436	2.026	0.598	0.836	2.207
437	2.045	0.657	0.999	2.264
438	2.043	0.603	0.981	2.257
439	1.979	0.626	1.061	2.256
440	2.14	0.616	1.01	2.054
441	2.211	0.603	1.02	2.166
442	2.151	0.692	1.199	2.187
443	2.202	0.659	0.611	2.27
444	2.278	0.603	0.924	2.063
445	2.328	0.744	0.743	2.297
446	2.172	0.663	1.085	2.294
447	2.178	0.631	0.946	2.17
448	2.121	0.678	0.969	2.166
449	2.171	0.636	0.922	2.248
450	2.157	0.618	1.016	1.972
451	2.158	0.707	0.782	2.114
452	2.229	0.502	0.902	2.18
453	1.897	0.654	0.96	2.076
454	1.965	0.689	1.008	2.043
455	1.961	0.59	1.078	2.271
456	2.009	0.647	0.972	2.148
457	2.154	0.707	1.061	2.16
458	2.164	0.644	0.982	2.07
459	2.037	0.589	0.915	2.229
460	2.147	0.584	1.042	2.122
461	2.054	0.631	1.079	2.203
462	2.041	0.614	0.799	2.015
463	1.951	0.565	1.124	2.217
464	1.909	0.597	1.155	2.015
465	1.996	0.706	0.995	2.151
466	2.182	0.592	1.009	2.118
467	2.065	0.499	0.99	2.266
468	2.027	0.712	0.987	2.094
469	2.016	0.796	1.018	2.244
470	2.012	0.683	1.059	1.969
471	2.14	0.559	0.881	2.109
472	2.146	0.559	0.986	2.266
473	2.071	0.605	0.876	2.305
474	1.863	0.552	0.815	2.22
475	2.054	0.728	0.813	2.009
476	2.194	0.808	0.877	2.303
477	2.151	0.682	1.035	2.27
478	2.109	0.869	0.922	1.909
479	2.003	0.814	1.105	2.105
480	2.06	0.798	0.866	2.068
481	2.057	0.796	0.914	2.311
482	2.029	0.583	1.025	1.918
483	1.959	0.616	1.153	2.24
484	2.157	0.669	0.64	1.844
485	2.217	0.692	1.499	2.191
486	2.034	0.596	0.8	2.2
487	2.083	0.825	0.806	2.19
488	2.093	0.665	0.922	2.113
489	2.279	0.514	0.963	2.279
490	2.034	0.555	1.053	2.144
491	2.049	0.807	1.032	2.049
492	2.085	0.751	1.143	2.237
493	2.16	0.724	1.115	2.148
494	2.116	0.661	1.044	2.138
495	2.141	0.718	1.006	2.206
496	2.168	0.67	1.115	2.19
497	2.179	0.675	0.86	2.2
498	2.234	0.595	1.192	2.281
499	2.24	0.638	0.961	2.224
500	2.232	0.969	1.025	2.15
501	2.036	0.931	1.146	2.279
502	2.135	0.665	1.063	2.19
503	2.076	0.64	0.843	2.218
504	2.054	0.705	0.976	2.134
505	2.084	0.599	1.126	2.186
506	2.259	0.581	0.886	2.035
507	2.118	0.819	0.956	2.279
508	2.149	0.587	1.061	1.905
509	2.047	0.775	0.991	2.095
510	2.204	0.741	0.822	2.071
511	2.167	0.598	1.015	2.007
512	2.081	0.542	0.943	2.235
513	2.17	0.67	1.007	2.136
514	2.151	0.559	1.095	2.168
515	2.187	0.509	0.936	2.023
516	2.184	0.595	1.169	2.182
517	2.318	0.785	0.96	2.154
518	2.416	0.524	1.186	2.193
519	2.223	0.497	1.12	2.141
520	2.313	0.65	1.052	2.275
521	2.313	0.593	0.94	1.985
522	2.32	0.631	1.155	2.189
523	2.346	0.609	1.02	2.187
524	2.395	0.659	1.154	2.386
525	2.386	0.708	0.954	2.058
526	2.283	0.666	1.199	2.156
527	2.299	0.45	0.982	2.035
528	2.402	0.64	0.987	2.206
529	2.249	0.612	0.998	2.079
530	2.35	0.618	1.297	2.064
531	2.347	0.531	1.07	1.975
532	2.179	0.829	1.285	2.266
533	2.348	0.554	1.277	2.167
534	2.262	0.629	1.101	2.199
535	2.34	0.62	1.148	2.293
536	2.311	0.624	0.992	2.171
537	2.335	0.645	1.057	2.167
538	2.342	0.755	1.171	2.125
539	2.386	0.638	1.261	2.035
540	2.014	0.545	1.303	2.218
541	2.219	0.573	0.92	2.176
542	2.406	0.619	1.147	2.149
543	2.243	0.565	1.154	2.004
544	2.262	0.742	0.988	1.999
545	2.272	0.575	1.044	2.268
546	2.17	0.585	1.087	2.156
547	2.348	0.583	1.076	1.985
548	2.378	0.683	0.995	2.035
549	2.428	0.709	1.063	1.979
550	2.361	0.643	1.117	1.892
551	2.19	0.668	1.253	2.037
552	2.282	0.602	0.862	1.556
553	2.323	0.574	1.123	2.142
554	2.34	0.638	1.063	1.864
555	2.319	0.614	0.994	2.247
556	2.303	0.603	1.057	2.064
557	2.398	0.745	1.027	2.254
558	2.328	0.58	1.081	2.359
559	2.164	0.587	0.963	2.205
560	2.066	0.748	1.098	2.064
561	2.137	0.732	1.16	2.266
562	2.232	0.57	1.012	2.205
563	2.143	0.605	1.071	1.977
564	2.163	0.774	0.809	2.178
565	2.354	0.68	0.811	2.218
566	2.108	0.643	0.92	2.195
567	1.966	0.726	1.053	1.939
568	2.137	0.667	1.162	2.159
569	2.13	0.672	0.81	2.063
570	2.172	0.602	1.032	2.22
571	2.072	0.604	1.053	2.26
572	2.053	0.603	0.992	2.045
573	2.101	0.742	1.01	2.288
574	2.243	0.797	0.969	2.266
575	2.176	0.726	1.016	2.086
576	2.218	0.691	1.051	2.147
577	2.056	0.617	1.023	1.81
578	1.986	0.736	0.918	2.052
579	2.096	0.734	0.639	2.095
580	2.113	0.632	1.002	1.982
581	2.119	0.585	0.929	2.227
582	2.166	0.615	0.969	2.212
583	2.056	0.651	0.884	2.321
584	2.278	0.507	0.966	1.98
585	1.987	0.487	1.028	1.945
586	2.099	0.641	1.132	1.919
587	2.115	0.761	1.122	2.198
588	1.965	0.678	1.126	2.176
589	2.245	0.75	1.116	2.233
590	2.064	0.677	1.212	2.001
591	2.06	0.643	0.651	2.11
592	2.055	0.779	1.118	2.143
593	2.139	0.692	1.017	1.943
594	2.03	0.663	1.323	2.051
595	2.065	0.955	1	2.2
596	2.081	0.709	1.027	2.284
597	2.021	0.569	1.519	2.103
598	2.241	0.638	1.048	2.175
599	2.095	0.563	1.147	1.977
600	2.115	0.87	1.26	2.179
601	2.113	0.718	0.948	2.123
602	2.181	0.737	1.306	2.236
603	2.08	0.57	1.121	2.209
604	2.054	0.671	1.062	2.069
605	2.244	0.547	1.77	2.128
606	2.141	0.61	1.607	1.829
607	2.232	0.613	0.934	2.108
608	2.195	0.617	1.055	1.98
609	2.165	0.659	1.288	2.279
610	2.065	0.702	1.098	2.181
611	2.237	0.786	1.252	2.305
612	2.207	0.755	1.306	2.136
613	2.254	0.539	1.323	2.088
614	2.19	0.727	1.163	2.07
615	2.033	0.677	1.093	2.26
616	2.007	0.677	0.993	1.853
617	2.208	0.941	1.168	1.717
618	2.118	0.979	1.189	1.894
619	2.116	1.028	0.958	2.196
620	2.002	0.832	1.461	2.025
621	2.022	0.937	1.205	2.08
622	2.185	1.03	1.392	2.106
623	2.287	0.964	1.238	1.93
624	2.245	0.804	1.271	2.242
625	2.086	0.708	1.162	2.237
626	2.21	0.867	1.231	2.219
627	2.379	1.097	1.418	2.203
628	2.269	0.641	1.27	2.233
629	2.212	0.856	1.384	2.069
630	2.19	0.558	1.623	2.242
631	2.376	0.653	1.655	2.217
632	2.319	0.653	1.614	2.025
633	2.246	0.555	1.849	2.11
634	1.168	0.505	1.748	2.234
635	1.683	0.645	1.684	2.273
636	2.136	0.648	1.159	2.165
637	2.242	0.553	1.082	2.226
638	2.009	0.819	1.044	2.221
639	2.421	0.745	1.534	2.199
640	2.156	0.687	1.585	2.046
641	2.285	0.668	1.411	2.319
642	2.105	0.636	1.272	2.16
643	2.2	0.548	1.361	2.096
644	2.128	0.557	1.273	2.2
645	2.205	0.655	1.01	1.987
646	2.096	0.609	0.909	2.143
647	2.251	0.673	1.039	2.25
648	2.266	0.582	1.101	1.873
649	2.076	0.64	1.121	2.134
650	2.167	0.655	1.464	2.072
651	2.111	0.621	1.365	2.07
652	2.316	0.651	1.407	2.135
653	2.406	0.662	1.044	2.289
654	2.302	0.689	1.111	2.071
655	2.294	0.737	1.178	1.944
656	2.308	0.683	1.438	2.257
657	2.303	0.492	1.313	2.083
658	2.268	0.557	1.435	2.175
659	2.15	0.573	1.353	2.213
660	2.245	0.665	1.341	1.932
661	2.063	0.651	1.384	2.057
662	2.221	0.825	1.493	2.069
663	2.191	0.549	1.482	1.993
664	2.346	0.533	1.44	2.05
665	2.224	0.675	1.429	1.876
666	2.271	0.653	1.365	2.078
667	2.286	0.729	1.485	2.314
668	2.34	0.687	1.43	2.101
669	2.224	0.543	1.424	1.997
670	2.381	0.649	1.339	2.087
671	2.186	0.568	1.301	2.227
672	2.26	0.577	1.342	2.243
673	2.31	0.731	1.376	2.199
674	1.935	0.638	1.526	1.947
675	2.02	0.665	1.341	2.167
676	2.074	0.513	1.339	2.298
677	2.1	0.605	1.463	2.174
678	2.088	0.571	1.352	1.951
679	2.177	0.678	1.454	2.277
680	2.081	0.867	1.401	2.32
681	2.118	0.644	1.318	2.055
682	2.213	0.754	1.352	2.109
683	2.205	0.877	1.574	2.127
684	2.252	0.917	1.338	2.126
685	2.312	0.887	1.372	2.13
686	2.098	0.732	1.346	2.243
687	2.202	0.634	1.334	2.19
688	2.094	0.504	1.393	2.16
689	2.168	0.621	1.222	1.963
690	2.16	0.564	1.454	2.068
691	2.116	0.719	1.305	2.08
692	2.114	0.843	1.412	2.322
693	2.11	0.808	1.28	2.238
694	2.024	0.692	1.29	2.116
695	2.101	0.486	1.47	2.19
696	2.145	0.555	1.339	2.106
697	2.164	0.564	1.271	2.191
698	2.084	0.639	1.356	2.307
699	2.109	0.662	1.45	2.013
700	1.898	0.624	1.408	2.037
701	2.083	0.761	1.35	1.909
702	2.064	0.574	1.465	2.338
703	2.206	0.649	1.359	1.889
704	2.288	0.696	1.376	2.049
705	2.2	0.84	1.381	2.173
706	2.328	0.604	1.269	1.854
707	2.223	0.808	1.344	2.09
708	2.269	0.609	1.45	2.128
709	2.231	0.781	1.436	2.296
710	2.301	1.004	1.416	2.054
711	2.295	0.777	1.554	2.21
712	2.286	0.763	1.393	2.263
713	2.167	0.928	1.388	1.993
714	2.006	0.685	1.383	2.004
715	1.96	0.538	1.396	1.776
716	2.123	0.637	1.346	2.199
717	2.084	0.628	1.411	2.304
718	2.186	0.644	1.374	2.178
719	2.181	0.461	1.44	2.024
720	2.139	0.755	1.387	2.22
721	2.127	0.595	1.372	2.244
722	2.175	0.552	1.306	2.036
723	2.142	0.697	1.315	2.155
724	2.264	0.616	1.528	2.156
725	2.329	0.646	1.337	2.056
726	2.309	0.614	1.463	2.219
727	2.161	0.608	1.422	2.023
728	2.061	0.584	1.397	2.099
729	2.095	0.622	1.468	1.82
730	2.089	0.597	1.447	2.188
731	2.242	0.563	1.388	2.139
732	2.105	0.663	1.401	2.216
733	2.031	0.633	1.465	2.116
734	2.227	0.518	1.423	2.212
735	2.034	0.552	1.459	2.175
736	2.138	0.674	1.607	2.109
737	1.977	0.693	1.439	2.279
738	2.016	0.534	1.399	2.087
739	2.153	0.614	1.413	2.093
740	2.073	0.673	1.41	2.315
741	2.18	0.643	1.38	2.153
742	2.178	0.616	1.382	2.034
743	2.197	0.699	1.446	1.982
744	2.05	0.716	1.448	2.215
745	2.203	0.706	1.425	2.257
746	2.185	0.635	1.352	1.667
747	2.274	0.668	1.459	1.04
748	2.135	0.706	1.502	2.277
749	2.226	0.566	1.401	2.118
750	2.245	0.76	1.345	2.044
751	2.121	0.713	1.302	2.235
752	2.184	0.668	1.469	2.075
753	2.32	0.619	1.444	2.225
754	2.116	0.658	1.408	2.178
755	2.178	0.517	1.4	1.933
756	2.09	0.654	1.32	2.253
757	2.21	0.595	1.43	1.916
758	2.174	0.62	1.393	2.264
759	2.389	0.484	1.305	2.153
760	2.32	0.632	1.236	2.251
761	2.158	0.594	1.251	2.252
762	2.155	0.647	1.392	1.307
763	1.059	0.593	1.501	2.173
764	1.404	0.694	1.326	1.899
765	1.557	0.69	1.421	1.97
766	1.564	0.599	1.382	2.074
767	1.471	0.829	1.415	2.195
768	1.097	0.703	1.412	2.282
769	1.182	0.572	1.429	1.312
770	1.501	0.642	1.398	2.124
771	1.286	0.618	1.339	2.024
772	1.707	0.531	1.25	2.167
773	2.309	0.475	1.371	2.196
774	1.993	0.582	1.45	2.133
775	2.401	0.59	1.406	2.302
776	2.236	0.523	1.359	2.134
777	2.328	0.645	1.423	2.334
778	2.315	0.578	1.255	2.19
779	2.282	0.593	1.213	2.199
780	2.211	0.621	1.341	2.178
781	2.138	0.584	1.438	2.354
782	2.105	0.749	1.365	2.184
783	2.361	0.692	1.467	1.169
784	1.993	0.582	1.417	1.429
785	2.148	0.572	1.51	2.086
786	2.203	0.67	1.404	2.142
787	1.676	0.624	1.427	2.137
788	1.667	0.724	1.327	2.108
789	1.361	0.591	1.265	1.879
790	1.625	0.642	1.278	2.279
791	1.522	0.723	1.306	2.167
792	1.445	0.661	1.237	2.111
793	1.33	0.515	1.293	2.229
794	1.759	0.531	1.028	2.095
795	1.36	0.691	1.371	2.3
796	1.833	0.576	1.238	2.23
797	2.126	0.629	1.374	1.888
798	1.273	0.706	1.422	2.01
799	1.629	0.675	1.326	2.069
800	1.992	0.697	1.483	2.108
801	1.933	0.64	1.376	2.143
802	1.46	0.636	1.48	2.25
803	2.07	0.643	1.473	2.012
804	2.196	0.684	1.747	2.031
805	2.407	0.665	1.214	1.971
806	2.034	0.626	1.49	2.216
807	2.091	0.648	1.421	1.523
808	2.317	0.705	1.235	2.209
809	2.319	0.674	1.468	2.217
810	2.264	0.827	1.389	2.108
811	2.279	0.659	1.391	2.166
812	2.021	0.605	1.464	1.72
813	2.232	0.621	1.362	2.186
814	2.17	0.573	1.479	2.278
815	2.161	0.649	1.416	2.158
816	2.192	0.652	1.417	2.094
817	2.151	0.615	1.411	2.13
818	2.128	0.707	1.36	2.274
819	2.296	0.688	1.583	1.882
820	2.106	0.64	1.449	2.043
821	2.225	0.595	1.378	2.065
822	2.212	0.638	1.387	2.007
823	2.235	0.733	1.381	2.003
824	2.278	0.566	1.347	1.944
825	2.234	0.792	1.309	2.206
826	2.343	0.715	1.318	2.1
827	2.164	0.863	1.297	2.124
828	2.236	0.714	1.4	2.092
829	2.099	0.634	1.366	2.221
830	2.146	0.693	1.375	2.084
831	2.211	0.638	1.402	2.256
832	1.99	0.785	1.41	2.08
833	2.12	0.602	1.322	2.245
834	2.195	0.716	1.385	2.279
835	2.186	0.716	1.296	1.806
836	2.256	0.588	1.587	2.099
837	2.233	0.554	1.27	2.161
838	2.123	0.628	1.372	2.22
839	1.953	0.685	1.315	2.118
840	2.185	0.819	1.345	2.197
841	2.072	0.69	1.341	2.115
842	1.865	0.69	1.478	2.115
843	1.989	0.662	1.394	2.278
844	2.078	0.594	1.439	2.162
845	2.082	0.64	1.295	2.19
846	1.933	0.748	1.245	2.015
847	2.088	0.675	1.293	2.055
848	2.043	0.645	1.213	2.194
849	2.118	0.62	1.319	2.037
850	2.34	0.697	1.406	2.271
851	2.296	0.647	1.303	2.18
852	2.227	0.688	1.389	1.998
853	2.189	0.643	1.302	2.008
854	2.285	0.674	1.395	2.171
855	2.322	0.657	1.316	2.122
856	2.252	0.66	1.304	2.305
857	2.263	0.565	1.32	2.005
858	2.317	0.682	1.376	2.283
859	2.367	0.608	1.268	2.094
860	2.089	0.568	1.329	1.571
861	2.069	0.65	1.407	1.354
862	1.999	0.729	1.472	2.084
863	2.099	0.58	1.325	2.201
864	2.106	0.548	1.493	2.149
865	2.026	0.687	1.387	2.206
866	2.054	0.499	1.21	2.287
867	2.085	0.6	1.328	2.079
868	1.977	0.534	1.46	2.206
869	2.066	0.626	1.29	1.904
870	2.037	0.77	1.364	2.153
871	2.003	0.657	1.387	2.225
872	2.164	0.876	1.451	2.279
873	2.023	0.675	1.341	1.975
874	2.083	0.74	1.274	1.12
875	2.126	0.745	1.32	2.205
876	2.061	0.651	1.461	2.204
877	2.171	0.66	1.393	2.286
878	2.14	0.617	1.313	2.055
879	2.21	0.677	1.388	2.241
880	2.316	0.642	1.377	2.219
881	2.099	0.668	1.36	2.124
882	2.084	0.697	1.438	2.003
883	1.92	0.725	1.483	2.189
884	2.239	0.686	1.361	1.795
885	2.163	0.659	1.296	2.302
886	2.181	0.644	1.439	2.085
887	2.138	0.709	1.483	2.16
888	2.083	0.642	1.354	2.116
889	2.184	0.687	1.416	2.144
890	2.08	0.67	1.414	2.069
891	2.165	0.577	1.347	1.968
892	2.264	0.705	1.279	2.337
893	2.301	0.62	1.354	2.283
894	2.17	0.586	1.366	2.169
895	2.21	0.779	1.308	2.156
896	2.206	0.694	1.355	2.097
897	2.115	0.682	1.413	2.225
898	2.192	0.684	1.456	2.037
899	2.088	0.694	1.366	2.223
900	2.149	0.584	1.442	2.262
901	2.124	0.632	1.54	2.079
902	2.224	0.637	1.445	2.174
903	2.193	0.725	1.586	1.925
904	2.171	0.594	1.669	2.231
905	2.219	0.707	1.684	2.094
906	2.115	0.585	1.409	2.038
907	2.272	0.749	1.422	2.106
908	1.975	0.732	1.535	2.126
909	2.149	0.682	1.545	2.095
910	2.283	0.675	2.045	2.112
911	2.22	0.752	1.765	2.148
912	2.152	0.66	2.193	2.055
913	2.199	0.671	1.72	2.3
914	2.283	0.604	1.64	2.058
915	2.217	0.664	0.788	2.416
916	2.198	0.877	0.775	2.014
917	2.204	0.545	0.753	2.362
918	2.099	0.577	0.707	2.028
919	2.099	0.676	1.141	2.27
920	2.175	0.782	0.885	2.086
921	2.149	0.785	0.848	2.223
922	2.166	0.63	0.684	2.187
923	2.239	0.677	0.848	2.16
924	2.161	0.696	0.627	2.208
925	2.121	0.83	1.161	2.062
926	2.192	0.524	0.81	2.159
927	2.238	0.631	0.631	2.153
928	2.217	0.759	1.042	2.071
929	2.253	0.553	0.852	2.2
930	2.129	0.645	0.929	2.162
931	2.049	0.675	1.045	2.186
932	2.231	0.809	1.135	2.151
933	2.21	0.86	0.628	2.096
934	2.167	0.662	0.797	2.242
935	2.198	0.647	0.81	2.091
936	2.255	0.655	0.606	2.027
937	2.174	0.567	0.905	2.284
938	2.173	0.681	0.992	2.102
939	2.137	0.63	0.919	2.045
940	2.228	0.59	0.784	2.223
941	2.059	0.688	0.877	2.022
942	2.139	0.812	0.872	2.204
943	2.26	0.639	0.863	2.326
944	2.147	0.901	0.704	2.147
945	2.203	0.608	0.805	2.208
946	2.215	0.494	0.848	2.235
947	2.153	0.499	0.789	1.904
948	2.18	0.566	0.936	2.149
949	2.187	0.632	0.835	1.985
950	2.195	0.602	0.87	2.299
951	2.206	0.549	0.851	2.203
952	2.154	0.542	0.914	2.068
953	2.097	0.692	0.999	2.228
954	2.108	0.694	0.79	2.081
955	2.194	0.653	0.735	1.964
956	2.307	0.615	0.89	2.255
957	2.247	0.594	0.929	2.102
958	2.057	0.652	0.768	1.972
959	2.127	0.846	0.887	2.146
960	2.197	0.612	0.932	1.958
961	2.293	0.628	1.376	2.176
962	2.111	0.717	1.508	2.05
963	2.19	0.554	1.48	2.231
964	2.194	0.69	0.863	2.168
965	2.15	0.599	0.759	2.191
966	2.206	0.625	0.85	2.041
967	2.136	0.643	0.783	1.936
968	2.166	0.685	0.66	2.053
969	2.185	0.693	0.72	2.101
970	2.222	0.613	0.766	1.968
971	2.13	0.703	0.786	2.006
972	2.257	0.67	0.944	2.127
973	2.147	0.783	0.659	1.957
974	2.134	0.712	0.675	2.087
975	2.192	0.787	1.073	1.945
976	2.141	0.748	1.118	2.103
977	2.234	0.72	0.864	2.071
978	2.159	0.755	0.844	2.002
979	2.168	0.551	0.588	2.14
980	2.209	0.658	0.964	2.089
981	2.258	0.671	1.076	2.145
982	2.168	0.671	0.744	2.272
983	2.164	0.601	0.593	2.155
984	2.071	0.617	0.745	2.327
985	2.177	0.693	0.765	2.088
986	2.137	0.481	1.072	2.054
987	2.146	0.767	0.773	2.1
988	2.127	0.789	0.69	2.122
989	2.153	0.692	0.571	2.171
990	2.208	0.622	0.809	2.209
991	2.11	0.611	1.367	2.129
992	2.212	0.642	0.795	2.185
993	2.15	0.6	0.63	2.425
994	1.929	0.654	0.535	2.025
995	2.049	0.61	0.782	2.242
996	2.268	0.605	0.752	1.936
997	2.134	0.616	0.775	2.099
998	2.118	0.599	0.823	2.107
999	2.179	0.7	0.8	2.023
1000	2.177	0.59	0.683	2.094

## Sheet: Rg
Frame	CID187808	CID441667	CID15126294	CID6249_Control
0	4.772	4.345	5.108	3.895
1	4.731	4.31	4.963	4.04
2	4.664	4.297	4.952	3.933
3	4.721	4.313	5.066	3.948
4	4.632	4.27	5.02	3.982
5	4.825	4.376	5.098	3.916
6	4.883	4.325	4.972	3.831
7	4.926	4.312	5.087	4.159
8	4.823	4.25	4.984	4.056
9	4.783	4.305	4.935	3.998
10	4.917	4.318	5.029	4.113
11	4.866	4.335	5.14	4.088
12	4.899	4.37	5.083	4.048
13	4.892	4.344	5.112	3.989
14	4.796	4.287	5.03	4.011
15	4.822	4.32	5.029	4.032
16	4.984	4.342	4.96	3.97
17	5.024	4.327	5.094	3.846
18	5.101	4.287	4.93	3.73
19	5.092	4.397	5.098	3.857
20	5.167	4.312	5.024	3.918
21	5.236	4.31	5.063	3.749
22	5.168	4.337	4.982	3.554
23	5.142	4.346	4.963	3.735
24	5.174	4.295	5.037	3.758
25	5.064	4.277	4.874	3.517
26	5.162	4.266	4.988	3.698
27	5.065	4.239	4.978	3.689
28	5.087	4.322	5.07	3.762
29	5.062	4.347	5.082	3.607
30	4.991	4.26	4.988	3.658
31	4.96	4.37	5.08	3.781
32	5.251	4.298	4.941	3.688
33	5.159	4.307	4.982	3.727
34	5.187	4.321	5.023	3.879
35	5.219	4.228	5.076	3.737
36	5.22	4.269	5.091	3.705
37	5.228	4.313	5.102	3.675
38	5.187	4.315	5.098	3.574
39	5.092	4.29	5.056	3.538
40	5.172	4.284	5.073	3.822
41	5.202	4.27	5.054	3.877
42	5.217	4.279	5.042	3.657
43	5.189	4.281	5.069	3.488
44	5.205	4.35	4.879	3.711
45	5.196	4.298	4.897	3.734
46	5.186	4.329	5.008	3.633
47	5.158	4.316	4.928	3.527
48	5.162	4.307	5.006	3.385
49	5.206	4.334	5.082	3.508
50	5.144	4.336	4.796	3.415
51	5.174	4.37	5.105	3.326
52	5.197	4.33	5.049	3.629
53	5.195	4.383	4.999	3.598
54	5.124	4.353	4.909	3.465
55	5.193	4.239	5.048	3.716
56	5.218	4.31	4.7	3.405
57	5.255	4.273	4.62	3.347
58	5.194	4.377	4.633	3.523
59	5.19	4.311	4.585	3.447
60	5.175	4.305	4.523	3.485
61	5.259	4.353	4.728	3.555
62	5.183	4.36	5.079	3.522
63	5.179	4.371	5.086	3.721
64	5.235	4.293	5.075	3.503
65	5.175	4.321	5.065	3.387
66	5.168	4.287	5.116	3.331
67	5.177	4.378	5.103	3.439
68	5.164	4.346	5.11	3.457
69	5.15	4.288	5.067	3.353
70	5.181	4.355	5.106	3.421
71	5.188	4.385	5.134	3.33
72	5.211	4.333	5.147	3.519
73	5.162	4.317	5.115	3.403
74	5.164	4.306	5.038	3.467
75	4.867	4.398	5.076	3.383
76	4.98	4.33	5.126	3.423
77	5.111	4.327	5.144	3.38
78	5.226	4.378	5.071	3.479
79	5.229	4.353	5.077	3.45
80	5.204	4.339	5.158	3.35
81	5.27	4.325	5.101	3.442
82	5.201	4.277	5.003	3.523
83	5.157	4.376	5.059	3.371
84	5.17	4.344	5.04	3.897
85	5.049	4.36	5.07	3.824
86	5.159	4.32	5.082	3.895
87	5.17	4.356	5.065	3.9
88	5.006	4.269	5.067	3.334
89	5.189	4.291	5.121	3.415
90	5.041	4.378	5.098	3.337
91	5.193	4.303	5.041	3.39
92	4.963	4.297	5.076	3.341
93	5.019	4.318	5.108	3.418
94	4.991	4.326	5.039	3.399
95	5.112	4.334	5.097	3.467
96	4.909	4.306	5.115	3.363
97	5.213	4.317	5.106	3.376
98	5.194	4.324	5.064	3.481
99	5.033	4.319	5.019	3.343
100	4.999	4.325	5.08	3.367
101	4.973	4.357	5.105	3.317
102	5.099	4.325	5.074	3.439
103	5.068	4.306	5.073	3.38
104	5.258	4.391	5.108	3.362
105	5.077	4.327	5.124	3.485
106	5.11	4.319	5.076	3.404
107	4.983	4.364	5.068	3.37
108	5.147	4.367	5.073	3.409
109	5.15	4.325	5.017	3.5
110	5.174	4.292	5.111	3.452
111	5.206	4.337	5.11	3.389
112	5.187	4.31	5.047	3.571
113	5.124	4.323	5.138	3.576
114	5.173	4.305	4.957	3.368
115	5.168	4.347	4.884	3.377
116	5.192	4.293	5.04	3.328
117	5.186	4.284	5.041	3.447
118	5.157	4.348	5.035	3.47
119	5.114	4.375	4.95	3.426
120	5.222	4.321	5.023	3.341
121	5.14	4.32	4.807	3.302
122	5.214	4.407	5.027	3.409
123	5.147	4.356	4.973	3.536
124	5.223	4.344	4.87	3.526
125	5.157	4.38	5.078	3.535
126	5.09	4.31	5.096	3.484
127	5.02	4.32	5.016	3.388
128	5.125	4.325	4.974	3.458
129	5.191	4.377	4.913	3.582
130	5.11	4.254	5.013	3.358
131	4.938	4.278	5.065	3.328
132	4.92	4.365	5.038	3.409
133	5.033	4.321	5.097	3.528
134	5.034	4.33	4.999	4.013
135	5.046	4.337	5.032	3.341
136	4.993	4.316	4.935	3.458
137	5.045	4.348	5.046	3.397
138	5.07	4.314	5.092	3.369
139	5.059	4.317	5.004	3.418
140	5.027	4.333	5.029	3.384
141	5.09	4.286	5.126	3.376
142	5.005	4.304	5.105	3.466
143	5.098	4.301	5.113	3.405
144	5.058	4.369	5.064	3.357
145	5.073	4.341	5.093	3.442
146	5.154	4.331	4.934	3.428
147	4.954	4.359	5.011	3.342
148	5.084	4.33	5.037	3.657
149	4.993	4.3	4.98	3.552
150	5.032	4.364	5.123	3.433
151	5.131	4.308	5.052	3.421
152	5.012	4.368	5.056	3.478
153	5.016	4.397	5.093	3.411
154	5.064	4.39	4.949	3.337
155	5.043	4.342	5.086	3.36
156	5.107	4.349	5.083	3.395
157	5.025	4.386	5.111	3.859
158	5.127	4.336	4.977	3.602
159	5.128	4.401	5.028	3.543
160	5.054	4.337	5.06	3.413
161	5.061	4.333	5.088	3.388
162	5.104	4.286	5.135	3.379
163	5.058	4.331	5.067	3.533
164	5.094	4.367	4.99	3.393
165	5.151	4.37	5.027	3.57
166	5.09	4.395	5.034	3.427
167	5.075	4.308	5.074	3.51
168	5.004	4.358	4.985	3.409
169	5.061	4.356	5.086	3.497
170	5.051	4.353	5.072	3.394
171	5.067	4.344	5.07	3.369
172	5.056	4.314	5.035	3.673
173	5.103	4.398	5.028	3.375
174	5.069	4.353	5.084	3.358
175	5.073	4.329	5	3.443
176	5.061	4.355	5.067	3.471
177	4.993	4.354	5.025	3.336
178	5.025	4.372	5.034	3.593
179	5.109	4.336	4.999	3.481
180	5.117	4.325	5.037	3.37
181	5.117	4.317	5.013	3.424
182	5.063	4.359	5.123	3.349
183	5.028	4.348	4.996	3.62
184	5.157	4.374	5.113	3.602
185	5.095	4.349	4.764	3.414
186	5.055	4.379	5.04	3.496
187	5.048	4.313	5.066	3.574
188	5.098	4.373	4.809	3.351
189	5.005	4.324	5.024	3.445
190	5.108	4.315	5.118	3.352
191	5.039	4.338	5.013	3.39
192	5.02	4.341	4.953	3.609
193	5.027	4.328	5.017	3.689
194	5.087	4.404	5.131	3.685
195	5.168	4.414	5.014	3.79
196	5.135	4.305	5.071	3.466
197	5.144	4.337	4.708	3.489
198	5.123	4.348	4.521	3.571
199	5.126	4.25	5.127	3.589
200	5.144	4.29	5.001	3.608
201	5.071	4.356	4.854	3.524
202	5.136	4.342	5.094	3.418
203	5.152	4.304	5.068	3.538
204	5.034	4.291	4.994	3.477
205	4.969	4.384	5.134	3.662
206	5.043	4.271	5.119	3.61
207	5.069	4.326	4.999	3.604
208	5.021	4.345	5.13	3.684
209	5.078	4.254	5.076	3.477
210	5.043	4.264	5.111	3.444
211	5.154	4.264	5.102	3.442
212	5.096	4.214	5.092	3.469
213	5.095	4.363	4.902	3.411
214	5.085	4.331	5.084	3.429
215	5.072	4.28	4.994	3.702
216	5.059	4.357	5.049	3.632
217	5.045	4.282	5.069	3.442
218	5.085	4.328	5.025	3.96
219	5.091	4.372	5.021	3.915
220	5.078	4.335	4.911	3.5
221	5.059	4.322	5.109	3.616
222	5.036	4.348	5.117	3.438
223	5.064	4.303	4.973	3.844
224	5.014	4.326	4.998	3.377
225	5.094	4.357	4.97	3.654
226	5.157	4.334	5.006	3.603
227	4.998	4.332	5.123	3.491
228	5.037	4.329	5.041	3.398
229	5.121	4.298	5.105	3.431
230	5.022	4.339	5.006	3.326
231	5.086	4.305	5.126	3.666
232	5.06	4.352	5.039	3.354
233	5.115	4.341	5.032	3.413
234	5.023	4.348	4.922	3.38
235	5.112	4.312	5.035	3.368
236	5.111	4.34	5.008	3.302
237	5.19	4.36	5.097	3.406
238	5.157	4.294	4.812	3.372
239	5.137	4.364	5.096	3.387
240	5.072	4.32	5.079	3.347
241	5.045	4.34	5.046	3.348
242	5.152	4.33	5.058	3.508
243	5.006	4.348	5.025	3.441
244	5.09	4.37	5.045	3.403
245	5.184	4.34	5.05	3.293
246	5.051	4.362	5.057	3.431
247	5.105	4.374	5.137	3.465
248	5.198	4.358	4.874	3.44
249	5.109	4.357	5.054	3.443
250	5.085	4.293	5.06	3.375
251	5.105	4.411	5.111	3.444
252	5.111	4.34	5.055	3.469
253	5.11	4.402	5.026	3.511
254	5.077	4.368	5.088	3.383
255	5.048	4.327	5.091	3.494
256	5.044	4.326	5.076	3.455
257	5.107	4.347	5.111	3.393
258	5.09	4.356	4.965	3.363
259	5.104	4.3	5.068	3.624
260	5.044	4.382	5.091	3.454
261	5.116	4.341	5.054	3.443
262	5.036	4.331	4.975	3.457
263	5.1	4.343	5.114	3.289
264	5.014	4.37	5.066	3.413
265	5.032	4.361	5.162	3.388
266	5.033	4.343	5.056	3.363
267	5.037	4.335	5.093	3.45
268	4.974	4.266	5.062	3.547
269	5.022	4.291	5.074	3.539
270	5.073	4.381	4.996	3.434
271	5.113	4.315	5.084	3.443
272	5.082	4.301	5.022	3.471
273	5.021	4.345	5.073	3.402
274	5.046	4.36	5.184	3.499
275	5.024	4.432	4.971	3.354
276	4.988	4.383	4.965	3.461
277	5.023	4.291	5.026	3.389
278	5.146	4.354	5.082	3.356
279	5.045	4.373	4.983	3.364
280	5.088	4.335	4.93	3.482
281	4.968	4.333	5.015	3.372
282	5.063	4.361	4.912	3.376
283	5.004	4.377	5.057	3.341
284	4.966	4.331	5.12	3.494
285	5.105	4.324	5.088	3.378
286	5.046	4.268	4.996	3.42
287	5.095	4.407	5.026	3.552
288	5.023	4.416	5.107	3.361
289	5.007	4.343	5.046	3.425
290	5.082	4.359	5.094	3.323
291	5.027	4.352	5.015	3.356
292	5.001	4.315	5.135	3.444
293	5.023	4.378	4.866	3.416
294	5.076	4.307	5.073	3.407
295	5.054	4.318	5.089	3.465
296	5.024	4.356	5.079	3.385
297	5.033	4.299	5.134	3.349
298	5.047	4.337	5.024	3.519
299	5.021	4.379	5.082	3.429
300	5.031	4.315	5.016	3.387
301	5.076	4.336	4.788	3.351
302	5.076	4.37	4.971	3.457
303	5.086	4.362	5.062	3.356
304	5.033	4.335	5.042	3.399
305	5.034	4.351	5.088	3.345
306	5.085	4.331	5.014	3.387
307	5.121	4.37	5.083	3.444
308	5.03	4.32	5.022	3.457
309	5.061	4.431	4.998	3.513
310	5.056	4.403	4.89	3.4
311	5.007	4.398	5.072	3.38
312	5.034	4.375	5.012	3.34
313	5.009	4.373	5.049	3.379
314	5.079	4.383	5.136	3.433
315	5.091	4.386	5.038	3.411
316	5.115	4.335	5.148	3.392
317	5.071	4.392	5.035	3.604
318	5.157	4.394	5.157	3.583
319	5.064	4.386	5.074	3.57
320	5.09	4.355	5.089	3.302
321	5.111	4.324	4.99	3.402
322	5.084	4.375	5.119	3.376
323	5.081	4.302	5.035	3.367
324	5.079	4.378	5.086	3.622
325	5.06	4.395	5.014	3.405
326	5.082	4.311	4.585	3.43
327	5.029	4.342	5.018	3.546
328	5.101	4.292	4.563	3.603
329	5.076	4.403	5.122	3.505
330	5.072	4.33	5.049	3.555
331	5.116	4.377	5.002	3.438
332	5.019	4.336	5.055	3.338
333	4.99	4.427	5.115	3.45
334	5.012	4.366	5.097	3.408
335	5.106	4.377	5.015	3.471
336	5.08	4.327	5.079	3.395
337	5.071	4.365	5.081	3.375
338	5.017	4.328	5.097	3.332
339	5.141	4.326	5.115	3.379
340	5.038	4.328	5.088	3.315
341	5.049	4.362	5.034	3.401
342	5.044	4.284	4.993	3.378
343	5.04	4.333	5.143	3.336
344	5.005	4.286	5.166	3.495
345	5.042	4.315	5.123	3.433
346	4.979	4.352	5.065	3.495
347	5.086	4.276	5.002	3.417
348	5.086	4.315	5.022	3.504
349	5.06	4.312	5.136	3.593
350	5.103	4.353	5.01	3.404
351	4.978	4.316	5.066	3.446
352	5.069	4.309	5.038	3.395
353	5.108	4.387	5.1	3.426
354	5.027	4.328	5.064	3.325
355	5.194	4.341	5.071	3.374
356	5.212	4.333	5.083	3.399
357	5.122	4.309	5.084	3.444
358	5.085	4.296	4.855	3.426
359	4.939	4.306	5.002	3.394
360	5.066	4.294	5.098	3.417
361	4.975	4.31	5.037	3.419
362	5.154	4.338	5.063	3.436
363	5.185	4.349	5.07	3.418
364	5.198	4.352	5.094	3.51
365	5.126	4.343	4.993	3.485
366	5.159	4.32	4.937	3.412
367	5.215	4.364	4.878	3.563
368	5.131	4.26	5.096	3.417
369	5.223	4.379	4.651	3.359
370	5.224	4.317	5.092	3.539
371	5.203	4.295	5.05	3.621
372	5.23	4.33	5.146	3.407
373	5.108	4.34	4.972	3.334
374	5.221	4.369	5.091	3.45
375	5.06	4.258	5.109	3.377
376	5.007	4.295	5.061	3.615
377	5.21	4.29	5.092	3.359
378	4.968	4.374	5.059	3.51
379	5.177	4.289	5.127	3.385
380	5.163	4.347	5.104	3.376
381	5.167	4.315	5.117	3.575
382	5.201	4.317	5.078	3.395
383	5.205	4.298	5.123	3.291
384	4.998	4.329	5.122	3.411
385	5.038	4.316	5.031	3.351
386	5.114	4.302	5.088	3.522
387	5.128	4.349	5.128	3.402
388	5.057	4.302	5.051	3.347
389	5.078	4.35	5.104	3.355
390	5.093	4.288	5.081	3.417
391	5.094	4.32	5.048	3.339
392	5.097	4.36	4.986	3.373
393	4.994	4.334	5.109	3.444
394	5.096	4.33	5.075	3.518
395	5.022	4.305	5.057	3.48
396	5.074	4.301	5.068	3.423
397	5.093	4.329	5.061	3.373
398	5.078	4.399	5.073	3.455
399	5.09	4.334	5.078	3.469
400	4.96	4.255	4.974	3.392
401	5.055	4.269	5.011	3.452
402	4.983	4.271	5.004	3.429
403	5.063	4.364	5.114	3.405
404	4.954	4.367	4.992	3.359
405	5.081	4.362	5.031	3.477
406	4.981	4.351	5.063	3.574
407	5.002	4.335	4.985	3.486
408	5.073	4.309	5.092	3.473
409	5.014	4.368	5.041	3.37
410	5.038	4.313	5.116	3.33
411	5.038	4.378	5.048	3.461
412	5.065	4.343	4.99	3.413
413	5.023	4.298	5.019	3.332
414	5.025	4.324	5.071	3.367
415	5.026	4.326	5.084	3.408
416	5.045	4.326	4.955	3.394
417	4.986	4.318	5.068	3.582
418	5.068	4.328	5.024	3.327
419	5.034	4.308	5.074	3.386
420	5.047	4.368	5.089	3.413
421	4.983	4.274	5.056	3.422
422	5.136	4.362	5.095	3.397
423	4.967	4.308	5.077	3.302
424	4.975	4.282	5.028	3.444
425	4.984	4.291	4.906	3.448
426	4.997	4.312	5.018	3.373
427	4.897	4.201	5.033	3.267
428	5.063	4.256	5.079	3.402
429	5.014	4.266	5.07	3.448
430	4.995	4.318	5.123	3.445
431	5.004	4.32	5.142	3.397
432	5.003	4.375	5.001	3.469
433	5.071	4.274	5.025	3.428
434	5.078	4.34	5.093	3.328
435	5.031	4.349	5.071	3.533
436	5.039	4.34	5.018	3.379
437	4.959	4.327	5.036	3.393
438	4.994	4.315	5.037	3.361
439	5.031	4.278	4.978	3.347
440	5.012	4.349	5.014	3.63
441	4.984	4.341	4.94	3.402
442	5.075	4.3	5.055	3.401
443	5.025	4.338	5.051	3.38
444	5.083	4.313	5.171	3.46
445	5.081	4.321	5.099	3.313
446	5.015	4.285	5.074	3.351
447	5.005	4.351	5.044	3.316
448	5.057	4.387	5.104	3.36
449	5.052	4.352	5.066	3.302
450	5.083	4.382	5.051	3.448
451	5.015	4.359	5.075	3.484
452	5.075	4.348	4.967	3.364
453	5.048	4.303	5.054	3.546
454	5.04	4.349	5.102	3.497
455	4.974	4.342	5.08	3.34
456	4.996	4.321	5.124	3.429
457	5.011	4.331	5.009	3.502
458	5.066	4.255	5.085	3.487
459	5.026	4.3	5.115	3.315
460	5.035	4.311	5.098	3.427
461	4.991	4.315	5.126	3.447
462	5.059	4.263	5.061	3.557
463	5.05	4.296	5.11	3.358
464	5.07	4.322	5.079	3.572
465	5.018	4.298	5.077	3.563
466	5.077	4.352	5.048	3.448
467	4.967	4.323	5.067	3.339
468	5.084	4.331	5.1	3.496
469	5.058	4.363	5.107	3.408
470	5.013	4.295	5.087	3.606
471	5.083	4.266	5.079	3.395
472	5.061	4.271	5.065	3.318
473	5.033	4.265	5.08	3.312
474	5.015	4.393	5.002	3.392
475	5.022	4.356	5.113	3.634
476	4.984	4.38	5.095	3.347
477	5.111	4.208	4.97	3.376
478	5.08	4.271	5.024	3.562
479	5.051	4.338	4.998	3.497
480	5.032	4.32	5.071	3.371
481	5.056	4.259	5.033	3.358
482	5.047	4.281	5.09	3.74
483	5.05	4.277	5.064	3.392
484	5.073	4.324	5.104	3.467
485	5.061	4.342	4.99	3.442
486	4.943	4.315	5.13	3.426
487	5.04	4.384	5.089	3.427
488	5.03	4.354	5.044	3.404
489	5.073	4.365	5.091	3.344
490	5.002	4.318	5.101	3.443
491	5.064	4.406	5.051	3.449
492	5.037	4.405	5.079	3.396
493	5.076	4.34	5.024	3.494
494	5.014	4.347	4.993	3.457
495	5.008	4.336	5.016	3.423
496	5.065	4.371	4.986	3.347
497	5.046	4.342	5.019	3.386
498	5.137	4.318	4.923	3.319
499	5.078	4.328	5.062	3.389
500	5.017	4.187	4.997	3.36
501	5.058	4.287	4.946	3.355
502	5.052	4.339	4.961	3.346
503	5.034	4.281	5.09	3.416
504	5.06	4.297	5.098	3.467
505	5.079	4.291	4.987	3.443
506	5.078	4.337	5.05	3.589
507	5.071	4.351	5.054	3.393
508	5.042	4.339	4.995	3.653
509	5.008	4.361	5.07	3.401
510	5.065	4.357	5.036	3.454
511	5.054	4.223	4.993	3.549
512	5.021	4.339	5.04	3.412
513	5.062	4.363	5.05	3.502
514	5.046	4.35	4.966	3.409
515	5.061	4.323	4.968	3.553
516	5.151	4.275	4.922	3.302
517	5.119	4.329	4.918	3.441
518	5.217	4.295	4.96	3.417
519	5.086	4.238	4.931	3.416
520	5.121	4.297	4.892	3.343
521	5.079	4.301	5.086	3.498
522	5.085	4.315	4.952	3.41
523	5.173	4.343	4.97	3.534
524	5.065	4.327	4.863	3.351
525	5.128	4.347	4.965	3.6
526	5.089	4.318	4.926	3.426
527	5.097	4.343	5.067	3.541
528	5.075	4.326	4.992	3.395
529	5.089	4.277	5.006	3.52
530	5.123	4.378	4.926	3.456
531	5.085	4.305	4.97	3.537
532	5.09	4.344	5.013	3.353
533	5.154	4.289	4.913	3.378
534	5.097	4.308	4.976	3.42
535	5.167	4.338	5.026	3.361
536	5.132	4.316	4.989	3.441
537	5.168	4.282	4.994	3.4
538	5.113	4.34	4.942	3.411
539	5.203	4.321	4.882	3.606
540	5.155	4.303	4.85	3.404
541	5.157	4.347	4.988	3.442
542	5.188	4.339	4.972	3.403
543	5.129	4.338	5.064	3.533
544	5.216	4.372	5.093	3.53
545	5.177	4.297	5.047	3.377
546	5.119	4.367	5.01	3.417
547	5.236	4.348	5.101	3.531
548	5.192	4.346	4.95	3.506
549	5.254	4.335	4.979	3.64
550	5.167	4.321	5.077	3.543
551	5.135	4.314	4.986	3.533
552	5.179	4.346	5.054	3.766
553	5.228	4.289	5.12	3.432
554	5.174	4.301	5.116	3.525
555	5.144	4.269	5.07	3.359
556	5.18	4.27	5.126	3.455
557	5.169	4.263	4.938	3.389
558	5.115	4.291	5.08	3.282
559	5.118	4.313	5.142	3.432
560	5.01	4.274	4.992	3.574
561	5.037	4.261	5.039	3.415
562	5.1	4.255	5.081	3.32
563	5.003	4.335	5.114	3.563
564	5.066	4.175	5.13	3.314
565	5.063	4.373	5.096	3.482
566	5.043	4.271	5.052	3.412
567	5.028	4.303	5.096	3.522
568	5.063	4.267	5.148	3.439
569	5.051	4.312	5.079	3.415
570	5.043	4.323	5.041	3.369
571	5.044	4.314	5.017	3.399
572	4.99	4.308	5.077	3.432
573	5.086	4.232	5.068	3.458
574	5.063	4.318	5.084	3.363
575	5.051	4.324	5.097	3.449
576	5.037	4.302	5.144	3.421
577	5.077	4.333	5.012	3.575
578	5.059	4.236	5.083	3.496
579	5.132	4.258	5.065	3.509
580	5.012	4.331	5.104	3.553
581	5.031	4.307	5.019	3.419
582	5.157	4.305	5.084	3.409
583	5.035	4.377	5.105	3.338
584	5.102	4.344	5.016	3.658
585	5.044	4.322	5.065	3.554
586	5.036	4.32	4.989	3.741
587	5.031	4.237	5.001	3.385
588	5.02	4.247	5.053	3.427
589	5.047	4.297	5.069	3.315
590	5.065	4.282	4.932	3.671
591	5.049	4.285	5.05	3.497
592	5.049	4.319	5.044	3.415
593	5.015	4.283	5.113	3.727
594	5.097	4.247	4.916	3.504
595	5.022	4.313	4.986	3.344
596	5.053	4.309	5.039	3.37
597	5.094	4.344	4.811	3.476
598	5.107	4.349	5.109	3.389
599	5.012	4.294	5.067	3.416
600	5.077	4.265	4.896	3.449
601	5.085	4.311	5.083	3.473
602	5.038	4.34	4.957	3.353
603	5.007	4.323	5.027	3.364
604	5.028	4.327	4.996	3.48
605	5.074	4.329	4.624	3.477
606	5.013	4.319	4.82	3.741
607	5.133	4.33	5.037	3.48
608	5.004	4.316	5.123	3.473
609	5.08	4.328	5.044	3.313
610	5.053	4.293	5.034	3.388
611	5.028	4.317	5.088	3.398
612	5.048	4.321	5.198	3.447
613	5.073	4.322	4.939	3.491
614	5.116	4.298	5.007	3.542
615	5.029	4.313	5.086	3.341
616	4.99	4.336	4.997	3.767
617	5.098	4.249	5.087	3.794
618	4.995	4.28	5	3.619
619	5.033	4.143	5.079	3.404
620	5.039	4.287	5.029	3.524
621	5.026	4.2	5.088	3.342
622	5.02	4.244	5.043	3.485
623	5.089	4.176	5.07	3.544
624	5.067	4.308	5.059	3.424
625	5.012	4.302	5.012	3.336
626	5.01	4.167	5.006	3.346
627	5.041	4.284	5.117	3.438
628	5	4.315	5.107	3.378
629	4.991	4.197	5.125	3.4
630	5.074	4.281	4.724	3.294
631	5.138	4.325	4.672	3.41
632	5.012	4.365	4.775	3.38
633	5.096	4.255	4.586	3.435
634	4.976	4.307	4.646	3.348
635	5.022	4.269	4.656	3.365
636	5.023	4.372	5.062	3.475
637	5.113	4.331	5.108	3.412
638	5.1	4.264	5.052	3.371
639	5.111	4.317	5.001	3.466
640	5.011	4.339	5.124	3.428
641	5.203	4.364	5.146	3.339
642	5.166	4.377	5.061	3.346
643	5.104	4.334	5.123	3.493
644	5.039	4.326	4.93	3.433
645	5.015	4.408	5.124	3.47
646	5.041	4.274	5.083	3.425
647	5.13	4.304	5.074	3.324
648	5.108	4.251	5.05	3.523
649	4.998	4.349	5.023	3.482
650	5.074	4.332	5.16	3.538
651	5.02	4.375	5.13	3.514
652	5.025	4.274	5.095	3.515
653	5.142	4.338	5.07	3.35
654	5.089	4.342	5.11	3.505
655	5.101	4.296	5.106	3.664
656	5.133	4.317	5.035	3.402
657	5.084	4.311	5.085	3.47
658	5.106	4.31	5.066	3.421
659	5.065	4.335	5.128	3.29
660	5.078	4.276	5.054	3.461
661	5.031	4.324	5.122	3.458
662	5.062	4.312	5.023	3.366
663	5.08	4.318	5.05	3.374
664	5.123	4.29	5.118	3.45
665	5.018	4.273	5.045	3.516
666	5.02	4.323	5.067	3.515
667	5.148	4.382	5.024	3.294
668	5.133	4.303	5.124	3.464
669	5.088	4.304	5.125	3.486
670	5.16	4.345	5.12	3.412
671	5.092	4.375	5.078	3.35
672	5.143	4.345	5.115	3.373
673	5.173	4.375	5.116	3.435
674	5.127	4.346	5.125	3.487
675	5.073	4.369	5.145	3.469
676	5.014	4.296	5.082	3.292
677	5.026	4.29	5.031	3.346
678	5.1	4.342	5.081	3.614
679	5.092	4.353	5.004	3.306
680	5.04	4.265	5.085	3.346
681	5.018	4.362	5.075	3.366
682	5.009	4.37	5.15	3.399
683	5.052	4.26	5.126	3.462
684	5.06	4.303	5.055	3.375
685	5.122	4.23	5.051	3.409
686	5.042	4.365	5.089	3.383
687	5.06	4.238	5.01	3.346
688	5.033	4.321	5.175	3.426
689	5.07	4.28	5.092	3.578
690	5.086	4.37	5.099	3.43
691	5.069	4.329	5.082	3.472
692	5.056	4.282	5.095	3.337
693	5.088	4.288	5.048	3.358
694	5.055	4.325	4.951	3.477
695	5.02	4.353	4.81	3.437
696	5.119	4.303	4.994	3.523
697	5.094	4.339	5.097	3.419
698	5.035	4.371	5.062	3.332
699	5.126	4.314	5.064	3.505
700	5.032	4.347	5.078	3.551
701	5.004	4.297	5.105	3.674
702	5.064	4.333	5.139	3.295
703	5.056	4.284	5.087	3.778
704	5.125	4.327	5.039	3.492
705	5.023	4.331	5.114	3.472
706	5.155	4.316	5.096	3.745
707	5.105	4.358	5.071	3.457
708	5.091	4.301	5.085	3.484
709	5.066	4.288	5.063	3.368
710	4.998	4.207	5.047	3.511
711	5.094	4.302	4.765	3.346
712	5.086	4.174	5.094	3.375
713	5.071	4.245	5.039	3.548
714	5.067	4.255	5.119	3.499
715	5.019	4.273	5.1	3.833
716	5.104	4.305	5.118	3.374
717	5.013	4.337	5.075	3.318
718	5.081	4.298	5.064	3.402
719	5.017	4.28	5.122	3.479
720	5.063	4.376	5.09	3.384
721	4.99	4.313	5.106	3.43
722	4.992	4.334	5.102	3.614
723	4.989	4.318	5.078	3.366
724	5.095	4.36	4.873	3.441
725	5.071	4.335	5.086	3.454
726	5.074	4.361	4.978	3.333
727	4.97	4.315	5.097	3.372
728	5.036	4.33	5.047	3.468
729	4.968	4.327	5.037	3.633
730	5.144	4.286	5.081	3.332
731	5.106	4.266	5.123	3.437
732	5.054	4.347	5.107	3.324
733	4.983	4.277	5.098	3.385
734	5.052	4.304	5.139	3.399
735	5.002	4.316	5.084	3.464
736	5.042	4.375	5.094	3.348
737	5.031	4.36	5.103	3.324
738	5.047	4.314	5.099	3.525
739	5.043	4.302	5.044	3.511
740	5.021	4.281	5.095	3.319
741	5.075	4.332	5.117	3.395
742	5.056	4.313	5.104	3.429
743	5.082	4.309	5.118	3.469
744	5.006	4.34	5.139	3.344
745	5.053	4.366	5.03	3.325
746	5.004	4.317	5.133	3.85
747	5.052	4.322	5.1	3.754
748	5.102	4.249	5.055	3.393
749	5.07	4.295	5.124	3.491
750	5.022	4.339	4.997	3.52
751	5.115	4.304	5.065	3.458
752	5.075	4.262	5.038	3.483
753	5.123	4.296	5.061	3.28
754	5.001	4.323	5.135	3.329
755	4.941	4.312	5.107	3.524
756	5.033	4.316	5.099	3.338
757	5.043	4.322	4.981	3.718
758	5.05	4.352	5.047	3.378
759	5.115	4.28	5.099	3.391
760	5.034	4.273	5.076	3.289
761	5.038	4.318	5.094	3.358
762	5.112	4.327	5.109	3.996
763	4.971	4.295	5.072	3.417
764	5.023	4.304	5.132	3.547
765	5.038	4.346	5.163	3.606
766	5.006	4.341	5.062	3.538
767	5.127	4.305	5.042	3.415
768	4.908	4.373	5.08	3.366
769	4.987	4.357	5.12	3.999
770	5.181	4.351	5.11	3.394
771	5.031	4.328	5.069	3.426
772	5.058	4.271	5.086	3.54
773	5.075	4.296	5.064	3.361
774	4.992	4.289	5.106	3.384
775	5.215	4.323	5.084	3.317
776	5.053	4.276	5.076	3.461
777	5.101	4.329	5.04	3.344
778	5.06	4.34	5.001	3.405
779	5.002	4.305	5.119	3.448
780	5.146	4.285	5.128	3.421
781	5.021	4.268	5.087	3.274
782	5.087	4.262	5.054	3.36
783	5.191	4.266	5.056	4.032
784	5.032	4.347	5.156	3.853
785	5.078	4.331	5.073	3.455
786	5.094	4.286	5.074	3.421
787	5.066	4.321	5.039	3.389
788	4.984	4.343	5.076	3.442
789	4.958	4.271	5.018	3.503
790	5.056	4.33	5.082	3.347
791	5.227	4.347	5.108	3.312
792	5.186	4.358	5.036	3.48
793	5.256	4.338	5.091	3.417
794	5.138	4.353	5.129	3.558
795	5.124	4.344	5.005	3.405
796	5.241	4.407	5.105	3.404
797	5.16	4.316	5.109	3.79
798	5.096	4.34	5.094	3.64
799	5.232	4.376	5.102	3.534
800	5.161	4.299	5.051	3.53
801	5.168	4.327	5.092	3.484
802	5.221	4.359	5.079	3.387
803	5.066	4.268	5.112	3.533
804	5.109	4.303	5.027	3.574
805	5.093	4.304	4.956	3.711
806	5.049	4.329	5.054	3.399
807	5.115	4.322	5.068	3.868
808	5.109	4.309	5.154	3.475
809	5.131	4.344	5.071	3.342
810	5.103	4.347	5.087	3.509
811	5.111	4.37	5.116	3.363
812	5.025	4.322	5.138	3.831
813	5.129	4.354	5.071	3.46
814	5.107	4.338	5.042	3.303
815	5.076	4.348	5.156	3.49
816	5.049	4.333	5.129	3.512
817	5.03	4.306	5.052	3.489
818	5.019	4.35	5.125	3.336
819	5.144	4.362	5.081	3.733
820	5.102	4.347	5.111	3.557
821	5.051	4.28	5.113	3.57
822	5.105	4.343	5.145	3.642
823	5.116	4.356	5.106	3.622
824	5.091	4.313	5.109	3.698
825	5.089	4.294	5.043	3.347
826	5.06	4.289	5.119	3.449
827	5.136	4.338	5.165	3.484
828	5.09	4.32	5.031	3.479
829	4.971	4.288	5.059	3.364
830	5.072	4.376	5.064	3.406
831	5.015	4.319	5.085	3.345
832	4.98	4.312	5.078	3.497
833	5.065	4.306	5.069	3.336
834	5.033	4.398	5.054	3.44
835	5.039	4.363	4.999	3.765
836	5.108	4.329	4.925	3.431
837	5.096	4.36	5.081	3.417
838	4.976	4.381	5.056	3.393
839	5.05	4.322	5.132	3.443
840	5.123	4.368	5.086	3.332
841	4.984	4.336	5.006	3.507
842	5.023	4.339	5.04	3.456
843	5.058	4.349	5.127	3.292
844	5.038	4.341	5.103	3.332
845	5.024	4.347	5.148	3.396
846	5.061	4.3	5.094	3.495
847	5.056	4.322	5.13	3.438
848	5.099	4.364	5.144	3.351
849	5.058	4.359	5.112	3.405
850	5.131	4.333	5.113	3.304
851	5.144	4.316	5.082	3.415
852	5.03	4.357	5.042	3.553
853	5.047	4.339	5.106	3.552
854	5.094	4.356	5.057	3.435
855	5.176	4.307	5.069	3.439
856	5.108	4.355	5.144	3.331
857	5.095	4.334	5.135	3.508
858	5.111	4.317	5.086	3.397
859	5.219	4.331	5.151	3.439
860	5.008	4.392	5.016	3.945
861	5.07	4.29	5.038	3.971
862	5.024	4.343	5.036	3.492
863	5.095	4.312	5.102	3.373
864	5.135	4.342	4.922	3.498
865	5.065	4.365	5.032	3.432
866	5.057	4.36	5.102	3.36
867	5.055	4.373	5.102	3.48
868	5.102	4.288	5.062	3.411
869	5.032	4.349	5.074	3.713
870	5.045	4.309	5.034	3.403
871	5.037	4.308	5.073	3.324
872	5.054	4.363	4.963	3.37
873	5.106	4.345	5.053	3.541
874	5.037	4.408	5.081	4.107
875	5.093	4.379	5.021	3.485
876	5.03	4.353	5.065	3.361
877	5.045	4.316	4.994	3.357
878	5.031	4.317	5.086	3.446
879	5.056	4.292	5.111	3.389
880	5.041	4.363	5.057	3.423
881	5.038	4.315	5.101	3.492
882	5.038	4.334	4.953	3.442
883	5.027	4.372	4.991	3.36
884	5.112	4.326	5.049	3.664
885	5.092	4.291	5.078	3.366
886	5.046	4.285	5.105	3.455
887	5.002	4.326	5.035	3.361
888	5.119	4.334	5.073	3.441
889	5.092	4.343	5.079	3.425
890	5.02	4.32	5.046	3.471
891	5.052	4.402	5.127	3.623
892	5.043	4.328	5.047	3.308
893	5.076	4.359	5.163	3.379
894	5.051	4.324	5.096	3.481
895	5.018	4.297	5.131	3.418
896	5.032	4.349	5.067	3.335
897	5.008	4.342	5.059	3.387
898	5.069	4.318	5.06	3.448
899	4.985	4.345	5.125	3.323
900	5.016	4.328	4.997	3.312
901	5.013	4.408	4.967	3.499
902	5.042	4.341	5.012	3.4
903	5.005	4.304	4.933	3.668
904	4.987	4.345	4.87	3.354
905	4.962	4.328	4.928	3.494
906	5.078	4.316	5.103	3.607
907	5.037	4.414	4.978	3.473
908	5.038	4.379	4.941	3.523
909	5.065	4.295	4.92	3.414
910	5.054	4.311	4.775	3.522
911	5.042	4.381	4.849	3.449
912	5.049	4.369	4.678	3.41
913	5.036	4.329	4.888	3.412
914	5.055	4.317	4.717	3.345
915	4.999	4.329	5.084	3.283
916	5.078	4.361	5.005	3.622
917	5.082	4.367	5.079	3.297
918	5.018	4.394	5.08	3.472
919	4.986	4.349	4.914	3.366
920	4.996	4.306	5.103	3.419
921	5.056	4.305	4.875	3.421
922	5.001	4.339	4.929	3.452
923	5.031	4.336	5.032	3.399
924	5.063	4.358	4.98	3.422
925	4.994	4.312	5.061	3.425
926	5.02	4.318	5.15	3.385
927	5.093	4.338	5.083	3.425
928	5.039	4.357	4.962	3.536
929	5.04	4.307	5.008	3.331
930	5.026	4.355	5.044	3.348
931	5.047	4.361	4.919	3.422
932	5.098	4.262	4.912	3.465
933	5.022	4.321	5.119	3.461
934	5.046	4.326	5.084	3.385
935	5.027	4.326	5.079	3.516
936	5.048	4.325	5.052	3.538
937	5.061	4.327	5.099	3.39
938	5.092	4.369	5.026	3.484
939	5.084	4.306	4.988	3.457
940	5.026	4.301	5.056	3.383
941	4.975	4.316	5.049	3.498
942	5.03	4.313	5.048	3.408
943	5.007	4.35	5.03	3.361
944	5.087	4.331	5.123	3.465
945	5.051	4.327	5.077	3.382
946	5.114	4.304	5.023	3.372
947	5.114	4.349	5.006	3.667
948	5.013	4.302	5.067	3.506
949	5.053	4.367	5.073	3.453
950	5.04	4.344	5.151	3.286
951	5.041	4.377	4.983	3.426
952	4.986	4.333	5.056	3.606
953	5.036	4.322	5.079	3.47
954	5.041	4.371	5.046	3.528
955	5.072	4.301	4.997	3.687
956	5.076	4.313	5.001	3.513
957	5.073	4.304	5.016	3.448
958	4.986	4.328	5.08	3.583
959	5.115	4.334	5.093	3.392
960	5.138	4.33	5.066	3.579
961	5.088	4.264	4.951	3.467
962	4.996	4.313	4.689	3.508
963	5.034	4.317	4.778	3.369
964	4.994	4.315	5.014	3.437
965	5.034	4.348	5.07	3.384
966	5.09	4.316	5.067	3.57
967	5.023	4.357	5.006	3.545
968	5.048	4.321	5.115	3.452
969	5.044	4.404	5.048	3.449
970	5.074	4.337	5.067	3.684
971	5.095	4.308	5.014	3.561
972	5.072	4.324	5.03	3.471
973	5.053	4.334	5.056	3.527
974	5.021	4.341	5.074	3.441
975	5.046	4.339	4.923	3.379
976	5.076	4.324	4.81	3.433
977	5.02	4.36	5.006	3.488
978	5.028	4.297	5.045	3.702
979	5.073	4.342	5.037	3.454
980	5.083	4.345	4.959	3.506
981	4.997	4.339	4.912	3.367
982	5.066	4.31	5.055	3.331
983	5.03	4.296	5.086	3.408
984	5.078	4.342	5.098	3.283
985	5.033	4.311	5.073	3.607
986	5.059	4.342	4.906	3.611
987	5.108	4.307	5.011	3.46
988	5.076	4.272	5.1	3.43
989	5.095	4.278	5.017	3.4
990	5.063	4.295	4.901	3.369
991	5.049	4.239	5.047	3.335
992	4.987	4.363	5.151	3.433
993	5.026	4.346	5.064	3.265
994	5.062	4.321	5.054	3.584
995	5.017	4.343	5.076	3.448
996	5.033	4.352	5.061	3.582
997	5.022	4.348	5.104	3.568
998	5.002	4.358	5.145	3.562
999	5.049	4.406	5.07	3.53
1000	5.034	4.383	5.057	3.548

## Sheet: SASA
Frame	CID187808	CID441667	CID15126294	CID6249_Control
0	222.469	217.128	268.755	187.074
1	219.651	202.701	283.184	206.743
2	251.605	248.342	314.887	217.811
3	260.624	227.929	306.64	213.036
4	244.968	234.386	331.227	203.005
5	313.946	219.073	384.905	180.122
6	296.987	271.365	362.634	191.94
7	327.808	278.086	353.272	244.193
8	299.716	266.845	330.435	210.88
9	307.901	273.163	366.221	228.996
10	282.384	274.284	384.097	214.072
11	294.039	252.814	384.224	238.884
12	307.763	282.607	430.21	272.947
13	317.404	273.726	411.051	281.216
14	308.482	265.277	430.192	233.329
15	295.99	273.393	423.835	309.37
16	252.77	275.387	426.687	271.092
17	236.88	279.981	346.3	317.15
18	260.112	266.31	327.853	311.215
19	215.844	284.606	392.011	331.924
20	303.631	267.845	372.701	346.561
21	311.501	268.301	373.515	315.33
22	274.532	277.927	351.774	304.542
23	235.411	258.254	358.596	303.882
24	290.481	255.551	400.716	317.397
25	226.351	262.455	365.711	295.153
26	255.03	249.754	331.947	294.674
27	243.854	245.582	348.157	306.858
28	226.143	258.73	389.999	288.321
29	216.093	249.341	372.184	297.567
30	216.634	262.529	357.773	317.347
31	253.875	277.053	362.619	310.819
32	235.462	258.783	328.696	288.714
33	259.148	262.755	336.306	316.536
34	266.844	258.856	382.257	313.635
35	258.914	250.416	428.24	307.567
36	277.808	253.6	358.076	298.318
37	273.417	231.286	294.168	272.93
38	271.564	224.003	299.194	315.195
39	304.958	243.371	282.133	335.326
40	266.158	231.043	285.658	336.055
41	280.624	237.347	315.716	324.068
42	292.375	246.062	319.793	305.581
43	269.861	238.233	256.409	329.22
44	277.144	253.508	319.681	357.063
45	284.666	252.529	306.334	324.7
46	256.646	250.774	302.672	343.375
47	265.363	255.111	310.897	370.508
48	278.304	222.488	281.097	310.126
49	280.986	246.662	300.408	382.622
50	286.945	244.637	312.003	451.053
51	270.891	268.059	289.169	515.574
52	279.627	250.894	301.163	556.768
53	263.297	277.924	296.33	550.765
54	260.581	253.042	344.259	523.32
55	260.392	238.395	332.946	545.98
56	228.661	263.676	287.141	427.879
57	271.839	248.284	272.235	454.362
58	297.653	250.869	281.154	457.92
59	279.406	225.042	314.191	431.625
60	255.11	250.585	302.988	463.253
61	261.806	243.479	283.027	451.678
62	281.221	260.021	301.206	435.051
63	280.038	255.039	295.037	438.888
64	241.269	253.216	307.896	411.539
65	277.125	257.939	318.442	432.854
66	275.798	252.093	302.043	376.853
67	305.237	258.414	279.949	433.411
68	295.703	259.344	285.449	423.136
69	299.99	252.129	309.33	426.945
70	298.659	264.847	269.991	446.394
71	347.025	257.917	280.86	428.179
72	334.445	259.306	296.517	422.365
73	315.995	256.772	269.615	424.739
74	386.552	275.583	289.817	433.863
75	312.645	262.779	313.923	425.59
76	335.018	271.141	247.253	434.43
77	330.103	277.995	229.523	420.647
78	343.374	298.569	294.918	412.485
79	325.755	284.362	272.146	411.588
80	351.157	285.573	292.13	450.579
81	371.095	279.449	263.61	487.957
82	358.484	253.918	282.507	453.22
83	385.22	255.752	270.41	434.663
84	352.11	274.81	266.706	478.314
85	359.666	285.237	253.091	474.316
86	365.471	281.465	252.771	453.064
87	347.568	279.7	278.801	458.262
88	363.148	274.973	269.85	433.414
89	375.367	274.154	268.54	529.248
90	376.295	270.238	265.854	485.827
91	359.093	265.795	267.303	529.72
92	350.907	243.727	283.178	506.099
93	382.32	266.287	252.163	523.653
94	352.311	254.502	271.65	519.725
95	386.575	265.614	277.547	533.198
96	379.722	246.618	284.836	522.104
97	375.785	251.737	264.9	500.999
98	375.664	236.652	270.965	537.814
99	314.048	247.736	292.71	523.055
100	309.828	252.427	264.927	524.427
101	366.003	248.534	240.181	524.628
102	377.637	230.092	256.644	536.204
103	376.574	268.67	242.537	525.804
104	404.677	251.063	257.177	523.705
105	353.75	249.359	269.788	533.19
106	374.684	228.715	248.684	527.685
107	348.461	249.921	238.808	524.754
108	404.77	268.907	262.137	526.685
109	335.067	278.227	240.883	534.822
110	328.796	261.89	277.552	536.501
111	320.322	238.94	276.306	525.143
112	334.936	269.965	270.526	556.606
113	325.89	260.201	266.59	532.28
114	321.191	263.188	270.989	504.285
115	323.879	251.455	298.077	522.2
116	321.573	263.741	270.378	519.335
117	346.019	220.327	255.853	523.346
118	307.85	256.287	299.746	536.479
119	336.259	273.563	294.459	482.661
120	348.439	260.535	283.349	487.505
121	312.798	263.124	270.318	445.796
122	327.986	243.187	284.301	514.76
123	296.861	259.003	261.727	545.667
124	325.141	257.758	318.273	545.607
125	369.724	257.7	307.509	536.298
126	295.965	253.848	302.806	536.788
127	306.707	265.565	299.014	521.131
128	321.75	246.273	279.471	533.228
129	327.701	248.811	287.25	551.464
130	356.909	269.538	270.011	528.802
131	292.157	248.001	297.507	518.805
132	300.789	283.653	322.242	528.745
133	319.783	255.622	290.023	545.739
134	283.203	250.091	313.18	584.819
135	295.822	248.625	330.195	520.218
136	284.445	247.392	336.687	541.59
137	294.86	269.252	368.847	526.265
138	280.972	252.059	339.502	522.306
139	280.625	265.85	355.905	496.07
140	299.922	243.419	324.165	525.352
141	284.972	249.875	330.768	526.349
142	246.743	278.926	306.12	535.929
143	255.02	256.557	322.888	529.67
144	262.763	248.419	279.13	522.454
145	282.682	256.196	319.483	506.067
146	296.045	251.645	306.636	510.19
147	286.437	266.132	330.312	521.861
148	284.382	249.8	309.986	561.177
149	283.672	243.905	345.442	549.956
150	297.923	272.976	334.131	533.097
151	323.108	249.363	344.817	531.477
152	276.603	266.655	328.647	538.97
153	279.446	268.459	324.038	529.333
154	288.642	264.879	309.723	473.915
155	283.607	253.549	290.82	419.094
156	274.984	266.446	323.716	406.391
157	281.777	255.541	322.876	463.768
158	269.149	264.35	333.625	452.366
159	295.832	270.671	322.84	435.061
160	286.84	252.073	328.698	424.513
161	276.628	254.614	330.473	406.043
162	260.127	263.409	363.714	401.3
163	257.118	255.872	405.327	437.813
164	262.074	269.654	366.539	408.682
165	284.587	254.087	400.635	439.773
166	265.05	240.049	434.317	391.802
167	253.33	227.728	436.31	432.582
168	268.49	265.636	462.326	419.2
169	295.201	269.462	452.204	431.392
170	283.899	248.94	473.591	399.998
171	261.645	257.63	505.173	421.872
172	267.329	251.226	539.264	440.876
173	271.697	248.679	461.751	410.123
174	308.296	261.418	483.731	373.357
175	291.91	263.98	465.157	399.408
176	241.312	245.869	472.141	424.211
177	298.507	265.88	464.138	410.409
178	270.839	253.907	441.1	474.58
179	298.641	228.452	479.974	470.758
180	291.569	228.081	520.212	524.624
181	310.503	226.249	508.179	522.25
182	293.33	246.68	503.806	511.734
183	292.146	241.603	453.703	551.978
184	280.431	254.311	474.539	551.445
185	281.223	257.697	481.811	524.577
186	265.015	241.213	495.187	535.786
187	285.433	256.708	534.886	554.674
188	271.543	288.448	497.633	431.77
189	272.891	253.404	449.128	438.008
190	305.335	265.999	546.716	357.439
191	293.14	262.961	609.659	376.946
192	306.958	267.339	581.657	350.499
193	287.7	263.405	575.902	330.969
194	309.394	264.159	562.296	343.64
195	308.935	255.181	579.639	359.912
196	323.669	273.437	538.069	316.155
197	337.718	292.988	577.536	314.008
198	305.915	276.764	548.74	318.814
199	327.804	267.111	550.72	321.824
200	312.141	268.194	527.239	309.426
201	320.52	272.042	549.009	301.377
202	305.326	276.458	581.229	317.263
203	317.76	282.022	557.25	320.28
204	304.462	300.355	567.816	313.093
205	289.203	275.182	555.888	322.708
206	291.915	262.174	540.646	328.789
207	281.105	269.653	446.866	320.565
208	280.682	294.928	479.293	308.669
209	282.557	296.045	473.159	318.462
210	289.153	298.67	499.401	361.487
211	273.129	274.59	513.533	348.293
212	304.071	280.576	503.937	310.919
213	299.007	297.634	495.475	332.779
214	300.455	269.503	490.24	330.946
215	303.873	276.419	485.183	294.958
216	277.476	274.107	459.27	383.783
217	268.642	264.851	470.016	333.155
218	282.589	269.313	482.386	369.894
219	276.429	249.246	477.449	387.144
220	296.335	264.848	513.977	344.588
221	264.153	261.249	499.91	337.893
222	288.278	275.195	520.348	370.734
223	270.676	266.82	538.06	316.569
224	276.865	255.556	481.179	341.028
225	256.8	275.26	417.622	330.603
226	312.128	272.381	399.823	344.506
227	276.048	290.595	436.794	336.267
228	263.141	257.902	427.668	336.211
229	284.05	250.368	512.727	324.076
230	307.975	261.293	476.454	330.015
231	333.613	244.613	533.772	319.642
232	305.754	258.683	540.619	347.476
233	309.947	250.173	565.097	358.741
234	312.397	258.307	564.255	325.801
235	324.482	267.269	528.29	333.107
236	319.943	260.222	553.143	324.347
237	311.599	255.475	533.818	368.256
238	308.864	252.759	500.691	321.469
239	306.317	264.133	556.666	323.793
240	316.989	234.768	554.989	318.715
241	308.864	234.453	529.601	298.659
242	294.689	230.376	514.195	303.256
243	292.659	259.93	539.11	316.071
244	285.509	244.853	505.266	298.978
245	296.277	263.948	540.689	344.667
246	297.151	279.942	533.79	329.366
247	301.465	264.391	558.504	335.369
248	269.017	258.692	505.262	338.109
249	281.049	264.895	507.566	333.798
250	277.645	250.782	531.601	341.259
251	257.411	274.896	529.452	351.347
252	287.102	254.92	533.191	341.7
253	264.211	274.38	461.614	365.686
254	289.36	253.549	555.001	312.771
255	276.616	261.639	550.151	357.81
256	304.721	264.876	567.702	427.246
257	317.516	238.789	542.034	483.674
258	306.246	264.425	555.759	466.813
259	288.246	260.711	543.53	475.029
260	280.351	288.076	552.677	401.278
261	278.78	296.043	561.139	375.076
262	278.413	267.824	572.611	364.884
263	266.678	264.565	518.91	311.857
264	273.664	278.127	552.858	339.591
265	256.115	270.728	580.18	320.016
266	258.494	255.3	544.978	328.134
267	262.355	266.847	567.001	331.172
268	252.616	237.484	569.505	330.011
269	260.345	243.069	575.043	344.213
270	262.248	258.203	584.984	388.824
271	263.83	254.947	591.502	374.017
272	255.018	268.812	558.203	369.354
273	273.997	252.529	574.025	345.315
274	264.127	263.921	582.525	373.041
275	264.023	285.122	550.465	371.782
276	269.552	252.296	593.213	379.302
277	248.57	251.026	577.531	385.496
278	267.067	279.073	580.275	497.928
279	286.362	266.139	578.966	523.237
280	272.739	272.55	574.945	518.379
281	256.909	259.929	588.293	525.057
282	267.17	274.25	596.215	491.063
283	273.446	247.898	584.721	414.523
284	259.58	256.016	570.344	474.633
285	299.172	236.691	574.318	498.853
286	293.021	245.29	582.716	504.794
287	291.958	259.397	576.625	457.145
288	285.907	235.797	541.934	411.921
289	296.057	242.196	563.465	409.16
290	269.44	250.806	542.4	396.101
291	307.328	250.997	573.817	381.466
292	286.009	229.728	546.935	380.676
293	256.74	254.483	528.777	365.333
294	316.477	255.798	509.185	361.327
295	279.486	240.967	531.36	375.183
296	280.273	255.191	477.924	408.688
297	291.765	254.159	516.541	395.55
298	272.94	240.499	494.503	424.225
299	282.151	247.148	498.457	416.078
300	312.344	226.557	518.206	365.365
301	315.188	219.332	549.719	407.97
302	284.986	243.739	554.597	410.064
303	292.639	252.764	478.535	384.946
304	283.689	237.844	422.573	412.669
305	285.181	248.554	530.508	406.078
306	319.678	244.993	493.883	389.284
307	318.492	269.784	542.121	410.234
308	290.303	257.729	534.006	455.703
309	309.706	291.668	478.707	408.46
310	265.304	266.307	456.148	369.617
311	281.258	267.093	438.625	372.397
312	288.19	245.694	520.864	390.967
313	280.49	258.106	529.219	391.093
314	297.448	242.932	560.281	368.702
315	258.928	241.09	534.016	391.6
316	276.568	248.437	558.434	424.367
317	281.868	232.669	468.77	382.122
318	321.252	225.495	478.383	395.639
319	284.594	249.874	450.476	354.315
320	295.411	234.994	490.217	344.926
321	305.423	255.006	422.041	371.638
322	315.279	259.901	475.11	393.095
323	312.079	235.636	487.17	398.818
324	318.868	245.376	487.758	371.309
325	286.607	255.693	481.271	356.686
326	287.505	258.651	524.375	383.539
327	287.062	249.992	532.141	354.892
328	284.233	225.867	511.814	363.271
329	297.027	240.867	513.242	414.28
330	261.432	247.781	513.88	422.792
331	290.052	234.97	493.874	406.387
332	283.538	246.382	518.084	404.329
333	290.961	262.547	561.47	431.105
334	277.917	250.508	525.434	368.213
335	292.817	255.266	547.991	414.997
336	279.951	251.94	550.596	526.305
337	269.477	248.125	558.058	510.317
338	250.264	251.097	556.8	466.651
339	270.296	257.771	589.065	458.37
340	295.233	259.76	574.121	519.59
341	284.834	243.341	574.885	526.998
342	260.502	220.31	536.208	525.142
343	284.391	255.935	531.133	520.191
344	272.719	257.809	520.236	540.214
345	313.445	248.745	510.321	534.427
346	274.835	262.886	573.729	401.334
347	283.374	244.28	573.025	393.58
348	279.938	261.858	540.133	420.543
349	267.552	247.092	528.527	542.417
350	300.862	253.09	569.559	528.076
351	285.509	270.696	524.933	536.373
352	288.057	247.596	522.18	525.409
353	322.807	269.685	547.014	530.659
354	328.567	282.869	544.555	458.836
355	324.158	231.89	528.921	425.418
356	316.808	237.866	526.767	414.038
357	318.375	252.145	534.288	433.915
358	294.114	249.097	485.477	440.178
359	282.634	257.402	468.435	421.268
360	310.394	257.963	442.074	414.636
361	313.692	286.639	457.127	411.056
362	337.665	274.724	475.489	432.377
363	336.579	252.739	445.421	397.564
364	331.395	270.871	449.671	474.783
365	331.68	281.386	509.434	469.591
366	346.782	246.051	505.298	458.249
367	346.663	285.003	524.514	446.666
368	317.97	297.883	537.524	422.166
369	329.949	279.847	551.099	349.379
370	342.204	293.237	485.156	426.938
371	332.184	262.774	505.621	471.271
372	312.952	304.389	516.55	479.424
373	325.813	268.085	492.607	470.271
374	344.128	259.373	401.603	491.95
375	368.923	271.822	411.352	474.845
376	381.611	292.103	417.409	501.012
377	380.392	244.213	386.419	435.57
378	306.449	277.406	376.436	462.114
379	361.149	289.668	391.744	471.528
380	360.948	258.619	407.381	470.479
381	359.798	268.812	404.327	494.685
382	368.539	262.314	397.687	524.552
383	350.499	308.75	396.401	513.372
384	345.557	264.967	415.233	534.791
385	355.382	301.573	423.875	523.779
386	322.908	285.025	432.477	541.437
387	318.124	309.868	410.155	530.525
388	335.245	300.576	421.533	514.825
389	312.25	311.065	392.348	520.217
390	311.692	269.344	397.899	530.445
391	321.819	254.43	393.616	469.688
392	291.802	296.382	407.148	470.311
393	297.972	302.343	407.748	468.11
394	314.751	295.049	402.077	488.654
395	300.542	268.091	407.289	477.298
396	320.996	289.093	400.919	482.249
397	332.804	285.115	392.613	526.641
398	335.905	296.611	408.231	532.343
399	315.679	297.46	386.512	540.027
400	288.001	309.223	389.619	532.423
401	299.367	266.623	371.126	534.816
402	280.628	272.467	413.877	532.834
403	292.571	240.252	416.735	524.95
404	260.913	276.531	359.618	522.647
405	285.106	285.558	389.894	539.078
406	304.337	289.716	385.181	543.63
407	278.917	270.079	387.094	538.005
408	285.282	265.869	383.072	539.773
409	301.792	232.29	412.57	521.537
410	299.203	255.795	428.146	515.427
411	290.788	252.452	427.42	539.094
412	287.459	259.977	386.105	524.384
413	310.481	244.663	408.35	519.882
414	301.479	252.393	420.183	525.291
415	301.76	263.761	415.106	527.515
416	315.374	258.404	402.606	530.671
417	280.057	275.166	394.147	546.684
418	327.113	266.422	387.526	516.484
419	300.904	280.221	392.155	530.407
420	316.357	278.35	395.72	528.173
421	304.159	261.626	380.771	512.616
422	300.525	265.898	393.273	527.366
423	306.87	254.935	386.042	515.741
424	302.956	270.586	384.926	531.096
425	305.439	251.377	382.225	532.415
426	309.853	279.219	358.811	523.811
427	284.671	268.437	367.974	514.709
428	297.244	284.516	370.765	517.968
429	292.829	256.412	382.854	541.031
430	295.104	278.934	396.548	537.06
431	302.923	256.23	371.207	522.518
432	326.869	251.486	381.076	535.192
433	301.347	261.886	388.627	497.142
434	309.348	286.609	375.7	518.705
435	305.913	303.482	395.68	535.548
436	314.539	294.667	380.681	526.56
437	293.045	269.04	391.804	526.697
438	306.594	271.612	389.935	515.665
439	272.714	273.706	336.567	520.872
440	302.769	300.159	371.849	539.526
441	302.018	286.706	388.101	425.365
442	308.53	270.291	408.657	450.194
443	313.077	282.197	460.497	398.554
444	315.056	266.072	447.299	440.908
445	255.9	286.334	462.753	515.457
446	289.191	283.254	410.859	419.287
447	304.73	283.187	394.249	361.723
448	294.803	300.231	407.323	369.661
449	284.291	312.402	401.249	365.474
450	299.598	258.588	389.826	533.228
451	312.398	318.656	407.359	538.749
452	293.562	249.24	405.136	520.624
453	303.501	259.031	419.973	549.469
454	304.128	236.853	376.694	534.648
455	288.887	250.457	382.313	363.672
456	289.077	271.73	384.006	534.986
457	286.391	280.675	369.881	543.164
458	290.403	265.454	402.735	510.179
459	291.642	275.726	413.529	515.734
460	296.071	235.468	414.842	526.757
461	293.075	283.908	412.664	534.581
462	294.767	263.732	444.007	551.007
463	288.792	273.008	352.734	523.633
464	311.273	243.383	355.202	547.595
465	303.103	268.355	395.457	542.1
466	287.203	278.393	386.08	533.042
467	285.295	258.272	388.646	522.521
468	298.352	270.041	394.032	540.077
469	305.401	262.273	417.041	528.411
470	309.181	294.775	441.929	554.709
471	301.877	272.006	383.494	530.035
472	315.796	268.074	447.988	522.86
473	289.15	286.703	390.387	518.018
474	286.881	303.514	412.664	508.142
475	279.924	300.123	436.449	540.628
476	287.978	253.373	402.43	500.475
477	276.61	283.795	406.752	506.129
478	285.958	291.14	405.025	524.727
479	296.411	304.651	407.72	538.906
480	287	327.503	437.36	519.343
481	291.417	309.996	408.333	519.686
482	286.939	297.292	445.653	574.291
483	278.789	292.461	419.719	529.029
484	295.425	297.056	448.242	545.746
485	307.228	281.959	448.855	534.429
486	300.768	300.774	465.196	524.232
487	322.311	309.186	497.126	514.52
488	295.411	281.466	471.019	528.888
489	282.529	307.58	464.837	503.275
490	308.209	306.762	445.745	418.589
491	295.486	270.968	473.943	377.625
492	310.892	291.436	438.172	405.064
493	288.08	304.648	406.028	530.384
494	283.526	267.774	431.83	387.873
495	283.25	284.244	406.907	531.854
496	281.048	296.096	416.458	516.902
497	263.525	301.028	428.09	367.016
498	251.579	310.771	435.066	382.54
499	275.376	285.228	431.635	386.105
500	299.324	277.432	432.472	403.957
501	304.857	285.931	438.652	394.409
502	305.023	287.853	417.957	375.671
503	321.654	273.405	449.106	392.06
504	306.729	276.19	436.622	414.364
505	299.731	284.347	402.97	393.729
506	311.754	260.958	437.619	408.736
507	297.338	283.305	426.534	416.898
508	291.635	277.799	417.3	428.186
509	320.879	304.473	424.047	418.874
510	289.013	325.137	420.751	394.204
511	299.698	278.476	423.947	441.158
512	290.888	278.765	430.563	406.097
513	294.404	278.972	440.293	436.259
514	297.619	301.231	416.669	404.135
515	315.352	308.816	427.107	448.168
516	321.643	276.614	401.069	516.799
517	314.271	279.883	422.372	508.585
518	339.285	281.184	419.393	511.346
519	309.676	251.494	420.294	506.818
520	336.822	257.229	400.337	521.505
521	326.605	272.019	413.476	547.037
522	337.13	260.372	386.807	531.379
523	331.257	290.023	427.145	550.417
524	289.506	285.026	407.526	525.134
525	311.222	259.009	411.442	540.986
526	345.358	260.318	400.088	535.253
527	297.211	237.348	436.608	548.279
528	300.328	259.749	409.099	528.065
529	302.182	276.063	423.177	544.655
530	285.359	272.315	410.112	521.569
531	299.428	266.473	399.093	545.251
532	255.827	274.189	413.162	524.213
533	293.004	258.96	373.666	524.546
534	297.296	252.046	408.427	404.406
535	313.079	254.632	400.19	375.017
536	294.488	277.738	392.461	532.147
537	299.225	274.8	420.809	407.979
538	305.547	282.824	405.113	390.23
539	284.053	250.209	383.257	553.552
540	328.46	301.67	393.252	533.896
541	302.872	287.045	427.859	533.853
542	303.849	288.873	427.286	524.502
543	298.918	279.381	402.438	520.948
544	304.596	278.971	423.281	369.022
545	285.195	272.102	450.281	523.719
546	304.551	291.595	420.108	525.151
547	328.823	267.129	425.172	425.78
548	304.055	268.909	461.32	413.001
549	303.819	269.468	460.631	472.954
550	297.337	278.304	466.857	481.853
551	306.853	252.897	442.572	541.927
552	294.841	262.036	474.506	563.478
553	305.659	273.977	481.71	532.029
554	303.455	267.889	446.698	538.554
555	314.916	306.229	438.961	516.818
556	300.419	278.496	459.355	531.721
557	328.264	308.645	435.672	527.032
558	295.551	287.724	427.186	515.467
559	286.921	297.236	457.806	532.847
560	306.043	305.204	483.018	540.209
561	296.729	298.837	551.646	530.536
562	277.793	271.784	547.378	520.241
563	298.629	261.741	526.705	552.218
564	286.526	275.631	526.002	517.63
565	282.557	281.448	539.572	543.394
566	275.367	286.124	515.027	530.919
567	269.433	289.127	553.692	542.813
568	286.355	296.555	557.372	533.936
569	267.573	297.64	537.018	530.328
570	274.634	315.892	563.171	528.532
571	269.241	274.93	552.479	528.2
572	262.455	298.509	567.697	519.915
573	291.536	270.187	553.052	533.972
574	284.902	279.339	559.359	526.647
575	279.938	271.072	561.963	531.87
576	273.786	284.346	546.57	530.309
577	289.61	281.877	504.186	548.591
578	297.974	285.632	594.494	540.53
579	275.114	285.599	593.437	538.5
580	281.925	272.21	614.187	536.185
581	282.391	334.545	556.702	526.563
582	295.469	326.059	544.305	531.682
583	289.527	294.805	593.622	521.139
584	284.724	264.746	564.24	550.635
585	301.966	272.705	630.397	555.922
586	304.774	280.737	589.796	573.379
587	292.537	280.385	567.993	524.296
588	288.376	252.178	601.264	530.415
589	289.778	281.555	603.863	516.089
590	302.032	276.523	607.154	562.933
591	303.986	261.821	592.783	534.957
592	292.815	289.296	582.899	528.613
593	303.704	267.39	572.48	560.218
594	279.265	298.742	515.675	541.288
595	291.228	290.219	492.563	422.217
596	288.841	280.172	462.377	523.711
597	297.886	288.733	433.673	538.091
598	293.485	276.282	458.446	528.159
599	300.643	260.274	369.889	531.878
600	287.84	261.642	386.8	539.255
601	300.08	246.359	382.222	524.458
602	283.187	257.989	373.363	526.273
603	303.529	257.107	369.654	524.093
604	305.049	258.509	325.247	519.894
605	297.304	282.463	332.683	516.991
606	290.329	270.643	390.274	543.963
607	311.707	266.366	336.353	540.119
608	301.311	250.936	290.672	537.147
609	300.788	241.963	315.989	519.152
610	292.176	242.138	301.607	509.922
611	303.057	259.238	277.709	525.605
612	324.769	284.858	297.874	531.241
613	334.156	253.095	332.698	539.177
614	322.732	272.09	310.162	555.295
615	296.641	290.335	278.737	517.111
616	309.035	254.793	315.728	573.113
617	346.783	262.11	330.845	573.146
618	315.728	278.642	299.029	551.926
619	306.969	279.026	267.919	521.172
620	326.412	287.063	256.304	539.91
621	320.395	281.539	232.518	518.243
622	304.212	237.261	194.321	443.065
623	296.322	264.931	218.576	475.361
624	293.195	277.21	231.732	422.587
625	289.961	267.092	223.909	391.072
626	287.538	262.523	228.697	457.214
627	277.506	242.832	229.012	475.01
628	280.447	272.595	215.275	439.266
629	282.721	297.716	225.83	479.943
630	283.801	278.319	261.596	396.324
631	336.802	295	264.33	522.144
632	343.955	281.217	309.104	415.421
633	419.267	260.729	331.254	387.022
634	348.942	273.908	320.469	375.307
635	372.356	279.977	281.169	393.369
636	366.265	292.462	282.51	397.192
637	391.455	269.136	239.403	399.282
638	364.089	273.724	321.489	396.312
639	380.881	275.508	314.464	397.358
640	360.045	265.106	239.241	382.038
641	347.545	256.655	179.837	393.199
642	374.103	315.551	193.659	523.569
643	402.49	308.014	183.318	412.877
644	415.893	299.438	215.15	397.169
645	372.985	275.704	209.751	405.877
646	370.701	279.583	245.225	407.315
647	369.892	250.534	266.591	397.817
648	371.061	285.781	296.586	425.045
649	371.886	314.181	279.531	399.252
650	325.444	264.221	257.103	396.217
651	307.11	265.424	257.878	408.977
652	289.102	298.959	272.592	385.84
653	309.777	293.868	277.068	383.964
654	313.864	260.979	308.865	436.075
655	331.525	292.821	304.268	423.143
656	321.629	305.119	304.474	405.386
657	327.841	287.461	264.452	386.094
658	335.247	297.054	302.952	388.215
659	311.321	274.426	327.002	375.387
660	309.312	274.266	246.247	371.721
661	295.408	309.204	251.478	416.654
662	314.069	304.472	262.929	429.601
663	289.489	275.25	287.045	399.439
664	305.804	288.285	264.69	403.829
665	309.111	286.582	299.011	420.55
666	302.074	290.691	269.966	427.529
667	305.809	297.112	321.536	416.882
668	309.786	287.859	256.642	430.155
669	296.389	271.393	298.984	540.929
670	313.879	275.486	310.769	483.165
671	314.502	256.519	369.673	456.752
672	314.476	272.323	316.472	476.73
673	318.523	271.423	338.455	462.441
674	293.974	269.998	341.993	474.808
675	304.048	285.051	262.397	432.953
676	301.454	264.216	241.119	416.775
677	300.685	310.427	268.506	390.361
678	307.001	317.815	329.285	417.902
679	323.562	315.093	283.588	403.961
680	313.976	314.999	318.643	515.863
681	303.752	319.107	336.134	403.629
682	291.549	320.848	311.325	394.988
683	305.618	311.369	309.932	403.732
684	290.482	314.636	309.851	528.446
685	298.028	306.871	310.17	513.806
686	294.184	287.605	298.261	525.542
687	312.201	268.401	329.223	519.059
688	312.769	267.769	297.076	533.441
689	304.941	265.062	351.325	554.125
690	282.727	277.474	297.819	531.302
691	304.215	273.893	303.067	533.369
692	292.555	286.021	337.533	527.492
693	315.834	285.315	343.635	519.659
694	289.833	248.471	359.612	535.621
695	327.195	285.522	331.062	535.507
696	302.193	272.8	348.792	541.739
697	295.433	280.044	320.604	530.468
698	298.506	289.505	312.369	519.848
699	314.443	291.089	342.325	545.799
700	296.717	294.892	309.392	547.777
701	279.101	293.249	324.789	561.215
702	284.453	288.696	292.299	518.744
703	315.617	234.422	292.351	567.484
704	319.755	266.549	307.884	542.132
705	303.897	277.802	317.185	537.746
706	333.929	274.398	322.447	561.316
707	301.667	266.265	325.533	530.917
708	311.773	276.878	316.503	544.505
709	256.292	299.96	258.031	525.863
710	314.545	281.383	270.784	538.334
711	299.753	316.027	238.734	406.522
712	295.986	291.865	237.088	526.293
713	315.901	282.01	257.211	531.513
714	309.372	281.27	282.699	518.818
715	295.071	270.317	255.077	445.167
716	308.215	307.571	266.54	417.972
717	313.101	295.023	240.189	401.942
718	312.671	295.273	257.538	431.298
719	306.336	286.018	264.231	518.936
720	289.774	284.707	241.219	500.867
721	295.441	264.529	236.824	405.239
722	301.039	293.919	247.845	552.721
723	305.122	236.783	278.35	502.781
724	304.828	240.807	243.462	425.788
725	302.466	259.873	240.743	523.398
726	311.279	280.127	260.545	409.83
727	293.473	265.238	284.365	406.016
728	296.255	256.167	257.348	534.458
729	263.918	258.756	253.192	436.595
730	271.53	234.596	265.447	398.535
731	280.119	224.089	269.904	437.089
732	291.284	261.603	279.842	398.232
733	272.977	232.673	287.957	407.645
734	256.938	248.204	254.996	402.947
735	265.429	270.706	258.57	426.236
736	273.339	254.142	241.417	525.849
737	285.267	252.3	239.831	418.521
738	257.212	256.364	269.822	547.628
739	285.945	233.711	270.757	535.153
740	277.499	228.036	285.658	518.641
741	275.329	256.96	258.948	530.51
742	274.238	224.343	268.695	508.536
743	255.747	255.044	275.94	533.411
744	269.669	273.033	263.429	425.646
745	265.77	297.275	226.845	399.54
746	272.815	256.85	290.203	505.193
747	277.552	280.9	276.211	500.417
748	259.913	246.081	283.686	504.638
749	271.156	212.034	260.232	540.673
750	287.663	262.112	249.184	449.867
751	288.7	279.144	227.495	389.787
752	275.912	291.688	287.001	395.651
753	264.485	265.251	267.687	485.168
754	264.014	264.738	262.649	418.442
755	272.763	261.08	301.842	485.956
756	294.918	277.929	300.626	477.253
757	316.789	262.851	278.662	568.396
758	403.934	250.129	301.5	523.276
759	377.733	230.585	304.732	504.786
760	391.226	221.238	309.685	519.683
761	374.282	250.062	298.984	522.236
762	361.046	229.784	291.139	578.138
763	374.71	229.736	272.455	531.023
764	344.112	241.886	281.057	546.185
765	322.217	239.38	292.442	549.583
766	345.138	285.588	290.421	528.076
767	375.583	234.832	302.152	528.626
768	387.912	233.26	280.488	476.518
769	390.642	322.052	258.056	539.256
770	386.276	290.355	338.947	524.547
771	404.763	250.505	314.03	533.901
772	359.911	251.408	358.063	548.588
773	415.589	270.11	284.134	524.923
774	385.002	242.262	312.249	523.226
775	363.577	248.974	296.709	519.977
776	377.131	247.632	318.565	528.433
777	377.133	232.884	318.791	502.206
778	405.567	242.272	327.595	505.35
779	371.711	265.839	324.789	513.125
780	346.14	277.016	340.812	509.881
781	328.516	263.93	319.619	514.521
782	350.532	271.584	311.035	519.625
783	330.362	282.387	294.863	581.595
784	336.763	266.291	316.618	550.418
785	347.312	283.747	289.565	500.421
786	327.976	257.866	274.493	507.228
787	360.833	248.82	299.776	528.36
788	373.665	251.045	283.455	536.585
789	374.62	239.416	326.474	537.409
790	366.991	252.628	297.316	521.741
791	372.54	277.404	318.283	518.085
792	359.603	276.758	316.005	536.419
793	355.152	264.482	316.966	531.291
794	342.247	274.482	318.396	553.901
795	400.961	259.076	309.817	529.602
796	366.402	267.052	357.825	527.678
797	360.898	248.027	284.616	574.641
798	376.624	270.685	311.078	565.129
799	383.096	297.977	316.9	545.902
800	391.667	284.543	282.307	529.51
801	362.695	268.111	287.913	537.622
802	391.896	293.527	286.415	526.994
803	356.248	272.298	303.656	540.573
804	392.006	272.933	341.508	533.672
805	352.866	263.929	341.277	570.101
806	313.359	260.429	276.184	508.293
807	374.103	280.678	287.599	565.942
808	395.923	288.61	331.027	538.434
809	391.478	268.739	324.874	517.585
810	415.5	284.077	303.319	527.013
811	411.21	300.472	313.958	525.662
812	369.732	281.906	314.446	563.892
813	325.17	255.131	298.361	535.121
814	305.976	262.768	307.508	486.641
815	278.208	274.707	282.429	538.068
816	295.213	256.544	280.568	541.164
817	309.35	245.53	280.334	544.785
818	320.129	241.86	298.634	521.917
819	324.406	260.964	278.708	572.681
820	297.9	303.552	269.835	550.033
821	313.1	299.27	255.999	554.045
822	311.484	276.15	264.17	547.412
823	296.012	278.841	300.781	563.233
824	296.023	251.57	301.767	567.079
825	313.493	296.229	344.985	520.663
826	296.915	293.279	363.974	527.949
827	296.528	287.584	378.057	537.063
828	300.584	282.777	332.713	535.566
829	294.63	272.819	314.979	507.536
830	277.382	280.2	341.812	518.257
831	306.735	275.678	346.429	483.183
832	278.935	305.853	321.429	522.878
833	289.89	316.81	314.637	516.373
834	283.415	298.5	321.562	510.793
835	286	278.724	310.763	572.25
836	295.226	300.851	367.209	535.763
837	295.886	294.155	367.019	532.935
838	294.864	265.222	339.906	526.121
839	309.85	280.645	335.165	525.713
840	293.244	287.716	319.962	522.935
841	292.845	262.594	327.061	523.866
842	295.792	300.684	300.884	535.783
843	288.607	264.855	273.189	517.604
844	294.966	277.523	316.201	523.12
845	295.602	321.187	268.562	530.989
846	276.465	280.669	323.38	533.745
847	292.923	281.121	288.339	534.674
848	274.84	261.814	351.328	521.518
849	298.946	276.691	327.822	534.442
850	315.776	256.997	317.205	518.297
851	297.334	278.883	301.862	529.831
852	294.137	268.227	312.106	526.042
853	292.669	262.627	323.722	548.087
854	320.073	299.491	326.153	531.741
855	304.5	270.188	322.608	519.059
856	268.784	282.107	338.956	521.826
857	288.357	266.251	354.796	498.499
858	294.124	276.813	339.142	470.985
859	272.18	297.005	357.166	532.636
860	269.734	275.583	309.884	565.442
861	278.32	282.468	293.457	575.504
862	305.619	276.714	323.593	538.491
863	291.81	297.712	326.404	504.422
864	301.734	295.484	336.342	524.808
865	267.644	314.308	300.543	532.708
866	285.325	306.887	347.415	502.558
867	287.529	298.604	349.548	522.103
868	289.256	289.624	304.468	479.391
869	283.107	256.853	363.967	507.188
870	272.49	253.855	379.338	529.214
871	288.483	261.716	336.738	519.474
872	293.392	254.26	362.581	527.298
873	286.223	278.463	401.638	547.527
874	282.156	254.466	365.004	585.308
875	295.066	274.166	358.409	536.922
876	291.934	274.287	334.15	523.375
877	292.173	280.038	286.719	519.761
878	287.874	215.534	263.736	532.146
879	281.032	272.954	308.692	447.501
880	280.092	288.035	313.258	460.591
881	323.964	260.742	318.111	478.619
882	285.646	275.084	394.692	493.328
883	292.355	272.657	383.141	476.858
884	294.016	263.514	286.628	520.004
885	278.101	276.334	275.676	484.831
886	296.746	302.265	293.371	489.185
887	289.352	308.486	326.934	481.329
888	269.299	283.048	269.124	530.907
889	265.135	256.516	270.944	529.816
890	276.318	303.437	250.22	516.156
891	294.38	264.304	257.044	519.939
892	306.806	275.029	277.701	472.941
893	296.538	248.058	260.543	524.848
894	303.981	229.039	285.748	492.356
895	310.495	247.074	288.799	531.217
896	316.634	257.456	251.058	480.67
897	287.4	253.666	333.766	476.539
898	321.592	255.32	362.636	449.784
899	295.482	232.878	342.549	481.248
900	319.774	252.387	320.558	455.917
901	302.939	255.969	369.535	463.894
902	309.594	253.39	324.027	504.164
903	307.128	246.976	363.512	532.225
904	325.993	206.833	350.728	508.561
905	307.149	227.317	341.52	541.886
906	317.193	233.811	385.771	556.271
907	303.336	215.016	362.672	490.322
908	329.858	243.338	346.537	515.052
909	303.276	240.2	369.236	517.394
910	332.717	238.047	330.838	543.807
911	317.857	243.793	383.153	533.656
912	324.702	247.872	353.917	528.823
913	289.89	261.737	370.465	530.5
914	310.754	257.885	339.973	518.773
915	332.113	267.857	476.375	495.064
916	311.077	261.03	497.839	553.776
917	314.667	268.845	468.464	508.706
918	307.368	291.762	480.732	522.83
919	308.27	254.169	376.417	513.665
920	318.376	257.071	347.032	457.443
921	295.5	255.19	351.219	461.107
922	305.321	287.017	363.067	536.1
923	293.826	269.966	339.039	529.683
924	300.033	315.259	384.559	529
925	298.059	283.792	361.34	529.565
926	272.207	273.817	382.357	528.666
927	284.815	322.004	349.17	532.606
928	281.726	280.54	362.175	550.589
929	291.025	290.946	341.547	519.403
930	292.844	281.812	349.709	522.906
931	302.042	291.808	371.869	529.4
932	286.828	269.402	318.533	539.812
933	272.25	277.254	375.575	534.474
934	294.868	299.344	342.69	529.739
935	291.152	291.276	322.73	545.575
936	281.685	318.222	342.198	542.529
937	308.497	288.193	313.17	530.296
938	292.695	292.737	309.997	541.039
939	303.622	315.912	315.423	537.345
940	295.949	291.022	314.692	526.029
941	299.94	293.465	326.202	528.778
942	289.59	291.494	289.022	531.456
943	259.587	309.306	330.228	520.795
944	299.45	288.659	329.123	533.554
945	288.764	323.146	359.119	530.164
946	294.623	315.485	309.275	524.675
947	291.087	337.346	351.506	563.972
948	290.83	300.479	319.641	541.47
949	285.781	309.511	327.419	515.664
950	258.208	285.855	309.881	497.414
951	287.08	287.369	322.834	531.351
952	264.977	308.024	318.117	557.197
953	282.408	273.781	333.36	541.321
954	303.22	298.864	309.892	545.158
955	276.596	346.414	299.222	567.353
956	288.319	265.487	343.775	546.72
957	293.971	302.997	315.365	538.402
958	288.585	309.775	305.405	544.267
959	288.829	297.643	353.243	526.16
960	297.832	295.434	333.88	557.531
961	274.23	305.695	331.854	538.004
962	296.544	294.787	315.807	542.137
963	309.747	291.115	333.921	523.519
964	294.708	310.797	338.655	531.79
965	291.736	263.795	321.283	525.845
966	296.683	276.731	346.519	544.495
967	280.875	274.024	342.102	546.526
968	278.956	273.475	314.585	534.87
969	288.723	261.264	358.479	535.236
970	286.078	290.791	344.145	562.172
971	300.729	258.738	313.865	525.703
972	292.364	282.451	321.833	517.688
973	288.322	287.407	420.195	525.013
974	285.593	302.487	312.808	518.081
975	283.09	298.799	350.735	514.264
976	283.568	295.886	302.864	515.742
977	299.507	303.684	339.286	525.227
978	294.291	284.174	336.385	547.413
979	320.491	272.84	347.398	517.78
980	296.774	265.952	366.008	532.092
981	290.475	231.548	360.62	510.114
982	280.549	243.681	381.598	493.261
983	280.045	254.268	393.491	534.607
984	310.359	231.509	382.113	504.338
985	288.957	272.373	350.493	542.965
986	273.946	279.199	414.67	560.076
987	285.874	266.645	412.52	532.667
988	288.29	275.886	414.672	517.103
989	297.701	278.864	398.306	517.475
990	302.484	224.036	400.403	505.811
991	291.91	227.204	345.169	469.186
992	292.946	261.902	314.249	489.353
993	307.636	263.718	310.611	489.117
994	305.837	294.935	305.833	536.134
995	309.95	280.092	320.972	508.615
996	304.211	234.356	313.789	538.819
997	299.914	256.941	338.746	537.822
998	317.16	233.599	333.133	529.032
999	288.106	249.234	386.663	533.233
1000	292.574	232.361	371.619	531.483
