# Supplementary material for: Integrative computational analysis of plant-derived flavonoids as inhibitors of Listeriolysin O and Internalin A in Listeria monocytogenes
Source: PLoS One. 2026 Jun 9;21(6):e0351129. doi: 10.1371/journal.pone.0351129 (PMC13249230; doi:10.1371/journal.pone.0351129)
Supplement: S7 File — (XLSX) [file pone.0351129.s007.xlsx]

## Sheet: CID441699
	Frame	RMSD	rGyr	intraHB	MolSA	SASA	PSA
	0	0	4.369	1	368.365	251.696	356.79
	1	0.326	4.332	1	367.513	266.416	356.516
	2	0.504	4.336	1	366.589	274.196	360.665
	3	0.297	4.328	1	362.052	270.727	353.107
	4	0.628	4.3	0	369.11	295.941	376.324
	5	0.536	4.298	0	367.794	281.709	377.357
	6	0.642	4.314	0	367.274	257.681	376.211
	7	0.496	4.284	0	363.724	279.726	369.108
	8	0.595	4.255	0	362.756	274.124	370.96
	9	0.629	4.31	0	366.89	301.953	375.475
	10	0.434	4.326	0	368.861	272.192	365.456
	11	0.558	4.328	0	371.282	323.29	375.406
	12	0.377	4.324	0	369.181	289.769	366.238
	13	0.546	4.311	0	368.486	307.333	374.659
	14	0.511	4.374	0	370.635	284.376	374.224
	15	0.518	4.367	0	370.589	318.906	369.842
	16	0.484	4.343	0	367.961	323.413	364.266
	17	0.463	4.334	0	365.754	315.221	365.396
	18	0.482	4.31	0	364.07	272.017	367.476
	19	0.558	4.359	0	370.289	297.243	381.806
	20	0.557	4.308	0	366.029	285.016	377.174
	21	0.598	4.346	0	365.793	281.973	371.703
	22	0.513	4.351	0	366.586	280.703	368.109
	23	0.615	4.401	0	369.131	286.666	373.715
	24	0.592	4.352	0	368.962	295.123	372.383
	25	0.677	4.308	0	371.417	327.764	372.046
	26	0.958	4.303	0	371.063	323.56	376.206
	27	0.493	4.341	0	369.504	317.872	370.737
	28	0.568	4.351	0	368.804	323.929	372.716
	29	0.596	4.352	0	371.974	344.505	374.339
	30	0.469	4.376	0	367.985	276.93	367.372
	31	0.513	4.326	0	365.737	300.854	371.651
	32	0.48	4.347	0	368.705	314.067	375.485
	33	0.503	4.383	0	369.915	316.006	378.41
	34	0.548	4.365	0	372.166	315.454	370.743
	35	0.581	4.365	0	368.808	305.798	377.192
	36	0.493	4.372	0	374.571	301.281	373.198
	37	0.431	4.399	0	371.817	304.75	369.017
	38	0.572	4.349	0	368.153	297.767	382.892
	39	0.554	4.316	0	371.231	308.231	375.497
	40	0.578	4.265	0	366.23	300.542	371.824
	41	0.493	4.369	0	369.64	294.297	371.703
	42	0.655	4.312	0	366.561	312.102	376.526
	43	0.513	4.351	0	369.406	308.021	372.669
	44	0.588	4.351	0	372.772	319.944	372.194
	45	0.434	4.308	0	369.567	313.951	362.176
	46	0.56	4.323	0	370.817	310.143	373.535
	47	0.563	4.322	0	370.863	297.921	377.826
	48	0.514	4.333	0	371.057	316.405	372.694
	49	0.52	4.327	0	369.083	302.393	374.99
	50	0.585	4.32	0	370.269	309.837	371.695
	51	0.683	4.376	0	369.282	316.516	379.001
	52	0.452	4.337	0	369.004	301.213	372.893
	53	0.667	4.284	0	371.076	315.849	373.265
	54	0.675	4.317	0	370.137	316.511	368.841
	55	0.526	4.315	0	367.183	281.834	374.941
	56	0.595	4.291	0	369.714	308.751	379.68
	57	0.437	4.327	0	367.71	284.305	368.535
	58	0.522	4.358	0	366.32	294.501	372.237
	59	0.488	4.368	0	373.706	294.187	374.564
	60	0.577	4.345	0	371.034	317.822	375.452
	61	0.541	4.327	0	367.462	311.977	371.648
	62	0.487	4.34	0	366.19	295.973	373.233
	63	0.43	4.292	0	365.75	309.47	368.649
	64	0.503	4.331	0	368.213	288.339	367.815
	65	0.6	4.337	0	369.517	309.313	374.545
	66	0.456	4.325	0	367.654	278.318	372.686
	67	0.635	4.381	0	369.332	285.71	377.263
	68	0.5	4.369	0	371.223	264.949	366.688
	69	0.58	4.323	0	367.79	313.163	374.869
	70	0.503	4.343	0	368.834	315.106	374.688
	71	0.491	4.322	0	370.717	284.034	369.595
	72	0.494	4.32	0	369.473	293.966	366.967
	73	0.65	4.312	0	372.457	312.467	374.49
	74	0.529	4.343	0	370.411	300.789	380.947
	75	0.498	4.332	0	371.163	291.724	371.909
	76	0.607	4.301	0	371.063	283.648	375.299
	77	0.502	4.319	0	371.753	306.324	376.63
	78	0.492	4.311	0	368.776	286.656	363.737
	79	0.487	4.35	0	370.528	278.759	365.344
	80	0.575	4.279	0	366.769	316.181	371.526
	81	0.556	4.314	0	368.675	292.688	376.956
	82	0.555	4.337	0	373.179	300.551	370.351
	83	0.518	4.292	0	369.805	305.593	363.618
	84	0.782	4.246	0	371.508	314.12	374.005
	85	0.38	4.328	0	367.033	325.512	369.201
	86	0.603	4.344	0	376.632	322.083	372.531
	87	0.698	4.29	0	370.97	315.684	370.058
	88	0.44	4.347	0	371.778	332.543	369.54
	89	0.469	4.342	0	369.261	306.624	373.463
	90	0.609	4.3	0	370.838	322.227	373.487
	91	0.53	4.307	0	369.973	312.797	373.528
	92	0.62	4.372	0	370.89	333.423	384.483
	93	0.456	4.34	0	371.067	312.206	374.314
	94	0.654	4.276	0	371.535	308.515	377.715
	95	0.569	4.327	0	369.736	326.719	374.254
	96	0.489	4.341	0	368.608	311.885	369.16
	97	0.635	4.348	0	373.109	317.19	380.286
	98	0.493	4.341	0	371.988	318.849	368.899
	99	0.542	4.287	0	368.009	325.25	369.756
	100	0.437	4.355	0	370.492	332.504	367.426
	101	0.539	4.333	0	372.194	346.411	363.502
	102	0.525	4.383	0	375.019	343.455	376.389
	103	0.576	4.335	0	368.057	328.261	370.136
	104	0.713	4.243	0	365.576	377.284	370.333
	105	1.344	4.302	0	367.856	463.335	372.15
	106	1.019	4.375	0	370.961	443.934	368.422
	107	1.281	4.362	0	369.854	449.578	380.508
	108	1.838	4.302	0	368.104	493.485	350.445
	109	1.995	4.247	0	368.749	477.909	353.3
	110	1.826	4.303	0	367.34	462.811	356.648
	111	2.014	4.295	0	368.6	420.037	352.389
	112	1.763	4.292	0	373.703	452.112	373.836
	113	1.854	4.34	0	373.697	401.052	366.991
	114	1.932	4.25	0	372.05	501.301	369.864
	115	1.775	4.218	0	372.017	481.097	371.573
	116	1.977	4.27	0	368.839	471.978	354.818
	117	2.022	4.268	0	365.491	525.192	353.877
	118	1.359	4.314	0	372.974	508.141	371.619
	119	1.609	4.35	0	377.434	464.55	375.304
	120	1.592	4.347	0	368.194	503.475	361.847
	121	1.974	4.315	0	370.556	443.469	351.962
	122	1.634	4.337	0	374.8	482.882	369.584
	123	1.648	4.314	0	369.758	442.729	369.458
	124	1.983	4.32	0	372.267	489.183	359.591
	125	1.941	4.34	0	365.125	455.563	337.299
	126	2.077	4.313	0	371.754	496.595	348.395
	127	1.864	4.252	0	365.774	446.405	353.75
	128	1.798	4.257	0	367.419	456.127	356.614
	129	1.902	4.298	0	366.01	432.546	351.82
	130	1.584	4.252	0	367.626	460.016	379.676
	131	1.834	4.379	0	369.076	458.059	356.017
	132	1.734	4.37	0	372.424	484.926	359.463
	133	1.945	4.238	0	365.385	462.044	358.805
	134	1.759	4.286	0	368.133	480.606	361.852
	135	1.724	4.289	0	364.823	482.864	354.59
	136	1.807	4.328	0	367.117	448.703	354.427
	137	1.903	4.297	0	365.593	505.291	361.876
	138	2.037	4.295	0	365.251	415.204	345.409
	139	1.838	4.322	0	368.953	419.405	351.636
	140	1.877	4.252	0	364.554	467.949	353.094
	141	1.694	4.151	0	357.549	459.263	371.151
	142	1.932	4.314	0	366.897	502.345	352.447
	143	1.561	4.306	0	366.379	450.358	361.572
	144	1.419	4.317	0	366.591	471.311	353.199
	145	1.487	4.135	0	365.076	417.903	372.926
	146	1.442	4.182	0	361.526	443.896	359.098
	147	0.932	4.292	0	370.054	392.817	356.304
	148	1.516	4.143	0	362.248	439.434	362.667
	149	1.214	4.225	0	364.882	488.878	358.835
	150	1.836	4.18	0	365.388	517.561	349.636
	151	1.565	4.281	0	368.396	568.873	358.476
	152	1.802	4.25	0	367.89	547.973	347.947
	153	1.811	4.309	0	366.993	521.355	347.137
	154	1.785	4.288	0	367.632	542.036	350.319
	155	1.88	4.25	0	365.153	529.423	348.046
	156	1.956	4.298	0	366.591	494.099	336.7
	157	2.028	4.251	0	364.525	474.248	333.583
	158	2.072	4.302	0	364.131	472.031	336.935
	159	2.243	4.294	1	361.486	470.374	326.223
	160	2.013	4.327	0	370.532	551.872	346.385
	161	2.08	4.341	0	367.75	561.32	340.439
	162	2.012	4.266	0	361.165	535.491	331.251
	163	1.823	4.291	0	368.195	562.291	348.061
	164	2.025	4.144	0	363.437	528.118	350.105
	165	1.815	4.253	0	368.964	502.348	361.137
	166	1.83	4.252	0	367.012	516.755	349.741
	167	1.335	4.262	0	364.647	467.049	370.936
	168	1.415	4.266	0	375.742	485.255	376.841
	169	1.588	4.285	0	372.494	485.472	363.245
	170	2.077	4.192	0	363.857	460.14	346.843
	171	1.597	4.165	0	361.259	430.13	360.698
	172	1.766	4.204	0	364.524	472.984	354.107
	173	1.656	4.156	0	363.695	459.809	350.355
	174	1.826	4.214	0	363.24	487.804	353.298
	175	1.896	4.285	0	364.624	474.515	342.33
	176	2	4.266	0	364.45	537.94	343.991
	177	1.642	4.28	0	368.924	545.983	365.405
	178	1.996	4.304	0	365.495	516.166	342.607
	179	1.691	4.267	0	368.89	547.73	361.057
	180	1.764	4.295	0	369.375	531.338	359.761
	181	1.713	4.275	0	372.699	544.962	372.346
	182	1.634	4.22	0	367.915	556.674	360.619
	183	1.291	4.147	0	360.51	554.48	368.863
	184	1.751	4.266	0	370.408	499.423	356.423
	185	1.63	4.223	0	367.799	476.426	369.07
	186	1.676	4.339	0	367.234	475.911	346.776
	187	1.875	4.286	0	370.129	525.27	358.28
	188	1.824	4.304	0	367.299	534.257	341.841
	189	1.483	4.318	0	369.405	533.225	355.975
	190	2.276	4.187	0	364.116	508.876	351.829
	191	1.711	4.345	0	364.608	527.54	342.161
	192	1.628	4.327	0	370.835	477.339	360.065
	193	1.567	4.381	0	368.613	527.11	359.103
	194	1.953	4.284	0	365.085	511.769	344.866
	195	1.697	4.162	0	364.066	497.753	378.264
	196	1.808	4.332	0	367.63	473.27	362.511
	197	1.384	4.172	0	360.387	481.701	371.724
	198	1.725	4.327	0	369.719	495.272	367.289
	199	2.005	4.303	0	366.833	452.642	353.02
	200	1.63	4.27	0	366.758	457.545	372.171
	201	1.931	4.331	0	372.134	391.471	359.064
	202	1.856	4.4	0	371.585	388.227	355.259
	203	1.835	4.324	0	375.151	394.402	369.685
	204	1.776	4.293	0	364.955	414.758	353.567
	205	1.781	4.335	0	373.685	431.893	361.483
	206	1.869	4.304	0	368.583	440.588	350.155
	207	1.672	4.329	0	370.801	390.459	369.611
	208	1.889	4.335	0	372.725	383.097	357.415
	209	1.851	4.335	0	372.301	413.475	358.638
	210	1.725	4.306	0	367.134	405.723	354.245
	211	1.797	4.281	0	366.927	414.31	356.276
	212	1.853	4.321	0	366.287	405.079	347.764
	213	1.948	4.279	0	365.08	420.278	363.021
	214	1.859	4.218	0	366.008	420.418	361.741
	215	1.847	4.341	0	369.749	375.514	354.829
	216	1.56	4.328	0	368.47	350.945	355.729
	217	1.897	4.276	0	372.183	403.218	363.065
	218	1.658	4.285	0	371.496	428.381	371.023
	219	1.766	4.254	0	368.797	456.919	365.82
	220	1.822	4.286	0	374.144	518.061	367.808
	221	2.131	4.086	0	362.66	495.086	346.923
	222	1.655	4.282	0	375.235	459.164	377.974
	223	1.319	4.205	0	364.212	487.059	352.684
	224	1.799	4.266	0	371.17	455.015	356.908
	225	1.301	4.316	0	372.075	482.57	376.17
	226	1.824	4.349	0	369.987	538.394	353.078
	227	1.928	4.268	0	369.667	534.44	351.113
	228	1.986	4.343	0	366.141	496.052	345.229
	229	2.148	4.273	0	363.156	517.397	321.865
	230	1.969	4.289	0	368.025	520.428	340.848
	231	2.255	4.249	0	365.809	573.207	352.416
	232	1.998	4.275	0	363.907	497.82	343.163
	233	1.802	4.288	0	367.791	431.629	362.442
	234	1.771	4.258	0	370.542	451.824	372.727
	235	1.945	4.315	0	364.817	363.786	336.213
	236	1.947	4.309	0	363.915	415.302	336.871
	237	1.811	4.33	0	367.619	375.215	362.21
	238	1.786	4.282	0	366.11	367.352	355.382
	239	1.833	4.224	0	363.882	399.909	343.021
	240	1.555	4.285	0	372.811	409.389	374.636
	241	1.959	4.314	0	369.793	419.495	349.21
	242	1.627	4.281	0	372.953	417.901	372.94
	243	2.071	4.316	0	366.226	364.35	335.787
	244	1.907	4.349	0	367.414	383.308	348.41
	245	1.799	4.338	0	370.068	344.702	353.703
	246	1.903	4.308	0	363.808	341.201	344.003
	247	2.16	4.271	0	363.392	385.966	336.345
	248	1.714	4.28	0	364.746	385.331	357.904
	249	1.977	4.337	0	368.433	399.39	340.183
	250	1.839	4.318	0	366.467	397.13	367.337
	251	1.843	4.301	0	368.005	362.847	361.949
	252	1.955	4.291	0	363.116	384.354	329.659
	253	1.946	4.274	0	362.155	374.5	339.301
	254	1.923	4.266	0	365.376	418.099	344.978
	255	2.021	4.317	0	366.089	361.929	336.185
	256	1.798	4.331	0	372.101	400.253	371.578
	257	1.958	4.328	0	372.456	406.486	355.874
	258	1.907	4.336	0	367.347	414.635	335.524
	259	1.831	4.266	0	362.925	357.455	342.018
	260	2.025	4.35	0	367.903	375.508	341.6
	261	1.851	4.288	0	366.62	437.845	351.474
	262	1.676	4.265	0	365.596	379.849	364.688
	263	1.808	4.318	0	366.855	431.492	358.397
	264	1.852	4.339	0	370.612	408.133	362.183
	265	1.914	4.299	0	365.926	396.864	346.408
	266	1.917	4.168	0	365.035	453.836	359.847
	267	1.764	4.293	0	370.223	454.852	363.159
	268	2.109	4.217	0	368.68	437.361	353.861
	269	1.933	4.311	0	370.264	449.983	350.191
	270	1.852	4.281	0	369.395	467.283	353.407
	271	1.962	4.301	0	367.692	483.037	347.517
	272	1.914	4.244	0	367.669	504.773	358.637
	273	1.792	4.076	0	353.285	482.561	363.697
	274	1.666	4.348	0	370.05	483.334	364.549
	275	1.758	4.337	0	368.807	459.298	360.747
	276	1.661	4.239	0	365.709	449.92	364.423
	277	1.706	4.283	0	367.6	479.904	362.658
	278	1.978	4.285	0	371.367	562.23	358.272
	279	1.991	4.303	0	366.375	420.665	344.03
	280	1.894	4.301	0	369.905	464.772	352.695
	281	2.143	4.241	0	368.426	421.573	340.976
	282	1.902	4.353	0	371.631	436.586	358.545
	283	1.863	4.307	0	370.149	443.138	359.543
	284	2.098	4.22	0	367.351	434.697	349.932
	285	1.828	4.272	0	369.861	451.869	355.395
	286	2.091	4.221	1	360.486	427.394	316.358
	287	2.109	4.2	0	362.194	463.017	347.768
	288	2.017	4.31	0	369.618	428.841	349.76
	289	1.954	4.256	0	368.769	418.462	348.648
	290	2.1	4.261	0	365.174	419.143	336.7
	291	1.99	4.296	0	370.198	425.26	352.182
	292	1.924	4.25	0	367.936	386.193	345.767
	293	1.954	4.242	0	364.161	409.271	340.927
	294	2.121	4.278	0	364.921	420.806	335.656
	295	1.837	4.327	0	370.729	418.347	360.095
	296	2.086	4.292	0	363.016	396.196	337.412
	297	1.702	4.305	0	368.655	396.048	374.624
	298	1.834	4.317	0	369.613	395.187	356.203
	299	1.896	4.259	0	366.062	384.847	346.49
	300	1.958	4.276	0	363.379	375.418	338.1
	301	2.017	4.288	0	360.554	343.461	325.626
	302	2.037	4.232	0	360.675	350.312	325.477
	303	1.976	4.334	0	369.366	368.768	342.154
	304	1.9	4.295	0	367.026	371.354	344.83
	305	2.014	4.26	0	361	371.179	330.812
	306	1.859	4.285	0	367.142	379.52	351.271
	307	1.965	4.272	0	364.469	382.452	337.842
	308	1.998	4.279	0	362.101	380.483	335.994
	309	1.921	4.375	0	373.409	402.39	351.507
	310	1.967	4.289	0	366.4	421.648	340.731
	311	2.014	4.273	0	364.681	397.816	341.588
	312	1.895	4.242	0	362.709	425.354	337.477
	313	1.589	4.328	0	375.975	482.905	370.536
	314	1.883	4.26	0	368.263	423.259	349.142
	315	1.884	4.272	0	365.416	404.712	340.731
	316	1.955	4.271	0	362.157	411.391	335.987
	317	2.016	4.317	0	366.362	402.316	346.825
	318	1.983	4.344	0	368.91	417.432	350.832
	319	1.426	4.272	0	367.639	391.463	372.064
	320	1.907	4.273	0	364.794	426.177	341.388
	321	2.026	4.273	0	363.616	418.584	327.771
	322	1.895	4.309	0	371.88	425.381	353.436
	323	1.564	4.293	0	371.904	469.802	374.364
	324	2.04	4.255	0	366.655	442.075	338.903
	325	2.079	4.28	0	362.391	470.324	333.138
	326	1.92	4.268	0	367.804	466.383	353.257
	327	1.879	4.325	0	368.777	423.451	347.238
	328	1.853	4.315	0	370.436	403.496	365.558
	329	2.222	4.28	0	363.705	384.232	331.504
	330	2.017	4.228	0	361.689	421.73	332.248
	331	2.003	4.331	0	367.865	405.762	350.524
	332	2.016	4.34	0	369.078	429.428	343.019
	333	1.556	4.196	0	361.62	394.132	357.881
	334	1.418	4.182	0	363.653	425.468	368.568
	335	1.352	4.262	0	367.715	453.754	374.945
	336	1.958	4.278	0	363.943	399.121	336.785
	337	1.978	4.218	0	362.902	379.564	332.767
	338	2.05	4.271	0	363.091	395.155	328.376
	339	2.066	4.242	0	364.916	421.662	335.465
	340	2.022	4.346	0	367.376	440.336	343.859
	341	1.913	4.263	0	372.022	441.599	370.293
	342	1.893	4.234	0	364.135	427.723	340.657
	343	1.689	4.285	0	366.024	437.239	368.542
	344	1.259	4.284	0	365.697	400.68	353.656
	345	1.324	4.266	0	367.845	438.903	360.462
	346	1.389	4.295	0	371.321	418.786	383.693
	347	1.242	4.321	0	367.874	511.368	369.956
	348	1.603	4.222	0	359.382	399.029	361.049
	349	1.54	4.272	0	365.934	403.672	370.271
	350	1.308	4.302	0	370.817	447.918	376.233
	351	1.282	4.325	0	375.015	437.067	371.34
	352	1.049	4.371	0	373.752	485.169	371.744
	353	1.475	4.247	0	365.227	447.933	371.191
	354	1.915	4.267	0	364.588	457.03	342.61
	355	2.465	4.261	0	369.83	455.521	370.412
	356	2.516	4.153	0	363.863	428.249	365.217
	357	1.974	4.278	0	365.546	433.706	362
	358	2.125	4.336	0	369.863	453.997	360.562
	359	1.867	4.277	0	366.225	462.419	341.183
	360	2.118	4.281	0	365.982	459.274	340.585
	361	1.411	4.25	0	373.476	439.782	372.175
	362	1.97	4.26	0	371.215	458.891	362.87
	363	2.041	4.308	0	366.861	434.803	335.295
	364	2.015	4.312	0	364.026	419.054	332.811
	365	1.717	4.327	0	374.047	428.197	366.825
	366	1.523	4.408	0	376.762	396.949	376.166
	367	1.707	4.309	0	372.096	401.866	366.19
	368	1.633	4.342	0	368.064	385.626	349.757
	369	1.773	4.292	0	365.935	329.146	353.673
	370	1.788	4.204	0	363.458	326.188	362.348
	371	1.511	4.254	0	371.874	360.223	374.517
	372	1.69	4.278	0	366.367	341.209	355.88
	373	1.869	4.276	0	370.507	321.255	361.989
	374	1.814	4.324	0	370.601	353.22	369.354
	375	1.745	4.327	0	369.164	329.469	354.636
	376	1.768	4.335	0	369.168	321.285	355.733
	377	1.855	4.309	0	369.13	329.398	356.47
	378	1.871	4.269	0	363.463	319.565	349.806
	379	1.762	4.308	0	368.833	320.156	355.696
	380	1.982	4.163	0	360.826	329.808	354.222
	381	1.951	4.208	0	361.668	312.785	354.731
	382	1.83	4.351	0	367.87	315.591	368.059
	383	1.877	4.286	0	366.672	334.538	354.776
	384	1.962	4.243	0	361.45	308.504	337.342
	385	1.783	4.295	0	366.203	302.543	363.718
	386	1.923	4.214	0	362.408	295.884	353.314
	387	1.609	4.348	0	370.241	325.234	363.354
	388	1.738	4.413	0	368.734	345.084	350.086
	389	1.782	4.311	0	366.092	368.824	361.469
	390	1.619	4.405	0	373.956	359.202	365.947
	391	1.548	4.339	0	369.076	345.789	366.24
	392	2.011	4.261	0	363.482	351.69	335.865
	393	1.804	4.29	0	365.909	374.162	345.379
	394	1.894	4.285	0	368.591	383.746	345.977
	395	2.048	4.29	0	368.266	360.717	346.503
	396	1.962	4.27	0	366.867	344.443	342.626
	397	2.099	4.322	0	366.605	327.118	332.337
	398	2.133	4.25	0	363.172	353.464	320.085
	399	1.887	4.31	0	364.234	354.953	349.054
	400	1.998	4.287	0	362.067	332.269	330.931
	401	1.942	4.299	0	367.892	346.068	338.996
	402	2.122	4.22	0	357.273	317.632	313.541
	403	1.988	4.28	0	366.591	330.958	331.711
	404	2.127	4.277	0	362.838	324.642	330.693
	405	1.877	4.289	0	366.925	329.385	344.324
	406	1.946	4.289	0	364.21	311.931	341.805
	407	1.932	4.305	0	370.05	321.779	364.323
	408	1.937	4.182	0	367.491	317.677	363.962
	409	2.023	4.278	0	366.474	296.394	347.816
	410	2.006	4.191	0	366.806	345.719	359.431
	411	2.174	4.188	0	362.66	330.867	335.726
	412	1.943	4.268	0	364.273	315.13	346.863
	413	1.919	4.267	0	362.647	338.182	345.07
	414	1.929	4.249	0	366.229	344.194	345.374
	415	1.724	4.277	0	371.393	358.094	367.465
	416	1.89	4.297	0	372.188	366.823	356.503
	417	1.843	4.298	0	365.873	347.499	344.173
	418	2.04	4.247	0	366.614	366.005	340.846
	419	2.136	4.306	0	366.719	356.406	339.23
	420	1.791	4.268	0	366.616	363.175	353.374
	421	1.772	4.288	0	369.955	324.65	356.748
	422	1.769	4.316	0	372.281	363.554	363.724
	423	1.594	4.348	0	373.736	381.071	380.088
	424	1.785	4.348	0	370.571	384.205	356.449
	425	1.702	4.303	0	372.312	369.323	361.532
	426	1.865	4.288	0	372.755	354.034	366.351
	427	1.618	4.349	0	373.607	361.251	372.243
	428	1.849	4.285	0	366.874	353.271	351.414
	429	1.961	4.33	0	364.266	364.309	337.193
	430	1.856	4.298	0	367.591	374.115	341.492
	431	1.851	4.343	0	363.835	360.774	364.566
	432	2.086	4.266	0	366.911	357.029	338.963
	433	2.111	4.283	0	363.406	361.407	330.713
	434	2.117	4.262	1	363.288	361.326	330.721
	435	1.933	4.232	0	367.992	376.09	349.544
	436	2.037	4.283	0	366.933	390.432	338.472
	437	1.987	4.301	0	367.008	405.696	346.566
	438	2.108	4.293	0	366.244	387.571	335.535
	439	1.885	4.241	0	364.729	365.656	340.211
	440	1.744	4.207	0	369.852	349.163	380.236
	441	1.901	4.258	0	370.544	340.11	361.303
	442	1.899	4.22	0	373.208	338.748	373.745
	443	2.091	4.294	0	365.852	366.583	342.132
	444	1.851	4.243	0	363.859	346.845	336.346
	445	2.023	4.324	0	370.67	343.886	346.358
	446	2.021	4.279	0	364.035	350.114	338.593
	447	1.888	4.29	0	368.127	387.713	351.986
	448	2.06	4.26	0	366.56	394.296	335.295
	449	1.924	4.266	0	363.027	398.308	331.86
	450	1.899	4.273	0	364.715	314.83	338.395
	451	1.853	4.275	0	365.107	340.277	339.744
	452	1.829	4.288	0	368.157	343.662	353.111
	453	1.954	4.29	0	367.336	376.759	342.716
	454	1.832	4.284	0	364.874	380.476	348.344
	455	1.864	4.272	0	366.7	363.46	343.515
	456	1.811	4.268	0	366.049	360.297	348.446
	457	1.806	4.313	0	369.681	363.505	360.693
	458	1.96	4.306	0	367.302	358.469	342.335
	459	1.905	4.327	0	369.33	386.642	339.47
	460	1.904	4.251	0	362.362	371.983	334.534
	461	1.871	4.243	0	364.166	423.161	345.203
	462	1.774	4.3	0	367.254	400.694	349.277
	463	1.831	4.258	0	367.33	414.108	354.234
	464	1.798	4.252	0	364.683	417.064	350.995
	465	1.919	4.353	0	367.681	445.285	358.42
	466	1.918	4.37	0	367.187	438.425	343.047
	467	1.985	4.261	0	365.235	422.216	339.13
	468	1.558	4.194	0	360.545	439.995	362.093
	469	1.394	4.199	0	364.011	450.671	371.997
	470	1.718	4.215	0	368.57	403.275	353.388
	471	1.86	4.204	0	356.91	474.794	326.384
	472	1.534	4.303	0	373.11	509.158	365.319
	473	1.554	4.349	0	374.295	484.118	365.308
	474	1.828	4.263	0	368.072	479.659	345.041
	475	2.031	4.344	0	368.173	524.393	344.539
	476	1.749	4.184	0	362.047	535.12	350.971
	477	1.788	4.182	0	365.475	515.501	354.503
	478	1.646	4.243	0	365.184	497.508	348.298
	479	1.568	4.212	0	368.74	564.893	364.446
	480	1.754	4.325	0	368.986	496.842	341.086
	481	1.625	4.309	0	362.47	475.111	347.282
	482	1.834	4.3	0	363.657	481.595	341.376
	483	1.803	4.174	0	366.792	456.516	360.306
	484	1.924	4.253	0	367.081	494.46	349.65
	485	1.598	4.368	0	370.268	451.821	360.908
	486	1.766	4.306	0	368.449	465.776	357.234
	487	1.506	4.217	0	367.914	469.164	359.064
	488	1.73	4.28	0	368.751	441.82	357.145
	489	1.822	4.303	0	370.298	411.418	356.006
	490	2.225	4.29	0	368.16	441.158	342.294
	491	2.104	4.265	0	364.307	433.813	334.081
	492	1.765	4.313	0	370.047	464.831	359.466
	493	1.951	4.228	0	369.466	474.7	355.866
	494	1.983	4.228	0	368.045	460.331	350.142
	495	2.13	4.299	0	363.353	464.518	336.073
	496	2.053	4.333	0	370.899	465.997	345.561
	497	1.746	4.146	0	359.441	469.863	355.745
	498	1.917	4.244	0	358.295	470.681	344.583
	499	1.91	4.167	0	352.984	459.906	338.806
	500	1.881	4.117	0	365.393	474.302	369.474
	501	1.762	4.123	0	360.675	500.76	372.652
	502	1.918	4.233	0	365.62	515.003	353.982
	503	1.967	4.28	0	370.76	572.911	357.659
	504	1.528	4.249	0	366.968	591.288	372.369
	505	1.367	4.209	0	363.698	592.201	360.834
	506	0.901	4.381	0	370.841	606.369	371.611
	507	1.973	4.297	0	363.43	601.345	337.087
	508	2.096	4.192	0	363.174	616.932	332.113
	509	1.9	4.132	0	360.138	557.305	368.111
	510	1.862	4.349	0	370.135	602.264	351.453
	511	1.941	4.288	0	365.008	546.383	340.222
	512	1.962	4.227	0	364.01	532.129	339.197
	513	0.895	4.375	0	371.346	603.459	368.58
	514	1.677	4.22	0	359.405	590.892	371.535
	515	1.881	4.294	0	365.152	627.447	340.736
	516	2.018	4.222	0	365.724	644.042	348.712
	517	1.996	4.244	0	364.792	609.786	338.656
	518	1.955	4.33	0	368.892	593.351	342.576
	519	1.822	4.286	0	369.323	628.932	357.471
	520	2.047	4.288	0	363.375	632.919	334.066
	521	2.023	4.239	0	368.388	654.61	348.708
	522	1.911	4.338	0	370.217	609.564	351.144
	523	1.923	4.106	0	361.751	595.549	344.376
	524	1.731	4.23	0	367.157	613.307	358.123
	525	1.758	4.369	0	370.353	635.459	350.775
	526	1.696	4.23	0	365.412	636.512	375.921
	527	1.621	4.326	0	371.378	637.531	360.222
	528	1.535	4.271	0	366.872	639.004	348.974
	529	1.843	4.121	0	361.671	640.453	350.682
	530	2.159	4.217	0	363.125	581.633	347.282
	531	1.577	4.357	0	370.317	631.609	360.819
	532	1.659	4.305	0	367.871	632.81	337.932
	533	1.976	4.177	0	361.208	636.228	340.496
	534	1.847	4.224	0	365.122	619.434	348.77
	535	1.67	4.308	0	365.607	642.448	338.902
	536	1.591	4.323	0	371.718	632.735	373.692
	537	1.838	4.224	0	363.576	639.251	343.766
	538	1.983	4.233	0	364.478	644.519	348.859
	539	1.756	4.311	0	370.158	651.376	344.307
	540	1.923	4.25	0	364.676	644.252	350.049
	541	1.872	4.345	0	373.481	664.511	361.079
	542	1.564	4.179	0	356.916	635.313	354.816
	543	1.737	4.344	0	373.701	662.634	368.678
	544	1.909	4.267	0	371.975	646.776	349.59
	545	2.128	4.231	0	363.938	620.039	333.169
	546	2	4.063	0	351.682	606.73	361.549
	547	1.901	4.323	0	366.097	623.708	350.307
	548	2.352	4.205	0	358.712	595.811	346.049
	549	2.49	4.199	0	365.571	567.079	356.16
	550	2.631	4.101	0	360.197	570.766	369.556
	551	1.993	4.309	0	370.13	529.537	343.418
	552	2.056	4.298	0	365.112	468.222	337.782
	553	1.847	4.415	0	368.594	481.648	345.908
	554	2	4.376	0	373.143	523.035	350.593
	555	1.696	4.241	0	367.063	522.846	360.538
	556	1.808	4.326	0	367.915	563.922	355.13
	557	1.749	4.362	0	368.394	587.918	353.782
	558	1.782	4.319	0	373.12	495.294	365.616
	559	1.664	4.31	0	368.042	555.609	353.64
	560	1.565	4.372	0	375.473	581.392	373.643
	561	1.825	4.256	0	365.862	565.216	349.561
	562	1.722	4.137	0	360.908	568.429	355.875
	563	1.747	4.274	0	365.072	537.681	344.201
	564	1.579	4.303	0	374.092	516.643	358.233
	565	1.911	4.188	0	364.862	487.229	349.185
	566	1.208	4.224	0	372.176	470.868	372.978
	567	1.709	4.183	0	366.092	473.978	365.194
	568	1.744	4.227	0	370.294	486.736	364.033
	569	1.674	4.275	0	368.4	505.282	372.113
	570	2.072	4.119	0	367.37	484.185	365.035
	571	1.713	4.299	0	368.656	443.52	362.952
	572	1.603	4.336	0	371.77	430.209	366.457
	573	1.752	4.338	0	368.585	455.833	360.399
	574	1.643	4.333	0	367.224	445.222	353.769
	575	1.643	4.307	0	365.264	412.994	338.992
	576	1.893	4.309	0	367.169	455.158	342.916
	577	1.616	4.285	0	370.318	515.471	361.053
	578	1.715	4.233	0	372.208	532.452	377.308
	579	1.985	4.314	0	370.707	572.778	356.255
	580	2.031	4.321	0	366.722	565.135	345.47
	581	2.004	4.378	0	369.134	551.274	347.233
	582	1.667	4.33	0	367.448	539.174	359.587
	583	1.754	4.336	0	369.695	473.842	362.889
	584	2.109	4.254	0	363.633	495.944	331.242
	585	2.141	4.28	0	363.317	458.025	324.66
	586	1.846	4.335	0	369.784	458.691	348.174
	587	1.848	4.267	0	370.461	451.331	359.252
	588	2.129	4.182	0	363.616	462.064	334.519
	589	1.928	4.295	0	369.725	457.755	360.989
	590	1.966	4.111	0	364.568	417.407	347.904
	591	1.864	4.313	0	364.345	362.202	343.764
	592	1.853	4.381	0	370.145	371.591	354.842
	593	1.852	4.349	0	365.881	325.707	338.05
	594	2.056	4.304	0	363.413	366.307	337.507
	595	1.7	4.274	0	365.899	389.132	359.435
	596	1.971	4.278	0	363.67	378.787	339.471
	597	1.851	4.312	0	365.074	397.345	343.938
	598	1.609	4.324	0	369.931	424.727	362.277
	599	1.9	4.332	0	366.98	385.414	344.833
	600	1.563	4.371	0	368.823	416.044	359.23
	601	1.649	4.27	0	364.847	378.508	357.61
	602	1.559	4.295	0	366.18	400.646	366.566
	603	1.577	4.198	0	364.805	427.96	369.027
	604	1.408	4.271	0	368.293	401.778	380.937
	605	1.482	4.222	0	365.929	425.054	373.566
	606	1.936	4.301	0	367.248	409.932	350.049
	607	1.584	4.176	0	359.923	396.272	361.781
	608	2.07	4.25	0	368.293	407.279	344.689
	609	1.432	4.316	0	369.211	428.985	372.712
	610	1.408	4.28	0	367.136	414.364	379.057
	611	1.507	4.251	0	368.337	422.096	377.842
	612	1.434	4.298	0	369.495	415.783	379.743
	613	1.516	4.238	0	366.561	390.653	381.118
	614	1.736	4.173	0	362.695	392.893	371.701
	615	1.504	4.258	0	369.052	413.025	372.885
	616	1.83	4.171	0	361.968	435.433	363.521
	617	0.949	4.372	0	369.949	422.808	374.708
	618	1.066	4.284	0	367.111	378.492	369.773
	619	0.988	4.366	0	370.537	398.463	365.864
	620	1.055	4.337	0	371.335	344.557	373.067
	621	1.015	4.304	0	368.496	378.877	365.614
	622	0.942	4.393	0	372.908	382.666	365.529
	623	1.119	4.318	0	370.782	380.08	367.907
	624	1.086	4.335	0	371.926	368.831	368.563
	625	0.971	4.371	0	369.582	374.08	373.769
	626	1.054	4.364	0	371.814	370.734	374.572
	627	1.235	4.337	0	378.216	412.981	376.68
	628	1.058	4.325	0	368.912	355.705	365.723
	629	0.969	4.305	0	369.72	347.028	370.651
	630	1.237	4.247	0	368.593	377.266	372.803
	631	1.168	4.332	0	374.986	411.436	372.315
	632	1.021	4.349	0	371.564	358.484	364.706
	633	1.039	4.329	0	372.424	401.161	359.627
	634	1.072	4.362	0	374.488	395.283	371.806
	635	1.116	4.357	0	374.656	390.192	373.103
	636	1.05	4.366	0	372.235	399.088	367.556
	637	1.099	4.325	0	373.731	398.403	373.856
	638	1.074	4.335	0	373.389	379.149	370.786
	639	1.469	4.211	0	362.497	401.495	375.45
	640	1.629	4.285	0	367.908	403.479	372.833
	641	2.069	4.19	0	360.404	391.101	358.545
	642	1.878	4.342	0	367.847	370.8	345.493
	643	1.628	4.292	0	367.138	371.243	358.945
	644	1.693	4.258	0	365.598	406.882	362.034
	645	1.998	4.358	0	370.853	395.421	350.486
	646	1.241	4.292	0	370.876	416.473	379.639
	647	1.773	4.345	0	367.222	465.526	353.238
	648	1.908	4.264	0	366.223	402.073	358.119
	649	1.496	4.347	0	372.455	417.474	375.661
	650	1.885	4.345	0	364.618	388.302	337.152
	651	1.502	4.278	0	370.087	426.062	378.667
	652	1.684	4.234	0	363.863	388.71	357.528
	653	1.886	4.319	0	366.903	403.339	347.091
	654	1.911	4.333	1	367.044	418.157	347.266
	655	1.893	4.315	0	371.779	456.418	375.677
	656	1.926	4.275	0	364.634	427.552	351.496
	657	1.689	4.282	0	372.857	431.734	373.867
	658	1.717	4.154	0	361.581	423.2	371.999
	659	1.247	4.327	0	371.617	428.4	379.201
	660	1.763	4.291	0	371.51	449.56	373.325
	661	1.868	4.359	0	371.85	350.273	359.16
	662	1.771	4.343	0	370.154	375.646	355.107
	663	1.961	4.226	0	362.69	411.567	344.391
	664	1.89	4.098	0	357.573	416.168	364.597
	665	1.908	4.265	0	362.234	382.36	350.838
	666	1.829	4.279	0	367.109	380.046	360.658
	667	1.842	4.334	0	367.51	371.086	349.819
	668	1.625	4.237	0	368.469	402.879	375.303
	669	1.719	4.247	0	369.73	404.416	368.969
	670	1.719	4.258	0	370.526	385.465	371.419
	671	1.582	4.205	0	368.294	393.967	381.975
	672	1.704	4.256	0	365.117	366.59	368.503
	673	1.9	4.249	0	369.444	408.164	361.857
	674	1.773	4.217	0	369.8	393.053	370.682
	675	1.881	4.124	0	366.229	391.723	354.758
	676	2.117	4.054	0	358.38	397.023	351.894
	677	1.673	4.15	0	357.845	397.152	361.464
	678	1.84	4.28	0	370.976	400.061	373.65
	679	1.683	4.199	0	362.828	411.761	362.861
	680	1.791	4.246	0	367.469	401.863	372.635
	681	1.897	4.091	0	353.368	364.872	364.95
	682	1.863	4.186	0	368.96	442.366	365.058
	683	2.269	4.205	0	365.847	394.633	347.051
	684	2.061	4.161	0	365.682	401.093	368.798
	685	2.146	4.118	0	361.557	388.307	342.826
	686	1.944	4.12	0	353.918	355.572	353.424
	687	1.814	4.187	0	360.438	382.351	348.839
	688	1.431	4.165	0	369.741	403.686	377.419
	689	1.416	4.164	0	366.246	408.523	371.344
	690	1.252	4.18	0	364.312	378.007	373.04
	691	1.712	4.164	0	364.419	404.949	355.069
	692	1.871	4.027	0	353.97	377.235	347.096
	693	1.567	4.115	0	358.119	384.246	370.612
	694	1.698	4.146	0	361.497	387.894	354.063
	695	1.989	4.057	0	346.072	347.177	347.003
	696	1.873	4.053	0	351.532	387.936	359.729
	697	1.789	4.262	0	366.091	410.726	359.513
	698	1.777	4.176	0	363.522	396.911	366.108
	699	1.387	4.251	0	366.284	396.717	373.948
	700	1.832	4.161	0	360.368	415.51	355.033
	701	1.779	4.242	0	369.803	445.511	367.83
	702	1.743	4.215	0	365.319	435.141	368.2
	703	1.774	4.352	0	366.413	408.883	344.337
	704	1.651	4.265	0	371.407	382.071	375.351
	705	1.776	4.194	0	369.796	414.725	374.495
	706	1.786	4.294	0	370.984	404.141	364.097
	707	1.515	4.176	0	363.447	373.592	374.48
	708	2.005	4.065	0	350.09	351.364	349.631
	709	1.96	4.026	0	352.209	367.492	358.237
	710	1.857	4.089	0	348.007	354.971	357.571
	711	1.711	4.13	0	361.394	381.623	370.833
	712	1.92	4.037	0	352.569	371.421	360.31
	713	1.794	4.131	0	359.01	365.083	366.183
	714	1.863	4.139	0	355.435	352.877	362.514
	715	1.962	4.076	0	349.561	335.944	355.207
	716	1.894	4.071	0	348.987	356.696	357.111
	717	2.017	4.056	0	351.001	360.734	351.459
	718	1.95	4.064	0	346.795	350.253	350.026
	719	2.041	4.013	0	346.419	369.556	356.685
	720	1.834	4.053	0	347.717	365.75	362.529
	721	1.745	3.979	0	346.3	425.104	345.453
	722	1.429	4.142	0	349.269	433.406	348.719
	723	1.668	4.04	0	348.059	417.401	352.378
	724	1.773	4.145	0	363.484	378.672	363.296
	725	1.545	4.062	0	345.979	390.605	353.439
	726	1.502	4.292	0	375.063	425.57	369.656
	727	1.712	4.173	0	363.58	402.675	362.01
	728	1.779	4.195	0	366.529	419.377	361.336
	729	1.673	4.221	0	364.282	405.872	359.172
	730	1.814	4.16	0	364.304	407.736	356.431
	731	1.841	4.203	0	367.12	401.484	363.734
	732	1.818	4.117	0	362.153	386.323	353.654
	733	1.927	4.172	0	366.403	411.319	369.733
	734	1.682	4.185	0	367.062	384.934	374.253
	735	1.853	4.152	0	362.705	381.93	370.705
	736	1.911	4.206	0	368.773	380.049	357.456
	737	1.861	4.129	0	364.245	370.2	358.477
	738	1.621	4.132	0	363.903	369.364	367.574
	739	1.337	4.154	0	359.734	365.272	374.391
	740	1.382	4.131	0	355.331	365.406	355.74
	741	1.791	3.997	0	356.049	387.865	362.733
	742	1.719	4.146	0	363.463	407.833	360.951
	743	1.757	4.136	0	363.654	391.952	357.694
	744	1.63	4.221	0	368.189	400.692	363.029
	745	1.698	4.303	0	371.277	405.781	366.756
	746	1.78	4.148	0	364.286	362.449	356.441
	747	1.765	4.148	0	364.244	371.336	360.507
	748	1.557	4.202	0	367.572	390.551	368.241
	749	1.689	4.136	0	361.603	367.546	354.519
	750	1.732	4.115	0	359.183	332.075	362.44
	751	1.758	4.059	0	356.833	361.728	350.012
	752	1.801	4.123	0	361.941	357.189	348.889
	753	1.799	4.275	0	367.577	384.885	358.625
	754	1.762	4.098	0	359.733	365.535	350.946
	755	1.801	4.188	0	366.491	395.959	372.077
	756	1.813	4.129	0	361.04	367.054	356.083
	757	1.655	4.329	0	373.282	391.475	366.782
	758	1.748	4.265	0	367.535	366.013	356.239
	759	1.585	4.202	0	369.268	363.435	374.367
	760	1.7	4.161	0	364.856	348.94	369.162
	761	1.84	4.117	0	361.352	359.025	352.822
	762	1.744	4.146	0	365.145	358.749	366.91
	763	1.563	4.182	0	367.994	397.956	360.657
	764	1.768	4.26	0	376.724	374.645	384.281
	765	1.739	4.131	0	357.487	363.119	375.306
	766	1.807	4.119	0	351.034	351.651	349.311
	767	1.749	4.164	0	364.308	325.225	367.904
	768	1.909	4.087	0	354.836	339.671	371.607
	769	1.916	4.252	0	372.871	375.201	361.071
	770	1.834	4.071	0	350.706	349.036	362.697
	771	1.824	4.12	0	349.147	336.459	349.864
	772	1.873	4.097	0	351.809	342.063	360.744
	773	1.907	4.088	0	350.997	316.804	358.359
	774	1.908	4.094	0	350.204	321.038	362.927
	775	1.909	4.038	0	346.676	325.32	361.426
	776	1.298	4.213	0	362.159	385.043	364.28
	777	1.686	4.153	0	362.351	339.435	374.777
	778	1.491	4.296	0	369.411	383.11	371.807
	779	1.839	4.072	0	348.975	352.733	363.025
	780	2.057	4.002	0	346.829	371.795	351.88
	781	1.852	4.109	0	356.652	397.831	365.667
	782	1.945	4.216	0	371.661	398.975	372.332
	783	1.743	4.109	0	350.239	358.767	351.865
	784	1.807	4.081	0	353.944	357.457	369.464
	785	2.019	4.066	0	348.09	394.933	347.392
	786	2.012	4.032	0	348.691	370.529	361.484
	787	1.633	4.169	0	362.739	355.53	369.76
	788	1.796	4.095	0	354.745	373.01	365.63
	789	2.097	4.028	0	350.958	354.279	364.866
	790	1.95	4.078	0	352.097	373.739	347.27
	791	1.942	4.087	0	349.957	344.094	349.392
	792	1.75	4.154	0	365.265	396.289	364.6
	793	1.673	4.28	0	368.084	377.413	352.072
	794	1.737	4.157	0	363.911	395.431	352.687
	795	1.602	4.142	0	359.983	378.924	359.295
	796	1.644	4.095	0	359.315	372.678	359.289
	797	1.672	4.068	0	355.912	367.912	364.817
	798	1.855	4.239	0	369.961	391.071	363.194
	799	1.697	4.197	0	366.388	377.099	371.057
	800	1.949	4.091	0	354.998	370.961	334.153
	801	1.85	4.285	0	371.618	368.68	370.322
	802	1.739	4.144	0	362.616	395.363	359.19
	803	1.517	4.21	0	368.314	401.332	373.131
	804	1.739	4.3	0	371.259	418.087	355.778
	805	1.607	4.17	0	366.518	399.923	369.912
	806	1.724	4.177	0	365.129	393.361	364.967
	807	1.874	4.074	0	344.831	335.158	341.169
	808	1.558	4.225	0	365.333	371.945	373.046
	809	1.819	4.329	0	372.493	403.445	363.597
	810	1.79	4.171	0	365.367	386.764	371.658
	811	1.53	4.248	0	368.967	400.408	356.196
	812	1.429	4.076	0	354.275	367.494	363.478
	813	1.565	4.093	0	357.253	362.324	374.581
	814	1.75	4.009	0	341.875	367.007	339.493
	815	1.584	4.084	0	348.195	377.63	349.225
	816	1.335	4.156	0	358.829	410.322	355.442
	817	1.591	4.112	0	364.72	388.944	374.671
	818	1.577	4.073	0	353.392	380.927	358.643
	819	1.611	4.153	0	362.011	367.002	372.13
	820	1.641	4.025	0	345.333	363.517	343.174
	821	1.722	4.066	0	353.193	366.593	364.284
	822	1.556	4.333	0	372.287	378.707	371.466
	823	1.821	4.241	0	369.733	350.771	364.29
	824	1.619	4.238	0	369.834	399.577	375.839
	825	1.525	4.255	0	373.163	404.487	379.062
	826	1.854	4.115	0	360.202	397.191	355.961
	827	1.372	4.14	0	364.309	400.594	376.639
	828	1.648	4.034	0	352.68	356.662	354.664
	829	1.547	4.205	0	365.458	411.281	356.348
	830	1.636	4.095	0	353.779	385.206	357.284
	831	1.594	4.216	0	365.371	388.358	377.802
	832	1.698	4.185	0	361.267	372.676	370.305
	833	1.85	4.183	0	368.869	415.856	369.533
	834	1.927	4.247	0	370.978	421.027	359.49
	835	1.486	4.198	0	366.163	380.186	372.41
	836	1.558	4.075	0	352.057	358.944	362.381
	837	1.386	4.13	0	355.208	372.741	358.572
	838	1.725	4.198	0	367.586	381.187	373.754
	839	1.478	4.198	0	364.938	380.018	374.061
	840	1.432	4.263	0	366.895	364.437	371.976
	841	1.95	4.046	0	353.87	351.643	359.388
	842	1.774	4.127	0	361.405	367.917	355.628
	843	1.393	4.137	0	359.534	389.822	373.95
	844	1.766	4.143	0	363.024	390.702	354.782
	845	1.808	4.122	0	362.35	369.158	360.336
	846	1.405	4.098	0	355.493	374.548	363.661
	847	1.347	4.2	0	372.455	457.654	374.112
	848	1.761	4.085	0	359.299	372.751	355.412
	849	1.67	4.049	0	349.249	332.891	348.347
	850	1.339	4.211	0	368.515	364.79	377.248
	851	1.863	4.061	0	364.029	372.081	359.007
	852	1.714	4.044	0	354.001	347.17	372.323
	853	1.707	4.269	0	369.91	400.236	361.374
	854	1.542	4.089	0	352.777	360.521	357.792
	855	1.502	4.108	0	355.638	328.288	368.595
	856	1.486	4.124	0	359.924	362.969	355.744
	857	1.493	4.051	0	354.111	350.881	360.921
	858	1.429	4.098	1	353.851	346.539	351.685
	859	1.701	4.131	0	353.042	329.516	346.938
	860	1.678	4.184	0	356.422	380.07	352.42
	861	1.635	4.182	0	354.102	347.727	340.098
	862	1.693	4.186	0	354.034	365.994	352.971
	863	1.808	4.187	0	353.551	369.113	353.407
	864	1.518	4.255	0	359.021	380.182	357.37
	865	1.636	4.212	0	360.881	362.182	357.887
	866	1.528	4.125	0	350.309	368.391	334.265
	867	1.691	4.169	0	348.118	389.673	349.433
	868	1.44	4.198	0	355.383	408.386	341.613
	869	1.644	4.215	0	357.602	402.144	347.136
	870	1.601	4.277	0	363.911	414.23	365.494
	871	1.724	4.255	0	365.452	362.305	371.192
	872	1.502	4.179	0	352.997	384.682	323.818
	873	1.649	4.199	0	354.997	411.327	352.447
	874	1.472	4.209	0	361.175	433.526	355.627
	875	1.635	4.239	0	364.775	398.913	362.808
	876	1.471	4.158	0	354.155	388.898	341.597
	877	1.785	4.182	0	353.304	386.108	352.925
	878	1.65	4.173	0	353.655	371.038	350.429
	879	1.476	4.278	0	360.377	383.243	352.377
	880	1.658	4.16	0	349.039	373.915	333.632
	881	1.77	4.195	0	360.732	391.881	361.132
	882	1.797	4.255	0	358.83	383.927	359.995
	883	1.548	4.199	0	354.977	364.279	345.16
	884	1.739	4.23	0	360.429	395.876	372.144
	885	1.63	4.193	0	354.375	361.733	350.407
	886	1.903	4.144	0	349.197	376.078	352.351
	887	1.601	4.206	0	356.442	364.121	352.167
	888	1.618	4.254	0	358.342	387.879	356.663
	889	1.551	4.115	0	345.389	371.229	331.116
	890	1.58	4.253	0	360.384	406.486	360.103
	891	1.591	4.274	0	357.744	385.161	357.484
	892	1.615	4.215	0	356.566	376.655	355.781
	893	1.385	4.285	0	363.21	412.122	356.528
	894	1.442	4.196	0	353.609	378.966	345.567
	895	1.401	4.306	0	363.002	376.239	354.871
	896	1.51	4.187	0	352.218	377.192	333.067
	897	1.421	4.179	0	355.164	369.585	339.159
	898	1.472	4.102	0	354.958	379.659	359.075
	899	1.509	4.105	0	354.971	361.893	356.779
	900	1.536	4.061	0	351.919	365.36	360.959
	901	1.608	4.244	0	366.881	380.478	371.346
	902	1.522	4.221	0	364.152	390.367	371.561
	903	1.392	4.301	0	370.914	407.93	381.022
	904	1.679	4.175	0	364.417	381.73	373.26
	905	1.629	4.22	0	367.035	381.39	385.112
	906	1.631	4.233	0	372.623	393.708	383.189
	907	1.983	4.067	0	350.502	380.755	354.733
	908	1.827	4.062	0	350.468	373.534	368.601
	909	1.923	4.036	0	346.281	364.192	353.109
	910	1.861	4.06	0	345.402	345.203	348.705
	911	1.913	4.075	0	345.696	358.293	345.99
	912	2.062	4.038	0	351.846	381.335	368.071
	913	1.924	4.055	0	349.812	411.441	362.461
	914	1.95	4.075	0	349.11	391.395	368.103
	915	2.016	4.137	0	362.932	409.15	353.02
	916	1.746	4.216	0	370.642	393.354	372.52
	917	1.707	4.222	0	367.623	397.643	374.898
	918	1.783	4.268	0	367.401	420.261	367.856
	919	1.854	4.252	0	368.567	383.014	361.461
	920	1.987	4.249	0	364.694	393.507	343.787
	921	1.783	4.206	0	363.394	368.904	361.72
	922	1.668	4.139	0	358.756	367.093	360.851
	923	1.665	4.198	0	364.337	371.764	358.76
	924	1.609	4.246	0	366.846	381.03	371.626
	925	1.563	4.224	0	365.079	407.118	370.558
	926	1.878	4.072	0	355.922	394.352	371.974
	927	1.726	4.125	0	358.55	417.667	359.38
	928	1.662	4.169	0	361.738	362.105	367.912
	929	1.537	4.167	0	361.238	360.449	364.386
	930	1.712	4.121	0	359.071	359.725	376.07
	931	1.72	4.181	0	367.691	394.903	372.181
	932	1.818	4.294	0	364.742	375.857	344.294
	933	1.704	4.329	0	372.769	381.195	363.302
	934	1.852	4.313	0	364.241	355.912	345.688
	935	1.647	4.319	0	371.405	358.183	365.204
	936	1.717	4.263	0	368.345	365.426	374.271
	937	1.734	4.284	0	366.969	355.597	356.983
	938	1.693	4.354	0	368.405	364.853	355.816
	939	1.816	4.322	0	367.612	370.676	360.513
	940	1.878	4.335	0	367.61	376.863	347.922
	941	1.656	4.273	0	368.131	390.693	372.394
	942	1.784	4.314	0	367.928	355.56	359.784
	943	1.346	4.273	0	366.472	354.369	366.116
	944	1.617	4.254	0	364.935	374.856	365.799
	945	1.532	4.218	0	364.304	356.83	378.1
	946	1.713	4.11	0	358.821	372.175	370.992
	947	2	4.04	0	346.516	306.42	354.494
	948	1.586	4.2	0	365.741	392.092	375.186
	949	1.669	4.155	0	361.431	383.222	370.408
	950	1.472	4.184	0	360.453	371.473	372.391
	951	1.848	4.051	0	353.068	365.377	366.987
	952	2.018	4.021	0	344.807	364.43	349.597
	953	1.822	4.092	0	348.497	366.697	353.563
	954	1.902	4.042	0	349.37	358.373	350.426
	955	1.816	4.068	0	349.533	370.088	364.057
	956	1.83	4.102	0	348.998	354.245	363.123
	957	1.72	4.125	0	356.786	387.516	366.384
	958	1.908	4.042	0	353.62	376.595	366.556
	959	1.946	4.078	0	352.82	376.149	363.432
	960	1.916	4.19	0	367.31	393.187	366.924
	961	1.868	4.179	0	367.952	390.566	368.167
	962	1.629	4.229	0	366.608	389.828	363.422
	963	1.917	4.141	0	360.887	368.821	348.23
	964	1.984	4.036	0	344.493	347.654	350.244
	965	1.865	4.073	0	350.661	341.428	359.427
	966	2.045	4.032	0	346.878	353.686	341.278
	967	2.062	4.018	0	347.529	363.145	352.439
	968	2.02	4.052	0	348.758	359.548	348.419
	969	1.799	4.109	0	355.088	350.685	366.406
	970	1.772	4.13	0	350.506	348.875	338.716
	971	1.911	4.047	0	354.778	370.829	369.968
	972	1.724	4.138	0	360.876	361.495	366.619
	973	1.848	4.158	0	362.71	358.735	354.566
	974	1.88	4.113	0	351.501	346.3	353.192
	975	2.051	3.983	0	346.812	336.683	348.143
	976	1.636	4.232	0	365.867	360.926	371.149
	977	1.454	4.132	0	363.864	384.787	371.158
	978	1.768	4.155	0	361.894	380.775	371.35
	979	1.615	4.255	0	367.861	383.873	371.013
	980	1.635	4.159	0	361.167	386.087	368.111
	981	1.718	4.226	0	360.641	364.103	359.89
	982	1.497	4.257	0	366.29	375.631	374.531
	983	1.604	4.291	0	368.429	385.015	372.078
	984	1.666	4.182	0	362.894	350.512	365.019
	985	1.733	4.197	0	365.862	356.253	372.547
	986	1.633	4.177	0	362.668	349.145	369.278
	987	1.728	4.09	0	358.425	342.688	374.816
	988	1.657	4.111	0	359.017	356.5	371.939
	989	1.844	4.097	0	354.879	348.759	360.251
	990	1.88	4.129	0	360.6	353.199	355.101
	991	1.744	4.192	0	364.855	378.288	372.989
	992	1.402	4.299	0	369.672	378.283	377.933
	993	1.663	4.167	0	361.054	365.888	373.807
	994	1.691	4.262	0	368.114	366.297	370.266
	995	1.652	4.23	0	364.981	387.689	365.438
	996	1.714	4.204	0	367.517	376.815	376.492
	997	1.703	4.227	0	366.164	380.368	364.958
	998	1.528	4.262	0	371.47	366.828	376.948
	999	1.581	4.161	0	362.216	384.096	361.448
	1000	1.788	4.133	0	361.623	376.204	358.222

## Sheet: CID442868
	Frame	RMSD	rGyr	intraHB	MolSA	SASA	PSA
	0	0	3.926	1	336.497	247.938	165.654
	1	0.861	3.828	0	326.874	288.053	167.597
	2	0.785	3.877	0	332.723	287.324	174.633
	3	0.796	3.867	0	329.101	322.739	174.285
	4	0.736	3.839	0	330.58	317.678	168.802
	5	0.751	3.869	0	329.726	352.027	169.963
	6	0.838	3.857	0	326.497	392.027	172.122
	7	0.674	3.833	0	325.858	337.215	173.389
	8	0.825	3.926	0	336.732	341.345	170.671
	9	0.646	3.855	0	330.898	384.602	171.951
	10	0.774	3.867	0	329.98	340.243	169.55
	11	0.663	3.84	0	325.895	358.557	169.403
	12	0.686	3.875	0	333.938	382.299	170.93
	13	0.707	3.871	0	330.606	359.24	171.911
	14	0.934	3.831	0	329.895	319.317	177.155
	15	0.587	3.892	0	332.975	387.33	167.601
	16	0.641	3.861	0	329.707	381.855	167.662
	17	0.663	3.852	0	330.574	394.863	175.648
	18	0.645	3.88	0	332.152	369.152	172.946
	19	0.622	3.935	0	333.612	376.708	170.19
	20	0.681	3.849	1	327.769	367.085	167.74
	21	0.919	3.789	0	323.061	353.842	170.451
	22	0.742	3.842	0	329.018	355.56	169.325
	23	0.658	3.854	0	327.229	362.062	168.281
	24	0.766	3.91	0	335.374	386.639	168.51
	25	0.717	3.931	0	334.403	401.738	176.42
	26	0.713	3.852	0	332.908	402.656	174.346
	27	0.681	3.846	0	326.78	380.51	172.787
	28	0.685	3.9	0	330.73	394.307	173.259
	29	0.651	3.893	0	329.715	405.537	164.318
	30	0.898	3.845	0	330.734	392.82	172.165
	31	0.769	3.872	0	331.221	398.075	173.207
	32	0.734	3.886	0	330.52	394.218	171.462
	33	0.745	3.913	0	335.852	406.417	169.627
	34	0.72	3.888	0	328.786	399.337	164.548
	35	0.73	3.858	0	328.254	408.285	171.839
	36	0.682	3.918	0	333.007	398.931	169.64
	37	0.64	3.931	0	335.884	413.808	170.974
	38	0.795	3.857	0	327.908	426.377	172.963
	39	0.806	3.867	0	330.941	399.469	166.512
	40	0.711	3.881	0	331.684	430.01	166.843
	41	0.631	3.889	0	331.444	456.41	172.916
	42	0.807	3.87	0	330.004	459.577	173.129
	43	0.609	3.898	1	331.237	421.163	166.935
	44	0.691	3.858	0	331.424	406.615	170.593
	45	0.687	3.872	0	330.025	402.038	165.606
	46	0.703	3.881	1	328.42	410.151	169.473
	47	0.841	3.881	0	329.605	423.739	172.384
	48	0.603	3.923	0	330.011	425.654	164.911
	49	0.857	3.888	0	329.733	418.349	165.696
	50	0.737	3.852	0	331.647	429.907	168.373
	51	0.731	3.915	0	331.331	444.373	171.689
	52	0.677	3.889	0	330.221	417.29	169.123
	53	0.893	3.849	1	326.62	422.294	167.661
	54	0.74	3.865	0	330.52	410.135	163.582
	55	0.718	3.88	0	329.711	409.234	171.708
	56	0.622	3.839	0	328.296	436.355	166.522
	57	0.812	3.874	0	331.912	447.698	165.782
	58	0.612	3.835	0	326.64	425.311	171.671
	59	0.619	3.911	0	334.675	439.449	165.038
	60	0.709	3.882	0	328.541	425.36	170.584
	61	0.705	3.881	0	334.016	439.967	173.808
	62	0.746	3.88	0	329.984	461.952	171.512
	63	0.648	3.874	0	331.384	463.125	175.471
	64	0.612	3.874	0	329.82	418.818	171.795
	65	0.602	3.895	0	330.174	415.84	167.977
	66	0.632	3.878	0	329.954	384.109	167.182
	67	0.844	3.897	0	333.736	418.126	168.694
	68	0.7	3.859	0	331.324	416.459	169.429
	69	0.679	3.899	0	332.549	413.349	168.711
	70	0.7	3.9	0	333.001	447.843	167.789
	71	0.825	3.818	0	324.836	427.462	169.893
	72	0.623	3.898	0	334.877	469.369	167.474
	73	0.628	3.926	0	335.58	449.46	171.414
	74	0.821	3.832	0	330.945	450.964	172.264
	75	0.799	3.85	0	328.28	436.047	171.408
	76	0.87	3.851	0	327.028	454.343	175.814
	77	0.69	3.893	0	330.914	400.163	168.546
	78	0.624	3.893	0	329.206	442.654	170.506
	79	0.68	3.902	0	332.145	430.801	168.559
	80	0.762	3.838	0	328.857	432.489	174.4
	81	0.664	3.891	0	328.823	390.263	166.379
	82	0.552	3.901	0	331.034	402.5	169.915
	83	0.504	3.914	0	334.27	449.053	170.959
	84	0.9	3.835	0	326.899	415.164	171.556
	85	0.699	3.829	0	329.223	399.704	172.894
	86	0.63	3.914	0	331.894	435.119	165.658
	87	0.661	3.874	0	329.559	434.867	166.181
	88	0.841	3.822	0	327.969	416.876	170.013
	89	0.666	3.887	0	329.312	412.298	163.137
	90	0.632	3.848	0	326.948	415.509	171.236
	91	0.606	3.87	0	330.924	451.386	167.409
	92	0.917	3.891	0	332.758	460.699	170.56
	93	0.676	3.92	0	330.862	444.817	169.101
	94	0.815	3.861	0	330.275	436.034	172.398
	95	0.667	3.9	0	333.322	441.673	173.012
	96	0.784	3.883	0	329.583	449.173	173.487
	97	0.783	3.846	0	330.065	449.707	171.897
	98	0.609	3.877	0	329.312	453.946	170.355
	99	0.738	3.898	0	333.517	427.724	169.29
	100	0.731	3.897	0	331.076	423.734	169.827
	101	0.872	3.848	0	328.411	372.974	176.022
	102	0.677	3.88	0	329.171	415.978	171.75
	103	0.671	3.861	0	329.753	416.471	168.809
	104	0.686	3.883	0	331.324	403.599	176.112
	105	0.636	3.872	0	328.613	457.798	172.386
	106	0.641	3.888	0	333.25	429.138	168.839
	107	0.668	3.849	0	327.875	439.419	173.039
	108	0.679	3.872	0	331.054	421.718	173.046
	109	0.681	3.85	0	329.444	391.389	172.424
	110	0.676	3.875	0	331.798	414.267	170.233
	111	0.824	3.855	0	333.032	362.498	174.708
	112	0.691	3.866	0	329.367	401.004	173.292
	113	0.926	3.812	0	327.539	373.443	171.264
	114	0.788	3.839	0	327.87	367.555	175.57
	115	0.748	3.876	0	328.913	383.739	175.71
	116	0.909	3.854	0	326.627	369.364	174.116
	117	0.687	3.924	0	332.228	398.858	172.449
	118	0.69	3.886	0	332.78	402.346	172.091
	119	0.711	3.89	0	329.867	400.967	172.908
	120	0.677	3.858	0	329.611	395.08	170.016
	121	0.812	3.882	0	331.929	369.108	171.879
	122	0.884	3.927	0	331.601	385.303	170.373
	123	0.848	3.873	0	328.192	378.056	171.038
	124	0.761	3.868	0	330.696	374.1	168.764
	125	0.621	3.933	0	334.587	423.789	170.208
	126	0.602	3.883	0	333.634	422.396	173.669
	127	0.754	3.859	0	328.348	417.397	167.532
	128	0.659	3.895	0	328.61	434.834	167.886
	129	0.642	3.861	0	332.219	418.076	171.643
	130	0.742	3.898	0	330.259	431.82	172.4
	131	0.739	3.864	0	327.884	419.671	174.772
	132	0.617	3.905	0	331.992	441.514	180.205
	133	0.641	3.874	0	330.776	425.764	168.687
	134	0.744	3.836	0	325.314	425.276	170.569
	135	0.573	3.918	0	334.707	453.291	167.148
	136	0.718	3.902	0	332.528	453.421	170.615
	137	0.622	3.882	0	331.963	455.734	171.281
	138	0.851	3.866	0	330.656	441.488	169.57
	139	0.704	3.831	1	331.229	427.094	170.736
	140	0.808	3.891	1	332.691	444.24	165.596
	141	0.885	3.816	0	325.645	418.361	169.293
	142	0.694	3.903	1	330.704	436.883	170.972
	143	0.662	3.894	0	330.09	427.545	171.394
	144	0.778	3.842	0	327.953	458.036	169.81
	145	0.643	3.877	0	330.01	412.308	168.718
	146	0.854	3.814	0	329.443	424.885	174.027
	147	0.688	3.876	0	328.91	442.421	171.537
	148	0.702	3.82	0	327.11	435.775	171.739
	149	0.729	3.86	0	331.718	437.543	171.003
	150	0.661	3.861	0	327.88	430.14	170.335
	151	0.688	3.897	0	333.695	409.017	172.399
	152	0.733	3.834	0	327.596	404.545	176.103
	153	0.624	3.872	0	330.479	412.342	166.072
	154	0.772	3.776	0	325.878	429.748	167.405
	155	0.775	3.875	0	331.659	440.076	170.699
	156	0.638	3.905	0	332.28	456.083	165.937
	157	0.713	3.868	0	331.54	423.218	173.748
	158	0.713	3.868	0	326.61	442.883	171.35
	159	0.902	3.917	0	337.437	466.443	170.073
	160	0.723	3.846	0	329.988	424.853	170.487
	161	0.672	3.83	0	332.121	450.063	172.752
	162	0.694	3.843	0	330.135	433.202	176.847
	163	0.724	3.862	0	329.756	441.575	168.936
	164	0.652	3.916	0	331.263	481.898	165.506
	165	0.721	3.914	0	331.834	482.72	168.327
	166	0.816	3.863	0	329.669	449.954	172.309
	167	0.763	3.831	0	326.806	437.211	172.188
	168	0.701	3.877	0	330.731	443.668	170.172
	169	0.849	3.803	0	327.196	464.607	174.269
	170	0.629	3.872	0	329.626	472.994	169.098
	171	0.619	3.895	0	330.741	468.173	173.321
	172	0.854	3.87	0	333.556	471.049	173.885
	173	0.703	3.861	0	328.236	414.755	171.339
	174	0.729	3.824	0	328.178	428.86	168.402
	175	0.798	3.896	0	332.925	433.903	170.083
	176	0.704	3.879	0	328.821	432.406	170.694
	177	0.662	3.879	0	332.017	474.169	169.369
	178	0.702	3.871	0	326.538	472.277	172.204
	179	0.731	3.864	0	328.742	440.847	171.807
	180	0.807	3.89	0	331.064	444.078	173.051
	181	0.688	3.865	0	334.087	454.627	176.526
	182	0.847	3.935	0	334.408	456.711	171.989
	183	0.572	3.904	0	330.939	422.229	164.811
	184	0.566	3.934	0	334.888	452.653	168.106
	185	0.65	3.915	0	331.511	453.819	170.171
	186	0.718	3.877	0	329.624	435.778	171.274
	187	0.816	3.86	1	329.729	424.037	171.191
	188	0.662	3.885	1	333.052	451.647	174.954
	189	0.789	3.83	0	328.837	424.492	168.356
	190	0.691	3.887	1	330.016	432.763	170.283
	191	0.709	3.806	0	324.795	434.371	174.085
	192	0.859	3.828	1	326.426	414.657	173.63
	193	0.875	3.932	0	334.766	430.938	172.136
	194	0.737	3.859	0	331.507	445.193	172.313
	195	0.661	3.892	0	331.07	440.61	169.874
	196	0.651	3.911	0	332.477	448.384	173.518
	197	0.99	3.932	0	335.807	445.698	169.33
	198	0.927	3.921	0	334.469	448.495	164.762
	199	0.78	3.821	0	327.359	436.076	172.362
	200	0.737	3.852	0	330.322	441.805	171.868
	201	0.709	3.881	1	330.41	431.004	167.803
	202	0.866	3.888	1	331.335	422.548	171.527
	203	0.711	3.885	0	331.28	428.498	175.279
	204	0.773	3.869	1	327.44	412.648	169.957
	205	0.691	3.823	1	325.376	426.186	166.781
	206	0.774	3.821	0	328.883	426.739	171.492
	207	0.644	3.873	0	333.99	466.551	174.291
	208	0.811	3.838	0	329.348	435.173	171.467
	209	0.68	3.882	0	333.747	455.911	172.381
	210	0.718	3.888	0	332.249	451.344	171.076
	211	0.761	3.866	0	328.991	447.684	174.133
	212	0.702	3.812	0	325.106	430.166	174.972
	213	0.719	3.881	1	333.012	465.075	168.429
	214	0.689	3.864	1	331.923	446.941	171.019
	215	0.677	3.882	0	329.131	434.506	171.806
	216	0.699	3.861	0	330.452	412.123	174.315
	217	0.567	3.906	0	333.105	445.142	170.358
	218	0.576	3.915	0	332.055	416.743	169.43
	219	0.795	3.874	0	329.289	432.411	171.994
	220	0.891	3.865	0	330.73	352.406	173.778
	221	0.731	3.903	0	332.064	405.219	169.417
	222	0.666	3.91	0	331.456	410.41	173.198
	223	0.66	3.89	0	328.602	421.943	169.417
	224	0.638	3.874	0	329.22	392.793	168.988
	225	0.668	3.903	0	333.681	414.462	170.349
	226	0.799	3.896	0	334.084	426.007	176.843
	227	0.896	3.894	0	330.581	437.829	167.058
	228	0.792	3.866	0	330.533	441.619	174.334
	229	0.815	3.862	0	329.236	445.713	169.853
	230	0.821	3.837	0	329.607	447.286	169.253
	231	0.684	3.836	0	326.762	430.843	173.549
	232	0.777	3.868	0	329.958	385.025	167.561
	233	0.865	3.841	0	327.246	377.754	176.545
	234	0.741	3.853	0	328.494	405.462	172.742
	235	0.719	3.879	0	331.829	444.488	174.706
	236	0.739	3.844	0	329.86	420.07	172.317
	237	0.76	3.842	0	329.36	384.586	171.798
	238	0.721	3.888	0	332.386	385.723	170.626
	239	0.846	3.826	0	329.157	393.497	169.431
	240	0.743	3.824	0	328.503	389.689	171.388
	241	0.903	3.77	0	325.785	432.405	168.456
	242	0.724	3.853	0	330.739	396.236	171.766
	243	0.796	3.863	0	328.718	410.386	168.939
	244	0.664	3.906	0	332.283	432.559	173.622
	245	0.636	3.83	0	329.056	402.977	170.08
	246	0.788	3.853	0	330.296	451.476	177.084
	247	0.851	3.895	0	330.31	411.999	170.283
	248	0.741	3.85	0	330.467	435.916	171.956
	249	0.597	3.875	0	330.908	430.479	168.897
	250	0.654	3.915	0	331.757	411.379	170.175
	251	0.666	3.883	0	331.725	423.891	173.14
	252	0.665	3.832	0	327.31	425.333	172.045
	253	0.878	3.904	0	330.735	392.24	171.38
	254	0.715	3.898	0	330.381	368.85	174.687
	255	0.906	3.817	0	327.245	380.646	176.371
	256	0.752	3.843	0	329.59	350.995	171.437
	257	0.733	3.855	0	331.022	403.79	170.132
	258	0.673	3.873	0	328.576	350.298	174.1
	259	0.73	3.87	0	329.853	369.665	169.413
	260	0.687	3.852	0	329.152	389.422	172.814
	261	0.606	3.883	0	330.166	401.509	166.45
	262	0.653	3.861	0	332.28	395.136	165.248
	263	0.679	3.845	0	328.64	406.075	176.238
	264	0.79	3.91	0	330.773	391.934	172.158
	265	0.725	3.896	0	331.676	380.179	167.688
	266	0.792	3.866	0	330.148	389.991	178.164
	267	0.613	3.877	0	330.528	407.779	170.78
	268	0.659	3.886	0	329.55	373.261	169.855
	269	0.627	3.912	0	332.826	385.883	171.804
	270	0.735	3.851	0	327.674	370.539	170.287
	271	0.82	3.837	0	329.541	375.211	169.726
	272	0.743	3.852	0	326.864	372.082	171.796
	273	0.732	3.849	0	328.907	390.399	170.863
	274	0.718	3.85	0	326.753	363.772	170.023
	275	0.661	3.865	0	329.88	387.88	171.627
	276	0.737	3.838	1	325.742	378.452	166.168
	277	0.747	3.848	0	330.085	367.823	171.306
	278	0.701	3.876	0	330.688	395.01	167.162
	279	0.766	3.847	0	331.69	382.581	173.091
	280	0.618	3.86	0	329.512	428.829	170.147
	281	0.707	3.862	0	330.264	462.678	167.132
	282	0.648	3.92	0	334.038	457.483	172.438
	283	0.623	3.901	1	330.367	444.995	172.024
	284	0.715	3.853	0	326.297	370.669	173.218
	285	0.78	3.875	0	330.032	386.488	169.464
	286	0.782	3.844	0	328.625	403.237	172.342
	287	0.935	3.879	0	330.792	387.915	169.911
	288	0.732	3.896	0	333.23	387.067	168.305
	289	0.728	3.882	0	329.576	405.817	174.391
	290	0.752	3.859	0	328.255	376.952	172.322
	291	0.711	3.842	0	329.517	370.183	167.198
	292	0.82	3.793	0	323.052	373.846	170.894
	293	0.685	3.865	0	330.361	414.342	171.978
	294	0.676	3.846	0	328.93	389.133	169.622
	295	0.754	3.799	0	327.127	370.068	173.807
	296	0.752	3.913	0	331.08	382.413	175.016
	297	0.785	3.875	0	330.459	413.419	173.305
	298	0.731	3.894	0	326.168	376.892	170.946
	299	0.801	3.852	0	329.325	330.57	174.716
	300	0.846	3.807	0	327.229	411.1	168.898
	301	0.717	3.912	0	335.77	397.069	167.962
	302	0.683	3.869	0	329.933	394.287	171.3
	303	0.608	3.884	0	330.522	389.08	172.909
	304	0.639	3.907	0	329.251	391.895	171.549
	305	0.785	3.929	0	334.233	416.282	166.529
	306	0.629	3.905	0	331.707	435.975	170.547
	307	0.683	3.826	0	327.336	389.482	170.202
	308	0.699	3.887	0	328.397	386.361	171.621
	309	0.757	3.87	0	329.629	365.855	167.55
	310	0.854	3.831	0	327.099	405.713	169.954
	311	0.951	3.817	0	325.694	388.992	177.4
	312	1.015	3.865	0	332.232	364.729	167.153
	313	0.9	3.859	0	328.162	343.604	172.892
	314	0.825	3.858	0	330.912	366.85	171.509
	315	0.963	3.809	0	325.596	355.994	176.098
	316	1.037	3.894	0	330.61	377.664	170.895
	317	0.886	3.881	0	328.781	413.376	172.09
	318	0.799	3.866	0	327.715	373.853	172.182
	319	0.879	3.877	0	332.288	417.386	168.552
	320	0.695	3.911	0	334.429	398.061	172.081
	321	0.72	3.852	0	330.174	382.086	171.429
	322	0.805	3.86	0	326.262	380.09	172.408
	323	0.658	3.867	0	329.34	426.784	169.192
	324	0.631	3.87	0	330.982	361.12	173.04
	325	0.714	3.878	1	331.567	393.234	165.645
	326	0.929	3.839	0	331.364	419.003	169.429
	327	0.683	3.882	0	331.01	459.574	174.989
	328	0.73	3.809	0	326.186	403.206	174.541
	329	0.723	3.844	0	328.642	424.691	170.527
	330	0.767	3.853	0	329.069	393.1	174.177
	331	0.666	3.914	0	332.386	396.098	165.182
	332	0.734	3.904	0	332.261	396.059	166.718
	333	0.789	3.907	0	331.268	408.09	173.904
	334	0.715	3.908	0	333.151	421.517	168.004
	335	0.695	3.888	0	329.879	372.69	171.248
	336	0.678	3.859	0	332.595	407.624	170.891
	337	0.674	3.876	0	333.015	405.141	172.928
	338	0.634	3.881	0	334.067	402.389	168.654
	339	0.807	3.82	0	326.103	394.642	170.234
	340	0.732	3.838	0	328.268	359.732	168.218
	341	0.658	3.884	0	331.552	365.053	173.685
	342	0.655	3.85	0	329.02	383.944	165.733
	343	0.776	3.839	0	327.968	362.126	178.569
	344	0.692	3.843	0	329.84	433.155	169.049
	345	0.656	3.889	0	333.661	420.455	170.925
	346	0.69	3.931	0	332.072	403.797	169.111
	347	0.875	3.875	0	333.016	390.146	169.578
	348	0.74	3.815	0	326.102	399.717	175.539
	349	0.789	3.833	0	330.038	372.796	169.97
	350	0.659	3.844	0	328.089	414.556	166.868
	351	0.693	3.882	0	330.64	423.744	166.864
	352	0.727	3.852	0	328.969	423.112	170.619
	353	0.838	3.84	0	325.379	412.323	172.551
	354	0.705	3.855	0	327.475	414.386	168.654
	355	0.686	3.883	0	331.42	421.095	173.102
	356	0.741	3.864	0	330.833	403.405	166.23
	357	0.659	3.853	0	329.722	420.983	170.611
	358	0.738	3.869	0	330.581	430.829	172.243
	359	0.824	3.864	0	333.136	423.267	169.241
	360	0.64	3.875	0	329.417	423.659	173.795
	361	0.663	3.912	0	333.601	455.071	171.927
	362	0.664	3.893	0	330.286	401.927	171.126
	363	0.645	3.867	0	331.247	397.06	170.553
	364	0.739	3.823	0	328.301	359.751	172.023
	365	0.702	3.884	0	330.436	364.766	172.176
	366	0.756	3.853	0	329.763	363.078	175.133
	367	0.765	3.835	0	325.964	361.808	171.665
	368	0.811	3.868	0	330.739	375.501	175.069
	369	0.848	3.889	0	333.159	384.093	172.657
	370	0.801	3.869	0	330.127	393.988	172.531
	371	0.699	3.841	0	328.976	374.511	173.174
	372	0.665	3.873	0	329.794	388.194	171.282
	373	0.745	3.832	0	329.771	406.745	173.659
	374	0.7	3.849	0	328.836	407.772	171.189
	375	0.793	3.853	0	327.935	371.166	174.753
	376	0.717	3.812	0	326.111	397.515	168.76
	377	0.789	3.823	0	328.961	393.363	166.769
	378	0.758	3.874	0	329.69	387.289	171.363
	379	0.713	3.878	0	331.547	393.424	171.145
	380	0.64	3.892	0	332.843	414.576	168.46
	381	0.807	3.851	1	329.268	385.383	170.151
	382	0.595	3.875	0	331.673	397.756	167.487
	383	0.931	3.847	0	328.893	415.782	173.602
	384	0.617	3.874	0	331.379	407.306	169.668
	385	0.825	3.921	0	331.996	443.89	172.863
	386	0.688	3.845	0	330.927	390.184	172.119
	387	0.656	3.913	0	330.79	388.438	169.784
	388	0.708	3.858	0	331.59	403.507	168.927
	389	0.576	3.9	0	333.424	390.048	165.999
	390	0.668	3.893	0	331.489	396.207	169.194
	391	0.852	3.841	1	329.166	447.632	173.208
	392	0.753	3.873	0	329.387	423.211	166.834
	393	0.817	3.876	1	327.955	388.636	169.19
	394	0.769	3.88	0	334.274	465.279	173.958
	395	0.64	3.888	0	330.413	454.434	169.968
	396	0.591	3.914	0	335.978	446.463	166.994
	397	0.782	3.884	0	332.849	413.137	170.613
	398	0.639	3.85	0	326.853	422.332	168.798
	399	0.711	3.91	0	333.075	450.858	169.228
	400	0.921	3.858	0	330.99	466.06	173.803
	401	0.652	3.929	0	331.498	458.854	170.947
	402	0.688	3.859	0	326.614	426.243	176.144
	403	0.874	3.843	0	328.913	403.645	169.344
	404	0.693	3.887	0	328.485	408.614	169.278
	405	0.685	3.863	0	329.922	411.564	168.642
	406	0.804	3.885	0	334.312	451.454	174.82
	407	0.644	3.911	0	333.546	446.204	172.376
	408	0.631	3.853	0	330.077	407.611	171.029
	409	0.643	3.873	0	328.616	436.09	170.714
	410	0.636	3.894	0	330.274	459.95	172.126
	411	0.805	3.915	0	332.852	458.46	174.015
	412	0.621	3.924	0	332.09	424.367	169.549
	413	0.678	3.865	0	331.467	406.066	170.595
	414	0.641	3.879	0	328.778	426.684	169.312
	415	0.687	3.857	0	330.128	420.87	171.366
	416	0.641	3.897	0	330.607	426.805	171.519
	417	0.655	3.868	0	330.99	425.577	167.092
	418	0.581	3.87	0	328.767	385.596	165.418
	419	0.671	3.858	0	329.206	401.004	171.772
	420	0.651	3.871	0	328.614	449.676	175.039
	421	0.692	3.851	0	327.568	474.69	174.321
	422	0.899	3.888	0	330.29	456.314	173.309
	423	0.731	3.956	0	335.524	433.553	170.973
	424	0.852	3.889	0	335.068	460.448	172.284
	425	0.705	3.87	0	332.057	455.821	173.361
	426	0.885	3.837	0	327.572	450.589	173.131
	427	0.739	3.882	1	331.302	436.046	169.963
	428	0.622	3.931	0	333.412	465.544	171.292
	429	0.916	3.891	0	331.834	462.679	172.125
	430	0.725	3.869	0	328.111	465.166	168.183
	431	0.83	3.791	1	327.065	447.014	172.58
	432	0.767	3.87	0	327.447	442.787	172.289
	433	0.804	3.837	1	324.814	436.2	165.836
	434	0.696	3.935	1	333.547	469.312	172.42
	435	0.71	3.877	1	329.967	425.316	168.939
	436	0.842	3.883	0	332.534	458.62	171.069
	437	0.852	3.831	0	333.369	476.218	170.674
	438	0.739	3.87	0	330.743	453.007	170.936
	439	0.669	3.87	0	329.838	443.461	168.482
	440	0.718	3.868	0	328.949	464.59	174.013
	441	0.759	3.862	0	329.076	459.303	172.025
	442	0.677	3.907	0	330.023	462.657	170.497
	443	0.808	3.886	0	330.846	445.558	166.929
	444	0.902	3.886	0	331.532	429.713	171.652
	445	0.801	3.892	0	330.954	447.652	171.726
	446	0.923	3.861	1	327.209	398.587	171.528
	447	0.738	3.862	0	328.643	384.753	169.5
	448	0.768	3.88	0	329.552	390.686	165.618
	449	0.638	3.878	0	332.457	402.39	170.636
	450	0.698	3.877	0	330.175	386.587	170.553
	451	1.036	3.877	0	331.188	398.703	167.691
	452	0.818	3.834	0	330.223	390.153	171.104
	453	0.902	3.862	1	328.388	438.587	170.744
	454	0.639	3.906	0	335.774	418.492	170.937
	455	0.791	3.9	0	333.786	405.53	176.522
	456	0.671	3.874	0	331.473	398.134	169.747
	457	1.035	3.797	0	324.881	366.328	174.051
	458	1.079	3.814	0	328.44	338.011	176.472
	459	0.911	3.862	0	328.807	359.168	173.444
	460	0.92	3.864	0	333.653	391.828	174.956
	461	0.965	3.856	0	331.748	421.367	169.143
	462	0.663	3.911	0	333.152	346.659	169.451
	463	0.879	3.912	0	336.473	352.595	169.088
	464	0.773	3.931	0	332.412	330.547	169.723
	465	0.779	3.883	0	330.152	332.678	172.214
	466	0.698	3.889	0	334.476	361.987	170.429
	467	0.555	3.913	0	331.542	382.47	164.992
	468	0.877	3.847	0	332.337	403.617	176.606
	469	0.801	3.881	0	330.662	407.452	173.755
	470	0.833	3.894	0	332.329	423.48	173.747
	471	0.75	3.864	0	325.171	420.82	168.506
	472	0.882	3.8	0	325.105	433.193	169.484
	473	0.707	3.914	0	332.939	411.421	167.214
	474	0.759	3.861	0	327.636	408.279	173.083
	475	0.874	3.85	0	328.369	387.76	169.775
	476	0.744	3.88	0	329.058	412.743	171.68
	477	0.831	3.872	0	330.275	449.96	173.329
	478	0.712	3.866	0	332.374	474.132	175.103
	479	0.731	3.896	0	330.083	466.776	174.066
	480	0.902	3.828	0	328.743	452.406	173.495
	481	0.736	3.886	0	331.522	472.504	165.888
	482	0.826	3.856	0	329.779	436.215	177.594
	483	0.641	3.904	0	334.016	462.46	174.467
	484	0.677	3.857	0	329.643	464.721	170.155
	485	0.721	3.911	0	333.059	464.716	171.526
	486	0.756	3.878	0	336.533	482.239	173.109
	487	0.729	3.84	0	330.416	465.649	171.033
	488	0.707	3.921	0	332.477	467.164	169.104
	489	0.573	3.943	0	336.077	454.753	166.021
	490	0.622	3.885	0	330.603	462.469	168.777
	491	1.106	3.798	1	326.741	428.309	175.858
	492	0.794	3.888	0	331.912	413.515	168.408
	493	0.871	3.885	0	329.731	426.132	171.446
	494	0.934	3.853	0	330.679	388.076	173.155
	495	0.703	3.898	0	334.148	415.01	172.733
	496	0.882	3.915	0	333.731	420.533	170.413
	497	0.954	3.852	0	328.208	398.935	176.984
	498	0.855	3.822	0	326.212	407.333	170.62
	499	0.954	3.877	1	330.343	421.02	169.014
	500	1.02	3.86	0	328.113	373.212	169.979
	501	0.904	3.857	0	331.381	350.445	170.305
	502	0.907	3.904	0	331.312	360.805	169.687
	503	0.752	3.912	0	332.353	408.803	174.048
	504	0.789	3.873	0	330.835	421.122	167.122
	505	0.74	3.852	0	327.674	423.739	166.955
	506	0.891	3.883	0	329.897	437.757	171.789
	507	0.869	3.866	0	328.782	428.852	176.938
	508	0.771	3.872	0	330.654	402.604	172.73
	509	0.879	3.911	0	333.269	428.112	171.325
	510	1.092	3.915	0	331.983	427.604	171.746
	511	0.951	3.867	0	329.223	415.362	172.12
	512	0.996	3.892	0	331.93	409.942	167.439
	513	0.922	3.876	0	331.914	449.317	173.586
	514	0.966	3.847	0	327.372	390.239	169.099
	515	0.88	3.839	0	328.749	390.84	174.683
	516	0.932	3.897	0	327.915	401.329	169.406
	517	0.947	3.914	0	332.251	374.515	173.901
	518	1.028	3.877	0	329.337	393.623	170.85
	519	0.902	3.86	0	329.299	433.645	168.309
	520	0.778	3.897	1	329.726	426.833	164.579
	521	0.785	3.889	0	331.193	434.528	167.986
	522	0.753	3.907	0	333.622	421.745	173.582
	523	0.969	3.871	0	330.354	355.271	171.897
	524	1.077	3.942	0	334.411	419.837	170.943
	525	0.998	3.901	0	335.091	407.678	177.303
	526	0.86	3.815	0	323.934	366.832	168.548
	527	1.01	3.829	0	327.474	365.404	174.531
	528	1.021	3.862	0	327.542	342.515	174.564
	529	0.719	3.866	0	330.106	375.724	169.179
	530	0.828	3.898	0	332.908	370.605	173.353
	531	0.725	3.927	0	333.162	346.277	167.823
	532	0.721	3.813	0	324.011	326.802	174.914
	533	0.745	3.909	0	330.937	356.467	171.344
	534	0.543	3.925	0	332.391	342.003	166.12
	535	0.714	3.873	0	331.378	361.216	174.775
	536	0.696	3.898	0	331.667	355.03	173.615
	537	0.678	3.875	0	330.561	348.097	173.545
	538	0.729	3.886	0	330.266	394.325	172.586
	539	0.728	3.858	0	327.933	394.001	169.769
	540	0.818	3.811	0	321.991	413.074	167.476
	541	0.762	3.861	0	329.908	423.741	169.173
	542	0.752	3.89	0	335.196	409.48	176.51
	543	0.705	3.843	0	328.953	414.282	167.292
	544	0.745	3.824	0	325.103	393.329	174.466
	545	0.738	3.851	0	329.252	352.434	172.017
	546	0.549	3.873	0	333.232	332.907	172.892
	547	0.683	3.869	0	329.368	360.937	173.137
	548	0.555	3.872	0	331.946	348.796	173.307
	549	0.615	3.904	0	332.625	360.165	175.705
	550	1.112	3.799	0	329.99	365.611	172.754
	551	0.873	3.812	0	324.515	332.889	171.462
	552	0.91	3.927	0	332.065	396.109	168.195
	553	0.891	3.894	0	332.637	419.463	171.512
	554	1.144	3.825	0	328.181	371.037	175.292
	555	0.939	3.892	0	330.053	410.868	171.089
	556	0.909	3.906	0	330.67	351.642	173.35
	557	0.8	3.911	0	330.614	405.508	171.25
	558	0.698	3.857	0	327.576	400.427	173.26
	559	0.793	3.881	0	332.599	361.193	170.879
	560	0.665	3.87	0	329.358	334.664	169.838
	561	0.746	3.836	0	328.391	339.741	173.889
	562	0.748	3.854	0	328.409	342.61	176.973
	563	0.731	3.88	0	329.741	365.213	173.576
	564	0.698	3.863	0	328.435	353.203	170.383
	565	0.784	3.876	0	330.579	342.719	169.35
	566	0.827	3.86	0	328.029	376.704	171.444
	567	0.995	3.859	0	328.509	375.707	172.42
	568	0.977	3.847	0	331.912	402.403	172.207
	569	0.991	3.903	0	330.261	353.151	172.022
	570	0.768	3.883	0	331.029	328.071	171.383
	571	0.856	3.889	0	330.284	356.256	173.202
	572	0.866	3.894	1	328.92	363.566	163.291
	573	0.962	3.855	0	328.468	368.517	172.959
	574	0.861	3.876	0	329.287	419.21	173.483
	575	0.85	3.855	0	326.947	365.441	175.891
	576	0.95	3.849	0	331.536	345.951	170.902
	577	0.926	3.883	0	330.999	331.66	166.545
	578	0.881	3.838	0	331.433	355.733	171.882
	579	0.775	3.878	0	332.573	373.218	172.301
	580	1.052	3.855	0	331.124	365.38	173.744
	581	0.897	3.848	0	329.235	369.469	173.572
	582	0.807	3.89	0	327.238	344.838	173.349
	583	1.002	3.871	0	331.5	356.113	171.601
	584	0.966	3.852	0	327.841	333.878	175.63
	585	0.868	3.821	1	324.749	338.261	169.962
	586	0.967	3.881	0	330.804	346.13	174.339
	587	0.79	3.896	0	329.343	331.529	168.687
	588	0.935	3.87	0	327.357	310.265	169.531
	589	0.8	3.857	0	330.896	378.742	173.62
	590	0.804	3.929	1	332.599	411.495	173.62
	591	0.818	3.925	0	335.066	366.236	172.851
	592	0.813	3.841	0	327.591	368.848	172.104
	593	0.793	3.897	0	332.112	344.349	170.124
	594	0.793	3.92	0	332.115	345.518	170.325
	595	0.781	3.886	0	326.947	361.299	163.671
	596	0.781	3.88	0	331.802	347.884	172.934
	597	0.862	3.904	0	331.294	384.306	167.735
	598	1.058	3.848	0	331.462	395.886	172.363
	599	0.886	3.869	0	330.854	341.505	174.677
	600	0.847	3.874	0	331.683	362.588	172.207
	601	0.856	3.881	0	330.287	400.992	170.412
	602	0.961	3.872	0	330.134	408.264	173.858
	603	0.949	3.871	0	330.872	416.63	172.779
	604	1.004	3.852	0	330.942	400.801	172.44
	605	0.998	3.867	1	328.301	363.63	171.649
	606	1.005	3.893	0	334.352	414.114	173.732
	607	0.95	3.805	1	324.259	399.924	165.497
	608	0.849	3.876	0	331.451	407.664	170.3
	609	0.907	3.888	0	330.912	431.703	170.41
	610	0.851	3.885	0	330.549	416.416	167.88
	611	0.898	3.846	0	329.581	401.044	169.518
	612	0.941	3.882	0	328.48	351.217	175.351
	613	0.742	3.87	0	330.508	401.59	171.765
	614	0.827	3.893	0	330.906	418.419	170.151
	615	0.784	3.87	0	327.885	391.716	165.717
	616	0.996	3.845	0	329.408	422.271	173.082
	617	0.943	3.894	0	329.8	415.678	172.491
	618	0.874	3.899	0	331.966	422.128	168.279
	619	0.915	3.896	0	329.974	430.153	172.038
	620	0.91	3.864	0	330.159	429.858	174.392
	621	0.912	3.858	0	329.334	434.185	169.353
	622	1.047	3.787	0	326.512	415.717	173.197
	623	0.995	3.875	0	330.27	419.332	175.122
	624	0.796	3.885	0	329.537	430.731	174.132
	625	0.768	3.956	0	330.824	379.54	159.141
	626	0.785	3.873	0	331.922	418.109	169.092
	627	0.627	3.892	0	331.869	420.126	168.286
	628	0.729	3.873	0	329.156	432	166.917
	629	0.689	3.862	0	331.191	399.432	170.934
	630	1.013	3.86	0	327.992	400.863	168.31
	631	1.023	3.789	0	324.281	396.992	174.011
	632	0.8	3.88	0	332.762	353.906	171.263
	633	0.606	3.878	0	330.934	408.494	166.823
	634	0.926	3.819	0	327.267	384.57	171.789
	635	0.631	3.882	0	330.571	396.122	170.102
	636	0.887	3.894	0	329.797	368.577	167.403
	637	0.732	3.883	0	332.663	371.782	166.19
	638	0.61	3.89	0	332.319	352.702	176.914
	639	0.585	3.945	0	333.296	341.054	163.878
	640	0.685	3.88	0	329.372	316.38	168.96
	641	0.696	3.869	0	328.38	353.915	171.568
	642	0.781	3.85	0	330.989	402.927	171.094
	643	0.621	3.864	0	330.149	322.248	172.656
	644	0.657	3.859	0	328.382	317.988	172.867
	645	0.595	3.884	0	331.393	345.224	173.92
	646	0.732	3.863	1	329.052	444.96	168.84
	647	0.733	3.849	0	327.442	407.326	171.741
	648	0.737	3.857	1	327.478	374.979	172.185
	649	0.771	3.843	0	326.305	402.775	167.426
	650	0.744	3.85	0	327.855	391.272	172.545
	651	0.825	3.834	1	326.8	385.92	172.259
	652	0.816	3.865	0	329.576	361.545	172.978
	653	0.687	3.865	0	326.848	397.487	169.64
	654	0.706	3.823	0	329.607	349.428	179.607
	655	0.799	3.877	0	333.581	399.598	173.471
	656	0.641	3.87	0	330.633	393.175	168.565
	657	0.755	3.871	0	329.853	409.892	176.79
	658	0.705	3.862	0	331.104	438.101	173.242
	659	0.789	3.879	0	332.01	404.762	170.547
	660	0.734	3.838	0	326.877	395.635	175.335
	661	0.881	3.924	0	331.438	407.807	168.158
	662	0.805	3.852	0	329.639	418.857	176.533
	663	0.897	3.918	0	333.132	427.489	174.069
	664	0.937	3.805	0	323.795	388.919	175.513
	665	0.872	3.892	0	331.796	354.963	174.378
	666	0.755	3.885	0	328.974	425.444	169.176
	667	0.912	3.89	0	327.466	419.898	167.117
	668	0.73	3.944	0	333.381	389.808	169.444
	669	0.978	3.847	0	328.718	412.441	173.674
	670	0.876	3.9	0	331.223	399.363	172.021
	671	1.004	3.925	0	332.578	436.541	174.275
	672	0.823	3.854	0	334.623	433.526	175.443
	673	0.871	3.863	0	330.991	376.214	173.492
	674	0.852	3.917	0	330.554	399.422	167.543
	675	0.871	3.894	0	330.261	359.351	172.927
	676	0.803	3.882	0	327.596	367.313	173.776
	677	0.967	3.856	0	330.547	384.916	169.138
	678	0.774	3.902	0	332.643	402.09	171.418
	679	0.845	3.85	0	327.106	377.875	173.77
	680	0.801	3.833	0	325.276	378.436	173.042
	681	1.011	3.83	0	327.533	433.262	174
	682	0.915	3.891	0	329.944	431.201	169.422
	683	0.815	3.875	0	328.413	430.231	167.447
	684	0.899	3.872	0	330.347	410.257	168.966
	685	0.748	3.908	0	332.105	408.832	165.008
	686	0.95	3.865	0	328.661	411.769	172.001
	687	0.955	3.861	0	332.795	405.248	168.92
	688	0.98	3.872	0	331.281	425.26	171.872
	689	1.095	3.875	0	327.296	398.699	166.951
	690	0.964	3.869	0	328.842	400.249	174.992
	691	1.01	3.843	0	331.609	401.786	172.42
	692	0.896	3.833	0	327.255	410.314	169.942
	693	0.791	3.868	0	331.25	368.963	179.586
	694	0.908	3.859	0	331.043	419.632	170.763
	695	0.997	3.859	0	327.829	417.142	170.425
	696	0.679	3.843	0	327.052	350.663	170.486
	697	0.707	3.899	0	331.169	353.851	171.57
	698	0.579	3.919	0	332.028	324.136	171.28
	699	0.864	3.909	0	333.196	342.661	173.739
	700	0.677	3.89	0	332.659	407.102	168.755
	701	0.755	3.856	0	331.328	395.873	168.403
	702	0.791	3.869	0	330.209	433.938	169.04
	703	0.703	3.876	0	328.605	387.951	169.986
	704	0.791	3.907	0	333.304	410.697	171.965
	705	0.896	3.905	0	330.827	386.548	169.044
	706	0.826	3.861	1	325.853	354.957	169.275
	707	0.892	3.891	0	329.025	408.684	172.593
	708	0.949	3.841	0	329.409	415.303	169.622
	709	0.833	3.869	0	329.333	371.02	173.629
	710	0.965	3.869	0	329.641	389.447	168.108
	711	0.907	3.849	0	327.212	412.451	169.412
	712	0.847	3.85	0	329.763	425.106	171.483
	713	0.888	3.881	0	332.908	360.257	175.674
	714	0.776	3.879	0	328.976	374.037	173.235
	715	0.79	3.868	0	329.926	345.034	174.686
	716	0.747	3.842	0	330.171	401.831	170.425
	717	0.819	3.896	0	332.637	386.042	170.89
	718	0.793	3.885	1	332.713	420.818	170.631
	719	0.726	3.866	0	330.142	401.585	172.434
	720	0.705	3.842	0	327.066	430.596	175.328
	721	0.676	3.97	0	335.51	418.803	171.969
	722	0.719	3.841	0	326.922	424.344	169.941
	723	0.793	3.843	0	329.313	371.077	174.763
	724	0.708	3.915	0	335.429	430.187	174.342
	725	0.763	3.802	0	325.318	340.74	170.408
	726	0.699	3.921	0	330.606	363.139	169.704
	727	0.811	3.774	0	322.823	390.438	168.544
	728	0.676	3.872	0	330.137	406.819	170.896
	729	0.713	3.894	0	329.875	386.308	169.61
	730	0.703	3.842	0	326.67	410.321	166.601
	731	0.793	3.867	0	331.861	416.262	174.19
	732	0.603	3.898	0	331.251	348.229	163.835
	733	0.765	3.859	1	331.604	400.589	164.763
	734	0.861	3.854	0	330.408	404.892	173.343
	735	0.743	3.817	0	326.28	405.502	168.418
	736	0.544	3.881	0	330.924	420.36	170.846
	737	0.743	3.854	0	327.502	428.739	172.732
	738	0.65	3.883	0	334.568	426.204	171.154
	739	0.765	3.845	0	329.579	363.466	169.118
	740	1.035	3.768	0	326.836	428.296	174.26
	741	0.84	3.905	0	332.937	405.453	169.053
	742	0.72	3.873	0	328.74	408.052	172.514
	743	0.91	3.822	0	326.231	424.539	175.436
	744	0.758	3.935	0	330.924	422.84	164.692
	745	0.811	3.866	0	328.372	379.198	171.642
	746	0.791	3.869	0	330.497	364.371	172.492
	747	0.886	3.866	0	331.307	368.014	171.271
	748	0.883	3.894	0	330.862	401.602	167.448
	749	0.802	3.825	0	327.846	387.8	171.27
	750	0.768	3.849	0	327.926	425.45	168.627
	751	0.911	3.846	0	329.872	393.515	172.577
	752	0.755	3.885	0	331.668	378.327	175.747
	753	1.03	3.84	0	326.885	424.177	167.101
	754	0.782	3.876	0	330.047	414.781	170.76
	755	0.96	3.857	0	328.595	435.432	170.373
	756	0.963	3.842	0	330.918	411.149	171.049
	757	0.843	3.882	0	332.238	392.937	173.159
	758	0.834	3.882	0	328.358	407.519	167.198
	759	0.742	3.887	0	335.719	366.281	171.212
	760	0.849	3.896	0	329.869	398.644	173.236
	761	0.829	3.905	0	330.904	411.634	174.773
	762	0.981	3.845	0	326.859	368.876	177.018
	763	0.835	3.869	0	330.683	410.06	172.395
	764	0.743	3.911	0	333.588	426.608	172.941
	765	0.794	3.92	0	331.119	364.67	166.278
	766	0.863	3.879	0	328.216	363.112	160.794
	767	0.826	3.859	0	331.474	440.118	173.22
	768	0.864	3.896	0	331.364	390.828	171.833
	769	1.025	3.835	0	330.082	412.714	171.856
	770	0.804	3.899	0	329.819	386.848	173.757
	771	0.924	3.927	0	333.323	397.642	173.298
	772	1.012	3.887	0	332.683	409.139	177.558
	773	0.775	3.835	0	326.963	410.064	167.661
	774	0.623	3.937	0	334.913	432.451	164.853
	775	0.699	3.879	0	328.785	422.208	174.241
	776	0.619	3.893	0	331.996	428.353	173.731
	777	0.811	3.859	0	331.833	413.497	169.752
	778	0.713	3.853	0	330.447	419.479	171.138
	779	0.793	3.886	0	329.29	365.093	172.32
	780	0.799	3.932	1	335.733	440.193	164.163
	781	0.701	3.887	0	330.767	389.924	169.737
	782	0.664	3.886	0	331.607	361.054	168.937
	783	0.676	3.847	0	327.666	405.277	168.659
	784	0.911	3.913	0	334.024	419.542	171.221
	785	0.784	3.931	1	331.027	414.031	169.908
	786	0.86	3.882	0	330.143	399.86	173.382
	787	0.907	3.84	0	329.562	425.444	171.964
	788	0.773	3.881	0	329.926	385.506	171.725
	789	1.017	3.839	0	328.136	421.952	169.566
	790	0.921	3.875	0	332.169	413.413	173.312
	791	0.94	3.905	0	334.048	427.066	172.823
	792	0.838	3.911	0	331.141	363.289	172.419
	793	0.897	3.868	0	328.956	400.245	167.595
	794	1.19	3.794	0	326.323	377.57	174.992
	795	0.917	3.88	0	329.891	373.743	168.999
	796	0.833	3.872	0	329.033	365.881	166.972
	797	0.887	3.859	0	328.765	364.605	170.981
	798	0.948	3.87	0	329.856	401.653	168.647
	799	0.723	3.852	0	328.248	411.593	173.3
	800	0.601	3.889	0	330.614	401.548	168.512
	801	0.729	3.84	0	326.316	373.491	171.473
	802	0.654	3.95	0	334.93	408.37	168.07
	803	0.918	3.859	0	329.009	410.931	174.699
	804	0.801	3.85	0	328.676	406.028	170.196
	805	0.874	3.86	0	329.348	400.688	173.085
	806	0.751	3.877	0	329.852	365.06	171.725
	807	0.795	3.867	0	331.023	350.621	169.812
	808	0.773	3.897	0	332.491	354.407	171.167
	809	0.74	3.891	0	332.404	326.189	171.167
	810	0.812	3.874	0	330.992	330.946	173.247
	811	0.809	3.846	0	330.242	311.919	174.421
	812	0.719	3.955	0	337.152	351.209	169.486
	813	0.807	3.847	0	329.999	347.445	171.005
	814	0.795	3.903	0	332.385	320.614	169.713
	815	0.668	3.886	0	335.05	364.598	168.877
	816	0.707	3.921	0	334.266	368.998	173.611
	817	0.708	3.849	0	330.027	384.209	169.139
	818	0.804	3.916	0	336.526	393.095	172.07
	819	0.714	3.829	0	326.607	376.286	170.301
	820	0.782	3.861	0	332.405	352.172	173.112
	821	0.754	3.865	0	328.059	378.786	169.873
	822	0.725	3.873	0	329.587	387.374	169.697
	823	0.656	3.91	0	331.654	382.345	172.353
	824	0.624	3.911	0	331.353	371.659	170.865
	825	0.648	3.906	0	330.537	334.149	168.38
	826	0.704	3.849	0	329.146	339.085	172.174
	827	0.695	3.878	0	331.786	378.947	174.815
	828	0.672	3.872	0	327.236	376.169	172.939
	829	0.807	3.871	0	329.81	364.134	171.585
	830	0.84	3.852	1	326.679	366.069	173.426
	831	0.667	3.819	0	326.864	331.381	170.436
	832	0.686	3.837	0	329.628	321.269	169.516
	833	0.708	3.864	0	328.398	374.171	170.44
	834	0.687	3.852	0	329.11	386.204	174.523
	835	0.866	3.873	0	326.084	386.318	170.119
	836	0.937	3.834	0	329.411	395.027	172.748
	837	1.017	3.873	0	331.684	395.919	175.704
	838	0.84	3.864	0	330.95	367.114	169.327
	839	0.661	3.904	0	334.819	387.372	171.804
	840	0.699	3.873	0	329.741	381.453	173.647
	841	0.616	3.911	0	329.315	344.79	170.848
	842	0.708	3.83	0	327.151	322.576	168.634
	843	0.738	3.86	0	328.601	320.107	169.305
	844	0.691	3.87	0	330.736	327.88	172.401
	845	0.625	3.862	0	331.803	341.183	171.585
	846	0.611	3.91	0	332.16	336.581	171.577
	847	0.878	3.879	0	328.964	357.595	172.278
	848	0.863	3.896	1	330.72	343.393	171
	849	0.843	3.871	0	327.612	332.289	171.807
	850	0.804	3.939	0	332.817	352.792	173.704
	851	0.847	3.924	0	333.78	345.025	173.034
	852	0.921	3.849	0	326.234	342.526	171.932
	853	0.819	3.872	0	329.235	366.28	170.68
	854	0.969	3.829	0	325.358	334.272	169.878
	855	0.785	3.882	0	331.324	380.878	172.255
	856	0.832	3.859	0	329.607	342.848	174.21
	857	0.876	3.832	0	326.532	335.116	172.911
	858	0.765	3.855	0	332.207	338.325	171.044
	859	0.799	3.845	0	325.629	346.469	170.297
	860	0.925	3.842	0	328.153	351.365	174.826
	861	0.81	3.941	0	331.631	360.573	168.381
	862	0.895	3.874	0	330.292	335.069	174.486
	863	0.834	3.894	0	330.302	348.17	172.763
	864	0.721	3.889	0	330.971	348.402	171.584
	865	0.685	3.867	0	328.807	355.991	170.346
	866	0.701	3.861	0	328.779	339.918	173.929
	867	0.672	3.868	0	330.116	334.161	173.208
	868	0.724	3.928	0	333.925	328.877	173.473
	869	0.742	3.861	0	329.204	331.748	173.751
	870	0.637	3.884	0	331.927	319.419	174.841
	871	0.595	3.906	0	334.014	338.645	172.288
	872	0.783	3.832	0	329.493	370.778	171.097
	873	0.718	3.891	0	330.897	359.884	172.94
	874	0.694	3.868	0	330.405	391.694	173.742
	875	0.73	3.923	0	332.782	404.887	170.489
	876	0.607	3.896	0	331.512	384.334	168.316
	877	0.724	3.911	0	330.536	362.946	173.717
	878	0.907	3.843	0	327.592	384.221	174.363
	879	0.649	3.9	0	329.792	382.904	169.675
	880	0.721	3.878	0	329.968	368.79	171.735
	881	0.7	3.898	0	331.907	410.674	169.614
	882	0.708	3.928	0	331.967	386.298	171.807
	883	0.911	3.849	0	330.47	357.564	175.926
	884	0.674	3.86	0	327.169	385.513	171.88
	885	0.8	3.883	0	329.767	395.563	173.56
	886	1.069	3.826	0	329.118	394.491	172.048
	887	1.013	3.874	0	334.589	381.844	176.515
	888	0.759	3.831	0	325.478	388.916	173.915
	889	0.64	3.94	0	338.039	410.899	173.69
	890	0.68	3.904	0	332.098	379.81	172.188
	891	0.758	3.892	0	331.537	356.944	169.374
	892	0.792	3.877	0	328.791	378.58	170.216
	893	1.022	3.84	1	327.471	395.417	170.047
	894	1.104	3.781	0	325.362	380.753	170.681
	895	0.845	3.882	0	329.642	380	171.858
	896	0.807	3.874	0	328.947	370.299	173.981
	897	0.838	3.873	0	328.59	375.105	169.645
	898	0.912	3.829	0	325.956	375.625	171.249
	899	1.044	3.822	0	328.74	399.581	171.845
	900	0.924	3.873	0	329.629	387.686	170.525
	901	0.847	3.87	0	328.325	392.29	170.552
	902	0.77	3.871	0	331.955	382.445	166.832
	903	0.859	3.84	0	327.98	407.272	171.004
	904	0.879	3.84	0	327.929	393.966	172.792
	905	1.136	3.818	0	327.927	367.988	174.624
	906	0.797	3.947	0	334.117	383.648	169.452
	907	0.907	3.884	0	334.881	406.342	171.564
	908	0.885	3.906	0	332.696	390.599	169.521
	909	0.702	3.899	0	334.488	387.112	173.275
	910	0.9	3.879	0	329.266	373.885	170.735
	911	0.83	3.87	0	331.895	393.547	170.832
	912	1.041	3.847	0	329.483	426.205	178.806
	913	0.8	3.845	0	330.407	379.912	166.526
	914	0.676	3.898	0	333.301	363.592	172.326
	915	0.728	3.93	0	333.187	378.867	170.81
	916	0.762	3.87	0	329.713	387.436	171.879
	917	0.631	3.884	0	332.096	401.008	171.575
	918	0.818	3.876	0	329.292	386.21	174.376
	919	0.751	3.817	0	327.957	390.853	173.023
	920	0.771	3.859	0	328.839	385.333	170.953
	921	0.803	3.872	0	330.883	395.002	174.306
	922	0.668	3.892	0	330.402	382.691	170.515
	923	0.668	3.893	0	334.662	377.913	173.485
	924	0.661	3.855	0	329.46	332.091	174.169
	925	0.767	3.856	0	328.745	364.227	169.301
	926	0.747	3.889	0	329.547	383.478	166.737
	927	0.839	3.87	0	329.736	393.749	170.506
	928	0.689	3.867	0	328.574	384.149	170.974
	929	0.724	3.892	0	332.359	378.434	171.261
	930	0.665	3.895	0	328.305	360.269	165.13
	931	0.702	3.879	0	331.424	378.483	171.809
	932	0.792	3.934	0	335.622	381.115	174.008
	933	1.102	3.865	0	332.619	398.963	174.251
	934	0.798	3.885	0	331.338	399.738	170.493
	935	0.851	3.897	0	332.789	386.122	165.344
	936	0.866	3.946	0	334.504	379.181	171.659
	937	0.785	3.844	0	327.489	370.835	171.822
	938	0.716	3.907	0	333.067	315.801	173.418
	939	0.771	3.849	0	329.817	338.304	174.248
	940	0.643	3.871	0	329.074	364.679	167.012
	941	0.722	3.901	0	331.468	359.491	175.561
	942	0.699	3.913	0	332.455	325.438	172.235
	943	0.678	3.867	0	330.453	346.814	170.578
	944	0.808	3.882	0	330.496	341.333	168.231
	945	0.716	3.899	0	329.977	373.779	169.812
	946	0.697	3.891	0	330.171	369.962	174.813
	947	0.746	3.851	0	326.413	368.591	169.23
	948	0.758	3.828	0	325.738	353.547	177.175
	949	0.696	3.845	0	328.969	349.003	173.114
	950	0.622	3.896	0	329.592	341.192	170.49
	951	0.756	3.879	0	328.898	344.189	173.822
	952	0.62	3.94	0	335.008	382.911	171.001
	953	0.773	3.875	0	330.065	317.694	167.562
	954	0.681	3.897	0	329.927	366.867	169.202
	955	0.81	3.812	0	323.232	383.995	178.139
	956	0.796	3.802	0	325.978	384.508	171.978
	957	0.753	3.858	0	329.087	373.729	170.132
	958	0.706	3.88	0	328.263	378.533	170.096
	959	0.678	3.939	0	335.343	397.4	173.749
	960	0.696	3.927	0	331.933	379.993	169.116
	961	0.673	3.924	0	331.396	384.732	176.121
	962	0.688	3.916	0	332.448	372.89	174.902
	963	0.659	3.848	0	330.665	363.847	172.726
	964	0.834	3.847	0	330.025	386.897	172.188
	965	0.675	3.869	0	328.173	374.492	172.397
	966	0.746	3.793	0	325.906	393.041	174.192
	967	0.838	3.902	0	333.487	349.97	171.188
	968	0.689	3.942	0	333.573	383.035	164.361
	969	0.694	3.855	0	327.684	390.713	174.143
	970	0.685	3.88	0	328.172	362.864	168.94
	971	0.698	3.882	0	330.471	394.556	170.745
	972	0.837	3.835	0	327.906	373.651	177.549
	973	0.743	3.868	0	328.043	364.556	170.347
	974	0.693	3.88	0	328.753	382.959	172.225
	975	0.924	3.83	0	328.269	373.482	174.243
	976	0.672	3.938	0	333.517	382.84	173.173
	977	0.709	3.864	0	328.666	380.869	171.368
	978	0.944	3.941	0	336.279	378.899	169.078
	979	0.955	3.855	0	327.367	383.613	170.627
	980	0.819	3.902	0	331.023	370.896	168.779
	981	0.884	3.875	0	333.306	336.056	171.664
	982	0.878	3.839	0	328.138	322.898	175.515
	983	0.804	3.883	0	332.184	363.695	173.236
	984	0.689	3.889	0	329.183	360.803	169.086
	985	0.753	3.822	0	325.596	327.001	170.708
	986	0.704	3.903	0	330.085	300.875	167.668
	987	0.643	3.909	0	331.096	367.51	172.003
	988	0.768	3.911	0	332.791	362.091	174.436
	989	0.754	3.886	0	329.786	385.14	168.369
	990	0.699	3.88	0	331.471	382.176	172.86
	991	0.812	3.9	0	331.91	337.499	176.185
	992	0.709	3.869	0	328.921	332.275	170.404
	993	0.698	3.873	0	331.23	319.194	171.56
	994	0.794	3.897	0	331.104	341.871	171.009
	995	0.854	3.823	0	327.108	329.293	171.339
	996	0.703	3.895	0	329.049	380.636	163.384
	997	0.63	3.907	0	332.489	357.104	171.196
	998	0.71	3.866	0	330.147	382.919	171.45
	999	0.705	3.886	0	329.679	366.143	173.083
	1000	0.693	3.925	0	331.938	375.551	168.793

## Sheet: CID443648
	Frame	RMSD	rGyr	intraHB	MolSA	SASA	PSA
	0	0	4.264	0	366.419	232.126	324.896
	1	0.577	4.3	0	369.952	275.855	337.853
	2	0.552	4.234	0	364.584	288.007	334.358
	3	0.416	4.29	0	364.982	289.916	328.195
	4	0.434	4.275	0	366.022	302.096	328.867
	5	0.496	4.297	0	366.655	297.599	326.943
	6	0.578	4.266	0	367.218	299.366	338.568
	7	0.39	4.307	0	371.172	296.199	329.876
	8	0.369	4.239	0	364.686	295.72	324.148
	9	0.489	4.274	0	365.694	296.894	327.738
	10	0.679	4.286	0	364.42	281.214	336.346
	11	0.689	4.253	0	363.427	282.304	329.103
	12	0.642	4.334	0	365.029	328.054	330.724
	13	0.825	4.306	0	367.111	277.789	334.281
	14	0.982	4.204	0	359.927	292.188	334.851
	15	0.777	4.34	0	365.615	286.97	336.877
	16	0.619	4.26	0	363.089	263.692	330.077
	17	0.539	4.301	0	363.797	277.793	327.286
	18	0.424	4.264	0	368.996	335.392	335.928
	19	0.637	4.331	0	364.477	344.392	328.448
	20	0.387	4.326	0	366.35	347.019	332.98
	21	0.643	4.291	0	366.821	314.007	334.904
	22	0.495	4.318	0	366.648	345.498	333.951
	23	0.711	4.314	0	366.358	312.931	334.605
	24	0.839	4.281	0	366.693	341.569	333.249
	25	1.32	4.187	0	359.245	352.952	333.103
	26	1.357	4.209	0	360.247	389.983	327.015
	27	1.275	4.222	0	359.809	384.19	333.398
	28	0.925	4.242	0	365.362	439.807	333.023
	29	0.739	4.287	0	368.368	393.027	326.841
	30	1.164	4.243	0	361.266	389.873	323.031
	31	0.94	4.243	0	363.083	390.747	328.653
	32	1.05	4.279	0	363.56	418.914	330.643
	33	0.796	4.324	0	363.155	428.26	332.665
	34	0.606	4.329	0	367.976	459.582	335.297
	35	0.72	4.299	0	362.761	387.486	329.247
	36	0.804	4.336	0	362.744	368.743	331.412
	37	0.62	4.289	0	366.223	417.203	329.621
	38	1.267	4.181	0	358.466	375.242	335.066
	39	0.873	4.247	0	360.473	405.427	336.673
	40	0.868	4.328	0	368.086	400.043	338.176
	41	0.851	4.291	0	364.296	486.724	332.13
	42	1.582	4.289	0	364.111	446.241	318.051
	43	1.833	4.286	0	363.288	432.623	312.24
	44	2.24	4.202	0	355.049	412	298.838
	45	2.037	4.294	0	363.42	480.888	312.755
	46	2.074	4.257	0	358.046	424.861	303.174
	47	1.365	4.343	0	368.47	432.731	324.862
	48	1.725	4.257	0	358.55	383.145	302.12
	49	1.735	4.27	0	357.911	375.044	300.274
	50	1.587	4.303	0	362.762	397.586	312.803
	51	1.715	4.284	0	360.832	374.956	310.623
	52	1.551	4.308	0	364.359	405.336	317.386
	53	1.761	4.304	0	360.704	395.486	315.063
	54	1.763	4.207	0	358.36	391.388	298.656
	55	1.875	4.293	0	360.019	365.222	307.505
	56	1.82	4.251	0	357.297	364.707	302.12
	57	1.753	4.326	0	367.377	348.401	313.054
	58	1.838	4.29	0	359.53	353.885	307.868
	59	1.746	4.292	0	360.292	351.736	302.325
	60	1.844	4.277	0	361.093	357.998	305.889
	61	1.634	4.317	0	360.389	386.765	307.947
	62	1.503	4.235	0	362.67	375.848	318.549
	63	1.737	4.312	0	364.147	391.305	312.677
	64	1.754	4.297	0	360.327	384.607	299.159
	65	1.767	4.282	0	360.994	393.892	305.604
	66	1.903	4.3	0	362.764	382.247	301.765
	67	1.896	4.263	0	359.706	373.783	306.077
	68	1.561	4.305	0	363.627	375.227	312.807
	69	1.676	4.345	0	366.243	369.593	317.392
	70	1.572	4.327	0	364.372	372.685	325.352
	71	1.938	4.255	1	359.711	334.281	299.385
	72	1.762	4.257	0	357.077	337.806	299.973
	73	1.77	4.254	0	358.204	356.062	298.526
	74	1.698	4.199	0	355.462	351.954	298.186
	75	1.757	4.279	0	360.188	340.091	305.992
	76	1.798	4.246	0	356.137	336.608	297.167
	77	1.817	4.334	0	365.348	373.9	307.334
	78	1.764	4.239	0	356.426	331.394	295.334
	79	1.642	4.246	0	361.25	346.497	307.486
	80	1.746	4.244	0	357.705	332.951	310.178
	81	1.748	4.288	0	361.029	372.291	308.977
	82	1.6	4.263	0	360.047	380.665	309.099
	83	1.703	4.281	0	359.495	381.478	308.91
	84	1.817	4.363	0	366.314	386.598	314.526
	85	1.687	4.266	0	360.423	366.76	307.494
	86	1.742	4.264	0	360.523	336.169	302.026
	87	1.641	4.25	0	357.876	372.598	305.29
	88	1.686	4.216	0	355.12	382.063	301.186
	89	1.838	4.336	0	362.018	338.99	304.624
	90	1.877	4.261	0	359.633	317.343	303.099
	91	1.629	4.256	0	360.352	361.419	304.454
	92	1.606	4.313	0	364.487	374.058	312.206
	93	1.653	4.273	0	362.658	379.673	308.366
	94	1.658	4.296	0	363.722	387.419	318.246
	95	1.787	4.263	0	359.204	357.697	307.378
	96	1.858	4.256	0	357.841	336.257	297.73
	97	1.742	4.29	0	360.85	342.848	305.727
	98	1.658	4.267	0	360.73	348.798	309.448
	99	1.695	4.294	0	364.355	358.973	316.08
	100	1.853	4.243	0	358.91	331.962	299.089
	101	1.843	4.314	0	360.219	343.613	305.882
	102	1.694	4.25	0	358.843	342.454	308.321
	103	1.785	4.238	0	358.479	348.196	308.445
	104	1.701	4.274	0	362.782	394.125	320.948
	105	1.516	4.309	0	364.382	380.489	322.449
	106	1.564	4.318	0	361.551	397.384	321.04
	107	1.664	4.184	0	359.155	397.029	303.092
	108	1.692	4.327	0	359.965	370.458	316.584
	109	1.552	4.282	0	361.9	411.236	316.201
	110	1.642	4.255	0	358.155	396.4	302.083
	111	1.934	4.307	0	361.461	363.149	301.855
	112	1.693	4.307	0	362.355	410.933	308.018
	113	1.681	4.21	0	358.512	351.626	311.005
	114	1.702	4.3	0	360.971	351.726	318.542
	115	1.858	4.321	0	362.205	365.666	317.102
	116	1.735	4.259	0	361.794	341.19	312.376
	117	1.808	4.225	0	355.562	346.581	304.815
	118	1.813	4.295	0	361.15	357.448	318.904
	119	1.849	4.265	0	360.795	343.286	308.275
	120	1.58	4.306	0	365.79	377.707	322.014
	121	1.836	4.221	0	354.956	363.545	300.752
	122	1.737	4.255	0	357.242	341.117	308.073
	123	1.665	4.318	0	368.024	376.167	325.975
	124	1.682	4.245	0	355.225	363.239	295.519
	125	1.643	4.236	0	361.32	408.919	309.164
	126	1.903	4.23	0	353.017	377.129	292.926
	127	1.731	4.317	0	364.344	408.646	322.299
	128	1.689	4.224	0	359.042	387.566	302.201
	129	1.722	4.264	0	359.517	362.452	308.02
	130	1.743	4.266	0	361.767	342.758	305.849
	131	1.903	4.26	0	362.098	329.75	300.682
	132	1.664	4.327	0	366.747	337.857	318.937
	133	1.769	4.263	0	360.034	339.749	309.02
	134	1.715	4.214	0	357.389	338.789	295.464
	135	1.57	4.25	0	359.772	392.683	309.623
	136	1.433	4.325	0	364.998	327.596	326.216
	137	1.386	4.166	0	359.936	405.431	315.561
	138	1.842	4.265	0	362.236	423.694	306.534
	139	1.579	4.196	0	359.391	439.195	309.316
	140	1.395	4.149	0	356.295	428.547	327.865
	141	1.29	4.247	0	362.525	456.413	339.79
	142	1.195	4.251	0	361.582	468.962	333.7
	143	0.935	4.316	0	364.441	496.391	334.999
	144	0.624	4.36	0	366.398	509.665	327.117
	145	1.079	4.186	0	359.091	430.736	326.057
	146	1.109	4.215	0	361.995	447.482	333.424
	147	1.223	4.247	0	362.608	445.079	339.767
	148	1.542	4.175	0	355.15	444.528	333.583
	149	1.491	4.222	0	358.109	435.333	330.587
	150	1.022	4.219	0	360.495	457.049	333.483
	151	1.433	4.243	0	358.59	414.293	329.436
	152	0.983	4.323	0	364.547	452.671	331.415
	153	0.951	4.24	0	361.626	427.522	336.309
	154	0.908	4.3	0	361.96	454.074	333.445
	155	0.93	4.249	0	362.547	450.893	336.464
	156	0.789	4.298	0	362.504	440.499	325.43
	157	0.976	4.267	0	360.101	458.473	330.751
	158	0.786	4.3	0	363.652	437.705	330.315
	159	0.706	4.291	0	364.4	450.574	334.908
	160	1.106	4.254	0	362.566	450.114	336.031
	161	1.228	4.283	0	364.703	468.055	328.181
	162	1.488	4.178	0	355.338	451.783	333.323
	163	0.755	4.342	0	363.413	481.24	326.366
	164	0.62	4.278	0	363.665	508.94	324.043
	165	0.637	4.297	0	362.725	536.816	321.543
	166	0.575	4.258	0	368.509	540.1	332.102
	167	0.601	4.289	0	363.63	486.349	328.523
	168	0.825	4.274	0	362.9	482.747	338.294
	169	0.585	4.345	0	366.152	480.669	328.5
	170	0.773	4.34	0	366.886	485.792	326.285
	171	0.844	4.279	0	364.464	504.913	331.109
	172	0.835	4.233	0	358.359	493.425	328.047
	173	0.974	4.265	0	359.432	475.569	334.964
	174	1.121	4.252	0	362.745	422.616	339.108
	175	1.264	4.183	0	358.229	400.577	325.822
	176	1.167	4.219	0	360.325	415.871	335.649
	177	1.08	4.299	0	363.425	437.729	328.468
	178	1.449	4.16	0	356.131	429.178	323.56
	179	1.479	4.092	0	353.717	417.308	324.178
	180	1.286	4.236	0	358.651	419.563	333.329
	181	1.008	4.277	0	364.428	468.196	337.797
	182	1.433	4.227	0	359.754	418.91	333.028
	183	1.442	4.158	0	355.217	429.444	329.508
	184	1.098	4.293	0	365.057	506.583	324.399
	185	1.085	4.29	0	364.968	492.574	332.149
	186	1.04	4.294	0	362.563	461.48	335.28
	187	1.58	4.337	0	367.276	480.976	328.544
	188	1.109	4.266	0	363.876	466.24	337.632
	189	1.494	4.255	0	361.868	459.501	328.793
	190	1.455	4.253	0	358.824	438.106	328.405
	191	1.392	4.188	0	359.155	426.91	334.111
	192	1.516	4.263	0	363.47	449.742	336.34
	193	1.292	4.229	0	361.608	446.975	329.876
	194	1.512	4.216	0	357.695	446.263	337.179
	195	1.367	4.261	0	363.879	459.198	337.632
	196	1.816	4.282	0	360.189	456.826	306.067
	197	1.57	4.165	0	356.964	548.102	320.19
	198	1.729	4.233	0	363.128	543.716	311.651
	199	1.649	4.15	0	357.533	528.117	310.655
	200	1.861	4.272	0	362.627	522.38	308.979
	201	1.796	4.315	0	362.829	544.576	312.703
	202	1.505	4.228	0	362.861	565.621	322.932
	203	1.633	4.266	0	361.536	568.633	323.715
	204	1.664	4.266	0	363.496	596.218	318.086
	205	1.655	4.314	0	364.374	566.359	311.646
	206	1.749	4.175	0	356.333	581.013	311.909
	207	1.743	4.269	0	360.233	574.252	310.354
	208	1.092	4.126	0	360.324	546.676	345.552
	209	0.902	4.271	0	366.548	536.172	325.725
	210	1.744	4.232	0	357.154	442.389	310.916
	211	1.65	4.243	0	359.836	489.13	330.565
	212	1.361	4.274	0	362.784	414.586	320.719
	213	1.519	4.304	0	363.803	433.949	322.467
	214	1.36	4.25	0	366.041	417.273	323.232
	215	1.623	4.293	0	366.691	406.647	317.493
	216	1.549	4.22	0	360.205	407.635	309.752
	217	1.219	4.326	0	367.337	387.86	337.383
	218	1.198	4.327	0	362.698	369.756	337.033
	219	1.735	4.268	0	356.027	348.69	307.558
	220	1.095	4.354	0	367.817	370.783	337.737
	221	1.327	4.319	0	364.312	357.146	333.913
	222	1.434	4.357	0	366.684	352.727	328.452
	223	1.649	4.244	0	358.195	338.687	313.548
	224	1.403	4.303	0	362.639	349.201	326.824
	225	1.164	4.342	0	367.266	371.564	335.148
	226	1.603	4.311	0	366.255	400.234	313.433
	227	1.314	4.205	0	361.905	443.19	339.125
	228	1.486	4.296	0	363.893	403.536	329.955
	229	0.855	4.328	0	363.956	392.796	327.741
	230	0.818	4.331	0	365.438	384.716	324.648
	231	1.414	4.295	0	367.179	402.35	333.526
	232	1.703	4.291	0	362.196	350.514	306.4
	233	1.399	4.21	0	363.462	434.066	315.543
	234	1.557	4.289	0	363.297	417.507	322.554
	235	1.542	4.253	0	361.446	400.117	326.147
	236	1.713	4.216	0	356.673	446.992	299.24
	237	1.94	4.258	0	360.596	476.73	302.504
	238	1.587	4.268	0	361.897	493.053	318.754
	239	1.588	4.32	0	364.634	435.777	310.736
	240	1.773	4.285	0	358.834	500.026	307.719
	241	1.408	4.281	0	366.28	541.077	325.892
	242	1.685	4.279	0	360.724	550.865	310.325
	243	1.79	4.249	0	354.741	521.678	297.092
	244	1.67	4.248	0	360.342	551.656	306.836
	245	1.508	4.234	0	361.231	559.354	327.644
	246	1.864	4.275	0	358.945	535.3	310.689
	247	1.573	4.203	0	359.402	545.301	325.721
	248	1.155	4.088	0	355.207	501.144	346.11
	249	1.031	4.23	0	367.976	529.542	338.097
	250	1.63	4.298	0	361.23	440.355	304.762
	251	1.528	4.237	0	363.098	525.842	324.025
	252	1.565	4.334	0	364.377	487.351	314.127
	253	1.805	4.301	0	365.694	537.694	306.423
	254	1.558	4.16	0	359.007	418.918	313.403
	255	1.249	4.241	0	367.016	522.926	344.593
	256	1.073	4.103	0	354.483	473.467	333.05
	257	1.66	4.212	0	360.035	448.837	318.503
	258	1.727	4.273	0	358.956	390.197	304.193
	259	1.701	4.286	0	359.142	413.644	318.938
	260	1.716	4.269	0	356.416	406.589	296.006
	261	1.603	4.273	0	358.68	388.613	309.575
	262	1.793	4.266	0	358.279	412.361	303.206
	263	1.123	4.126	0	361.957	416.529	337.454
	264	1.694	4.223	0	359.838	429.767	309.038
	265	1.541	4.227	0	361.125	434.822	319.591
	266	1.496	4.198	0	360.732	402.163	307.624
	267	1.605	4.257	0	361.647	440.547	317.668
	268	1.427	4.313	0	368.219	394.715	324.173
	269	1.597	4.313	0	364.185	435.531	325.272
	270	1.529	4.306	0	361.339	415.424	318.822
	271	2.111	4.218	0	357.491	425.202	305.912
	272	1.719	4.256	0	361.337	444.023	307.566
	273	1.851	4.296	0	358.92	425.38	305.622
	274	1.395	4.201	0	359.458	457.576	310.828
	275	1.389	4.286	0	362.515	456.75	318.448
	276	1.609	4.339	0	363.711	445.282	313.329
	277	1.653	4.232	0	358.147	526.38	301.385
	278	1.677	4.256	0	360.91	539.796	319.357
	279	1.049	4.321	0	362.553	574.172	343.09
	280	1.017	4.277	0	368.372	606.808	342.867
	281	0.847	4.275	0	365.066	427.153	333.123
	282	0.822	4.263	0	366.615	463.372	331.147
	283	0.577	4.281	0	365.022	490.571	330.168
	284	1.637	4.236	0	359.808	440.566	311.593
	285	1.668	4.305	0	363.538	465.825	316.492
	286	1.756	4.276	0	360.609	478.887	308.004
	287	0.492	4.378	0	371.455	524.077	335.125
	288	1.651	4.154	0	362.732	525.94	325.036
	289	1.688	4.265	0	360.349	543.335	305.028
	290	1.6	4.257	0	367.721	510.745	325.354
	291	1.683	4.281	0	365.026	527.23	323.933
	292	1.241	4.153	0	357.616	503.731	337.107
	293	1.757	4.25	0	364.838	504.102	313.326
	294	1.632	4.217	0	361.341	508.436	319.98
	295	1.787	4.289	0	359.502	506.187	300.205
	296	1.677	4.23	0	360.892	560.222	299.992
	297	1.53	4.292	0	365.352	554.653	329.475
	298	1.371	4.194	0	359.861	541.021	337.208
	299	1.622	4.289	0	364.298	465.105	318.008
	300	1.478	4.221	0	362.571	467.594	318.514
	301	1.709	4.284	0	363.911	505.581	320.9
	302	0.81	4.161	0	364.59	478.864	341.039
	303	0.956	4.172	0	350.07	417.743	325.521
	304	0.907	4.272	0	362.482	489.062	332.642
	305	0.872	4.321	0	365.142	505.197	336.128
	306	1.442	4.23	0	359.621	442.258	332.03
	307	1.198	4.234	0	360.749	457.527	337.534
	308	1.613	4.296	0	361.243	457.609	312.296
	309	1.538	4.291	0	367.615	505.634	316.752
	310	1.791	4.314	0	364.449	412.921	316.627
	311	1.624	4.262	0	361.35	444.761	335.203
	312	1.09	4.302	0	366.405	476.907	330.467
	313	1.247	4.246	0	361.189	492.442	331.615
	314	1.383	4.331	0	368.046	482.752	342.392
	315	1.417	4.248	0	360.609	518.299	335.489
	316	1.438	4.216	0	357.978	453.884	329.332
	317	1.555	4.192	0	355.962	443.162	330.06
	318	1.156	4.286	0	358.198	483.121	333.509
	319	1.334	4.219	0	359.641	471.847	329.314
	320	1.277	4.287	0	362.995	477.565	338.236
	321	1.261	4.297	0	361.571	451.198	341.626
	322	1.304	4.24	0	358.859	469.593	332.799
	323	1.301	4.292	0	364.014	470.782	338.641
	324	1.302	4.306	0	363.455	485.715	332.286
	325	1.21	4.327	0	364.561	474.283	335.906
	326	1.263	4.298	0	364.931	496.718	325.402
	327	1.775	4.174	0	356.632	528.069	310.074
	328	0.475	4.294	0	366.812	536.057	334.805
	329	0.663	4.346	0	369.204	505.402	325.526
	330	0.549	4.195	0	356.715	447.71	315.607
	331	0.841	4.162	0	353.837	466.682	335.959
	332	1.466	4.208	0	362.91	508.328	337.436
	333	1.631	4.195	0	360.979	438.224	317.053
	334	1.411	4.201	0	363.712	488.492	326.268
	335	1.499	4.265	0	364.397	521.308	321.832
	336	2.047	4.2	0	357.011	523.505	308.159
	337	1.448	4.273	0	364.564	531.322	322.51
	338	1.451	4.23	0	362.496	617.594	321.419
	339	1.587	4.263	0	361.147	605.039	315.217
	340	1.662	4.285	0	358.336	617.128	299.486
	341	1.091	4.163	0	364.021	628.82	339.722
	342	0.705	4.227	0	364.508	617.672	330.76
	343	1.537	4.09	0	355.806	585.401	326.039
	344	1.537	4.219	0	364.666	584.641	328.45
	345	1.458	4.26	0	364.409	604.415	323.177
	346	1.471	4.247	0	360.511	479.924	311.253
	347	1.571	4.28	0	363.609	584.996	321.678
	348	2.011	4.302	0	363.803	579.693	307.528
	349	1.68	4.226	0	359.366	546.391	314.848
	350	1.61	4.291	0	362.682	503.378	310.483
	351	1.634	4.276	0	361.357	506.402	310.377
	352	1.706	4.326	0	361.204	511.034	316.587
	353	0.713	4.365	0	366.671	454.364	335.064
	354	1.132	4.282	0	364.926	444.182	337.949
	355	0.615	4.336	0	366.049	480.171	333.935
	356	0.761	4.311	0	369.176	453.394	345.494
	357	0.738	4.317	0	364.65	434.861	332.665
	358	0.915	4.285	0	363.453	463.963	333.701
	359	0.947	4.266	0	357.903	446.445	320.261
	360	1.397	4.177	0	355.443	482.582	330.932
	361	1.451	4.208	0	356.393	525.169	331.511
	362	1.475	4.22	0	359.727	516.718	332.166
	363	1.173	4.245	0	361.417	591.665	328.821
	364	2.128	4.189	0	354.679	560.36	300.942
	365	1.792	4.294	0	364.743	596.522	312.243
	366	1.527	4.286	0	363.591	601.692	320.647
	367	1.705	4.324	0	366.101	564.212	320.118
	368	1.749	4.235	0	359.251	551.332	305.546
	369	1.414	4.289	0	365.378	581.06	317.947
	370	1.779	4.256	0	360.126	571.178	306.765
	371	1.709	4.271	0	362.776	517.962	312.501
	372	1.821	4.342	0	367.973	535.957	319.617
	373	1.633	4.321	0	360.874	530.502	312.683
	374	1.982	4.308	0	361.434	571.882	307.074
	375	1.785	4.282	0	364.713	565.606	319.248
	376	1.026	4.148	0	360.877	558.424	338.102
	377	1.418	4.258	0	366.401	534.245	332.662
	378	1.58	4.264	0	366.882	539.046	316.364
	379	1.402	4.223	0	364.841	584.646	335.489
	380	1.687	4.251	0	362.58	524.382	309.868
	381	1.914	4.309	0	360.781	511.249	309.274
	382	1.81	4.279	0	359.923	501.414	307.127
	383	1.562	4.327	0	370.248	500.609	322.603
	384	1.685	4.267	0	360.51	487.793	314.304
	385	1.724	4.32	0	361.384	512.651	312.242
	386	1.687	4.241	0	360.867	551.312	306.583
	387	1.826	4.256	0	358.526	480.166	306.576
	388	1.616	4.162	0	354.887	500.708	317
	389	1.701	4.354	0	369.256	442.94	314.592
	390	1.576	4.222	0	359.79	472.947	310.873
	391	1.892	4.266	0	363.053	503.191	307.006
	392	1.703	4.284	0	358.761	472.535	298.58
	393	1.747	4.247	0	359.558	468.307	307.575
	394	2.218	4.188	1	355.192	460.645	298.737
	395	1.689	4.272	0	358.112	459.684	301.8
	396	1.795	4.3	0	363.465	461.981	314.336
	397	1.731	4.31	0	364.992	502.969	314.639
	398	1.608	4.214	0	364.262	505.554	313.786
	399	1.953	4.332	0	362.395	479.993	304.328
	400	1.584	4.271	0	364.712	517.176	318.535
	401	1.648	4.339	1	358.654	473.533	315.638
	402	1.226	4.238	0	363.168	505.235	332.615
	403	1.605	4.242	0	359.442	499.299	305.329
	404	1.797	4.21	0	358.344	450.345	303.613
	405	2.049	4.285	0	361.84	459.494	311.966
	406	1.618	4.236	0	362.758	451.934	315.621
	407	2.137	4.215	0	356.84	378.98	296.523
	408	1.536	4.234	0	363.638	443.197	316.082
	409	1.801	4.217	0	357.856	429.437	306.463
	410	1.41	4.272	0	362.659	459.258	326.627
	411	1.539	4.251	0	359.405	487.9	310.163
	412	1.717	4.256	0	357.6	484.768	297.733
	413	1.565	4.354	0	372.262	505.422	321.814
	414	1.567	4.337	0	365.642	519.393	324.174
	415	1.808	4.299	0	363.157	504.229	317.581
	416	1.688	4.275	0	361.494	504.965	311.023
	417	1.675	4.274	0	362.05	422.26	307.56
	418	2.059	4.168	0	354.904	409.39	291.447
	419	1.737	4.284	0	363.557	452.413	302.862
	420	1.345	4.273	0	367.35	503.313	323.17
	421	2.475	4.189	0	362.368	554.312	330.002
	422	2.429	4.115	0	354.576	512.357	327.499
	423	2.536	4.179	0	360.854	575.463	326.321
	424	2.434	4.085	0	354.095	565.066	330.246
	425	2.142	4.154	0	355.418	531.682	295.832
	426	1.349	4.194	0	364.282	518.248	334.881
	427	1.691	4.287	0	366.246	541.953	312.897
	428	1.67	4.303	0	360.678	555.332	308.119
	429	2.09	4.214	0	355.923	562.037	300.312
	430	1.732	4.292	0	362.171	540.563	313.765
	431	1.558	4.262	0	363.484	551.235	314.424
	432	1.687	4.235	0	362.759	540.301	324.208
	433	1.275	4.219	0	362.136	549.753	341.499
	434	1.686	4.237	0	357.46	551.221	306.146
	435	1.746	4.216	0	358.78	522.525	308.556
	436	1.726	4.256	0	357.796	485.976	305.698
	437	1.695	4.24	0	358.783	472.39	308.777
	438	1.81	4.289	0	358.69	528.616	296.908
	439	2.006	4.246	0	357.301	440.357	300.172
	440	1.649	4.334	0	366.694	486.749	324.471
	441	1.713	4.299	0	362.726	499.428	311.758
	442	1.308	4.274	0	364.487	408.795	337.247
	443	1.34	4.209	0	367.194	360.582	340.418
	444	1.272	4.293	0	365.684	404.323	333.334
	445	1.358	4.271	0	360.313	390.765	325.429
	446	1.666	4.329	0	365.971	423.029	318.289
	447	1.407	4.268	0	368.407	410.581	325.554
	448	1.142	4.296	0	364.603	364.159	334.279
	449	1.637	4.27	0	362.324	356.075	313.331
	450	1.655	4.303	0	365.057	369.446	309.257
	451	1.775	4.29	0	362.414	373.352	303.598
	452	1.769	4.248	0	359.509	385.944	307.887
	453	1.769	4.271	0	363.637	359.813	305.036
	454	1.833	4.36	0	366.107	377.032	311.726
	455	1.786	4.247	0	361.941	379.323	303.226
	456	1.701	4.307	0	363.275	363.344	313.74
	457	1.857	4.31	0	363.19	403.93	310.672
	458	1.743	4.277	0	360.354	386.402	298.174
	459	1.763	4.312	0	363.967	398.098	305.217
	460	1.648	4.251	0	364.084	380.723	314.321
	461	1.733	4.344	0	362.774	361.179	308.337
	462	1.855	4.354	0	364.249	397.535	315.023
	463	1.946	4.341	0	360.36	390.107	298.637
	464	1.873	4.303	0	363.984	392.063	311.006
	465	2.03	4.243	0	357.74	373.033	306.027
	466	1.739	4.303	0	364.575	397.713	310.932
	467	1.874	4.176	0	357.906	388.463	302.835
	468	1.879	4.356	0	359.81	371.845	298.466
	469	1.553	4.319	0	364.649	409.031	313.337
	470	1.826	4.346	0	363.975	384.398	312.208
	471	2.074	4.246	0	358.904	381.348	307.253
	472	1.858	4.286	0	361.658	391.617	304.26
	473	1.638	4.26	0	361.028	392.898	310.138
	474	1.976	4.248	0	357.019	401.624	300.289
	475	1.921	4.307	0	364.006	435.621	313.328
	476	1.68	4.257	0	362.672	416.469	312.273
	477	1.527	4.26	0	362.99	425.939	320.171
	478	1.382	4.305	0	364.746	397.998	333.964
	479	1.655	4.24	0	358.748	402.032	328.009
	480	1.23	4.259	0	365.798	406.265	329.04
	481	1.861	4.284	0	360.673	431.564	315.337
	482	1.833	4.319	0	362.294	399.927	317.41
	483	2.016	4.261	0	359.182	384.629	302.054
	484	1.87	4.285	0	358.279	374.061	301.859
	485	1.783	4.276	0	362.135	420.613	316.83
	486	1.529	4.238	0	365.853	392.513	322.698
	487	1.594	4.261	0	365.429	369.54	319.654
	488	1.281	4.226	0	363.352	421.091	333.002
	489	1.426	4.28	0	365.918	431.353	329.284
	490	1.345	4.218	0	359.727	402.261	332.957
	491	1.113	4.319	0	366.698	395.922	327.421
	492	1.588	4.202	0	355.395	423.693	325.803
	493	1.639	4.131	0	353.502	393.343	324.85
	494	1.576	4.294	0	363.058	394.91	333.559
	495	1.595	4.173	0	356.625	400.499	325.861
	496	1.605	4.212	0	357.654	398.227	333.338
	497	1.432	4.194	0	355.959	412.531	329.457
	498	1.228	4.326	0	366.106	474.681	340.479
	499	1.232	4.339	0	364.953	463.156	340.712
	500	0.9	4.296	0	365.293	480.899	332.035
	501	0.642	4.315	0	365.654	490.861	330.804
	502	0.511	4.163	0	357.206	483.228	310.595
	503	0.577	4.328	0	367.803	468.702	327.478
	504	0.771	4.254	0	364.477	406.511	333.787
	505	0.921	4.211	0	359.602	476.182	334.017
	506	1.512	4.26	0	361.481	377.419	316.862
	507	1.404	4.262	0	363.937	344.758	320.641
	508	1.496	4.356	0	364.48	352.731	327.974
	509	1.545	4.279	0	365.08	357.1	319.111
	510	1.469	4.259	0	364.28	372.147	318.469
	511	1.543	4.338	0	363.719	393.193	325.436
	512	1.449	4.246	0	364.045	395.485	326.941
	513	1.491	4.267	0	362.86	367.393	319.4
	514	1.547	4.285	0	363.311	392.427	318.099
	515	1.235	4.135	0	361.997	404.806	327.506
	516	1.409	4.134	0	356.922	391.272	326.372
	517	1.694	4.263	0	362.322	356.415	317.445
	518	1.529	4.266	0	363.768	367.132	314.038
	519	1.451	4.304	0	363.48	386.61	318.258
	520	1.517	4.253	0	361.108	374.326	313.009
	521	1.64	4.304	0	367.74	382.785	319.75
	522	1.555	4.292	0	368.539	390.896	327.929
	523	1.605	4.321	0	368.853	391.459	322.592
	524	1.861	4.294	0	363.596	346.168	314.463
	525	1.725	4.312	0	364.824	403.136	319.857
	526	1.675	4.285	0	363.118	360.585	314.766
	527	1.429	4.32	0	366.131	374.629	319.153
	528	1.564	4.242	0	363.272	341.421	321.497
	529	1.429	4.293	0	369.888	372.068	330.207
	530	1.576	4.32	0	367.338	359.484	320.635
	531	1.756	4.323	0	365.181	354.485	314.854
	532	1.712	4.278	0	363.42	371.202	313.334
	533	1.574	4.357	0	365.155	392.846	326.055
	534	1.556	4.333	0	368.201	382.695	324.786
	535	1.641	4.321	0	369.89	375.89	331.056
	536	1.46	4.237	0	363.881	370.907	318.685
	537	1.444	4.268	0	366.075	382.894	324.243
	538	1.877	4.36	0	369.956	337.896	325.39
	539	1.636	4.297	0	364.881	386.932	318.639
	540	1.711	4.287	0	362.747	342.373	316.243
	541	1.486	4.194	0	363.816	395.821	322.236
	542	1.451	4.222	0	365.26	380.244	325.1
	543	1.327	4.273	0	362.35	387.913	326.641
	544	1.662	4.289	0	365.363	401.988	315.09
	545	1.555	4.273	0	364.536	422.474	324.659
	546	1.617	4.224	0	361.69	396.08	311.629
	547	1.538	4.256	0	361.538	381.733	326.827
	548	1.497	4.277	0	363.196	381.82	328.713
	549	1.689	4.348	0	367.134	373.723	326.151
	550	1.55	4.338	0	365.53	423.451	327.644
	551	1.457	4.292	0	367.312	387.463	325.588
	552	1.641	4.276	0	363.706	384.505	317.02
	553	1.497	4.318	0	371.506	385.051	328.048
	554	1.607	4.332	0	365.545	420.633	312.394
	555	2.099	4.274	0	360.838	412.353	303.528
	556	1.859	4.318	0	366.03	360.249	317.912
	557	1.691	4.301	0	365.708	373.921	319.604
	558	1.847	4.352	0	364.819	363.373	307.226
	559	1.644	4.261	0	361.529	360.637	316.266
	560	1.799	4.302	0	366.636	371.177	325.354
	561	1.883	4.285	0	359.246	376.898	297.993
	562	1.54	4.32	0	366.692	371.328	325.057
	563	1.532	4.236	0	364.051	361.304	320.737
	564	1.885	4.266	0	355.06	404.655	293.312
	565	1.548	4.293	0	370.219	405.956	328.691
	566	1.749	4.256	0	361.286	375.802	314.802
	567	1.871	4.271	0	360.868	388.078	312.538
	568	1.695	4.301	0	359.804	345.509	306.857
	569	1.843	4.294	0	359.176	346.846	306.78
	570	1.635	4.308	0	365.047	389.715	313.582
	571	1.385	4.21	0	363.262	354.269	319.349
	572	1.597	4.248	0	363.497	384.963	311.772
	573	1.954	4.251	1	357.976	377.855	301.698
	574	1.524	4.253	0	364.21	427.765	322.296
	575	1.889	4.261	0	362.137	390.387	301.758
	576	1.918	4.279	0	361.181	385.375	303.508
	577	1.551	4.25	0	363.773	408.238	326.706
	578	1.736	4.285	0	361.997	388.39	311.959
	579	1.861	4.254	0	359.55	411.459	307.537
	580	1.894	4.333	0	364.981	429.923	307.647
	581	1.364	4.185	0	365.668	539.034	328.927
	582	1.846	4.287	1	361.543	529.523	305.54
	583	2.391	4.201	0	362.805	464.004	331.987
	584	2.037	4.204	0	354.728	402.167	297.627
	585	2.35	4.183	0	358.02	460.921	318.244
	586	1.681	4.276	0	366.892	520.03	319.332
	587	1.678	4.27	0	364.978	493.995	302.884
	588	1.518	4.169	0	357.636	432.517	327.546
	589	1.649	4.291	0	363.355	432.734	316.222
	590	1.62	4.222	0	361.926	428.591	308.385
	591	1.722	4.262	0	362.041	433.666	312.967
	592	1.754	4.282	0	360.411	419.973	317.377
	593	1.39	4.333	0	363.822	404.149	319.75
	594	1.604	4.283	0	362.456	377.218	316.088
	595	1.563	4.256	0	363.059	472.305	311.775
	596	1.828	4.29	0	362.459	476.448	319.343
	597	1.263	4.173	0	366.255	493.531	331.625
	598	1.753	4.238	0	358.739	466.994	309.668
	599	1.494	4.282	0	367.38	512.145	319.192
	600	1.579	4.277	0	366.508	488.635	320.272
	601	0.912	4.219	0	369.126	462.858	340.446
	602	1.408	4.206	0	363.038	475.342	332.74
	603	1.424	4.37	0	368.169	445.741	345.146
	604	1.569	4.246	0	361.301	387.124	314.754
	605	1.822	4.289	0	362.559	444.616	315.251
	606	1.752	4.263	0	362.718	442.704	309.039
	607	1.424	4.283	0	365.11	501.134	316.889
	608	1.778	4.285	0	359.497	429.768	306.063
	609	1.87	4.211	0	358.023	472.046	297.408
	610	1.687	4.273	0	358.889	489.44	302.259
	611	1.496	4.247	0	362.207	468.313	319.384
	612	1.576	4.223	0	360.035	472.205	312.416
	613	1.102	4.189	0	361.417	465.128	339.155
	614	1.68	4.227	0	358.993	520.05	309.524
	615	1.671	4.23	0	358.098	464.867	303.278
	616	1.727	4.28	0	359.872	493.336	303.753
	617	1.453	4.336	0	367.277	429.592	329.567
	618	1.531	4.23	0	362.212	414.474	316.258
	619	1.676	4.264	0	362.852	416.712	319.253
	620	1.875	4.296	0	360.364	430.101	305.37
	621	1.745	4.271	0	361.833	408.493	312.996
	622	1.636	4.258	0	359.692	379.717	311.881
	623	1.374	4.188	0	358.9	482.521	313.96
	624	1.647	4.249	0	359.712	385.716	317.08
	625	1.88	4.207	0	355.22	455.802	304.427
	626	1.747	4.261	0	363.187	452.62	317.239
	627	1.39	4.263	0	367.145	501.927	323.323
	628	1.331	4.217	0	364.274	460.147	325.968
	629	1.755	4.298	0	363.814	457.442	310.758
	630	1.53	4.321	0	366.779	505.45	316.822
	631	1.856	4.299	0	360.969	467.382	306.646
	632	1.625	4.269	0	357.289	388.024	309.882
	633	1.504	4.29	0	362.667	420.735	321.845
	634	1.619	4.308	0	362.757	375.089	309.16
	635	1.915	4.298	0	359.147	358.171	298.267
	636	1.185	4.163	0	358.266	372.856	337.77
	637	1.701	4.256	0	358.615	358.952	307.633
	638	1.669	4.189	0	358.858	361.51	311.861
	639	1.375	4.272	0	368.247	363.229	332.163
	640	1.327	4.174	0	362.485	358.238	335.261
	641	1.508	4.229	0	358.592	331.69	317.918
	642	1.391	4.225	0	362.603	345.552	337.536
	643	1.403	4.234	0	363.206	370.026	330.005
	644	1.188	4.255	0	366.618	374.355	344.908
	645	1.251	4.232	0	364.601	363.609	333.866
	646	1.399	4.254	0	364.241	387.571	329.575
	647	1.151	4.187	0	365.643	403.185	335.368
	648	1.273	4.031	0	340.816	305.69	333.007
	649	1.141	4.25	0	366.524	402.973	341.093
	650	1.109	4.098	0	354.035	362.761	341.966
	651	1.203	4.277	0	367.628	377.611	335.5
	652	1.224	4.151	0	357.752	357.279	339.052
	653	1.595	4.173	0	357.843	374.852	313.804
	654	1.739	4.292	0	364.177	377.96	317.461
	655	1.323	4.003	0	341.682	339.255	322.598
	656	1.226	4.141	0	365.662	409.451	334.555
	657	0.933	4.323	0	362.21	414.929	330.413
	658	0.737	4.292	0	366.476	417.165	328.523
	659	0.965	4.329	0	366.749	434.539	349.001
	660	0.628	4.324	0	367.016	445.697	339.094
	661	0.62	4.276	0	363.792	406.71	329.496
	662	0.462	4.29	0	366.846	403.076	330.005
	663	0.765	4.252	0	362.096	349.616	326.114
	664	0.639	4.262	0	363.735	395.647	331.708
	665	0.695	4.314	0	365.853	424.892	318.572
	666	1.097	4.229	0	364.305	380.572	334.907
	667	1.015	4.188	0	363.489	395.93	329.401
	668	0.963	4.22	0	367.797	375.093	335.08
	669	1.232	4.334	0	370.028	427.088	338.667
	670	1.529	4.215	0	363.361	371.448	317.612
	671	1.611	4.096	0	356.828	398.181	321.531
	672	1.699	4.335	0	364.632	459.233	326.303
	673	1.649	4.295	0	362.163	476.288	316.977
	674	1.713	4.259	0	361.608	441.248	307.586
	675	1.639	4.247	0	363.691	508.82	318.062
	676	1.488	4.313	0	364.098	505.621	313.091
	677	1.642	4.254	0	357.811	458.398	302.825
	678	1.519	4.238	0	366.481	489.636	323.249
	679	1.582	4.313	0	361.777	451.578	310.953
	680	1.508	4.276	0	366.253	436.111	320.111
	681	1.716	4.287	0	360.771	407.998	306.659
	682	1.675	4.266	0	360.91	468.584	313.816
	683	1.778	4.196	1	356.939	425.572	306.275
	684	1.742	4.257	0	359.363	434.514	309.25
	685	2.048	4.325	0	362.155	475.582	308.968
	686	1.497	4.335	0	364.135	394.192	324.564
	687	2.259	4.135	0	354.302	419.219	302.265
	688	1.462	4.278	0	365.253	473.297	329.62
	689	1.768	4.234	0	357.617	446.139	298.743
	690	1.502	4.247	0	360.502	439.695	313.718
	691	1.477	4.328	0	363.696	429.874	326.984
	692	1.414	4.348	0	363.636	428.984	324.853
	693	1.641	4.311	0	361.794	403.121	320.949
	694	1.551	4.327	0	362.965	396.14	325.934
	695	1.62	4.269	0	364.31	399.916	317.969
	696	1.373	4.192	0	365.503	475.5	333.039
	697	1.718	4.252	0	361.433	460.079	309.435
	698	1.749	4.298	0	360.69	406.801	304.524
	699	1.662	4.268	0	360.672	409.757	310.452
	700	1.749	4.207	0	358.364	430.245	306.117
	701	1.918	4.268	1	355.551	392.502	290.709
	702	1.694	4.261	0	363.864	469.597	318.779
	703	1.321	4.226	0	362.511	468.09	331.848
	704	1.682	4.366	0	364.932	429.939	315.453
	705	1.616	4.267	0	365.603	480.882	317.631
	706	1.682	4.326	0	364.202	372.993	303.972
	707	1.612	4.31	0	360.188	408.362	313.869
	708	1.747	4.286	0	362.465	414.125	318.651
	709	1.537	4.195	0	359.806	429.696	312.836
	710	1.328	4.272	0	369.455	446.937	339.556
	711	2.009	4.309	0	363.359	431.526	304.137
	712	1.833	4.29	0	361.276	506.71	306.719
	713	1.315	4.242	0	365.285	515.943	329.776
	714	1.689	4.26	0	363.147	406.989	315.273
	715	1.718	4.172	0	356.511	439.666	311.386
	716	1.785	4.256	0	358.002	452.391	300.956
	717	1.82	4.241	0	357.964	457.5	307.566
	718	1.683	4.299	0	362.791	479.411	312.534
	719	1.661	4.222	0	359.014	419.686	305.369
	720	1.794	4.213	0	357.586	475.458	305.823
	721	1.753	4.236	0	356.919	453.611	308.041
	722	1.647	4.237	0	358.741	459.045	308.603
	723	1.777	4.282	0	362.386	465.289	316.023
	724	1.427	4.241	0	363.128	478.863	317.537
	725	1.746	4.241	0	358.942	514.474	310.362
	726	1.351	4.293	0	363.049	512.552	317.913
	727	1.572	4.282	0	364.452	483.178	318.907
	728	1.888	4.273	0	359.421	402.818	306.141
	729	1.678	4.291	0	362.6	486.058	309.744
	730	1.517	4.317	0	364.306	495.966	320.942
	731	1.822	4.226	0	358.527	490.741	306.293
	732	1.773	4.222	0	357.731	486.989	306.125
	733	1.4	4.23	0	359.495	467.274	316.93
	734	1.772	4.271	0	359.324	469.001	309.751
	735	1.59	4.272	0	360.091	479.18	309.193
	736	1.539	4.314	0	365.226	491.857	321.393
	737	1.586	4.192	0	358.446	470.112	307.119
	738	1.581	4.245	0	363.173	442.275	316.234
	739	1.955	4.244	1	353.065	463.344	293.298
	740	1.701	4.229	0	355.889	448.645	300.908
	741	1.762	4.25	0	357.889	391.296	297.402
	742	1.631	4.212	0	356.973	478.223	301.526
	743	1.8	4.306	0	358.339	509.734	303.828
	744	1.613	4.261	0	363.39	415.547	305.962
	745	1.566	4.258	0	363.721	409.966	315.296
	746	1.812	4.262	0	357.7	383.56	295.974
	747	1.849	4.261	0	357.777	446.613	296.396
	748	1.725	4.266	0	359.532	460.598	305.59
	749	1.684	4.24	0	359.175	499.036	301.841
	750	1.386	4.323	0	366.809	552.211	329.754
	751	1.856	4.218	0	358.158	499.997	305.524
	752	1.931	4.268	0	363.442	487.88	301.179
	753	1.511	4.241	0	363.489	491.926	306.972
	754	1.846	4.313	0	359.392	503.404	302.096
	755	1.864	4.241	0	356.022	472.071	297.15
	756	1.663	4.241	0	362.25	479.801	303.328
	757	1.861	4.314	0	360.702	470.364	308.385
	758	1.664	4.289	0	360.558	502.764	307.294
	759	1.41	4.31	0	367.163	524.53	328.407
	760	1.485	4.275	0	361.07	491.084	319.322
	761	2.045	4.224	0	357.805	510.212	309.108
	762	2.39	4.177	0	355.253	533.687	309.911
	763	2.12	4.275	0	358.878	474.083	300.952
	764	1.419	4.176	0	363.421	554.849	319.748
	765	1.388	4.251	0	364.538	648.201	329.391
	766	1.793	4.252	0	359.304	630.108	300.819
	767	1.177	4.239	0	361.472	655.534	333.368
	768	1.129	4.232	0	359.993	644.785	337.259
	769	1.053	4.272	0	360.34	637.773	336.105
	770	1.538	4.226	0	355.963	634.062	328.108
	771	1.851	4.298	0	366.655	620.116	310.972
	772	1.501	4.275	0	363.546	533.655	320.724
	773	1.378	4.272	0	364.862	608.104	322.209
	774	1.619	4.275	0	362.775	593.194	316.412
	775	1.518	4.246	0	361.409	516.231	318.193
	776	1.674	4.199	0	354.999	512.566	310.003
	777	1.751	4.231	0	356.422	539.939	300.391
	778	1.748	4.288	0	361.943	539.718	310.952
	779	1.265	4.31	0	369.9	563.526	348.482
	780	1.463	4.228	0	363.47	582.769	325.496
	781	1.536	4.297	0	363.811	555.087	318.952
	782	1.55	4.2	0	356.932	534.655	332.843
	783	1.864	4.306	0	363.609	504.37	306.97
	784	1.561	4.27	0	364.918	515.055	321.669
	785	1.795	4.3	0	362.567	443.514	306.614
	786	1.857	4.319	0	364.975	541.417	317.698
	787	1.737	4.253	0	354.459	515.001	301.215
	788	1.329	4.25	0	366.331	561.689	328.02
	789	1.561	4.342	0	365.385	568.749	332.408
	790	1.571	4.225	0	362.856	574.634	311.299
	791	1.441	4.301	0	366.757	550.025	326.8
	792	1.685	4.267	0	358.57	539.139	308.157
	793	1.606	4.237	0	367.156	568.145	316.592
	794	1.326	4.292	0	370.828	558.144	336.994
	795	1.58	4.312	0	366.728	538.95	328.545
	796	1.904	4.323	1	363.82	535.203	303.214
	797	1.802	4.231	0	355.047	536.724	293.516
	798	1.723	4.237	0	356.42	557.037	296.737
	799	1.365	4.282	0	367.858	611.046	331.402
	800	1.703	4.271	0	358.715	590.045	305.212
	801	1.433	4.216	0	362.625	589.368	325.105
	802	1.466	4.353	0	369.89	616.254	335.285
	803	1.683	4.238	0	362.019	593.802	322.329
	804	1.281	4.237	0	361.968	631.673	345.32
	805	1.855	4.254	0	355.593	625.824	296.738
	806	1.551	4.284	0	362.704	639.579	312.602
	807	1.86	4.273	0	359.428	634.289	300.192
	808	1.776	4.341	0	362.681	624.56	311.033
	809	1.587	4.222	0	361.89	628.531	307.527
	810	1.851	4.248	0	357.907	629.841	295.332
	811	1.727	4.244	0	359.006	622.345	299.537
	812	1.142	4.263	0	366.436	590.826	334.891
	813	1.348	4.252	0	366.912	574.953	325.662
	814	1.509	4.212	0	362.432	643.749	318.614
	815	1.737	4.207	0	358.922	584.295	303.916
	816	1.707	4.276	0	364.296	592.63	311.576
	817	1.342	4.274	0	367.532	606.596	334.312
	818	1.632	4.271	0	360.73	599.041	313.292
	819	1.602	4.318	0	362.831	637.269	315.45
	820	1.53	4.252	0	364.604	615.339	322.787
	821	1.18	4.12	0	357.249	600.275	335.64
	822	1.579	4.277	0	363.941	635.678	321.618
	823	1.436	4.191	0	360.059	639.782	328.017
	824	1.689	4.25	0	365.748	650.847	325.488
	825	1.469	4.245	0	366.939	637.544	322.545
	826	1.772	4.27	0	360.601	641.249	303.916
	827	1.86	4.243	0	359.335	623.299	305.876
	828	1.79	4.287	0	361.351	621.907	309.736
	829	1.683	4.304	0	361.26	632.983	312.807
	830	1.671	4.289	0	360.736	510.42	309.255
	831	1.367	4.265	0	363.908	438.163	335.802
	832	1.747	4.255	0	360.731	445.871	305.757
	833	1.61	4.283	0	363.875	428.47	327.636
	834	1.305	4.209	0	358.838	509.78	336.104
	835	1.8	4.223	0	360.097	499.189	294.554
	836	2.463	4.192	0	361.584	470.603	320.247
	837	2.48	4.162	0	360.093	457.206	329.908
	838	1.518	4.235	0	360.216	458.682	321.192
	839	1.817	4.274	0	355.727	450.266	293.199
	840	1.971	4.231	0	358.411	530.412	306.531
	841	2.034	4.181	0	356.816	482.262	301.618
	842	1.361	4.276	0	366.564	525.132	323.913
	843	1.628	4.295	0	361.831	555.887	314.469
	844	1.925	4.321	0	363.304	622.458	315.44
	845	1.773	4.273	0	361.49	596.4	312.733
	846	0.945	4.026	0	351.873	524.903	329.747
	847	1.676	4.303	0	362.629	440.304	313.476
	848	1.899	4.257	0	357.615	462.136	301.21
	849	1.632	4.253	0	359.785	368.467	306.481
	850	1.856	4.311	0	360.068	349.978	301.154
	851	1.697	4.279	0	358.135	364.688	299.199
	852	1.731	4.298	0	357.9	351.541	300.438
	853	1.762	4.302	0	360.117	339.892	301.638
	854	1.69	4.298	0	362.742	338.302	307.325
	855	1.697	4.256	0	356.537	356.126	304.181
	856	1.689	4.328	0	361.128	318.409	304.328
	857	1.661	4.342	0	365.422	345.339	319.801
	858	1.59	4.329	0	364.084	375.106	313.797
	859	1.494	4.272	0	362.817	347.934	327.405
	860	1.671	4.303	0	362.872	344.124	312.66
	861	1.714	4.296	0	358.894	365.228	301.513
	862	1.656	4.24	0	361.89	358.639	304.78
	863	1.785	4.276	0	358.113	314.964	298.864
	864	1.744	4.307	0	362.231	370.596	310.804
	865	1.582	4.23	0	358.876	349.075	307.547
	866	1.704	4.272	0	360.803	428.867	306.748
	867	1.645	4.305	0	360.315	350.389	316.398
	868	1.649	4.246	0	360.854	369.802	311.493
	869	1.601	4.268	0	360.193	363.546	309.018
	870	1.723	4.267	0	357.593	350.534	306.586
	871	1.627	4.269	0	359.972	366.005	312.826
	872	1.693	4.243	0	355.949	311.707	306.158
	873	1.677	4.214	0	359.029	353.195	304.904
	874	1.655	4.28	0	361.007	344.666	309.284
	875	1.817	4.259	0	358.684	365.958	305.255
	876	1.545	4.3	0	364.649	384.835	313.663
	877	1.674	4.292	0	360.304	353.662	308.609
	878	1.78	4.343	0	363.597	331.094	311.736
	879	1.868	4.28	0	359.822	356.957	305.932
	880	1.748	4.334	1	360.503	325.764	301.872
	881	1.8	4.349	0	362.31	320.974	307.546
	882	1.735	4.298	0	359.962	349.963	308.426
	883	1.795	4.288	0	357.382	346.81	301.693
	884	1.713	4.325	0	365.31	342.335	320.383
	885	1.679	4.3	0	361.766	349.59	314.413
	886	1.819	4.291	0	360.153	354.296	301.71
	887	1.75	4.311	0	364.011	381.268	314.691
	888	1.675	4.297	0	366.175	389.815	321.464
	889	1.649	4.249	0	358.823	345.379	304.984
	890	1.745	4.283	0	363.804	367.833	317.901
	891	1.69	4.332	0	363.368	349.362	314.192
	892	1.747	4.286	0	363.066	368.764	304.455
	893	1.627	4.259	0	358.663	382.722	307.06
	894	1.67	4.261	0	358.234	335.704	299.223
	895	1.787	4.28	0	359.412	347.015	302.215
	896	1.624	4.325	0	365.839	363.268	318.072
	897	1.687	4.26	0	359.764	368.3	309.979
	898	1.678	4.279	0	357.784	355.263	304.209
	899	1.681	4.263	0	360.182	376.62	308.391
	900	1.631	4.347	0	365.27	335.332	315.631
	901	1.751	4.303	0	359.102	334.258	298.132
	902	1.604	4.277	0	360.223	360.97	305.829
	903	1.84	4.286	0	358.822	325.513	301.185
	904	1.522	4.292	0	363.207	365.437	317.448
	905	1.661	4.244	0	355.635	347.417	301.182
	906	1.504	4.328	0	362.243	352.117	318.762
	907	1.511	4.326	0	363.979	357.064	320.803
	908	1.617	4.298	0	364.049	367.189	319.05
	909	1.43	4.301	0	363.421	341.276	324.367
	910	1.698	4.321	0	362.347	372.51	309.074
	911	1.686	4.269	0	360.515	346.303	311.275
	912	1.789	4.283	1	359.847	313.625	301.885
	913	1.667	4.254	0	360.221	343.764	304.735
	914	1.782	4.311	0	365.403	336.993	312.403
	915	1.661	4.266	0	361.762	344.769	313.402
	916	1.535	4.327	0	364.513	359.79	321.054
	917	1.746	4.3	0	361.707	342.942	313.154
	918	1.619	4.291	0	360.535	357.968	313.889
	919	1.706	4.298	0	359.309	347.207	307.712
	920	1.717	4.286	0	362.81	330.081	312.412
	921	1.638	4.318	0	361.106	336.052	304.172
	922	1.786	4.276	0	357.194	336.76	299.789
	923	1.676	4.267	0	359.158	348.659	308.866
	924	1.727	4.276	0	359.749	320.942	307.982
	925	1.579	4.309	0	365.729	325.386	323.121
	926	1.756	4.291	0	358.377	345.241	303.325
	927	1.741	4.266	0	357.893	334.849	298.396
	928	1.736	4.361	0	365.521	363.047	317.098
	929	1.665	4.244	0	362.131	364.971	309.922
	930	1.693	4.312	0	365.44	349.012	317.103
	931	1.61	4.328	0	365.269	344.037	321.395
	932	1.632	4.313	0	361.721	342.852	315.194
	933	1.772	4.278	0	356.318	327.437	299.922
	934	1.645	4.364	0	363.263	342.568	313.18
	935	1.585	4.335	0	364.122	346.333	315.501
	936	1.713	4.253	0	357.993	336.462	306.987
	937	1.603	4.268	0	362.856	344.897	310.084
	938	1.763	4.293	0	362.935	329.267	301.165
	939	1.513	4.269	0	360.778	355.88	308.69
	940	1.687	4.256	0	362.218	354.533	303.039
	941	1.641	4.246	0	356.568	324.755	304.27
	942	1.367	4.302	0	361.479	359.095	327.209
	943	1.482	4.302	0	363.057	362.035	324.734
	944	1.572	4.228	0	360.57	339.655	313.469
	945	1.691	4.294	0	364.939	349.08	317.158
	946	1.674	4.233	0	355.591	307.592	297.509
	947	1.759	4.288	0	366.501	328.78	311.747
	948	1.554	4.306	0	364.456	350.347	330.955
	949	1.673	4.326	0	364.389	370.832	314.088
	950	1.769	4.237	0	358.273	341.463	303.296
	951	1.749	4.256	0	357.721	340.63	302.675
	952	1.813	4.258	0	358.432	347.725	297.052
	953	1.836	4.217	0	355.072	357.318	295.055
	954	1.705	4.199	0	356.97	343.625	303.944
	955	1.788	4.326	0	358.868	340.091	316.687
	956	1.61	4.233	0	357.749	369.096	300.846
	957	1.841	4.297	0	362.513	415.255	308.977
	958	1.694	4.32	0	364.673	380.543	315.285
	959	1.728	4.277	0	364.064	350.705	312.796
	960	1.627	4.246	0	360.85	352.605	310.084
	961	1.685	4.321	0	363.202	374.923	310.672
	962	1.76	4.336	0	363.435	358.44	317.733
	963	1.708	4.319	0	362.189	360.685	319.164
	964	1.842	4.328	0	367.189	356.919	315.128
	965	1.637	4.27	0	360.464	352.153	310.849
	966	1.729	4.288	0	361.145	321.45	307.512
	967	1.69	4.233	0	357.673	319.485	310.432
	968	1.667	4.341	0	364.135	365.845	314.683
	969	1.712	4.308	0	366.92	364.326	310.878
	970	1.571	4.251	0	363.307	362.616	317.073
	971	1.716	4.272	0	358.689	361.991	301.827
	972	1.591	4.252	0	364.099	354.69	312.606
	973	1.726	4.275	0	360.26	342.437	307.806
	974	1.593	4.34	0	362.293	353.784	318.469
	975	1.607	4.313	0	365.137	358.458	316.845
	976	1.67	4.222	0	360.242	360.83	309.301
	977	1.636	4.301	0	363.349	339.128	312.717
	978	1.751	4.307	0	359.682	333.05	306.704
	979	1.649	4.315	0	365.48	367.721	317.053
	980	1.712	4.288	0	360.222	343.633	311.35
	981	1.628	4.274	0	360.943	357.308	315.712
	982	1.857	4.273	0	360.383	356.938	297.976
	983	1.755	4.235	0	356.13	338.376	302.936
	984	1.638	4.29	0	362.572	363.797	313.391
	985	1.688	4.268	0	360.626	359.08	308.846
	986	1.789	4.27	0	360.234	345.582	304.337
	987	1.777	4.285	0	357.647	323.593	294.97
	988	1.634	4.297	0	363.503	338.608	307.43
	989	1.698	4.294	0	361.746	322.627	308.862
	990	1.75	4.286	1	358.895	325.046	297.527
	991	1.546	4.331	0	363.483	327.793	315.919
	992	1.541	4.274	0	362.289	339.835	318.203
	993	1.584	4.319	0	362.973	362.758	312.046
	994	1.672	4.273	0	357.351	310.225	305.43
	995	1.65	4.282	0	360.366	357.404	306.227
	996	1.693	4.344	0	367.237	352.823	318.304
	997	1.668	4.297	0	360.41	355.144	314.12
	998	1.668	4.181	0	357.134	339.085	300.961
	999	1.661	4.249	0	358.289	356.092	309.306
	1000	1.603	4.337	0	363.571	401.876	322.492

## Sheet: CID6249_Control
	Frame	RMSD	rGyr	intraHB	MolSA	SASA	PSA
	0	0	3.871	0	309.806	280.74	203.707
	1	0.68	4.051	0	311.003	296.149	199.272
	2	1.521	3.438	0	293.377	398.196	217.851
	3	1.832	3.379	0	287.383	388.361	214.808
	4	1.696	3.351	0	285.954	395.249	213.545
	5	1.714	3.354	0	288.845	395.098	218.495
	6	1.723	3.429	0	293.47	400.139	212.082
	7	1.075	3.816	0	314.954	377.314	223.039
	8	1.142	3.646	0	303.618	385.769	214.667
	9	1.58	3.353	0	287.484	344.888	211.837
	10	1.449	3.57	0	300.849	356.026	211.152
	11	1.508	3.65	0	310.314	349.057	222.057
	12	1.283	3.831	0	314.507	376.41	215.67
	13	1.419	3.458	0	297.266	359.431	216.956
	14	1.71	3.472	0	298.884	344.266	212.316
	15	1.421	3.587	0	304.78	383.66	219.64
	16	1.088	3.56	0	300.841	403.408	206.204
	17	1.903	3.407	0	289.571	380.676	207.799
	18	1.711	3.466	0	296.742	370.033	217.436
	19	1.639	3.549	0	299.949	384.958	219.122
	20	1.868	3.412	0	291.919	372.293	212.816
	21	1.384	3.467	0	296.482	395.224	215.549
	22	1.584	3.479	0	297.821	403.04	218.612
	23	1.743	3.501	0	299.209	390.22	215.694
	24	2.027	3.411	0	294.693	340.326	216.365
	25	1.75	3.432	0	295.007	385.111	221.885
	26	0.831	3.817	0	310.929	353.861	194.055
	27	0.806	3.896	0	317.066	377.318	206.892
	28	0.864	3.967	0	307.742	415.057	190.192
	29	1.245	3.767	0	315.626	457.198	214.618
	30	1.374	3.482	0	298.687	416.752	210.114
	31	1.805	3.419	0	291.425	408.235	216.487
	32	1.523	3.516	0	300.089	427.23	217.98
	33	1.525	3.424	0	294.137	418.643	220.456
	34	1.71	3.388	0	289.047	389.76	218.516
	35	1.536	3.445	0	297.746	407.733	220.171
	36	1.479	3.467	0	295.838	372.73	217.882
	37	1.704	3.375	0	289.437	393.276	216.544
	38	1.658	3.46	0	296.101	390.516	212.745
	39	1.774	3.366	0	287.829	392.671	217.154
	40	1.458	3.415	0	291.83	413.12	202.945
	41	1.745	3.35	0	288.601	380.384	222.202
	42	1.733	3.403	0	291.433	409.438	212.153
	43	1.822	3.398	0	292.552	401.258	215.749
	44	1.669	3.382	0	294.049	364.747	216.875
	45	1.663	3.573	0	304.964	412.577	223.363
	46	1.442	3.514	0	301.684	397.263	215.452
	47	1.543	3.473	0	297.243	404.913	214.723
	48	1.645	3.333	0	287.055	388.232	217.779
	49	1.629	3.366	0	291.447	391.632	216.139
	50	1.399	3.446	0	296.079	406.28	206.065
	51	1.65	3.373	0	288.301	411.79	217.035
	52	1.502	3.531	0	301.275	446.441	221.451
	53	1.539	3.444	0	293.414	413.617	218.314
	54	1.532	3.433	0	293.981	417.068	212.591
	55	1.098	3.599	0	304.222	418.742	217.557
	56	1.842	3.311	0	283.85	392.464	215.852
	57	1.452	3.442	0	295.587	412.344	214.676
	58	1.374	3.585	0	305.925	423	214.212
	59	1.729	3.474	0	296.446	396.993	210.426
	60	1.854	3.416	0	291.898	428.229	209.185
	61	1.693	3.376	0	289.279	415.434	216.148
	62	1.654	3.415	0	292.775	437.447	221.053
	63	1.546	3.391	0	289.986	408.482	220.387
	64	1.69	3.331	0	286.265	381.91	214.557
	65	1.791	3.31	0	283.412	387.559	212.578
	66	1.599	3.4	0	290.208	405.407	212.175
	67	1.458	3.464	0	296.919	450.74	222.246
	68	1.743	3.496	0	300.347	443.133	217.566
	69	1.579	3.411	0	291.961	371.815	219.748
	70	1.801	3.362	0	289.072	335.141	220.403
	71	1.715	3.41	0	291.155	328.924	218.09
	72	1.953	3.404	0	291.26	347.057	212.526
	73	1.267	3.501	0	297.772	391.763	207.937
	74	1.737	3.376	0	289.853	361.407	212.342
	75	1.565	3.462	0	297.419	391.255	216.071
	76	1.794	3.359	0	287.34	362.17	211.196
	77	1.625	3.449	0	293.165	367.516	218.059
	78	1.691	3.409	0	293.529	373.174	217.71
	79	1.84	3.276	0	281.999	327.386	215.921
	80	1.602	3.488	0	294.865	362.058	211.625
	81	1.962	3.429	0	295.561	342.999	213.48
	82	1.731	3.448	0	297.327	373.174	209.712
	83	1.678	3.408	0	291.858	349.735	217.949
	84	1.798	3.409	0	291.789	350.255	217.46
	85	1.851	3.413	0	290.049	354.675	225.189
	86	1.94	3.332	0	287.242	369.04	214.906
	87	1.731	3.354	0	288.102	396.372	206.782
	88	1.698	3.395	0	289.865	399.758	216.243
	89	1.885	3.4	0	290.276	380.321	213.374
	90	1.334	3.572	0	299.124	385.87	217.772
	91	1.257	3.682	0	306.599	407.909	216.513
	92	1.71	3.397	0	291.171	348.186	221.229
	93	1.789	3.433	0	290.97	356.76	213.857
	94	1.574	3.411	0	290.805	373.516	213.97
	95	1.623	3.387	0	290.812	375.096	218.824
	96	1.846	3.428	0	291.511	376.905	221.559
	97	1.616	3.338	0	287.438	363.807	217.479
	98	1.82	3.437	0	294.481	388.368	216.336
	99	1.882	3.338	0	286.832	313.55	210.056
	100	1.546	3.539	0	298.796	365.884	212.251
	101	1.902	3.566	0	303.314	366.337	210.356
	102	1.836	3.353	0	288.676	337.473	220.73
	103	2.041	3.351	0	290.07	357.659	213.934
	104	1.757	3.365	0	290.229	350.225	220.712
	105	1.761	3.332	0	287.61	338.647	221.431
	106	1.674	3.371	0	289.699	352.655	213.869
	107	1.785	3.432	0	289.778	331.255	217.99
	108	1.786	3.368	0	286.41	313.91	215.615
	109	1.545	3.506	0	298.836	355.327	218.597
	110	1.655	3.355	0	288.375	302.751	221.879
	111	1.654	3.426	0	293.395	341.527	217.92
	112	1.842	3.345	0	289.855	338.022	216.734
	113	1.883	3.419	0	293.159	344.522	215.076
	114	1.576	3.494	0	295.854	344.069	217.6
	115	1.122	3.717	0	310.234	380.575	211.317
	116	1.692	3.404	0	290.722	346.94	208.591
	117	1.737	3.412	0	292.169	336.63	218.988
	118	1.731	3.388	0	288.942	357.134	217.578
	119	1.698	3.334	0	286.749	333.097	215.626
	120	2.005	3.346	0	289.362	340.014	215.705
	121	1.698	3.394	0	289.515	332.744	212.441
	122	1.771	3.365	0	289.727	315.388	219.953
	123	1.667	3.392	0	290.639	337.41	216.903
	124	1.162	3.697	0	307.107	341.715	215.537
	125	1.612	3.426	0	292.404	332.503	213.214
	126	1.587	3.405	0	291.769	343.77	214.961
	127	1.595	3.573	0	300.55	344.724	215.867
	128	1.658	3.409	0	290.495	343.424	213.386
	129	1.533	3.488	0	296.776	367.328	220.54
	130	1.797	3.319	0	283.614	331.239	213.267
	131	1.679	3.368	0	287.441	327.329	215.634
	132	1.735	3.417	0	291.671	331.583	211.645
	133	1.788	3.382	0	289.508	340.635	212.17
	134	1.851	3.437	0	291.715	360.427	220.314
	135	1.933	3.335	0	286.801	293.846	215.467
	136	1.618	3.412	0	291.532	337.346	214.425
	137	1.01	3.676	0	305.327	346.129	203.571
	138	1.521	3.362	0	290.439	334.07	217.062
	139	1.638	3.557	0	301.05	365.622	217.033
	140	1.554	3.423	0	293.781	354.468	222.905
	141	1.715	3.392	0	291.019	317.911	216.139
	142	1.04	3.843	0	314.985	366.462	212.617
	143	0.963	3.87	0	315.092	358.828	206.081
	144	1.763	3.379	0	290.122	346.244	215.518
	145	1.535	3.464	0	295.296	342.694	216.604
	146	1.825	3.426	0	294.182	342.62	221.571
	147	1.48	3.492	0	297.273	331.767	216.518
	148	1.731	3.301	0	284.488	295.266	218.06
	149	0.932	3.768	0	313.644	367.521	213.002
	150	1.834	3.263	0	280.019	333.045	217.58
	151	1.906	3.392	0	291.15	354.735	218.44
	152	1.471	3.599	0	305.369	360.094	218.394
	153	1.669	3.409	0	289.647	347.196	208.112
	154	1.738	3.382	0	288.957	328.835	210.66
	155	1.511	3.471	0	296.818	327.442	219.31
	156	1.619	3.392	0	291.9	328.987	223.374
	157	1.813	3.424	0	291.938	341.785	217.177
	158	1.631	3.386	0	289.742	350.374	217.318
	159	1.718	3.415	0	290.076	337.171	214.894
	160	1.832	3.436	0	291.496	349.806	217.371
	161	1.101	3.751	0	312.727	388.142	210.786
	162	1.38	3.495	0	297.047	361.856	219.964
	163	1.314	3.504	0	295.174	343.656	214.596
	164	1.702	3.483	0	295.93	333.024	218.704
	165	1.764	3.385	0	290.087	316.992	220.954
	166	2.034	3.375	0	290.115	345.905	213.755
	167	1.723	3.378	0	289.337	344.066	212.623
	168	1.677	3.464	0	296.638	355.78	220.033
	169	1.852	3.338	0	286.511	332.862	218.011
	170	1.767	3.316	0	282.68	327.085	214.864
	171	1.795	3.389	0	290.752	347.085	215.642
	172	1.741	3.371	0	289.1	303.925	211.888
	173	1.671	3.418	0	292.963	322.043	220.361
	174	1.641	3.424	0	293.294	332.654	216.272
	175	1.942	3.412	0	293.278	326.94	212.152
	176	1.803	3.35	0	286.777	347.75	216.731
	177	1.659	3.456	0	294.775	334.584	218.929
	178	1.835	3.365	0	289.605	333.868	218.546
	179	1.715	3.432	0	294.306	357.958	217.126
	180	1.633	3.407	0	291.854	354.561	216.739
	181	1.707	3.371	0	289.591	322.296	216.45
	182	1.795	3.508	0	295.508	356.265	214.946
	183	1.972	3.387	0	290.441	324.497	209.435
	184	1.72	3.505	0	297.476	352.487	213.728
	185	1.647	3.44	0	294.721	340.593	214.338
	186	1.646	3.436	0	292.769	317.972	218.22
	187	1.896	3.387	0	290.714	316.365	212.698
	188	1.681	3.32	0	285.378	314.884	215.635
	189	1.639	3.401	0	289.943	339.967	213.844
	190	1.666	3.441	0	292.638	337.389	216.547
	191	1.719	3.39	0	289.686	336.037	217.29
	192	1.204	3.665	0	308.311	354.898	212.84
	193	1.445	3.484	0	294.065	324.064	214.807
	194	1.739	3.452	0	294.366	357.012	221.146
	195	1.749	3.453	0	293.429	340.773	220.243
	196	1.913	3.424	0	292.631	335.602	219.654
	197	1.589	3.568	0	302.72	359.49	221.155
	198	1.518	3.542	0	295.053	329.984	214.595
	199	1.802	3.423	0	293.754	338.776	215.332
	200	1.94	3.362	0	289.861	341.855	216.92
	201	1.478	3.419	0	292.993	347.318	213.795
	202	1.444	3.508	0	298.252	344.783	208.828
	203	1.888	3.392	0	290.184	316.243	217.119
	204	2.044	3.424	0	292.41	353.284	218.449
	205	1.598	3.551	0	301.811	371.988	216.579
	206	1.24	3.585	0	298.952	335.864	211.65
	207	1.58	3.422	0	291.039	345.934	211.24
	208	1.664	3.584	0	303.093	367.512	212.712
	209	1.47	3.485	0	297.934	343.545	215.193
	210	1.221	3.715	0	309.254	337.652	216.803
	211	1.653	3.449	0	289.94	314.533	212.406
	212	1.905	3.369	0	288.412	345.228	216.149
	213	1.67	3.401	0	290.719	347.491	215.044
	214	1.587	3.493	0	295.993	341.967	215.314
	215	1.87	3.306	0	282.367	329.758	215.369
	216	1.722	3.375	0	289.774	356.368	218.505
	217	1.167	3.602	0	299.55	367.921	209.02
	218	1.089	3.847	0	315.638	368.292	216.366
	219	1.88	3.32	0	284.789	327.09	213.641
	220	1.684	3.347	0	287.12	346.748	219.552
	221	1.724	3.38	0	291.053	334.002	218.892
	222	1.567	3.434	0	291.554	352.192	219.123
	223	1.871	3.388	0	290.151	343.121	217.05
	224	1.835	3.35	0	288.488	362.09	221.281
	225	1.643	3.427	0	294.638	335.895	224.688
	226	1.431	3.471	0	296.504	379.682	213.781
	227	1.616	3.433	0	292.23	357.299	220.816
	228	1.828	3.34	0	284.079	331.886	211.1
	229	1.786	3.46	0	293.837	347.318	208.604
	230	1.846	3.297	0	282.553	332.134	216.454
	231	1.6	3.431	0	293.66	348.679	212.288
	232	1.777	3.39	0	289.597	315.618	217.908
	233	1.469	3.438	0	292.309	311.37	219.589
	234	1.523	3.472	0	297.986	343.594	221.938
	235	1.356	3.572	0	301.866	357.061	215.936
	236	1.644	3.495	0	296.628	339.924	214.566
	237	1.742	3.381	0	289.124	324.267	212.816
	238	1.521	3.524	0	298.16	333.439	211.362
	239	1.604	3.462	0	294.1	331.207	216.069
	240	1.527	3.547	0	299.737	320.196	212.171
	241	1.739	3.341	0	283.872	325.213	214.968
	242	1.628	3.607	0	303.826	347.917	209.863
	243	1.762	3.417	0	290.456	334.704	216.094
	244	2.021	3.358	0	288.832	334.233	214.168
	245	1.828	3.316	0	284.139	298.583	220.968
	246	1.702	3.459	0	294.276	324.54	217.069
	247	1.772	3.357	0	288.43	335.299	220.035
	248	1.703	3.379	0	288.381	333.671	219.303
	249	1.494	3.474	0	297.542	346.957	219.829
	250	1.247	3.535	0	300.89	344.672	211.454
	251	1.746	3.396	0	288.212	330.51	213.092
	252	1.396	3.524	0	299.868	345.07	214.181
	253	1.56	3.413	0	292.599	342.124	219.164
	254	1.887	3.355	0	290.048	351.026	219.154
	255	1.749	3.383	0	288.999	305.005	218.413
	256	1.529	3.455	0	295.308	333.355	209.77
	257	1.833	3.555	0	299.339	341.081	217.14
	258	1.677	3.368	0	287.417	306.422	208.748
	259	2.076	3.364	0	286.594	285.542	210.505
	260	1.866	3.409	0	290.099	321.82	219.763
	261	1.653	3.37	0	289.275	295.234	219.44
	262	1.631	3.439	0	297.932	312.177	214.803
	263	1.635	3.393	0	290.628	347.625	214.425
	264	1.291	3.619	0	306.278	375.813	214.59
	265	1.58	3.436	0	293.418	339.544	217.517
	266	1.769	3.399	0	290.087	304.576	219.564
	267	1.57	3.429	0	293.169	345.842	213.045
	268	2.06	3.354	0	289.105	327.694	221.316
	269	1.719	3.425	0	292.691	341.783	211.306
	270	1.58	3.506	0	300.955	353.716	217.049
	271	1.738	3.336	0	285.842	339.844	208.727
	272	2.115	3.359	0	288.076	284.983	208.741
	273	1.52	3.525	0	300.068	343.042	216.531
	274	1.597	3.395	0	292.101	339.179	215.115
	275	1.276	3.597	0	304.808	359.91	216.934
	276	1.567	3.449	0	294.503	342.905	216.3
	277	1.858	3.476	0	294.282	348.775	214.847
	278	1.461	3.47	0	295.406	330.915	217.71
	279	1.322	3.528	0	299.688	345.915	211.432
	280	1.777	3.379	0	289.656	331.417	214.994
	281	1.542	3.441	0	293.325	349.906	216.707
	282	1.456	3.499	0	296.613	343.458	216.348
	283	1.286	3.597	0	305.005	355.139	216.855
	284	1.859	3.456	0	296.931	341.867	216.88
	285	2.024	3.413	0	294.315	331.294	214.901
	286	1.713	3.38	0	288.083	326.81	214.427
	287	2.007	3.474	0	299.869	323.854	219.077
	288	1.722	3.379	0	291.982	338.47	216.168
	289	1.528	3.515	0	301.662	372.911	218.098
	290	1.724	3.48	0	297.626	338.016	218.056
	291	1.428	3.637	0	306.919	361.035	222.318
	292	1.681	3.399	0	292.101	327.129	217.946
	293	1.857	3.478	0	295.996	357.724	216.239
	294	1.536	3.47	0	295.246	328.107	214.547
	295	1.647	3.521	0	299.824	349.269	220.265
	296	1.635	3.457	0	293.669	313.818	214.463
	297	1.855	3.34	0	286.11	323.7	217.789
	298	1.638	3.376	0	289.732	320.278	221.128
	299	1.858	3.343	0	286.902	346.116	212.052
	300	1.276	3.636	0	308.821	372.599	212.768
	301	1.718	3.339	0	287.319	332.074	212.502
	302	1.529	3.443	0	294.613	348.264	215.175
	303	2.072	3.336	0	287.296	315.986	213.016
	304	1.769	3.511	0	299.073	348.734	215.663
	305	1.768	3.406	0	292.835	343.533	223.845
	306	1.503	3.437	0	295.061	356.724	221.065
	307	1.483	3.445	0	294.654	356.495	217.174
	308	1.511	3.666	0	307.867	368.739	216.553
	309	1.516	3.435	0	293.926	337.712	216.679
	310	1.655	3.451	0	295.102	323.025	219.774
	311	1.877	3.362	0	288.635	309.261	214.865
	312	1.385	3.473	0	298.539	341.139	219.782
	313	1.778	3.398	0	289.906	323.573	217.92
	314	1.445	3.555	0	302.206	338.214	218.273
	315	1.927	3.344	0	285.932	333.392	211.393
	316	1.574	3.419	0	292.909	330.78	219.418
	317	1.914	3.658	0	311.447	363.026	211.847
	318	1.58	3.432	0	290.85	342.693	211.598
	319	1.673	3.346	0	285.986	343.909	215.455
	320	1.495	3.482	0	296.648	346.562	220.017
	321	1.749	3.316	0	285.612	314.052	217.748
	322	1.556	3.578	0	302.544	355.537	217.902
	323	1.545	3.523	0	297.065	332.442	219.146
	324	1.449	3.472	0	298.201	337.102	219.803
	325	1.681	3.451	0	294.38	334.344	214.524
	326	1.853	3.372	0	288.188	315.431	220.756
	327	1.486	3.416	0	292.497	320.787	215.026
	328	1.891	3.341	0	285.791	309.574	206.098
	329	1.47	3.626	0	306.448	362.691	218.881
	330	1.373	3.593	0	303.271	367.338	212.165
	331	1.797	3.307	0	285.832	347.449	219.089
	332	1.704	3.423	0	292.793	331.006	215.056
	333	1.922	3.372	0	290.176	344.813	220.082
	334	1.834	3.378	0	288.727	337.774	216.632
	335	1.56	3.713	0	311.458	385.858	218.173
	336	1.822	3.329	0	286.113	345.372	218.091
	337	1.71	3.507	0	299.327	345.65	216.238
	338	1.497	3.528	0	298.576	337.419	213.82
	339	1.801	3.411	0	291.091	319.137	221.45
	340	1.595	3.43	0	291.703	312.001	215.647
	341	1.336	3.626	0	307.673	380.229	216.342
	342	1.685	3.386	0	290.842	356.14	217.159
	343	1.549	3.569	0	300.378	332.147	216.554
	344	1.96	3.355	0	288.059	330.007	212.725
	345	1.404	3.507	0	297.17	369.91	214.211
	346	1.741	3.444	0	293.028	344.329	213.315
	347	1.95	3.427	0	294.882	334.058	207.919
	348	1.592	3.553	0	301.49	349.622	212.011
	349	1.258	3.538	0	297.317	345.143	214.94
	350	0.807	3.761	0	309.223	352.311	200.053
	351	1.04	3.819	0	310.609	324.379	196.641
	352	0.956	3.801	0	312.288	360.931	214.096
	353	1.747	3.435	0	292.137	344.444	214.807
	354	1.694	3.359	0	286.845	332.158	215.405
	355	1.718	3.355	0	289.622	324.696	214.176
	356	1.804	3.351	0	287.044	330.003	215.426
	357	1.725	3.423	0	291.604	334.939	220.412
	358	1.789	3.448	0	293.807	334.151	220.328
	359	1.425	3.635	0	303.957	369.227	212.757
	360	1.702	3.386	0	289.331	351.206	224.358
	361	1.633	3.529	0	298.933	334.603	215.159
	362	1.575	3.583	0	305.204	357.728	216.491
	363	0.915	3.664	0	307.967	351.884	216.322
	364	1.748	3.429	0	296.317	349.986	217.706
	365	1.722	3.477	0	296.323	338.629	216.154
	366	1.82	3.387	0	292.577	327.99	217.814
	367	1.802	3.345	0	287.364	339.533	214.175
	368	1.846	3.477	0	298.54	339.403	213.594
	369	1.759	3.437	0	294.676	351.239	210.484
	370	1.371	3.439	0	291.276	328.537	214.727
	371	1.858	3.313	0	284.508	340.03	220.653
	372	0.999	3.827	0	310.844	357.089	213.282
	373	1.355	3.553	0	301.895	361.333	214.814
	374	1.528	3.471	0	296.384	354.783	218.403
	375	1.746	3.327	0	285.524	321.085	215.261
	376	1.732	3.397	0	290.583	345.956	212.904
	377	1.149	3.67	0	309.718	360.915	217.002
	378	1.267	3.477	0	296.698	345.554	218.797
	379	1.419	3.59	0	304.905	368.78	217.272
	380	1.644	3.56	0	302.738	374.567	215.161
	381	1.863	3.441	0	290.775	340.511	211.156
	382	1.26	3.565	0	302.805	357.878	214.823
	383	1.736	3.394	0	289.589	321.724	214.612
	384	1.601	3.388	0	291.703	342.703	214.733
	385	1.344	3.584	0	301.828	356.409	214.874
	386	1.617	3.357	0	287.506	347.438	212.772
	387	1.864	3.472	0	295.492	350.462	216.323
	388	1.591	3.447	0	293.623	342.87	218.99
	389	1.718	3.33	0	286.25	340.17	217.01
	390	1.479	3.53	0	301.831	364.093	215.385
	391	1.661	3.501	0	297.063	363.043	215.652
	392	1.403	3.53	0	299.446	358.306	217.855
	393	1.643	3.439	0	294.72	352.417	212.451
	394	1.543	3.582	0	300.813	361.381	209.301
	395	1.816	3.435	0	293.649	359.793	218.927
	396	1.011	3.742	0	311.248	367.347	215.264
	397	1.784	3.396	0	294.626	335.594	213.819
	398	1.788	3.468	0	297.899	370.392	226.033
	399	1.805	3.406	0	292.215	345.52	215.711
	400	1.386	3.539	0	301.063	332.614	217.799
	401	1.274	3.63	0	300.782	366.031	215.232
	402	1.479	3.426	0	292.136	350.065	215.392
	403	1.703	3.425	0	292.005	320.907	214.869
	404	1.805	3.365	0	288.907	322.766	218.942
	405	1.523	3.682	0	309.852	334.135	214.189
	406	1.821	3.348	0	287.858	327.446	220.908
	407	1.908	3.388	0	292.648	339.09	215.609
	408	1.749	3.383	0	290.788	346.914	214.728
	409	1.694	3.38	0	290.207	325.658	216.588
	410	1.648	3.499	0	298.35	349.634	212.524
	411	1.289	3.537	0	299.675	346.933	211.186
	412	1.701	3.379	0	289.393	337.294	216.121
	413	1.755	3.354	0	286.56	333.241	213.558
	414	1.435	3.541	0	302.896	373.249	220.076
	415	1.581	3.448	0	294.287	341.47	216.979
	416	1.778	3.412	0	289.042	320.557	214.522
	417	1.815	3.289	0	284.829	325.033	218.556
	418	1.632	3.504	0	298.617	357.26	212.015
	419	1.676	3.433	0	291.357	325.191	205.031
	420	1.706	3.39	0	290.7	339.76	213.468
	421	1.905	3.349	0	288.144	340.248	215.696
	422	1.975	3.399	0	289.362	372.832	209.541
	423	1.629	3.564	0	301.973	373.388	213.072
	424	1.292	3.566	0	302.309	366.639	213.422
	425	1.412	3.482	0	294.534	319.018	213.348
	426	1.092	3.744	0	313.862	386.11	212.394
	427	0.895	3.723	0	310.378	374.167	202.922
	428	1.941	3.468	0	298.338	361.092	217.779
	429	1.941	3.414	0	292.518	339.86	218.403
	430	1.646	3.34	0	287.649	327.606	221.426
	431	1.598	3.431	0	292.892	351.051	210.777
	432	1.816	3.393	0	291.525	353.013	213.474
	433	1.78	3.394	0	288.557	327.661	213.161
	434	1.814	3.481	0	296.306	343.14	217.578
	435	1.908	3.409	0	294.08	358.925	214.225
	436	1.719	3.439	0	294.995	344.466	218.283
	437	1.494	3.541	0	302.296	369.761	219.493
	438	1.883	3.434	0	293.807	343.245	219.781
	439	1.947	3.464	0	295.001	333.865	215.024
	440	1.621	3.589	0	308.478	360.081	221.54
	441	1.743	3.464	0	293.131	363.067	217.941
	442	1.596	3.467	0	296.044	357.133	213.475
	443	1.717	3.354	0	288.065	350.585	212.292
	444	1.645	3.465	0	294.063	362.737	211.82
	445	0.759	3.878	0	314.641	369.573	214.771
	446	1.534	3.622	0	307.897	383.448	217.051
	447	1.515	3.445	0	297.125	384.803	219.972
	448	1.785	3.371	0	287.375	343.587	221.28
	449	1.6	3.408	0	291.37	335.146	212.822
	450	1.365	3.543	0	301.036	363.701	211.313
	451	1.966	3.32	0	282.858	358.051	210.2
	452	1.631	3.506	0	300.589	357.827	216.448
	453	1.117	3.531	0	298.966	340.766	216.405
	454	0.967	3.727	0	308.596	359.401	210.168
	455	0.848	3.695	0	307.045	365.407	205.502
	456	1.237	3.522	0	297.899	342.981	213.085
	457	1.889	3.429	0	294.37	298.039	212.092
	458	1.732	3.446	0	294.649	331.63	217.695
	459	1.699	3.453	0	294.618	333.895	211.547
	460	1.783	3.41	0	288.753	337.907	208.279
	461	1.644	3.416	0	292.408	355.724	215.522
	462	1.829	3.48	0	297.763	369.947	216.719
	463	2.05	3.553	0	301.07	338.009	210.689
	464	1.922	3.508	0	297.874	338.523	212.914
	465	1.271	3.552	0	300.953	365.034	208.789
	466	1.888	3.394	0	291.07	344.408	213.687
	467	1.686	3.46	0	293.078	338.924	213.419
	468	1.693	3.404	0	291.912	342.201	210.264
	469	1.811	3.415	0	292.109	357.036	216.475
	470	1.366	3.576	0	303.832	361.971	217.197
	471	1.61	3.602	0	306.613	360.151	215.448
	472	1.398	3.555	0	300.674	316.856	214.381
	473	1.481	3.586	0	303.695	341.452	222.827
	474	1.364	3.52	0	299.472	359.006	214.31
	475	0.831	3.805	0	311.385	372.818	214.347
	476	1.663	3.467	0	293.171	342.636	212.964
	477	1.722	3.425	0	293.181	356.185	215.055
	478	1.555	3.509	0	297.072	353.238	211.045
	479	1.882	3.34	0	286.814	339.69	211.964
	480	1.706	3.379	0	289.677	328.733	212.515
	481	1.524	3.587	0	299.786	359.931	214.918
	482	1.79	3.353	0	289.005	331.593	215.956
	483	1.296	3.592	0	302.591	342.834	214.913
	484	1.872	3.378	0	290.662	325.283	213.877
	485	1.74	3.491	0	295.594	334.039	213.965
	486	1.695	3.415	0	292.677	328.224	217.984
	487	1.786	3.422	0	294.462	353.171	217.327
	488	1.054	3.724	0	309.359	352.303	209.517
	489	1.267	3.524	0	299.659	348.019	214.563
	490	1.136	3.665	0	305.735	352.94	213.436
	491	1.825	3.363	0	285.197	349.534	210.127
	492	1.703	3.485	0	296.2	343.35	211.347
	493	1.064	3.82	0	314.899	378.85	212.809
	494	1.874	3.406	0	292.911	345.328	211.745
	495	1.565	3.4	0	289.462	347.258	212.333
	496	1.713	3.394	0	290.754	339	214.83
	497	1.738	3.364	0	288.821	337.867	218.141
	498	1.899	3.4	0	290.651	341.299	214.868
	499	1.909	3.4	0	291.048	349.961	213.043
	500	1.95	3.347	0	288.107	345.379	212.337
	501	1.801	3.461	0	292.331	362.539	219.635
	502	1.949	3.383	0	289.961	316.828	216.731
	503	1.631	3.425	0	294.028	321.868	215.419
	504	1.759	3.393	0	289.086	345.593	215.982
	505	1.822	3.386	0	291.755	334.597	215.615
	506	1.532	3.555	0	299.302	354.954	211.17
	507	1.678	3.501	0	300.548	377.47	215.755
	508	1.642	3.363	0	289.324	335.557	222.509
	509	1.682	3.374	0	289.825	331.423	219.085
	510	1.786	3.399	0	289.282	342.904	214.829
	511	1.787	3.428	0	293.328	337.494	211.669
	512	1.42	3.533	0	294.795	312.04	210.042
	513	1.773	3.425	0	292.444	330.342	214.498
	514	2.067	3.293	0	283.441	309.37	215.656
	515	1.694	3.404	0	291.742	354.053	219.937
	516	1.721	3.452	0	295.272	347.836	217.284
	517	1.636	3.457	0	293.335	365.149	210.672
	518	1.893	3.339	0	288.657	345.891	218.515
	519	1.616	3.47	0	294.979	334.536	220.548
	520	1.866	3.437	0	292.837	338.136	212.895
	521	2.026	3.392	0	291.938	332.61	219.989
	522	1.451	3.578	0	306.786	394.905	218.776
	523	1.63	3.469	0	294.171	357.395	208.074
	524	2.024	3.417	0	295.89	343.515	215.354
	525	1.582	3.371	0	288.867	342.404	210.759
	526	1.637	3.424	0	292.116	355.175	209.02
	527	1.945	3.323	0	285.664	340.068	215.033
	528	1.824	3.318	0	286.248	322.451	220.317
	529	1.705	3.38	0	289.576	334.707	220.738
	530	1.623	3.385	0	290.907	350.506	220.036
	531	1.848	3.428	0	291.795	348.507	216.758
	532	1.171	3.502	0	294.5	346.188	213.378
	533	1.195	3.502	0	297.539	344.847	212.398
	534	1.615	3.433	0	291.838	342.897	209.751
	535	1.733	3.385	0	290.812	351.73	217.927
	536	1.639	3.35	0	288.492	326.185	217.318
	537	1.652	3.476	0	298.038	361.541	217.394
	538	1.823	3.401	0	291.038	339.242	215.231
	539	1.939	3.334	0	287.35	329.646	219.499
	540	1.218	3.504	0	297.345	346.203	216.205
	541	0.832	3.799	0	311.932	373.962	207.858
	542	0.779	3.816	0	310.204	342.583	189.671
	543	0.846	3.812	0	310.331	354.774	203.867
	544	0.745	3.895	0	314.546	349.525	207.628
	545	1.743	3.441	0	296.955	347.048	220.037
	546	1.753	3.355	0	286.679	332.364	216.827
	547	1.573	3.596	0	303.42	363.021	214.94
	548	1.649	3.377	0	291.226	318.682	213.083
	549	1.558	3.361	0	288.399	337.696	219.472
	550	1.702	3.474	0	297.539	363.094	222.62
	551	1.719	3.44	0	295.118	356.006	218.574
	552	1.883	3.372	0	288.25	340.951	215.978
	553	1.407	3.424	0	292.293	342.025	215.875
	554	1.631	3.423	0	291.914	327.39	213.193
	555	1.346	3.404	0	290.756	346.673	214.698
	556	1.571	3.415	0	292.325	339.655	215.083
	557	1.683	3.409	0	290.79	344.841	215.545
	558	2.072	3.32	0	286.859	333.404	214.621
	559	1.699	3.411	0	295.193	350.677	221.153
	560	1.666	3.49	0	297.248	349.091	217.477
	561	1.908	3.294	0	280.789	330.169	215.637
	562	1.553	3.488	0	296.58	344.068	217.879
	563	1.919	3.318	0	286.802	333.792	222.008
	564	1.875	3.376	0	288.448	338.375	212.489
	565	1.539	3.42	0	293.061	351.764	218.093
	566	1.4	3.484	0	293.999	337.549	208.667
	567	1.581	3.493	0	299.291	360.322	216.959
	568	1.521	3.524	0	302.482	359.35	213.268
	569	1.12	3.682	0	305.999	358.329	214.592
	570	1.676	3.288	0	283.743	331.801	220.626
	571	1.321	3.489	0	295.394	324.207	213.492
	572	1.633	3.411	0	290.486	333.852	211.557
	573	2.022	3.398	0	292.924	349.811	216.637
	574	1.739	3.424	0	292.392	340.059	210.647
	575	2.072	3.389	0	288.951	310.703	216.182
	576	1.955	3.437	0	291.177	346.688	212.881
	577	1.86	3.525	0	304.642	365.077	217.166
	578	1.523	3.448	0	297.711	348.317	217.174
	579	0.864	3.901	0	313.12	366.644	195.911
	580	0.928	3.821	0	312.431	376.457	195.426
	581	1.706	3.379	0	286.385	324.434	210.58
	582	1.834	3.353	0	288.183	342.04	214.989
	583	1.816	3.365	0	289.166	343.527	210.184
	584	1.938	3.389	0	288.335	344.971	215.064
	585	1.798	3.313	0	284.919	338.914	210.414
	586	1.793	3.335	0	286.677	361.744	210.701
	587	1.247	3.624	0	304.173	337.844	217.721
	588	1.371	3.633	0	304.873	346.023	211.241
	589	1.849	3.425	0	290.613	360.19	216.468
	590	1.69	3.37	0	287.758	340.554	218.114
	591	1.659	3.416	0	291.521	347.315	215.984
	592	1.836	3.347	0	285.371	327.884	213.793
	593	1.726	3.458	0	293.649	348.943	213.79
	594	1.607	3.548	0	302.154	347.949	215.42
	595	1.919	3.394	0	290.299	347.351	214.782
	596	1.197	3.712	0	309.592	372.926	211.739
	597	1.803	3.347	0	288.345	352.566	219.49
	598	1.771	3.431	0	295.33	343.242	222.444
	599	1.701	3.471	0	295.264	360.791	213.499
	600	1.522	3.402	0	292.533	346.879	216.767
	601	1.611	3.447	0	295.426	339.773	214.172
	602	1.822	3.358	0	290.108	341.194	216.41
	603	1.069	3.754	0	314.345	371.037	221.088
	604	1.321	3.587	0	305.351	373.495	211.714
	605	1.963	3.396	0	292.425	330.813	217.807
	606	1.34	3.597	0	305.316	371.273	220.449
	607	1.498	3.472	0	295.089	334.648	216.747
	608	1.78	3.37	0	289.837	335.343	218.29
	609	1.775	3.437	0	294.619	335.878	218.03
	610	1.747	3.447	0	294.167	329.436	213.531
	611	1.811	3.391	0	290.105	338.348	214.646
	612	1.929	3.395	0	291.573	337.674	215.307
	613	1.355	3.586	0	305.051	388.069	220.314
	614	1.758	3.403	0	291.248	336.041	217.804
	615	1.654	3.628	0	308.154	371.011	215.87
	616	2.024	3.432	0	293.056	327.878	209.574
	617	1.647	3.394	0	289.396	337.957	209.447
	618	1.717	3.452	0	295.573	341.426	216.278
	619	1.911	3.389	0	288.431	326.243	210.232
	620	1.785	3.338	0	287.681	326.062	221.7
	621	1.995	3.451	0	296.146	349.678	217.985
	622	1.418	3.505	0	298.825	341.37	213.135
	623	0.961	3.724	0	309.546	385.191	201.623
	624	1.315	3.768	0	312.752	369.844	213.706
	625	1.521	3.433	0	293.387	349.864	218.543
	626	1.59	3.517	0	298.613	331.469	213.216
	627	1.266	3.653	0	305.863	347.147	210.019
	628	2.065	3.361	0	289.355	313.671	205.323
	629	1.827	3.374	0	287.866	345.168	210.341
	630	1.486	3.437	0	295.376	363.219	214.539
	631	1.833	3.371	0	288.532	345.355	209.307
	632	1.465	3.514	0	297.315	349.194	213.739
	633	1.733	3.352	0	287.358	340.342	214.676
	634	1.693	3.446	0	294.179	348.893	213.973
	635	1.852	3.373	0	290.316	366.545	213.223
	636	1.77	3.356	0	290.403	362.088	214.161
	637	1.442	3.506	0	297.621	327.022	218.961
	638	1.584	3.487	0	298.412	357.974	213.589
	639	1.62	3.437	0	296.725	363.513	221.415
	640	1.569	3.516	0	299.231	363.764	215.505
	641	1.846	3.344	0	289.085	363.217	206.248
	642	1.875	3.341	0	284.783	344.242	212.627
	643	2.009	3.327	0	286.948	346.017	214.328
	644	1.722	3.376	0	289.826	334.058	215.658
	645	1.44	3.538	0	297.295	370.306	211.159
	646	1.69	3.349	0	288.21	344.333	218.229
	647	1.673	3.347	0	286.989	332.7	213.288
	648	1.751	3.32	0	284.814	340.288	212.933
	649	1.765	3.259	0	281.603	336.776	206.166
	650	1.884	3.372	0	288.999	343.888	209.294
	651	1.611	3.346	0	287.51	325.979	216.049
	652	1.419	3.524	0	300.326	355.034	220.375
	653	1.823	3.348	0	288.776	321.758	217.843
	654	1.792	3.456	0	293.796	344.664	220.276
	655	1.941	3.431	0	293.933	343.425	213.956
	656	1.801	3.482	0	300.113	369.762	219.86
	657	1.685	3.344	0	286.781	350.271	215.412
	658	1.388	3.486	0	297.179	340.12	218.619
	659	1.551	3.432	0	293.275	344.361	213.434
	660	1.712	3.356	0	287.757	342.137	217.841
	661	1.376	3.571	0	303.915	371.843	217.351
	662	1.684	3.416	0	291.813	358.382	223.521
	663	2.081	3.371	0	288.036	343.647	209.444
	664	1.687	3.48	0	296.362	351.553	216.367
	665	1.656	3.455	0	295.642	341.179	209.985
	666	1.832	3.374	0	289.394	339.525	214.985
	667	1.456	3.487	0	296.717	353.708	213.434
	668	1.019	3.69	0	309.672	373.694	214.325
	669	1.779	3.338	0	285.851	323.041	215.666
	670	1.986	3.327	0	285.173	335.392	206.071
	671	1.942	3.494	0	294.827	333.29	215.14
	672	1.632	3.526	0	301.245	347.218	217.551
	673	1.423	3.463	0	298.798	347.679	218.356
	674	1.753	3.45	0	297.973	347.778	219.882
	675	1.621	3.402	0	290.592	354.01	218.167
	676	1.565	3.444	0	294.465	362.35	211.553
	677	1.784	3.393	0	289.679	346.317	213.201
	678	1.441	3.462	0	296.542	344.771	206.313
	679	1.715	3.397	0	289.305	337.313	212.284
	680	1.835	3.313	0	284.95	344.824	224.416
	681	1.409	3.57	0	304.143	380.121	213.965
	682	1.647	3.498	0	298.003	325.183	220.683
	683	1.494	3.57	0	305.916	340.436	214.748
	684	1.762	3.438	0	295.488	356.261	218.554
	685	1.125	3.752	0	309.119	373.445	211.006
	686	1.84	3.44	0	292.718	344.743	217.538
	687	1.876	3.481	0	298.562	355.258	214.97
	688	1.767	3.39	0	289.005	329.757	220.757
	689	1.795	3.408	0	289.645	340.169	210.155
	690	1.643	3.586	0	302.559	380.76	213.769
	691	1.691	3.424	0	291.768	351.103	209.025
	692	1.395	3.559	0	303.095	376.885	216.344
	693	1.163	3.569	0	300.199	351.726	212.596
	694	1.415	3.59	0	305.593	371.26	219.047
	695	1.576	3.475	0	294.731	348.026	216.959
	696	1.336	3.565	0	303.618	357.708	214.651
	697	1.555	3.421	0	292.343	345.501	208.642
	698	1.693	3.425	0	292.506	344.807	216.515
	699	1.592	3.429	0	292.651	353.628	214.926
	700	1.358	3.509	0	299.314	367.288	213.141
	701	1.721	3.39	0	290.776	343.162	222.818
	702	1.629	3.484	0	295.648	320.413	216.011
	703	1.97	3.331	0	285.432	320.992	211.557
	704	1.757	3.398	0	289.372	335.692	211.817
	705	1.49	3.45	0	295.215	342.658	216.191
	706	1.374	3.473	0	292.19	335.336	217.365
	707	1.664	3.367	0	290.058	353.01	217.359
	708	1.823	3.427	0	292.507	352.716	219.55
	709	1.663	3.384	0	290.479	351.208	221.947
	710	1.657	3.393	0	291.333	343.478	218.079
	711	1.495	3.579	0	304.472	365.926	219.073
	712	1.762	3.409	0	290.654	344.386	215.458
	713	1.693	3.489	0	298.765	358.662	220.809
	714	1.614	3.475	0	295.41	350.496	216.426
	715	1.464	3.735	0	312.015	384.376	217.739
	716	1.404	3.602	0	303.726	371.695	216.424
	717	1.805	3.354	0	289.596	334.935	219.247
	718	2.086	3.476	0	298.251	340.603	213.82
	719	1.688	3.451	0	293.038	346.365	219.419
	720	1.497	3.427	0	290.11	334.041	210.098
	721	0.803	3.783	0	310.913	355.494	219.08
	722	1.363	3.494	0	296.277	336.531	222.539
	723	1.233	3.525	0	297.845	321.762	215.528
	724	1.815	3.386	0	289.91	335.307	218.34
	725	1.566	3.561	0	300.414	359.146	213.29
	726	1.784	3.375	0	288.824	345.942	213.077
	727	1.778	3.395	0	291.714	349.294	213.356
	728	1.419	3.741	0	311.907	370.582	211.671
	729	1.21	3.593	0	303.99	349.861	218.73
	730	1.56	3.365	0	288.817	327.828	218.006
	731	1.813	3.449	0	294.602	335.832	216.048
	732	1.185	3.532	0	297.796	341.019	205.486
	733	1.579	3.49	0	296.478	349.875	216.936
	734	1.736	3.4	0	291.507	362.015	221.234
	735	1.749	3.417	0	292.836	338.051	218.509
	736	1.285	3.682	0	307.605	339.558	217.417
	737	1.287	3.453	0	293.759	327.375	217.037
	738	1.793	3.347	0	289.251	342.98	216.862
	739	1.588	3.393	0	288.879	341.421	213.724
	740	1.347	3.624	0	307.839	368.916	212.9
	741	1.712	3.425	0	294.363	340.398	219.854
	742	1.556	3.504	0	295.79	344.988	217.149
	743	1.557	3.433	0	294.237	347.671	215.354
	744	1.445	3.683	0	309.245	394.446	216.66
	745	1.868	3.369	0	288.813	343.44	215.444
	746	1.865	3.408	0	293.639	354.702	213.294
	747	1.734	3.452	0	292.811	357.36	218.17
	748	1.575	3.49	0	297.507	365.919	215.701
	749	1.792	3.348	0	286.588	334.487	214.332
	750	1.919	3.366	0	286.856	332.237	205.147
	751	1.524	3.441	0	293.506	316.504	220.135
	752	1.428	3.464	0	295.641	346.975	225.152
	753	0.945	3.634	0	303.336	342.851	212.969
	754	0.979	3.687	0	308.72	364.499	204.078
	755	1.589	3.417	0	291.227	335.473	213.373
	756	1.764	3.303	0	284.345	303.729	220.136
	757	1.314	3.536	0	300.317	329.091	220.63
	758	1.371	3.525	0	298.409	326.833	213.054
	759	1.626	3.383	0	290.907	336.552	220.726
	760	1.608	3.427	0	292.612	345.408	220.255
	761	1.164	3.843	0	314.536	369.947	213.658
	762	1.486	3.431	0	294.216	338.506	216.466
	763	1.04	3.793	0	310.894	359.131	207.589
	764	1.155	3.574	0	301.315	345.576	213.182
	765	1.314	3.518	0	298.841	353.958	223.009
	766	1.447	3.516	0	298.883	357.575	215.898
	767	1.979	3.545	0	303.498	355.855	216.722
	768	1.705	3.426	0	292.885	339.563	216.95
	769	1.629	3.443	0	292.683	352.743	219.53
	770	1.701	3.35	0	289.021	343.131	224.576
	771	1.891	3.379	0	289.326	346.588	216.496
	772	1.613	3.495	0	297.873	349.881	214.177
	773	1.494	3.454	0	296.813	345.676	220.039
	774	1.895	3.398	0	290.668	351.709	214.479
	775	1.718	3.453	0	296.273	335.283	222.018
	776	1.797	3.441	0	292.207	339.084	220.156
	777	1.705	3.369	0	290.338	342.391	217.77
	778	1.655	3.325	0	286.481	300.585	213.634
	779	1.56	3.432	0	292.224	347.641	217.482
	780	1.973	3.324	0	284.361	338.056	213.628
	781	1.632	3.404	0	292.304	325.54	217.526
	782	1.982	3.441	0	293.851	321.639	213.314
	783	1.401	3.661	0	307.555	364.387	210.368
	784	1.898	3.454	0	293.642	347.266	215.75
	785	1.393	3.571	0	303.087	352.275	215.137
	786	1.671	3.342	0	286.825	332.565	222.009
	787	1.307	3.511	0	297.464	332.235	220.981
	788	1.788	3.324	0	283.908	330.86	211.359
	789	1.166	3.712	0	309.108	345.111	215.719
	790	1.763	3.436	0	292.177	328.383	210.432
	791	1.8	3.422	0	290.975	312.702	216.636
	792	1.864	3.35	0	289.036	340.603	217.392
	793	1.729	3.433	0	293.144	355.745	215.506
	794	1.641	3.359	0	289.078	330.223	218.42
	795	1.574	3.425	0	293.503	335.343	216.312
	796	1.75	3.447	0	290.839	318.315	215.934
	797	1.972	3.39	0	290.971	359.057	215.598
	798	1.709	3.373	0	289.01	341.332	209.609
	799	1.555	3.595	0	303.744	350.576	215.715
	800	1.841	3.383	0	290.155	320.299	214.276
	801	1.477	3.686	0	309.678	377.352	215.017
	802	1.46	3.544	0	302.005	338.832	215.436
	803	1.27	3.546	0	300.957	336.28	216.682
	804	1.585	3.428	0	294.994	339.804	220.74
	805	1.567	3.457	0	292.543	302.561	205.86
	806	1.475	3.641	0	311.375	372.84	222.247
	807	1.55	3.535	0	298.537	359.535	214.721
	808	1.523	3.532	0	300.064	364.291	215.486
	809	1.313	3.533	0	302.949	361.592	219.95
	810	1.624	3.431	0	289.787	353.987	212.838
	811	1.468	3.538	0	298.795	355.759	221.215
	812	1.712	3.323	0	284.68	312.957	219.802
	813	1.589	3.459	0	296.78	350.95	217.379
	814	1.827	3.332	0	286.661	344.913	213.021
	815	1.794	3.332	0	286.063	333.584	213.019
	816	1.614	3.462	0	293.448	344.408	213.631
	817	1.422	3.575	0	301.865	351.345	207.442
	818	1.888	3.395	0	290.977	349.194	222.647
	819	1.742	3.379	0	289.01	349.879	217.436
	820	1.786	3.386	0	289.681	323.86	218.442
	821	1.739	3.422	0	291.465	315.803	215.131
	822	1.74	3.354	0	287.909	333.568	218.573
	823	1.861	3.341	0	287.457	350.293	214.004
	824	2.064	3.39	0	291.46	355.054	212.631
	825	1.702	3.525	0	303.775	372.134	211.262
	826	1.426	3.5	0	299.824	372.09	225.553
	827	1.649	3.435	0	293.489	366.448	219.48
	828	1.378	3.638	0	307.659	388.922	215.792
	829	1.359	3.59	0	303.572	362.168	213.095
	830	1.059	3.691	0	307.737	357.345	217.495
	831	1.871	3.295	0	283.93	350.846	214.509
	832	1.681	3.38	0	289.794	345.565	216.075
	833	1.686	3.307	0	286.133	306.779	222.159
	834	1.862	3.396	0	291.827	320.069	215.641
	835	1.913	3.37	0	286.444	331.087	208.411
	836	1.339	3.667	0	311.147	362.816	222.253
	837	1.721	3.525	0	298.791	354.926	212.138
	838	1.814	3.355	0	289.297	351.778	214.874
	839	1.931	3.301	0	284.11	312.266	209.118
	840	1.495	3.502	0	300.459	331.194	212.803
	841	1.837	3.461	0	295.476	324.448	213.959
	842	1.687	3.356	0	287.808	311.988	210.585
	843	1.834	3.415	0	292.148	337.031	216.467
	844	1.883	3.384	0	288.461	343.754	216.815
	845	1.656	3.449	0	290.852	347.875	214.112
	846	1.851	3.418	0	293.278	332.252	213.313
	847	1.81	3.391	0	290.123	334.107	222.278
	848	1.46	3.495	0	297.5	347.915	212.046
	849	1.951	3.283	0	281.677	333.846	212.019
	850	1.771	3.361	0	287.599	355.345	216.001
	851	1.857	3.332	0	286.705	348.744	217.807
	852	1.24	3.517	0	295.209	337.52	217.43
	853	1.37	3.682	0	307.577	364.736	219.512
	854	1.52	3.487	0	299.253	360.74	220.839
	855	1.212	3.536	0	296.957	325.26	214.73
	856	1.101	3.634	0	305.604	374.195	195.992
	857	1.794	3.396	0	290.434	343.254	218.988
	858	1.67	3.538	0	296.508	359.665	216.465
	859	1.829	3.442	0	295.818	346.412	215.456
	860	1.85	3.353	0	287.82	355.692	212.106
	861	1.624	3.505	0	295.585	358.195	216.552
	862	1.522	3.647	0	304.194	318.845	213.625
	863	1.779	3.611	0	305.851	349.985	215.829
	864	1.703	3.439	0	295.758	357.42	217.735
	865	1.601	3.493	0	297.253	369.412	219.166
	866	1.263	3.547	0	300.518	363.168	215.398
	867	1.381	3.48	0	292.963	366.207	207.674
	868	1.557	3.421	0	293.039	339.519	218.175
	869	1.881	3.368	0	290.531	314.099	224.694
	870	1.82	3.382	0	290.902	332.772	215.102
	871	1.801	3.461	0	296.873	318.386	216.146
	872	1.944	3.541	0	298.222	341.192	213.822
	873	1.269	3.536	0	303.687	364.718	213.093
	874	0.946	3.711	0	309.226	351.951	213.987
	875	1.469	3.553	0	300.78	373.982	218.475
	876	1.684	3.355	0	287.454	344.864	217.212
	877	1.491	3.506	0	299.378	356.676	215.73
	878	1.421	3.663	0	307.587	355.931	212.019
	879	1.483	3.459	0	296.286	347.294	216.167
	880	1.896	3.34	0	285.99	327.919	215.862
	881	1.874	3.367	0	287.949	340.813	215.711
	882	1.742	3.408	0	294.561	337.432	215.887
	883	1.333	3.5	0	300.212	357.941	220.097
	884	1.564	3.371	0	288.934	324.086	213.399
	885	1.635	3.571	0	301.485	351.303	206.169
	886	1.492	3.38	0	289.292	331.413	217.701
	887	1.402	3.363	0	289.177	324.331	211.632
	888	1.743	3.376	0	290.147	329.035	214.581
	889	1.959	3.375	0	289.33	316.985	210.437
	890	1.556	3.449	0	290.513	338.305	213.713
	891	1.748	3.396	0	288.754	321.345	212.74
	892	1.641	3.432	0	293.685	337.715	219.105
	893	1.252	3.622	0	306.612	354.671	215.634
	894	1.494	3.42	0	292.367	343.843	216.523
	895	1.821	3.446	0	292.481	331.658	218.915
	896	1.781	3.534	0	303.028	347.718	221.168
	897	1.43	3.768	0	314.711	387.645	216.484
	898	1.553	3.407	0	290.208	341.948	218.213
	899	1.936	3.376	0	289.845	329.405	216.746
	900	1.482	3.519	0	297.39	354.568	213.45
	901	1.716	3.363	0	288.77	333.682	211.362
	902	1.702	3.338	0	287.131	326.242	217.375
	903	1.562	3.53	0	299.22	374.194	213.869
	904	1.794	3.342	0	286.552	345.127	212.22
	905	2.025	3.374	0	288.237	334.291	217.78
	906	1.622	3.457	0	295.042	357.758	215.976
	907	1.759	3.358	0	290.642	346.326	220.484
	908	1.745	3.445	0	291.753	357.224	211.374
	909	1.216	3.543	0	300.499	363.01	221.73
	910	2.006	3.399	0	290.07	337.439	213.748
	911	1.692	3.405	0	290.443	368.064	213.914
	912	1.525	3.371	0	291.537	353.999	220.23
	913	1.73	3.384	0	292.65	356.317	220.305
	914	1.803	3.331	0	286.112	323.948	215.779
	915	1.694	3.423	0	292.706	338.089	218.318
	916	1.71	3.316	0	285.114	335.088	215.287
	917	1.761	3.59	0	301.852	353.489	215.333
	918	1.775	3.391	0	290.519	360.762	214.253
	919	1.59	3.492	0	294.271	372.374	213.753
	920	1.823	3.371	0	287.208	361.918	208.055
	921	1.616	3.354	0	287.817	341.49	215.075
	922	1.486	3.57	0	303.341	356.521	218.493
	923	1.208	3.664	0	308.969	398.877	213.696
	924	1.597	3.47	0	296.725	340.433	219.839
	925	1.586	3.506	0	298.536	331.496	212.268
	926	1.801	3.401	0	291.444	348.104	218.494
	927	1.685	3.396	0	290.997	350.625	211.153
	928	1.658	3.517	0	296.715	353.705	218.838
	929	1.724	3.45	0	292.114	349.203	213.707
	930	1.367	3.517	0	297.302	361.669	219.502
	931	1.685	3.439	0	295.057	351.363	220.759
	932	1.764	3.326	0	287.381	347.62	216.231
	933	1.577	3.349	0	286.472	316.283	216.522
	934	1.81	3.418	0	291.017	334.982	216.263
	935	1.741	3.405	0	290.687	344.335	216.091
	936	1.822	3.361	0	289.783	321.388	209.294
	937	1.508	3.431	0	291.93	309.918	215.532
	938	1.45	3.538	0	299.786	336.953	218.915
	939	1.875	3.388	0	290.049	324.329	214.606
	940	1.698	3.368	0	286.988	314.816	213.378
	941	1.983	3.439	0	294.505	324.484	216.158
	942	1.713	3.457	0	293.544	324.49	214.882
	943	1.825	3.324	0	285.358	295.589	216.21
	944	1.332	3.611	0	306.006	356.531	214.114
	945	1.754	3.468	0	293.304	315.426	214.533
	946	1.532	3.569	0	300.636	325.528	218.596
	947	1.433	3.417	0	291.869	311.756	214.095
	948	1.776	3.449	0	293.39	319.713	213.733
	949	2.083	3.365	0	288.169	318.706	216.267
	950	1.744	3.348	0	286.628	341.511	219.704
	951	1.301	3.64	0	307.319	364.661	219.149
	952	1.868	3.391	0	290.249	327.119	207.33
	953	1.871	3.525	0	302.154	342.323	216.346
	954	1.81	3.35	0	287.698	320.425	215.838
	955	1.84	3.465	0	292.758	337.257	210.846
	956	1.69	3.411	0	291.634	331.971	219.097
	957	1.606	3.535	0	299.624	348.295	217.282
	958	1.596	3.382	0	289.812	320.555	216.495
	959	1.87	3.345	0	286.47	339.991	216.986
	960	1.672	3.316	0	286.323	313.088	222.88
	961	1.632	3.481	0	294.202	318.664	214.658
	962	1.536	3.495	0	296.201	306.879	212.724
	963	1.841	3.339	0	285.341	311.604	214.159
	964	1.969	3.369	0	293.54	307.74	211.639
	965	1.617	3.453	0	296.061	329.605	217.147
	966	1.479	3.475	0	295.68	346.362	221.088
	967	1.781	3.376	0	290.124	338.479	213.752
	968	1.439	3.474	0	295.733	352.043	209.845
	969	1.557	3.447	0	294.344	351.077	214.267
	970	1.775	3.484	0	293.831	363.596	215.943
	971	1.835	3.401	0	291.001	355.15	224.134
	972	1.529	3.482	0	298.55	356.621	224.814
	973	1.551	3.468	0	296.303	358.625	216.263
	974	1.855	3.473	0	293.061	345.417	217.742
	975	1.619	3.412	0	291.151	336.843	217.978
	976	1.59	3.421	0	293.071	365.251	214.592
	977	1.784	3.532	0	298.944	364.217	212.715
	978	1.685	3.468	0	297.275	355.021	223.733
	979	2.03	3.38	0	289.046	368.346	220.529
	980	1.659	3.351	0	287.028	369.117	210.341
	981	1.726	3.345	0	288.575	345.929	214.876
	982	1.846	3.4	0	288.216	348.476	214.175
	983	1.515	3.49	0	296.343	383.889	216.039
	984	0.901	3.785	0	316.688	409.839	210.001
	985	1.389	3.515	0	299.55	386.465	220.363
	986	1.581	3.615	0	305.391	388.305	217.169
	987	2.029	3.369	0	288.492	337.423	216.187
	988	1.871	3.401	0	292.855	354.497	217.905
	989	1.802	3.465	0	295.609	367.054	205.713
	990	1.741	3.546	0	298.799	378.981	214.447
	991	1.413	3.57	0	300.877	371.581	212.46
	992	1.616	3.56	0	302.01	394.23	215.543
	993	1.554	3.512	0	300.405	397.076	216.336
	994	1.545	3.47	0	297.057	362.374	216.156
	995	1.868	3.316	0	285.654	358.461	215.411
	996	1.254	3.601	0	308.113	398.325	217.648
	997	0.9	3.725	0	309.709	391.402	199.413
	998	1.527	3.386	0	290.126	319.889	212.877
	999	1.212	3.699	0	308.7	398.371	203.356
	1000	1.694	3.43	0	292.843	363.221	216.325

## Sheet: Ligand RMSD
Frame	CID441699	CID442868	CID443648	CID6249_Control
0	0	0	0	0
1	0.326	0.861	0.577	0.68
2	0.504	0.785	0.552	1.521
3	0.297	0.796	0.416	1.832
4	0.628	0.736	0.434	1.696
5	0.536	0.751	0.496	1.714
6	0.642	0.838	0.578	1.723
7	0.496	0.674	0.39	1.075
8	0.595	0.825	0.369	1.142
9	0.629	0.646	0.489	1.58
10	0.434	0.774	0.679	1.449
11	0.558	0.663	0.689	1.508
12	0.377	0.686	0.642	1.283
13	0.546	0.707	0.825	1.419
14	0.511	0.934	0.982	1.71
15	0.518	0.587	0.777	1.421
16	0.484	0.641	0.619	1.088
17	0.463	0.663	0.539	1.903
18	0.482	0.645	0.424	1.711
19	0.558	0.622	0.637	1.639
20	0.557	0.681	0.387	1.868
21	0.598	0.919	0.643	1.384
22	0.513	0.742	0.495	1.584
23	0.615	0.658	0.711	1.743
24	0.592	0.766	0.839	2.027
25	0.677	0.717	1.32	1.75
26	0.958	0.713	1.357	0.831
27	0.493	0.681	1.275	0.806
28	0.568	0.685	0.925	0.864
29	0.596	0.651	0.739	1.245
30	0.469	0.898	1.164	1.374
31	0.513	0.769	0.94	1.805
32	0.48	0.734	1.05	1.523
33	0.503	0.745	0.796	1.525
34	0.548	0.72	0.606	1.71
35	0.581	0.73	0.72	1.536
36	0.493	0.682	0.804	1.479
37	0.431	0.64	0.62	1.704
38	0.572	0.795	1.267	1.658
39	0.554	0.806	0.873	1.774
40	0.578	0.711	0.868	1.458
41	0.493	0.631	0.851	1.745
42	0.655	0.807	1.582	1.733
43	0.513	0.609	1.833	1.822
44	0.588	0.691	2.24	1.669
45	0.434	0.687	2.037	1.663
46	0.56	0.703	2.074	1.442
47	0.563	0.841	1.365	1.543
48	0.514	0.603	1.725	1.645
49	0.52	0.857	1.735	1.629
50	0.585	0.737	1.587	1.399
51	0.683	0.731	1.715	1.65
52	0.452	0.677	1.551	1.502
53	0.667	0.893	1.761	1.539
54	0.675	0.74	1.763	1.532
55	0.526	0.718	1.875	1.098
56	0.595	0.622	1.82	1.842
57	0.437	0.812	1.753	1.452
58	0.522	0.612	1.838	1.374
59	0.488	0.619	1.746	1.729
60	0.577	0.709	1.844	1.854
61	0.541	0.705	1.634	1.693
62	0.487	0.746	1.503	1.654
63	0.43	0.648	1.737	1.546
64	0.503	0.612	1.754	1.69
65	0.6	0.602	1.767	1.791
66	0.456	0.632	1.903	1.599
67	0.635	0.844	1.896	1.458
68	0.5	0.7	1.561	1.743
69	0.58	0.679	1.676	1.579
70	0.503	0.7	1.572	1.801
71	0.491	0.825	1.938	1.715
72	0.494	0.623	1.762	1.953
73	0.65	0.628	1.77	1.267
74	0.529	0.821	1.698	1.737
75	0.498	0.799	1.757	1.565
76	0.607	0.87	1.798	1.794
77	0.502	0.69	1.817	1.625
78	0.492	0.624	1.764	1.691
79	0.487	0.68	1.642	1.84
80	0.575	0.762	1.746	1.602
81	0.556	0.664	1.748	1.962
82	0.555	0.552	1.6	1.731
83	0.518	0.504	1.703	1.678
84	0.782	0.9	1.817	1.798
85	0.38	0.699	1.687	1.851
86	0.603	0.63	1.742	1.94
87	0.698	0.661	1.641	1.731
88	0.44	0.841	1.686	1.698
89	0.469	0.666	1.838	1.885
90	0.609	0.632	1.877	1.334
91	0.53	0.606	1.629	1.257
92	0.62	0.917	1.606	1.71
93	0.456	0.676	1.653	1.789
94	0.654	0.815	1.658	1.574
95	0.569	0.667	1.787	1.623
96	0.489	0.784	1.858	1.846
97	0.635	0.783	1.742	1.616
98	0.493	0.609	1.658	1.82
99	0.542	0.738	1.695	1.882
100	0.437	0.731	1.853	1.546
101	0.539	0.872	1.843	1.902
102	0.525	0.677	1.694	1.836
103	0.576	0.671	1.785	2.041
104	0.713	0.686	1.701	1.757
105	1.344	0.636	1.516	1.761
106	1.019	0.641	1.564	1.674
107	1.281	0.668	1.664	1.785
108	1.838	0.679	1.692	1.786
109	1.995	0.681	1.552	1.545
110	1.826	0.676	1.642	1.655
111	2.014	0.824	1.934	1.654
112	1.763	0.691	1.693	1.842
113	1.854	0.926	1.681	1.883
114	1.932	0.788	1.702	1.576
115	1.775	0.748	1.858	1.122
116	1.977	0.909	1.735	1.692
117	2.022	0.687	1.808	1.737
118	1.359	0.69	1.813	1.731
119	1.609	0.711	1.849	1.698
120	1.592	0.677	1.58	2.005
121	1.974	0.812	1.836	1.698
122	1.634	0.884	1.737	1.771
123	1.648	0.848	1.665	1.667
124	1.983	0.761	1.682	1.162
125	1.941	0.621	1.643	1.612
126	2.077	0.602	1.903	1.587
127	1.864	0.754	1.731	1.595
128	1.798	0.659	1.689	1.658
129	1.902	0.642	1.722	1.533
130	1.584	0.742	1.743	1.797
131	1.834	0.739	1.903	1.679
132	1.734	0.617	1.664	1.735
133	1.945	0.641	1.769	1.788
134	1.759	0.744	1.715	1.851
135	1.724	0.573	1.57	1.933
136	1.807	0.718	1.433	1.618
137	1.903	0.622	1.386	1.01
138	2.037	0.851	1.842	1.521
139	1.838	0.704	1.579	1.638
140	1.877	0.808	1.395	1.554
141	1.694	0.885	1.29	1.715
142	1.932	0.694	1.195	1.04
143	1.561	0.662	0.935	0.963
144	1.419	0.778	0.624	1.763
145	1.487	0.643	1.079	1.535
146	1.442	0.854	1.109	1.825
147	0.932	0.688	1.223	1.48
148	1.516	0.702	1.542	1.731
149	1.214	0.729	1.491	0.932
150	1.836	0.661	1.022	1.834
151	1.565	0.688	1.433	1.906
152	1.802	0.733	0.983	1.471
153	1.811	0.624	0.951	1.669
154	1.785	0.772	0.908	1.738
155	1.88	0.775	0.93	1.511
156	1.956	0.638	0.789	1.619
157	2.028	0.713	0.976	1.813
158	2.072	0.713	0.786	1.631
159	2.243	0.902	0.706	1.718
160	2.013	0.723	1.106	1.832
161	2.08	0.672	1.228	1.101
162	2.012	0.694	1.488	1.38
163	1.823	0.724	0.755	1.314
164	2.025	0.652	0.62	1.702
165	1.815	0.721	0.637	1.764
166	1.83	0.816	0.575	2.034
167	1.335	0.763	0.601	1.723
168	1.415	0.701	0.825	1.677
169	1.588	0.849	0.585	1.852
170	2.077	0.629	0.773	1.767
171	1.597	0.619	0.844	1.795
172	1.766	0.854	0.835	1.741
173	1.656	0.703	0.974	1.671
174	1.826	0.729	1.121	1.641
175	1.896	0.798	1.264	1.942
176	2	0.704	1.167	1.803
177	1.642	0.662	1.08	1.659
178	1.996	0.702	1.449	1.835
179	1.691	0.731	1.479	1.715
180	1.764	0.807	1.286	1.633
181	1.713	0.688	1.008	1.707
182	1.634	0.847	1.433	1.795
183	1.291	0.572	1.442	1.972
184	1.751	0.566	1.098	1.72
185	1.63	0.65	1.085	1.647
186	1.676	0.718	1.04	1.646
187	1.875	0.816	1.58	1.896
188	1.824	0.662	1.109	1.681
189	1.483	0.789	1.494	1.639
190	2.276	0.691	1.455	1.666
191	1.711	0.709	1.392	1.719
192	1.628	0.859	1.516	1.204
193	1.567	0.875	1.292	1.445
194	1.953	0.737	1.512	1.739
195	1.697	0.661	1.367	1.749
196	1.808	0.651	1.816	1.913
197	1.384	0.99	1.57	1.589
198	1.725	0.927	1.729	1.518
199	2.005	0.78	1.649	1.802
200	1.63	0.737	1.861	1.94
201	1.931	0.709	1.796	1.478
202	1.856	0.866	1.505	1.444
203	1.835	0.711	1.633	1.888
204	1.776	0.773	1.664	2.044
205	1.781	0.691	1.655	1.598
206	1.869	0.774	1.749	1.24
207	1.672	0.644	1.743	1.58
208	1.889	0.811	1.092	1.664
209	1.851	0.68	0.902	1.47
210	1.725	0.718	1.744	1.221
211	1.797	0.761	1.65	1.653
212	1.853	0.702	1.361	1.905
213	1.948	0.719	1.519	1.67
214	1.859	0.689	1.36	1.587
215	1.847	0.677	1.623	1.87
216	1.56	0.699	1.549	1.722
217	1.897	0.567	1.219	1.167
218	1.658	0.576	1.198	1.089
219	1.766	0.795	1.735	1.88
220	1.822	0.891	1.095	1.684
221	2.131	0.731	1.327	1.724
222	1.655	0.666	1.434	1.567
223	1.319	0.66	1.649	1.871
224	1.799	0.638	1.403	1.835
225	1.301	0.668	1.164	1.643
226	1.824	0.799	1.603	1.431
227	1.928	0.896	1.314	1.616
228	1.986	0.792	1.486	1.828
229	2.148	0.815	0.855	1.786
230	1.969	0.821	0.818	1.846
231	2.255	0.684	1.414	1.6
232	1.998	0.777	1.703	1.777
233	1.802	0.865	1.399	1.469
234	1.771	0.741	1.557	1.523
235	1.945	0.719	1.542	1.356
236	1.947	0.739	1.713	1.644
237	1.811	0.76	1.94	1.742
238	1.786	0.721	1.587	1.521
239	1.833	0.846	1.588	1.604
240	1.555	0.743	1.773	1.527
241	1.959	0.903	1.408	1.739
242	1.627	0.724	1.685	1.628
243	2.071	0.796	1.79	1.762
244	1.907	0.664	1.67	2.021
245	1.799	0.636	1.508	1.828
246	1.903	0.788	1.864	1.702
247	2.16	0.851	1.573	1.772
248	1.714	0.741	1.155	1.703
249	1.977	0.597	1.031	1.494
250	1.839	0.654	1.63	1.247
251	1.843	0.666	1.528	1.746
252	1.955	0.665	1.565	1.396
253	1.946	0.878	1.805	1.56
254	1.923	0.715	1.558	1.887
255	2.021	0.906	1.249	1.749
256	1.798	0.752	1.073	1.529
257	1.958	0.733	1.66	1.833
258	1.907	0.673	1.727	1.677
259	1.831	0.73	1.701	2.076
260	2.025	0.687	1.716	1.866
261	1.851	0.606	1.603	1.653
262	1.676	0.653	1.793	1.631
263	1.808	0.679	1.123	1.635
264	1.852	0.79	1.694	1.291
265	1.914	0.725	1.541	1.58
266	1.917	0.792	1.496	1.769
267	1.764	0.613	1.605	1.57
268	2.109	0.659	1.427	2.06
269	1.933	0.627	1.597	1.719
270	1.852	0.735	1.529	1.58
271	1.962	0.82	2.111	1.738
272	1.914	0.743	1.719	2.115
273	1.792	0.732	1.851	1.52
274	1.666	0.718	1.395	1.597
275	1.758	0.661	1.389	1.276
276	1.661	0.737	1.609	1.567
277	1.706	0.747	1.653	1.858
278	1.978	0.701	1.677	1.461
279	1.991	0.766	1.049	1.322
280	1.894	0.618	1.017	1.777
281	2.143	0.707	0.847	1.542
282	1.902	0.648	0.822	1.456
283	1.863	0.623	0.577	1.286
284	2.098	0.715	1.637	1.859
285	1.828	0.78	1.668	2.024
286	2.091	0.782	1.756	1.713
287	2.109	0.935	0.492	2.007
288	2.017	0.732	1.651	1.722
289	1.954	0.728	1.688	1.528
290	2.1	0.752	1.6	1.724
291	1.99	0.711	1.683	1.428
292	1.924	0.82	1.241	1.681
293	1.954	0.685	1.757	1.857
294	2.121	0.676	1.632	1.536
295	1.837	0.754	1.787	1.647
296	2.086	0.752	1.677	1.635
297	1.702	0.785	1.53	1.855
298	1.834	0.731	1.371	1.638
299	1.896	0.801	1.622	1.858
300	1.958	0.846	1.478	1.276
301	2.017	0.717	1.709	1.718
302	2.037	0.683	0.81	1.529
303	1.976	0.608	0.956	2.072
304	1.9	0.639	0.907	1.769
305	2.014	0.785	0.872	1.768
306	1.859	0.629	1.442	1.503
307	1.965	0.683	1.198	1.483
308	1.998	0.699	1.613	1.511
309	1.921	0.757	1.538	1.516
310	1.967	0.854	1.791	1.655
311	2.014	0.951	1.624	1.877
312	1.895	1.015	1.09	1.385
313	1.589	0.9	1.247	1.778
314	1.883	0.825	1.383	1.445
315	1.884	0.963	1.417	1.927
316	1.955	1.037	1.438	1.574
317	2.016	0.886	1.555	1.914
318	1.983	0.799	1.156	1.58
319	1.426	0.879	1.334	1.673
320	1.907	0.695	1.277	1.495
321	2.026	0.72	1.261	1.749
322	1.895	0.805	1.304	1.556
323	1.564	0.658	1.301	1.545
324	2.04	0.631	1.302	1.449
325	2.079	0.714	1.21	1.681
326	1.92	0.929	1.263	1.853
327	1.879	0.683	1.775	1.486
328	1.853	0.73	0.475	1.891
329	2.222	0.723	0.663	1.47
330	2.017	0.767	0.549	1.373
331	2.003	0.666	0.841	1.797
332	2.016	0.734	1.466	1.704
333	1.556	0.789	1.631	1.922
334	1.418	0.715	1.411	1.834
335	1.352	0.695	1.499	1.56
336	1.958	0.678	2.047	1.822
337	1.978	0.674	1.448	1.71
338	2.05	0.634	1.451	1.497
339	2.066	0.807	1.587	1.801
340	2.022	0.732	1.662	1.595
341	1.913	0.658	1.091	1.336
342	1.893	0.655	0.705	1.685
343	1.689	0.776	1.537	1.549
344	1.259	0.692	1.537	1.96
345	1.324	0.656	1.458	1.404
346	1.389	0.69	1.471	1.741
347	1.242	0.875	1.571	1.95
348	1.603	0.74	2.011	1.592
349	1.54	0.789	1.68	1.258
350	1.308	0.659	1.61	0.807
351	1.282	0.693	1.634	1.04
352	1.049	0.727	1.706	0.956
353	1.475	0.838	0.713	1.747
354	1.915	0.705	1.132	1.694
355	2.465	0.686	0.615	1.718
356	2.516	0.741	0.761	1.804
357	1.974	0.659	0.738	1.725
358	2.125	0.738	0.915	1.789
359	1.867	0.824	0.947	1.425
360	2.118	0.64	1.397	1.702
361	1.411	0.663	1.451	1.633
362	1.97	0.664	1.475	1.575
363	2.041	0.645	1.173	0.915
364	2.015	0.739	2.128	1.748
365	1.717	0.702	1.792	1.722
366	1.523	0.756	1.527	1.82
367	1.707	0.765	1.705	1.802
368	1.633	0.811	1.749	1.846
369	1.773	0.848	1.414	1.759
370	1.788	0.801	1.779	1.371
371	1.511	0.699	1.709	1.858
372	1.69	0.665	1.821	0.999
373	1.869	0.745	1.633	1.355
374	1.814	0.7	1.982	1.528
375	1.745	0.793	1.785	1.746
376	1.768	0.717	1.026	1.732
377	1.855	0.789	1.418	1.149
378	1.871	0.758	1.58	1.267
379	1.762	0.713	1.402	1.419
380	1.982	0.64	1.687	1.644
381	1.951	0.807	1.914	1.863
382	1.83	0.595	1.81	1.26
383	1.877	0.931	1.562	1.736
384	1.962	0.617	1.685	1.601
385	1.783	0.825	1.724	1.344
386	1.923	0.688	1.687	1.617
387	1.609	0.656	1.826	1.864
388	1.738	0.708	1.616	1.591
389	1.782	0.576	1.701	1.718
390	1.619	0.668	1.576	1.479
391	1.548	0.852	1.892	1.661
392	2.011	0.753	1.703	1.403
393	1.804	0.817	1.747	1.643
394	1.894	0.769	2.218	1.543
395	2.048	0.64	1.689	1.816
396	1.962	0.591	1.795	1.011
397	2.099	0.782	1.731	1.784
398	2.133	0.639	1.608	1.788
399	1.887	0.711	1.953	1.805
400	1.998	0.921	1.584	1.386
401	1.942	0.652	1.648	1.274
402	2.122	0.688	1.226	1.479
403	1.988	0.874	1.605	1.703
404	2.127	0.693	1.797	1.805
405	1.877	0.685	2.049	1.523
406	1.946	0.804	1.618	1.821
407	1.932	0.644	2.137	1.908
408	1.937	0.631	1.536	1.749
409	2.023	0.643	1.801	1.694
410	2.006	0.636	1.41	1.648
411	2.174	0.805	1.539	1.289
412	1.943	0.621	1.717	1.701
413	1.919	0.678	1.565	1.755
414	1.929	0.641	1.567	1.435
415	1.724	0.687	1.808	1.581
416	1.89	0.641	1.688	1.778
417	1.843	0.655	1.675	1.815
418	2.04	0.581	2.059	1.632
419	2.136	0.671	1.737	1.676
420	1.791	0.651	1.345	1.706
421	1.772	0.692	2.475	1.905
422	1.769	0.899	2.429	1.975
423	1.594	0.731	2.536	1.629
424	1.785	0.852	2.434	1.292
425	1.702	0.705	2.142	1.412
426	1.865	0.885	1.349	1.092
427	1.618	0.739	1.691	0.895
428	1.849	0.622	1.67	1.941
429	1.961	0.916	2.09	1.941
430	1.856	0.725	1.732	1.646
431	1.851	0.83	1.558	1.598
432	2.086	0.767	1.687	1.816
433	2.111	0.804	1.275	1.78
434	2.117	0.696	1.686	1.814
435	1.933	0.71	1.746	1.908
436	2.037	0.842	1.726	1.719
437	1.987	0.852	1.695	1.494
438	2.108	0.739	1.81	1.883
439	1.885	0.669	2.006	1.947
440	1.744	0.718	1.649	1.621
441	1.901	0.759	1.713	1.743
442	1.899	0.677	1.308	1.596
443	2.091	0.808	1.34	1.717
444	1.851	0.902	1.272	1.645
445	2.023	0.801	1.358	0.759
446	2.021	0.923	1.666	1.534
447	1.888	0.738	1.407	1.515
448	2.06	0.768	1.142	1.785
449	1.924	0.638	1.637	1.6
450	1.899	0.698	1.655	1.365
451	1.853	1.036	1.775	1.966
452	1.829	0.818	1.769	1.631
453	1.954	0.902	1.769	1.117
454	1.832	0.639	1.833	0.967
455	1.864	0.791	1.786	0.848
456	1.811	0.671	1.701	1.237
457	1.806	1.035	1.857	1.889
458	1.96	1.079	1.743	1.732
459	1.905	0.911	1.763	1.699
460	1.904	0.92	1.648	1.783
461	1.871	0.965	1.733	1.644
462	1.774	0.663	1.855	1.829
463	1.831	0.879	1.946	2.05
464	1.798	0.773	1.873	1.922
465	1.919	0.779	2.03	1.271
466	1.918	0.698	1.739	1.888
467	1.985	0.555	1.874	1.686
468	1.558	0.877	1.879	1.693
469	1.394	0.801	1.553	1.811
470	1.718	0.833	1.826	1.366
471	1.86	0.75	2.074	1.61
472	1.534	0.882	1.858	1.398
473	1.554	0.707	1.638	1.481
474	1.828	0.759	1.976	1.364
475	2.031	0.874	1.921	0.831
476	1.749	0.744	1.68	1.663
477	1.788	0.831	1.527	1.722
478	1.646	0.712	1.382	1.555
479	1.568	0.731	1.655	1.882
480	1.754	0.902	1.23	1.706
481	1.625	0.736	1.861	1.524
482	1.834	0.826	1.833	1.79
483	1.803	0.641	2.016	1.296
484	1.924	0.677	1.87	1.872
485	1.598	0.721	1.783	1.74
486	1.766	0.756	1.529	1.695
487	1.506	0.729	1.594	1.786
488	1.73	0.707	1.281	1.054
489	1.822	0.573	1.426	1.267
490	2.225	0.622	1.345	1.136
491	2.104	1.106	1.113	1.825
492	1.765	0.794	1.588	1.703
493	1.951	0.871	1.639	1.064
494	1.983	0.934	1.576	1.874
495	2.13	0.703	1.595	1.565
496	2.053	0.882	1.605	1.713
497	1.746	0.954	1.432	1.738
498	1.917	0.855	1.228	1.899
499	1.91	0.954	1.232	1.909
500	1.881	1.02	0.9	1.95
501	1.762	0.904	0.642	1.801
502	1.918	0.907	0.511	1.949
503	1.967	0.752	0.577	1.631
504	1.528	0.789	0.771	1.759
505	1.367	0.74	0.921	1.822
506	0.901	0.891	1.512	1.532
507	1.973	0.869	1.404	1.678
508	2.096	0.771	1.496	1.642
509	1.9	0.879	1.545	1.682
510	1.862	1.092	1.469	1.786
511	1.941	0.951	1.543	1.787
512	1.962	0.996	1.449	1.42
513	0.895	0.922	1.491	1.773
514	1.677	0.966	1.547	2.067
515	1.881	0.88	1.235	1.694
516	2.018	0.932	1.409	1.721
517	1.996	0.947	1.694	1.636
518	1.955	1.028	1.529	1.893
519	1.822	0.902	1.451	1.616
520	2.047	0.778	1.517	1.866
521	2.023	0.785	1.64	2.026
522	1.911	0.753	1.555	1.451
523	1.923	0.969	1.605	1.63
524	1.731	1.077	1.861	2.024
525	1.758	0.998	1.725	1.582
526	1.696	0.86	1.675	1.637
527	1.621	1.01	1.429	1.945
528	1.535	1.021	1.564	1.824
529	1.843	0.719	1.429	1.705
530	2.159	0.828	1.576	1.623
531	1.577	0.725	1.756	1.848
532	1.659	0.721	1.712	1.171
533	1.976	0.745	1.574	1.195
534	1.847	0.543	1.556	1.615
535	1.67	0.714	1.641	1.733
536	1.591	0.696	1.46	1.639
537	1.838	0.678	1.444	1.652
538	1.983	0.729	1.877	1.823
539	1.756	0.728	1.636	1.939
540	1.923	0.818	1.711	1.218
541	1.872	0.762	1.486	0.832
542	1.564	0.752	1.451	0.779
543	1.737	0.705	1.327	0.846
544	1.909	0.745	1.662	0.745
545	2.128	0.738	1.555	1.743
546	2	0.549	1.617	1.753
547	1.901	0.683	1.538	1.573
548	2.352	0.555	1.497	1.649
549	2.49	0.615	1.689	1.558
550	2.631	1.112	1.55	1.702
551	1.993	0.873	1.457	1.719
552	2.056	0.91	1.641	1.883
553	1.847	0.891	1.497	1.407
554	2	1.144	1.607	1.631
555	1.696	0.939	2.099	1.346
556	1.808	0.909	1.859	1.571
557	1.749	0.8	1.691	1.683
558	1.782	0.698	1.847	2.072
559	1.664	0.793	1.644	1.699
560	1.565	0.665	1.799	1.666
561	1.825	0.746	1.883	1.908
562	1.722	0.748	1.54	1.553
563	1.747	0.731	1.532	1.919
564	1.579	0.698	1.885	1.875
565	1.911	0.784	1.548	1.539
566	1.208	0.827	1.749	1.4
567	1.709	0.995	1.871	1.581
568	1.744	0.977	1.695	1.521
569	1.674	0.991	1.843	1.12
570	2.072	0.768	1.635	1.676
571	1.713	0.856	1.385	1.321
572	1.603	0.866	1.597	1.633
573	1.752	0.962	1.954	2.022
574	1.643	0.861	1.524	1.739
575	1.643	0.85	1.889	2.072
576	1.893	0.95	1.918	1.955
577	1.616	0.926	1.551	1.86
578	1.715	0.881	1.736	1.523
579	1.985	0.775	1.861	0.864
580	2.031	1.052	1.894	0.928
581	2.004	0.897	1.364	1.706
582	1.667	0.807	1.846	1.834
583	1.754	1.002	2.391	1.816
584	2.109	0.966	2.037	1.938
585	2.141	0.868	2.35	1.798
586	1.846	0.967	1.681	1.793
587	1.848	0.79	1.678	1.247
588	2.129	0.935	1.518	1.371
589	1.928	0.8	1.649	1.849
590	1.966	0.804	1.62	1.69
591	1.864	0.818	1.722	1.659
592	1.853	0.813	1.754	1.836
593	1.852	0.793	1.39	1.726
594	2.056	0.793	1.604	1.607
595	1.7	0.781	1.563	1.919
596	1.971	0.781	1.828	1.197
597	1.851	0.862	1.263	1.803
598	1.609	1.058	1.753	1.771
599	1.9	0.886	1.494	1.701
600	1.563	0.847	1.579	1.522
601	1.649	0.856	0.912	1.611
602	1.559	0.961	1.408	1.822
603	1.577	0.949	1.424	1.069
604	1.408	1.004	1.569	1.321
605	1.482	0.998	1.822	1.963
606	1.936	1.005	1.752	1.34
607	1.584	0.95	1.424	1.498
608	2.07	0.849	1.778	1.78
609	1.432	0.907	1.87	1.775
610	1.408	0.851	1.687	1.747
611	1.507	0.898	1.496	1.811
612	1.434	0.941	1.576	1.929
613	1.516	0.742	1.102	1.355
614	1.736	0.827	1.68	1.758
615	1.504	0.784	1.671	1.654
616	1.83	0.996	1.727	2.024
617	0.949	0.943	1.453	1.647
618	1.066	0.874	1.531	1.717
619	0.988	0.915	1.676	1.911
620	1.055	0.91	1.875	1.785
621	1.015	0.912	1.745	1.995
622	0.942	1.047	1.636	1.418
623	1.119	0.995	1.374	0.961
624	1.086	0.796	1.647	1.315
625	0.971	0.768	1.88	1.521
626	1.054	0.785	1.747	1.59
627	1.235	0.627	1.39	1.266
628	1.058	0.729	1.331	2.065
629	0.969	0.689	1.755	1.827
630	1.237	1.013	1.53	1.486
631	1.168	1.023	1.856	1.833
632	1.021	0.8	1.625	1.465
633	1.039	0.606	1.504	1.733
634	1.072	0.926	1.619	1.693
635	1.116	0.631	1.915	1.852
636	1.05	0.887	1.185	1.77
637	1.099	0.732	1.701	1.442
638	1.074	0.61	1.669	1.584
639	1.469	0.585	1.375	1.62
640	1.629	0.685	1.327	1.569
641	2.069	0.696	1.508	1.846
642	1.878	0.781	1.391	1.875
643	1.628	0.621	1.403	2.009
644	1.693	0.657	1.188	1.722
645	1.998	0.595	1.251	1.44
646	1.241	0.732	1.399	1.69
647	1.773	0.733	1.151	1.673
648	1.908	0.737	1.273	1.751
649	1.496	0.771	1.141	1.765
650	1.885	0.744	1.109	1.884
651	1.502	0.825	1.203	1.611
652	1.684	0.816	1.224	1.419
653	1.886	0.687	1.595	1.823
654	1.911	0.706	1.739	1.792
655	1.893	0.799	1.323	1.941
656	1.926	0.641	1.226	1.801
657	1.689	0.755	0.933	1.685
658	1.717	0.705	0.737	1.388
659	1.247	0.789	0.965	1.551
660	1.763	0.734	0.628	1.712
661	1.868	0.881	0.62	1.376
662	1.771	0.805	0.462	1.684
663	1.961	0.897	0.765	2.081
664	1.89	0.937	0.639	1.687
665	1.908	0.872	0.695	1.656
666	1.829	0.755	1.097	1.832
667	1.842	0.912	1.015	1.456
668	1.625	0.73	0.963	1.019
669	1.719	0.978	1.232	1.779
670	1.719	0.876	1.529	1.986
671	1.582	1.004	1.611	1.942
672	1.704	0.823	1.699	1.632
673	1.9	0.871	1.649	1.423
674	1.773	0.852	1.713	1.753
675	1.881	0.871	1.639	1.621
676	2.117	0.803	1.488	1.565
677	1.673	0.967	1.642	1.784
678	1.84	0.774	1.519	1.441
679	1.683	0.845	1.582	1.715
680	1.791	0.801	1.508	1.835
681	1.897	1.011	1.716	1.409
682	1.863	0.915	1.675	1.647
683	2.269	0.815	1.778	1.494
684	2.061	0.899	1.742	1.762
685	2.146	0.748	2.048	1.125
686	1.944	0.95	1.497	1.84
687	1.814	0.955	2.259	1.876
688	1.431	0.98	1.462	1.767
689	1.416	1.095	1.768	1.795
690	1.252	0.964	1.502	1.643
691	1.712	1.01	1.477	1.691
692	1.871	0.896	1.414	1.395
693	1.567	0.791	1.641	1.163
694	1.698	0.908	1.551	1.415
695	1.989	0.997	1.62	1.576
696	1.873	0.679	1.373	1.336
697	1.789	0.707	1.718	1.555
698	1.777	0.579	1.749	1.693
699	1.387	0.864	1.662	1.592
700	1.832	0.677	1.749	1.358
701	1.779	0.755	1.918	1.721
702	1.743	0.791	1.694	1.629
703	1.774	0.703	1.321	1.97
704	1.651	0.791	1.682	1.757
705	1.776	0.896	1.616	1.49
706	1.786	0.826	1.682	1.374
707	1.515	0.892	1.612	1.664
708	2.005	0.949	1.747	1.823
709	1.96	0.833	1.537	1.663
710	1.857	0.965	1.328	1.657
711	1.711	0.907	2.009	1.495
712	1.92	0.847	1.833	1.762
713	1.794	0.888	1.315	1.693
714	1.863	0.776	1.689	1.614
715	1.962	0.79	1.718	1.464
716	1.894	0.747	1.785	1.404
717	2.017	0.819	1.82	1.805
718	1.95	0.793	1.683	2.086
719	2.041	0.726	1.661	1.688
720	1.834	0.705	1.794	1.497
721	1.745	0.676	1.753	0.803
722	1.429	0.719	1.647	1.363
723	1.668	0.793	1.777	1.233
724	1.773	0.708	1.427	1.815
725	1.545	0.763	1.746	1.566
726	1.502	0.699	1.351	1.784
727	1.712	0.811	1.572	1.778
728	1.779	0.676	1.888	1.419
729	1.673	0.713	1.678	1.21
730	1.814	0.703	1.517	1.56
731	1.841	0.793	1.822	1.813
732	1.818	0.603	1.773	1.185
733	1.927	0.765	1.4	1.579
734	1.682	0.861	1.772	1.736
735	1.853	0.743	1.59	1.749
736	1.911	0.544	1.539	1.285
737	1.861	0.743	1.586	1.287
738	1.621	0.65	1.581	1.793
739	1.337	0.765	1.955	1.588
740	1.382	1.035	1.701	1.347
741	1.791	0.84	1.762	1.712
742	1.719	0.72	1.631	1.556
743	1.757	0.91	1.8	1.557
744	1.63	0.758	1.613	1.445
745	1.698	0.811	1.566	1.868
746	1.78	0.791	1.812	1.865
747	1.765	0.886	1.849	1.734
748	1.557	0.883	1.725	1.575
749	1.689	0.802	1.684	1.792
750	1.732	0.768	1.386	1.919
751	1.758	0.911	1.856	1.524
752	1.801	0.755	1.931	1.428
753	1.799	1.03	1.511	0.945
754	1.762	0.782	1.846	0.979
755	1.801	0.96	1.864	1.589
756	1.813	0.963	1.663	1.764
757	1.655	0.843	1.861	1.314
758	1.748	0.834	1.664	1.371
759	1.585	0.742	1.41	1.626
760	1.7	0.849	1.485	1.608
761	1.84	0.829	2.045	1.164
762	1.744	0.981	2.39	1.486
763	1.563	0.835	2.12	1.04
764	1.768	0.743	1.419	1.155
765	1.739	0.794	1.388	1.314
766	1.807	0.863	1.793	1.447
767	1.749	0.826	1.177	1.979
768	1.909	0.864	1.129	1.705
769	1.916	1.025	1.053	1.629
770	1.834	0.804	1.538	1.701
771	1.824	0.924	1.851	1.891
772	1.873	1.012	1.501	1.613
773	1.907	0.775	1.378	1.494
774	1.908	0.623	1.619	1.895
775	1.909	0.699	1.518	1.718
776	1.298	0.619	1.674	1.797
777	1.686	0.811	1.751	1.705
778	1.491	0.713	1.748	1.655
779	1.839	0.793	1.265	1.56
780	2.057	0.799	1.463	1.973
781	1.852	0.701	1.536	1.632
782	1.945	0.664	1.55	1.982
783	1.743	0.676	1.864	1.401
784	1.807	0.911	1.561	1.898
785	2.019	0.784	1.795	1.393
786	2.012	0.86	1.857	1.671
787	1.633	0.907	1.737	1.307
788	1.796	0.773	1.329	1.788
789	2.097	1.017	1.561	1.166
790	1.95	0.921	1.571	1.763
791	1.942	0.94	1.441	1.8
792	1.75	0.838	1.685	1.864
793	1.673	0.897	1.606	1.729
794	1.737	1.19	1.326	1.641
795	1.602	0.917	1.58	1.574
796	1.644	0.833	1.904	1.75
797	1.672	0.887	1.802	1.972
798	1.855	0.948	1.723	1.709
799	1.697	0.723	1.365	1.555
800	1.949	0.601	1.703	1.841
801	1.85	0.729	1.433	1.477
802	1.739	0.654	1.466	1.46
803	1.517	0.918	1.683	1.27
804	1.739	0.801	1.281	1.585
805	1.607	0.874	1.855	1.567
806	1.724	0.751	1.551	1.475
807	1.874	0.795	1.86	1.55
808	1.558	0.773	1.776	1.523
809	1.819	0.74	1.587	1.313
810	1.79	0.812	1.851	1.624
811	1.53	0.809	1.727	1.468
812	1.429	0.719	1.142	1.712
813	1.565	0.807	1.348	1.589
814	1.75	0.795	1.509	1.827
815	1.584	0.668	1.737	1.794
816	1.335	0.707	1.707	1.614
817	1.591	0.708	1.342	1.422
818	1.577	0.804	1.632	1.888
819	1.611	0.714	1.602	1.742
820	1.641	0.782	1.53	1.786
821	1.722	0.754	1.18	1.739
822	1.556	0.725	1.579	1.74
823	1.821	0.656	1.436	1.861
824	1.619	0.624	1.689	2.064
825	1.525	0.648	1.469	1.702
826	1.854	0.704	1.772	1.426
827	1.372	0.695	1.86	1.649
828	1.648	0.672	1.79	1.378
829	1.547	0.807	1.683	1.359
830	1.636	0.84	1.671	1.059
831	1.594	0.667	1.367	1.871
832	1.698	0.686	1.747	1.681
833	1.85	0.708	1.61	1.686
834	1.927	0.687	1.305	1.862
835	1.486	0.866	1.8	1.913
836	1.558	0.937	2.463	1.339
837	1.386	1.017	2.48	1.721
838	1.725	0.84	1.518	1.814
839	1.478	0.661	1.817	1.931
840	1.432	0.699	1.971	1.495
841	1.95	0.616	2.034	1.837
842	1.774	0.708	1.361	1.687
843	1.393	0.738	1.628	1.834
844	1.766	0.691	1.925	1.883
845	1.808	0.625	1.773	1.656
846	1.405	0.611	0.945	1.851
847	1.347	0.878	1.676	1.81
848	1.761	0.863	1.899	1.46
849	1.67	0.843	1.632	1.951
850	1.339	0.804	1.856	1.771
851	1.863	0.847	1.697	1.857
852	1.714	0.921	1.731	1.24
853	1.707	0.819	1.762	1.37
854	1.542	0.969	1.69	1.52
855	1.502	0.785	1.697	1.212
856	1.486	0.832	1.689	1.101
857	1.493	0.876	1.661	1.794
858	1.429	0.765	1.59	1.67
859	1.701	0.799	1.494	1.829
860	1.678	0.925	1.671	1.85
861	1.635	0.81	1.714	1.624
862	1.693	0.895	1.656	1.522
863	1.808	0.834	1.785	1.779
864	1.518	0.721	1.744	1.703
865	1.636	0.685	1.582	1.601
866	1.528	0.701	1.704	1.263
867	1.691	0.672	1.645	1.381
868	1.44	0.724	1.649	1.557
869	1.644	0.742	1.601	1.881
870	1.601	0.637	1.723	1.82
871	1.724	0.595	1.627	1.801
872	1.502	0.783	1.693	1.944
873	1.649	0.718	1.677	1.269
874	1.472	0.694	1.655	0.946
875	1.635	0.73	1.817	1.469
876	1.471	0.607	1.545	1.684
877	1.785	0.724	1.674	1.491
878	1.65	0.907	1.78	1.421
879	1.476	0.649	1.868	1.483
880	1.658	0.721	1.748	1.896
881	1.77	0.7	1.8	1.874
882	1.797	0.708	1.735	1.742
883	1.548	0.911	1.795	1.333
884	1.739	0.674	1.713	1.564
885	1.63	0.8	1.679	1.635
886	1.903	1.069	1.819	1.492
887	1.601	1.013	1.75	1.402
888	1.618	0.759	1.675	1.743
889	1.551	0.64	1.649	1.959
890	1.58	0.68	1.745	1.556
891	1.591	0.758	1.69	1.748
892	1.615	0.792	1.747	1.641
893	1.385	1.022	1.627	1.252
894	1.442	1.104	1.67	1.494
895	1.401	0.845	1.787	1.821
896	1.51	0.807	1.624	1.781
897	1.421	0.838	1.687	1.43
898	1.472	0.912	1.678	1.553
899	1.509	1.044	1.681	1.936
900	1.536	0.924	1.631	1.482
901	1.608	0.847	1.751	1.716
902	1.522	0.77	1.604	1.702
903	1.392	0.859	1.84	1.562
904	1.679	0.879	1.522	1.794
905	1.629	1.136	1.661	2.025
906	1.631	0.797	1.504	1.622
907	1.983	0.907	1.511	1.759
908	1.827	0.885	1.617	1.745
909	1.923	0.702	1.43	1.216
910	1.861	0.9	1.698	2.006
911	1.913	0.83	1.686	1.692
912	2.062	1.041	1.789	1.525
913	1.924	0.8	1.667	1.73
914	1.95	0.676	1.782	1.803
915	2.016	0.728	1.661	1.694
916	1.746	0.762	1.535	1.71
917	1.707	0.631	1.746	1.761
918	1.783	0.818	1.619	1.775
919	1.854	0.751	1.706	1.59
920	1.987	0.771	1.717	1.823
921	1.783	0.803	1.638	1.616
922	1.668	0.668	1.786	1.486
923	1.665	0.668	1.676	1.208
924	1.609	0.661	1.727	1.597
925	1.563	0.767	1.579	1.586
926	1.878	0.747	1.756	1.801
927	1.726	0.839	1.741	1.685
928	1.662	0.689	1.736	1.658
929	1.537	0.724	1.665	1.724
930	1.712	0.665	1.693	1.367
931	1.72	0.702	1.61	1.685
932	1.818	0.792	1.632	1.764
933	1.704	1.102	1.772	1.577
934	1.852	0.798	1.645	1.81
935	1.647	0.851	1.585	1.741
936	1.717	0.866	1.713	1.822
937	1.734	0.785	1.603	1.508
938	1.693	0.716	1.763	1.45
939	1.816	0.771	1.513	1.875
940	1.878	0.643	1.687	1.698
941	1.656	0.722	1.641	1.983
942	1.784	0.699	1.367	1.713
943	1.346	0.678	1.482	1.825
944	1.617	0.808	1.572	1.332
945	1.532	0.716	1.691	1.754
946	1.713	0.697	1.674	1.532
947	2	0.746	1.759	1.433
948	1.586	0.758	1.554	1.776
949	1.669	0.696	1.673	2.083
950	1.472	0.622	1.769	1.744
951	1.848	0.756	1.749	1.301
952	2.018	0.62	1.813	1.868
953	1.822	0.773	1.836	1.871
954	1.902	0.681	1.705	1.81
955	1.816	0.81	1.788	1.84
956	1.83	0.796	1.61	1.69
957	1.72	0.753	1.841	1.606
958	1.908	0.706	1.694	1.596
959	1.946	0.678	1.728	1.87
960	1.916	0.696	1.627	1.672
961	1.868	0.673	1.685	1.632
962	1.629	0.688	1.76	1.536
963	1.917	0.659	1.708	1.841
964	1.984	0.834	1.842	1.969
965	1.865	0.675	1.637	1.617
966	2.045	0.746	1.729	1.479
967	2.062	0.838	1.69	1.781
968	2.02	0.689	1.667	1.439
969	1.799	0.694	1.712	1.557
970	1.772	0.685	1.571	1.775
971	1.911	0.698	1.716	1.835
972	1.724	0.837	1.591	1.529
973	1.848	0.743	1.726	1.551
974	1.88	0.693	1.593	1.855
975	2.051	0.924	1.607	1.619
976	1.636	0.672	1.67	1.59
977	1.454	0.709	1.636	1.784
978	1.768	0.944	1.751	1.685
979	1.615	0.955	1.649	2.03
980	1.635	0.819	1.712	1.659
981	1.718	0.884	1.628	1.726
982	1.497	0.878	1.857	1.846
983	1.604	0.804	1.755	1.515
984	1.666	0.689	1.638	0.901
985	1.733	0.753	1.688	1.389
986	1.633	0.704	1.789	1.581
987	1.728	0.643	1.777	2.029
988	1.657	0.768	1.634	1.871
989	1.844	0.754	1.698	1.802
990	1.88	0.699	1.75	1.741
991	1.744	0.812	1.546	1.413
992	1.402	0.709	1.541	1.616
993	1.663	0.698	1.584	1.554
994	1.691	0.794	1.672	1.545
995	1.652	0.854	1.65	1.868
996	1.714	0.703	1.693	1.254
997	1.703	0.63	1.668	0.9
998	1.528	0.71	1.668	1.527
999	1.581	0.705	1.661	1.212
1000	1.788	0.693	1.603	1.694

## Sheet: Rg
Frame	CID441699	CID442868	CID443648	CID6249_Control
0	4.369	3.926	4.264	3.871
1	4.332	3.828	4.3	4.051
2	4.336	3.877	4.234	3.438
3	4.328	3.867	4.29	3.379
4	4.3	3.839	4.275	3.351
5	4.298	3.869	4.297	3.354
6	4.314	3.857	4.266	3.429
7	4.284	3.833	4.307	3.816
8	4.255	3.926	4.239	3.646
9	4.31	3.855	4.274	3.353
10	4.326	3.867	4.286	3.57
11	4.328	3.84	4.253	3.65
12	4.324	3.875	4.334	3.831
13	4.311	3.871	4.306	3.458
14	4.374	3.831	4.204	3.472
15	4.367	3.892	4.34	3.587
16	4.343	3.861	4.26	3.56
17	4.334	3.852	4.301	3.407
18	4.31	3.88	4.264	3.466
19	4.359	3.935	4.331	3.549
20	4.308	3.849	4.326	3.412
21	4.346	3.789	4.291	3.467
22	4.351	3.842	4.318	3.479
23	4.401	3.854	4.314	3.501
24	4.352	3.91	4.281	3.411
25	4.308	3.931	4.187	3.432
26	4.303	3.852	4.209	3.817
27	4.341	3.846	4.222	3.896
28	4.351	3.9	4.242	3.967
29	4.352	3.893	4.287	3.767
30	4.376	3.845	4.243	3.482
31	4.326	3.872	4.243	3.419
32	4.347	3.886	4.279	3.516
33	4.383	3.913	4.324	3.424
34	4.365	3.888	4.329	3.388
35	4.365	3.858	4.299	3.445
36	4.372	3.918	4.336	3.467
37	4.399	3.931	4.289	3.375
38	4.349	3.857	4.181	3.46
39	4.316	3.867	4.247	3.366
40	4.265	3.881	4.328	3.415
41	4.369	3.889	4.291	3.35
42	4.312	3.87	4.289	3.403
43	4.351	3.898	4.286	3.398
44	4.351	3.858	4.202	3.382
45	4.308	3.872	4.294	3.573
46	4.323	3.881	4.257	3.514
47	4.322	3.881	4.343	3.473
48	4.333	3.923	4.257	3.333
49	4.327	3.888	4.27	3.366
50	4.32	3.852	4.303	3.446
51	4.376	3.915	4.284	3.373
52	4.337	3.889	4.308	3.531
53	4.284	3.849	4.304	3.444
54	4.317	3.865	4.207	3.433
55	4.315	3.88	4.293	3.599
56	4.291	3.839	4.251	3.311
57	4.327	3.874	4.326	3.442
58	4.358	3.835	4.29	3.585
59	4.368	3.911	4.292	3.474
60	4.345	3.882	4.277	3.416
61	4.327	3.881	4.317	3.376
62	4.34	3.88	4.235	3.415
63	4.292	3.874	4.312	3.391
64	4.331	3.874	4.297	3.331
65	4.337	3.895	4.282	3.31
66	4.325	3.878	4.3	3.4
67	4.381	3.897	4.263	3.464
68	4.369	3.859	4.305	3.496
69	4.323	3.899	4.345	3.411
70	4.343	3.9	4.327	3.362
71	4.322	3.818	4.255	3.41
72	4.32	3.898	4.257	3.404
73	4.312	3.926	4.254	3.501
74	4.343	3.832	4.199	3.376
75	4.332	3.85	4.279	3.462
76	4.301	3.851	4.246	3.359
77	4.319	3.893	4.334	3.449
78	4.311	3.893	4.239	3.409
79	4.35	3.902	4.246	3.276
80	4.279	3.838	4.244	3.488
81	4.314	3.891	4.288	3.429
82	4.337	3.901	4.263	3.448
83	4.292	3.914	4.281	3.408
84	4.246	3.835	4.363	3.409
85	4.328	3.829	4.266	3.413
86	4.344	3.914	4.264	3.332
87	4.29	3.874	4.25	3.354
88	4.347	3.822	4.216	3.395
89	4.342	3.887	4.336	3.4
90	4.3	3.848	4.261	3.572
91	4.307	3.87	4.256	3.682
92	4.372	3.891	4.313	3.397
93	4.34	3.92	4.273	3.433
94	4.276	3.861	4.296	3.411
95	4.327	3.9	4.263	3.387
96	4.341	3.883	4.256	3.428
97	4.348	3.846	4.29	3.338
98	4.341	3.877	4.267	3.437
99	4.287	3.898	4.294	3.338
100	4.355	3.897	4.243	3.539
101	4.333	3.848	4.314	3.566
102	4.383	3.88	4.25	3.353
103	4.335	3.861	4.238	3.351
104	4.243	3.883	4.274	3.365
105	4.302	3.872	4.309	3.332
106	4.375	3.888	4.318	3.371
107	4.362	3.849	4.184	3.432
108	4.302	3.872	4.327	3.368
109	4.247	3.85	4.282	3.506
110	4.303	3.875	4.255	3.355
111	4.295	3.855	4.307	3.426
112	4.292	3.866	4.307	3.345
113	4.34	3.812	4.21	3.419
114	4.25	3.839	4.3	3.494
115	4.218	3.876	4.321	3.717
116	4.27	3.854	4.259	3.404
117	4.268	3.924	4.225	3.412
118	4.314	3.886	4.295	3.388
119	4.35	3.89	4.265	3.334
120	4.347	3.858	4.306	3.346
121	4.315	3.882	4.221	3.394
122	4.337	3.927	4.255	3.365
123	4.314	3.873	4.318	3.392
124	4.32	3.868	4.245	3.697
125	4.34	3.933	4.236	3.426
126	4.313	3.883	4.23	3.405
127	4.252	3.859	4.317	3.573
128	4.257	3.895	4.224	3.409
129	4.298	3.861	4.264	3.488
130	4.252	3.898	4.266	3.319
131	4.379	3.864	4.26	3.368
132	4.37	3.905	4.327	3.417
133	4.238	3.874	4.263	3.382
134	4.286	3.836	4.214	3.437
135	4.289	3.918	4.25	3.335
136	4.328	3.902	4.325	3.412
137	4.297	3.882	4.166	3.676
138	4.295	3.866	4.265	3.362
139	4.322	3.831	4.196	3.557
140	4.252	3.891	4.149	3.423
141	4.151	3.816	4.247	3.392
142	4.314	3.903	4.251	3.843
143	4.306	3.894	4.316	3.87
144	4.317	3.842	4.36	3.379
145	4.135	3.877	4.186	3.464
146	4.182	3.814	4.215	3.426
147	4.292	3.876	4.247	3.492
148	4.143	3.82	4.175	3.301
149	4.225	3.86	4.222	3.768
150	4.18	3.861	4.219	3.263
151	4.281	3.897	4.243	3.392
152	4.25	3.834	4.323	3.599
153	4.309	3.872	4.24	3.409
154	4.288	3.776	4.3	3.382
155	4.25	3.875	4.249	3.471
156	4.298	3.905	4.298	3.392
157	4.251	3.868	4.267	3.424
158	4.302	3.868	4.3	3.386
159	4.294	3.917	4.291	3.415
160	4.327	3.846	4.254	3.436
161	4.341	3.83	4.283	3.751
162	4.266	3.843	4.178	3.495
163	4.291	3.862	4.342	3.504
164	4.144	3.916	4.278	3.483
165	4.253	3.914	4.297	3.385
166	4.252	3.863	4.258	3.375
167	4.262	3.831	4.289	3.378
168	4.266	3.877	4.274	3.464
169	4.285	3.803	4.345	3.338
170	4.192	3.872	4.34	3.316
171	4.165	3.895	4.279	3.389
172	4.204	3.87	4.233	3.371
173	4.156	3.861	4.265	3.418
174	4.214	3.824	4.252	3.424
175	4.285	3.896	4.183	3.412
176	4.266	3.879	4.219	3.35
177	4.28	3.879	4.299	3.456
178	4.304	3.871	4.16	3.365
179	4.267	3.864	4.092	3.432
180	4.295	3.89	4.236	3.407
181	4.275	3.865	4.277	3.371
182	4.22	3.935	4.227	3.508
183	4.147	3.904	4.158	3.387
184	4.266	3.934	4.293	3.505
185	4.223	3.915	4.29	3.44
186	4.339	3.877	4.294	3.436
187	4.286	3.86	4.337	3.387
188	4.304	3.885	4.266	3.32
189	4.318	3.83	4.255	3.401
190	4.187	3.887	4.253	3.441
191	4.345	3.806	4.188	3.39
192	4.327	3.828	4.263	3.665
193	4.381	3.932	4.229	3.484
194	4.284	3.859	4.216	3.452
195	4.162	3.892	4.261	3.453
196	4.332	3.911	4.282	3.424
197	4.172	3.932	4.165	3.568
198	4.327	3.921	4.233	3.542
199	4.303	3.821	4.15	3.423
200	4.27	3.852	4.272	3.362
201	4.331	3.881	4.315	3.419
202	4.4	3.888	4.228	3.508
203	4.324	3.885	4.266	3.392
204	4.293	3.869	4.266	3.424
205	4.335	3.823	4.314	3.551
206	4.304	3.821	4.175	3.585
207	4.329	3.873	4.269	3.422
208	4.335	3.838	4.126	3.584
209	4.335	3.882	4.271	3.485
210	4.306	3.888	4.232	3.715
211	4.281	3.866	4.243	3.449
212	4.321	3.812	4.274	3.369
213	4.279	3.881	4.304	3.401
214	4.218	3.864	4.25	3.493
215	4.341	3.882	4.293	3.306
216	4.328	3.861	4.22	3.375
217	4.276	3.906	4.326	3.602
218	4.285	3.915	4.327	3.847
219	4.254	3.874	4.268	3.32
220	4.286	3.865	4.354	3.347
221	4.086	3.903	4.319	3.38
222	4.282	3.91	4.357	3.434
223	4.205	3.89	4.244	3.388
224	4.266	3.874	4.303	3.35
225	4.316	3.903	4.342	3.427
226	4.349	3.896	4.311	3.471
227	4.268	3.894	4.205	3.433
228	4.343	3.866	4.296	3.34
229	4.273	3.862	4.328	3.46
230	4.289	3.837	4.331	3.297
231	4.249	3.836	4.295	3.431
232	4.275	3.868	4.291	3.39
233	4.288	3.841	4.21	3.438
234	4.258	3.853	4.289	3.472
235	4.315	3.879	4.253	3.572
236	4.309	3.844	4.216	3.495
237	4.33	3.842	4.258	3.381
238	4.282	3.888	4.268	3.524
239	4.224	3.826	4.32	3.462
240	4.285	3.824	4.285	3.547
241	4.314	3.77	4.281	3.341
242	4.281	3.853	4.279	3.607
243	4.316	3.863	4.249	3.417
244	4.349	3.906	4.248	3.358
245	4.338	3.83	4.234	3.316
246	4.308	3.853	4.275	3.459
247	4.271	3.895	4.203	3.357
248	4.28	3.85	4.088	3.379
249	4.337	3.875	4.23	3.474
250	4.318	3.915	4.298	3.535
251	4.301	3.883	4.237	3.396
252	4.291	3.832	4.334	3.524
253	4.274	3.904	4.301	3.413
254	4.266	3.898	4.16	3.355
255	4.317	3.817	4.241	3.383
256	4.331	3.843	4.103	3.455
257	4.328	3.855	4.212	3.555
258	4.336	3.873	4.273	3.368
259	4.266	3.87	4.286	3.364
260	4.35	3.852	4.269	3.409
261	4.288	3.883	4.273	3.37
262	4.265	3.861	4.266	3.439
263	4.318	3.845	4.126	3.393
264	4.339	3.91	4.223	3.619
265	4.299	3.896	4.227	3.436
266	4.168	3.866	4.198	3.399
267	4.293	3.877	4.257	3.429
268	4.217	3.886	4.313	3.354
269	4.311	3.912	4.313	3.425
270	4.281	3.851	4.306	3.506
271	4.301	3.837	4.218	3.336
272	4.244	3.852	4.256	3.359
273	4.076	3.849	4.296	3.525
274	4.348	3.85	4.201	3.395
275	4.337	3.865	4.286	3.597
276	4.239	3.838	4.339	3.449
277	4.283	3.848	4.232	3.476
278	4.285	3.876	4.256	3.47
279	4.303	3.847	4.321	3.528
280	4.301	3.86	4.277	3.379
281	4.241	3.862	4.275	3.441
282	4.353	3.92	4.263	3.499
283	4.307	3.901	4.281	3.597
284	4.22	3.853	4.236	3.456
285	4.272	3.875	4.305	3.413
286	4.221	3.844	4.276	3.38
287	4.2	3.879	4.378	3.474
288	4.31	3.896	4.154	3.379
289	4.256	3.882	4.265	3.515
290	4.261	3.859	4.257	3.48
291	4.296	3.842	4.281	3.637
292	4.25	3.793	4.153	3.399
293	4.242	3.865	4.25	3.478
294	4.278	3.846	4.217	3.47
295	4.327	3.799	4.289	3.521
296	4.292	3.913	4.23	3.457
297	4.305	3.875	4.292	3.34
298	4.317	3.894	4.194	3.376
299	4.259	3.852	4.289	3.343
300	4.276	3.807	4.221	3.636
301	4.288	3.912	4.284	3.339
302	4.232	3.869	4.161	3.443
303	4.334	3.884	4.172	3.336
304	4.295	3.907	4.272	3.511
305	4.26	3.929	4.321	3.406
306	4.285	3.905	4.23	3.437
307	4.272	3.826	4.234	3.445
308	4.279	3.887	4.296	3.666
309	4.375	3.87	4.291	3.435
310	4.289	3.831	4.314	3.451
311	4.273	3.817	4.262	3.362
312	4.242	3.865	4.302	3.473
313	4.328	3.859	4.246	3.398
314	4.26	3.858	4.331	3.555
315	4.272	3.809	4.248	3.344
316	4.271	3.894	4.216	3.419
317	4.317	3.881	4.192	3.658
318	4.344	3.866	4.286	3.432
319	4.272	3.877	4.219	3.346
320	4.273	3.911	4.287	3.482
321	4.273	3.852	4.297	3.316
322	4.309	3.86	4.24	3.578
323	4.293	3.867	4.292	3.523
324	4.255	3.87	4.306	3.472
325	4.28	3.878	4.327	3.451
326	4.268	3.839	4.298	3.372
327	4.325	3.882	4.174	3.416
328	4.315	3.809	4.294	3.341
329	4.28	3.844	4.346	3.626
330	4.228	3.853	4.195	3.593
331	4.331	3.914	4.162	3.307
332	4.34	3.904	4.208	3.423
333	4.196	3.907	4.195	3.372
334	4.182	3.908	4.201	3.378
335	4.262	3.888	4.265	3.713
336	4.278	3.859	4.2	3.329
337	4.218	3.876	4.273	3.507
338	4.271	3.881	4.23	3.528
339	4.242	3.82	4.263	3.411
340	4.346	3.838	4.285	3.43
341	4.263	3.884	4.163	3.626
342	4.234	3.85	4.227	3.386
343	4.285	3.839	4.09	3.569
344	4.284	3.843	4.219	3.355
345	4.266	3.889	4.26	3.507
346	4.295	3.931	4.247	3.444
347	4.321	3.875	4.28	3.427
348	4.222	3.815	4.302	3.553
349	4.272	3.833	4.226	3.538
350	4.302	3.844	4.291	3.761
351	4.325	3.882	4.276	3.819
352	4.371	3.852	4.326	3.801
353	4.247	3.84	4.365	3.435
354	4.267	3.855	4.282	3.359
355	4.261	3.883	4.336	3.355
356	4.153	3.864	4.311	3.351
357	4.278	3.853	4.317	3.423
358	4.336	3.869	4.285	3.448
359	4.277	3.864	4.266	3.635
360	4.281	3.875	4.177	3.386
361	4.25	3.912	4.208	3.529
362	4.26	3.893	4.22	3.583
363	4.308	3.867	4.245	3.664
364	4.312	3.823	4.189	3.429
365	4.327	3.884	4.294	3.477
366	4.408	3.853	4.286	3.387
367	4.309	3.835	4.324	3.345
368	4.342	3.868	4.235	3.477
369	4.292	3.889	4.289	3.437
370	4.204	3.869	4.256	3.439
371	4.254	3.841	4.271	3.313
372	4.278	3.873	4.342	3.827
373	4.276	3.832	4.321	3.553
374	4.324	3.849	4.308	3.471
375	4.327	3.853	4.282	3.327
376	4.335	3.812	4.148	3.397
377	4.309	3.823	4.258	3.67
378	4.269	3.874	4.264	3.477
379	4.308	3.878	4.223	3.59
380	4.163	3.892	4.251	3.56
381	4.208	3.851	4.309	3.441
382	4.351	3.875	4.279	3.565
383	4.286	3.847	4.327	3.394
384	4.243	3.874	4.267	3.388
385	4.295	3.921	4.32	3.584
386	4.214	3.845	4.241	3.357
387	4.348	3.913	4.256	3.472
388	4.413	3.858	4.162	3.447
389	4.311	3.9	4.354	3.33
390	4.405	3.893	4.222	3.53
391	4.339	3.841	4.266	3.501
392	4.261	3.873	4.284	3.53
393	4.29	3.876	4.247	3.439
394	4.285	3.88	4.188	3.582
395	4.29	3.888	4.272	3.435
396	4.27	3.914	4.3	3.742
397	4.322	3.884	4.31	3.396
398	4.25	3.85	4.214	3.468
399	4.31	3.91	4.332	3.406
400	4.287	3.858	4.271	3.539
401	4.299	3.929	4.339	3.63
402	4.22	3.859	4.238	3.426
403	4.28	3.843	4.242	3.425
404	4.277	3.887	4.21	3.365
405	4.289	3.863	4.285	3.682
406	4.289	3.885	4.236	3.348
407	4.305	3.911	4.215	3.388
408	4.182	3.853	4.234	3.383
409	4.278	3.873	4.217	3.38
410	4.191	3.894	4.272	3.499
411	4.188	3.915	4.251	3.537
412	4.268	3.924	4.256	3.379
413	4.267	3.865	4.354	3.354
414	4.249	3.879	4.337	3.541
415	4.277	3.857	4.299	3.448
416	4.297	3.897	4.275	3.412
417	4.298	3.868	4.274	3.289
418	4.247	3.87	4.168	3.504
419	4.306	3.858	4.284	3.433
420	4.268	3.871	4.273	3.39
421	4.288	3.851	4.189	3.349
422	4.316	3.888	4.115	3.399
423	4.348	3.956	4.179	3.564
424	4.348	3.889	4.085	3.566
425	4.303	3.87	4.154	3.482
426	4.288	3.837	4.194	3.744
427	4.349	3.882	4.287	3.723
428	4.285	3.931	4.303	3.468
429	4.33	3.891	4.214	3.414
430	4.298	3.869	4.292	3.34
431	4.343	3.791	4.262	3.431
432	4.266	3.87	4.235	3.393
433	4.283	3.837	4.219	3.394
434	4.262	3.935	4.237	3.481
435	4.232	3.877	4.216	3.409
436	4.283	3.883	4.256	3.439
437	4.301	3.831	4.24	3.541
438	4.293	3.87	4.289	3.434
439	4.241	3.87	4.246	3.464
440	4.207	3.868	4.334	3.589
441	4.258	3.862	4.299	3.464
442	4.22	3.907	4.274	3.467
443	4.294	3.886	4.209	3.354
444	4.243	3.886	4.293	3.465
445	4.324	3.892	4.271	3.878
446	4.279	3.861	4.329	3.622
447	4.29	3.862	4.268	3.445
448	4.26	3.88	4.296	3.371
449	4.266	3.878	4.27	3.408
450	4.273	3.877	4.303	3.543
451	4.275	3.877	4.29	3.32
452	4.288	3.834	4.248	3.506
453	4.29	3.862	4.271	3.531
454	4.284	3.906	4.36	3.727
455	4.272	3.9	4.247	3.695
456	4.268	3.874	4.307	3.522
457	4.313	3.797	4.31	3.429
458	4.306	3.814	4.277	3.446
459	4.327	3.862	4.312	3.453
460	4.251	3.864	4.251	3.41
461	4.243	3.856	4.344	3.416
462	4.3	3.911	4.354	3.48
463	4.258	3.912	4.341	3.553
464	4.252	3.931	4.303	3.508
465	4.353	3.883	4.243	3.552
466	4.37	3.889	4.303	3.394
467	4.261	3.913	4.176	3.46
468	4.194	3.847	4.356	3.404
469	4.199	3.881	4.319	3.415
470	4.215	3.894	4.346	3.576
471	4.204	3.864	4.246	3.602
472	4.303	3.8	4.286	3.555
473	4.349	3.914	4.26	3.586
474	4.263	3.861	4.248	3.52
475	4.344	3.85	4.307	3.805
476	4.184	3.88	4.257	3.467
477	4.182	3.872	4.26	3.425
478	4.243	3.866	4.305	3.509
479	4.212	3.896	4.24	3.34
480	4.325	3.828	4.259	3.379
481	4.309	3.886	4.284	3.587
482	4.3	3.856	4.319	3.353
483	4.174	3.904	4.261	3.592
484	4.253	3.857	4.285	3.378
485	4.368	3.911	4.276	3.491
486	4.306	3.878	4.238	3.415
487	4.217	3.84	4.261	3.422
488	4.28	3.921	4.226	3.724
489	4.303	3.943	4.28	3.524
490	4.29	3.885	4.218	3.665
491	4.265	3.798	4.319	3.363
492	4.313	3.888	4.202	3.485
493	4.228	3.885	4.131	3.82
494	4.228	3.853	4.294	3.406
495	4.299	3.898	4.173	3.4
496	4.333	3.915	4.212	3.394
497	4.146	3.852	4.194	3.364
498	4.244	3.822	4.326	3.4
499	4.167	3.877	4.339	3.4
500	4.117	3.86	4.296	3.347
501	4.123	3.857	4.315	3.461
502	4.233	3.904	4.163	3.383
503	4.28	3.912	4.328	3.425
504	4.249	3.873	4.254	3.393
505	4.209	3.852	4.211	3.386
506	4.381	3.883	4.26	3.555
507	4.297	3.866	4.262	3.501
508	4.192	3.872	4.356	3.363
509	4.132	3.911	4.279	3.374
510	4.349	3.915	4.259	3.399
511	4.288	3.867	4.338	3.428
512	4.227	3.892	4.246	3.533
513	4.375	3.876	4.267	3.425
514	4.22	3.847	4.285	3.293
515	4.294	3.839	4.135	3.404
516	4.222	3.897	4.134	3.452
517	4.244	3.914	4.263	3.457
518	4.33	3.877	4.266	3.339
519	4.286	3.86	4.304	3.47
520	4.288	3.897	4.253	3.437
521	4.239	3.889	4.304	3.392
522	4.338	3.907	4.292	3.578
523	4.106	3.871	4.321	3.469
524	4.23	3.942	4.294	3.417
525	4.369	3.901	4.312	3.371
526	4.23	3.815	4.285	3.424
527	4.326	3.829	4.32	3.323
528	4.271	3.862	4.242	3.318
529	4.121	3.866	4.293	3.38
530	4.217	3.898	4.32	3.385
531	4.357	3.927	4.323	3.428
532	4.305	3.813	4.278	3.502
533	4.177	3.909	4.357	3.502
534	4.224	3.925	4.333	3.433
535	4.308	3.873	4.321	3.385
536	4.323	3.898	4.237	3.35
537	4.224	3.875	4.268	3.476
538	4.233	3.886	4.36	3.401
539	4.311	3.858	4.297	3.334
540	4.25	3.811	4.287	3.504
541	4.345	3.861	4.194	3.799
542	4.179	3.89	4.222	3.816
543	4.344	3.843	4.273	3.812
544	4.267	3.824	4.289	3.895
545	4.231	3.851	4.273	3.441
546	4.063	3.873	4.224	3.355
547	4.323	3.869	4.256	3.596
548	4.205	3.872	4.277	3.377
549	4.199	3.904	4.348	3.361
550	4.101	3.799	4.338	3.474
551	4.309	3.812	4.292	3.44
552	4.298	3.927	4.276	3.372
553	4.415	3.894	4.318	3.424
554	4.376	3.825	4.332	3.423
555	4.241	3.892	4.274	3.404
556	4.326	3.906	4.318	3.415
557	4.362	3.911	4.301	3.409
558	4.319	3.857	4.352	3.32
559	4.31	3.881	4.261	3.411
560	4.372	3.87	4.302	3.49
561	4.256	3.836	4.285	3.294
562	4.137	3.854	4.32	3.488
563	4.274	3.88	4.236	3.318
564	4.303	3.863	4.266	3.376
565	4.188	3.876	4.293	3.42
566	4.224	3.86	4.256	3.484
567	4.183	3.859	4.271	3.493
568	4.227	3.847	4.301	3.524
569	4.275	3.903	4.294	3.682
570	4.119	3.883	4.308	3.288
571	4.299	3.889	4.21	3.489
572	4.336	3.894	4.248	3.411
573	4.338	3.855	4.251	3.398
574	4.333	3.876	4.253	3.424
575	4.307	3.855	4.261	3.389
576	4.309	3.849	4.279	3.437
577	4.285	3.883	4.25	3.525
578	4.233	3.838	4.285	3.448
579	4.314	3.878	4.254	3.901
580	4.321	3.855	4.333	3.821
581	4.378	3.848	4.185	3.379
582	4.33	3.89	4.287	3.353
583	4.336	3.871	4.201	3.365
584	4.254	3.852	4.204	3.389
585	4.28	3.821	4.183	3.313
586	4.335	3.881	4.276	3.335
587	4.267	3.896	4.27	3.624
588	4.182	3.87	4.169	3.633
589	4.295	3.857	4.291	3.425
590	4.111	3.929	4.222	3.37
591	4.313	3.925	4.262	3.416
592	4.381	3.841	4.282	3.347
593	4.349	3.897	4.333	3.458
594	4.304	3.92	4.283	3.548
595	4.274	3.886	4.256	3.394
596	4.278	3.88	4.29	3.712
597	4.312	3.904	4.173	3.347
598	4.324	3.848	4.238	3.431
599	4.332	3.869	4.282	3.471
600	4.371	3.874	4.277	3.402
601	4.27	3.881	4.219	3.447
602	4.295	3.872	4.206	3.358
603	4.198	3.871	4.37	3.754
604	4.271	3.852	4.246	3.587
605	4.222	3.867	4.289	3.396
606	4.301	3.893	4.263	3.597
607	4.176	3.805	4.283	3.472
608	4.25	3.876	4.285	3.37
609	4.316	3.888	4.211	3.437
610	4.28	3.885	4.273	3.447
611	4.251	3.846	4.247	3.391
612	4.298	3.882	4.223	3.395
613	4.238	3.87	4.189	3.586
614	4.173	3.893	4.227	3.403
615	4.258	3.87	4.23	3.628
616	4.171	3.845	4.28	3.432
617	4.372	3.894	4.336	3.394
618	4.284	3.899	4.23	3.452
619	4.366	3.896	4.264	3.389
620	4.337	3.864	4.296	3.338
621	4.304	3.858	4.271	3.451
622	4.393	3.787	4.258	3.505
623	4.318	3.875	4.188	3.724
624	4.335	3.885	4.249	3.768
625	4.371	3.956	4.207	3.433
626	4.364	3.873	4.261	3.517
627	4.337	3.892	4.263	3.653
628	4.325	3.873	4.217	3.361
629	4.305	3.862	4.298	3.374
630	4.247	3.86	4.321	3.437
631	4.332	3.789	4.299	3.371
632	4.349	3.88	4.269	3.514
633	4.329	3.878	4.29	3.352
634	4.362	3.819	4.308	3.446
635	4.357	3.882	4.298	3.373
636	4.366	3.894	4.163	3.356
637	4.325	3.883	4.256	3.506
638	4.335	3.89	4.189	3.487
639	4.211	3.945	4.272	3.437
640	4.285	3.88	4.174	3.516
641	4.19	3.869	4.229	3.344
642	4.342	3.85	4.225	3.341
643	4.292	3.864	4.234	3.327
644	4.258	3.859	4.255	3.376
645	4.358	3.884	4.232	3.538
646	4.292	3.863	4.254	3.349
647	4.345	3.849	4.187	3.347
648	4.264	3.857	4.031	3.32
649	4.347	3.843	4.25	3.259
650	4.345	3.85	4.098	3.372
651	4.278	3.834	4.277	3.346
652	4.234	3.865	4.151	3.524
653	4.319	3.865	4.173	3.348
654	4.333	3.823	4.292	3.456
655	4.315	3.877	4.003	3.431
656	4.275	3.87	4.141	3.482
657	4.282	3.871	4.323	3.344
658	4.154	3.862	4.292	3.486
659	4.327	3.879	4.329	3.432
660	4.291	3.838	4.324	3.356
661	4.359	3.924	4.276	3.571
662	4.343	3.852	4.29	3.416
663	4.226	3.918	4.252	3.371
664	4.098	3.805	4.262	3.48
665	4.265	3.892	4.314	3.455
666	4.279	3.885	4.229	3.374
667	4.334	3.89	4.188	3.487
668	4.237	3.944	4.22	3.69
669	4.247	3.847	4.334	3.338
670	4.258	3.9	4.215	3.327
671	4.205	3.925	4.096	3.494
672	4.256	3.854	4.335	3.526
673	4.249	3.863	4.295	3.463
674	4.217	3.917	4.259	3.45
675	4.124	3.894	4.247	3.402
676	4.054	3.882	4.313	3.444
677	4.15	3.856	4.254	3.393
678	4.28	3.902	4.238	3.462
679	4.199	3.85	4.313	3.397
680	4.246	3.833	4.276	3.313
681	4.091	3.83	4.287	3.57
682	4.186	3.891	4.266	3.498
683	4.205	3.875	4.196	3.57
684	4.161	3.872	4.257	3.438
685	4.118	3.908	4.325	3.752
686	4.12	3.865	4.335	3.44
687	4.187	3.861	4.135	3.481
688	4.165	3.872	4.278	3.39
689	4.164	3.875	4.234	3.408
690	4.18	3.869	4.247	3.586
691	4.164	3.843	4.328	3.424
692	4.027	3.833	4.348	3.559
693	4.115	3.868	4.311	3.569
694	4.146	3.859	4.327	3.59
695	4.057	3.859	4.269	3.475
696	4.053	3.843	4.192	3.565
697	4.262	3.899	4.252	3.421
698	4.176	3.919	4.298	3.425
699	4.251	3.909	4.268	3.429
700	4.161	3.89	4.207	3.509
701	4.242	3.856	4.268	3.39
702	4.215	3.869	4.261	3.484
703	4.352	3.876	4.226	3.331
704	4.265	3.907	4.366	3.398
705	4.194	3.905	4.267	3.45
706	4.294	3.861	4.326	3.473
707	4.176	3.891	4.31	3.367
708	4.065	3.841	4.286	3.427
709	4.026	3.869	4.195	3.384
710	4.089	3.869	4.272	3.393
711	4.13	3.849	4.309	3.579
712	4.037	3.85	4.29	3.409
713	4.131	3.881	4.242	3.489
714	4.139	3.879	4.26	3.475
715	4.076	3.868	4.172	3.735
716	4.071	3.842	4.256	3.602
717	4.056	3.896	4.241	3.354
718	4.064	3.885	4.299	3.476
719	4.013	3.866	4.222	3.451
720	4.053	3.842	4.213	3.427
721	3.979	3.97	4.236	3.783
722	4.142	3.841	4.237	3.494
723	4.04	3.843	4.282	3.525
724	4.145	3.915	4.241	3.386
725	4.062	3.802	4.241	3.561
726	4.292	3.921	4.293	3.375
727	4.173	3.774	4.282	3.395
728	4.195	3.872	4.273	3.741
729	4.221	3.894	4.291	3.593
730	4.16	3.842	4.317	3.365
731	4.203	3.867	4.226	3.449
732	4.117	3.898	4.222	3.532
733	4.172	3.859	4.23	3.49
734	4.185	3.854	4.271	3.4
735	4.152	3.817	4.272	3.417
736	4.206	3.881	4.314	3.682
737	4.129	3.854	4.192	3.453
738	4.132	3.883	4.245	3.347
739	4.154	3.845	4.244	3.393
740	4.131	3.768	4.229	3.624
741	3.997	3.905	4.25	3.425
742	4.146	3.873	4.212	3.504
743	4.136	3.822	4.306	3.433
744	4.221	3.935	4.261	3.683
745	4.303	3.866	4.258	3.369
746	4.148	3.869	4.262	3.408
747	4.148	3.866	4.261	3.452
748	4.202	3.894	4.266	3.49
749	4.136	3.825	4.24	3.348
750	4.115	3.849	4.323	3.366
751	4.059	3.846	4.218	3.441
752	4.123	3.885	4.268	3.464
753	4.275	3.84	4.241	3.634
754	4.098	3.876	4.313	3.687
755	4.188	3.857	4.241	3.417
756	4.129	3.842	4.241	3.303
757	4.329	3.882	4.314	3.536
758	4.265	3.882	4.289	3.525
759	4.202	3.887	4.31	3.383
760	4.161	3.896	4.275	3.427
761	4.117	3.905	4.224	3.843
762	4.146	3.845	4.177	3.431
763	4.182	3.869	4.275	3.793
764	4.26	3.911	4.176	3.574
765	4.131	3.92	4.251	3.518
766	4.119	3.879	4.252	3.516
767	4.164	3.859	4.239	3.545
768	4.087	3.896	4.232	3.426
769	4.252	3.835	4.272	3.443
770	4.071	3.899	4.226	3.35
771	4.12	3.927	4.298	3.379
772	4.097	3.887	4.275	3.495
773	4.088	3.835	4.272	3.454
774	4.094	3.937	4.275	3.398
775	4.038	3.879	4.246	3.453
776	4.213	3.893	4.199	3.441
777	4.153	3.859	4.231	3.369
778	4.296	3.853	4.288	3.325
779	4.072	3.886	4.31	3.432
780	4.002	3.932	4.228	3.324
781	4.109	3.887	4.297	3.404
782	4.216	3.886	4.2	3.441
783	4.109	3.847	4.306	3.661
784	4.081	3.913	4.27	3.454
785	4.066	3.931	4.3	3.571
786	4.032	3.882	4.319	3.342
787	4.169	3.84	4.253	3.511
788	4.095	3.881	4.25	3.324
789	4.028	3.839	4.342	3.712
790	4.078	3.875	4.225	3.436
791	4.087	3.905	4.301	3.422
792	4.154	3.911	4.267	3.35
793	4.28	3.868	4.237	3.433
794	4.157	3.794	4.292	3.359
795	4.142	3.88	4.312	3.425
796	4.095	3.872	4.323	3.447
797	4.068	3.859	4.231	3.39
798	4.239	3.87	4.237	3.373
799	4.197	3.852	4.282	3.595
800	4.091	3.889	4.271	3.383
801	4.285	3.84	4.216	3.686
802	4.144	3.95	4.353	3.544
803	4.21	3.859	4.238	3.546
804	4.3	3.85	4.237	3.428
805	4.17	3.86	4.254	3.457
806	4.177	3.877	4.284	3.641
807	4.074	3.867	4.273	3.535
808	4.225	3.897	4.341	3.532
809	4.329	3.891	4.222	3.533
810	4.171	3.874	4.248	3.431
811	4.248	3.846	4.244	3.538
812	4.076	3.955	4.263	3.323
813	4.093	3.847	4.252	3.459
814	4.009	3.903	4.212	3.332
815	4.084	3.886	4.207	3.332
816	4.156	3.921	4.276	3.462
817	4.112	3.849	4.274	3.575
818	4.073	3.916	4.271	3.395
819	4.153	3.829	4.318	3.379
820	4.025	3.861	4.252	3.386
821	4.066	3.865	4.12	3.422
822	4.333	3.873	4.277	3.354
823	4.241	3.91	4.191	3.341
824	4.238	3.911	4.25	3.39
825	4.255	3.906	4.245	3.525
826	4.115	3.849	4.27	3.5
827	4.14	3.878	4.243	3.435
828	4.034	3.872	4.287	3.638
829	4.205	3.871	4.304	3.59
830	4.095	3.852	4.289	3.691
831	4.216	3.819	4.265	3.295
832	4.185	3.837	4.255	3.38
833	4.183	3.864	4.283	3.307
834	4.247	3.852	4.209	3.396
835	4.198	3.873	4.223	3.37
836	4.075	3.834	4.192	3.667
837	4.13	3.873	4.162	3.525
838	4.198	3.864	4.235	3.355
839	4.198	3.904	4.274	3.301
840	4.263	3.873	4.231	3.502
841	4.046	3.911	4.181	3.461
842	4.127	3.83	4.276	3.356
843	4.137	3.86	4.295	3.415
844	4.143	3.87	4.321	3.384
845	4.122	3.862	4.273	3.449
846	4.098	3.91	4.026	3.418
847	4.2	3.879	4.303	3.391
848	4.085	3.896	4.257	3.495
849	4.049	3.871	4.253	3.283
850	4.211	3.939	4.311	3.361
851	4.061	3.924	4.279	3.332
852	4.044	3.849	4.298	3.517
853	4.269	3.872	4.302	3.682
854	4.089	3.829	4.298	3.487
855	4.108	3.882	4.256	3.536
856	4.124	3.859	4.328	3.634
857	4.051	3.832	4.342	3.396
858	4.098	3.855	4.329	3.538
859	4.131	3.845	4.272	3.442
860	4.184	3.842	4.303	3.353
861	4.182	3.941	4.296	3.505
862	4.186	3.874	4.24	3.647
863	4.187	3.894	4.276	3.611
864	4.255	3.889	4.307	3.439
865	4.212	3.867	4.23	3.493
866	4.125	3.861	4.272	3.547
867	4.169	3.868	4.305	3.48
868	4.198	3.928	4.246	3.421
869	4.215	3.861	4.268	3.368
870	4.277	3.884	4.267	3.382
871	4.255	3.906	4.269	3.461
872	4.179	3.832	4.243	3.541
873	4.199	3.891	4.214	3.536
874	4.209	3.868	4.28	3.711
875	4.239	3.923	4.259	3.553
876	4.158	3.896	4.3	3.355
877	4.182	3.911	4.292	3.506
878	4.173	3.843	4.343	3.663
879	4.278	3.9	4.28	3.459
880	4.16	3.878	4.334	3.34
881	4.195	3.898	4.349	3.367
882	4.255	3.928	4.298	3.408
883	4.199	3.849	4.288	3.5
884	4.23	3.86	4.325	3.371
885	4.193	3.883	4.3	3.571
886	4.144	3.826	4.291	3.38
887	4.206	3.874	4.311	3.363
888	4.254	3.831	4.297	3.376
889	4.115	3.94	4.249	3.375
890	4.253	3.904	4.283	3.449
891	4.274	3.892	4.332	3.396
892	4.215	3.877	4.286	3.432
893	4.285	3.84	4.259	3.622
894	4.196	3.781	4.261	3.42
895	4.306	3.882	4.28	3.446
896	4.187	3.874	4.325	3.534
897	4.179	3.873	4.26	3.768
898	4.102	3.829	4.279	3.407
899	4.105	3.822	4.263	3.376
900	4.061	3.873	4.347	3.519
901	4.244	3.87	4.303	3.363
902	4.221	3.871	4.277	3.338
903	4.301	3.84	4.286	3.53
904	4.175	3.84	4.292	3.342
905	4.22	3.818	4.244	3.374
906	4.233	3.947	4.328	3.457
907	4.067	3.884	4.326	3.358
908	4.062	3.906	4.298	3.445
909	4.036	3.899	4.301	3.543
910	4.06	3.879	4.321	3.399
911	4.075	3.87	4.269	3.405
912	4.038	3.847	4.283	3.371
913	4.055	3.845	4.254	3.384
914	4.075	3.898	4.311	3.331
915	4.137	3.93	4.266	3.423
916	4.216	3.87	4.327	3.316
917	4.222	3.884	4.3	3.59
918	4.268	3.876	4.291	3.391
919	4.252	3.817	4.298	3.492
920	4.249	3.859	4.286	3.371
921	4.206	3.872	4.318	3.354
922	4.139	3.892	4.276	3.57
923	4.198	3.893	4.267	3.664
924	4.246	3.855	4.276	3.47
925	4.224	3.856	4.309	3.506
926	4.072	3.889	4.291	3.401
927	4.125	3.87	4.266	3.396
928	4.169	3.867	4.361	3.517
929	4.167	3.892	4.244	3.45
930	4.121	3.895	4.312	3.517
931	4.181	3.879	4.328	3.439
932	4.294	3.934	4.313	3.326
933	4.329	3.865	4.278	3.349
934	4.313	3.885	4.364	3.418
935	4.319	3.897	4.335	3.405
936	4.263	3.946	4.253	3.361
937	4.284	3.844	4.268	3.431
938	4.354	3.907	4.293	3.538
939	4.322	3.849	4.269	3.388
940	4.335	3.871	4.256	3.368
941	4.273	3.901	4.246	3.439
942	4.314	3.913	4.302	3.457
943	4.273	3.867	4.302	3.324
944	4.254	3.882	4.228	3.611
945	4.218	3.899	4.294	3.468
946	4.11	3.891	4.233	3.569
947	4.04	3.851	4.288	3.417
948	4.2	3.828	4.306	3.449
949	4.155	3.845	4.326	3.365
950	4.184	3.896	4.237	3.348
951	4.051	3.879	4.256	3.64
952	4.021	3.94	4.258	3.391
953	4.092	3.875	4.217	3.525
954	4.042	3.897	4.199	3.35
955	4.068	3.812	4.326	3.465
956	4.102	3.802	4.233	3.411
957	4.125	3.858	4.297	3.535
958	4.042	3.88	4.32	3.382
959	4.078	3.939	4.277	3.345
960	4.19	3.927	4.246	3.316
961	4.179	3.924	4.321	3.481
962	4.229	3.916	4.336	3.495
963	4.141	3.848	4.319	3.339
964	4.036	3.847	4.328	3.369
965	4.073	3.869	4.27	3.453
966	4.032	3.793	4.288	3.475
967	4.018	3.902	4.233	3.376
968	4.052	3.942	4.341	3.474
969	4.109	3.855	4.308	3.447
970	4.13	3.88	4.251	3.484
971	4.047	3.882	4.272	3.401
972	4.138	3.835	4.252	3.482
973	4.158	3.868	4.275	3.468
974	4.113	3.88	4.34	3.473
975	3.983	3.83	4.313	3.412
976	4.232	3.938	4.222	3.421
977	4.132	3.864	4.301	3.532
978	4.155	3.941	4.307	3.468
979	4.255	3.855	4.315	3.38
980	4.159	3.902	4.288	3.351
981	4.226	3.875	4.274	3.345
982	4.257	3.839	4.273	3.4
983	4.291	3.883	4.235	3.49
984	4.182	3.889	4.29	3.785
985	4.197	3.822	4.268	3.515
986	4.177	3.903	4.27	3.615
987	4.09	3.909	4.285	3.369
988	4.111	3.911	4.297	3.401
989	4.097	3.886	4.294	3.465
990	4.129	3.88	4.286	3.546
991	4.192	3.9	4.331	3.57
992	4.299	3.869	4.274	3.56
993	4.167	3.873	4.319	3.512
994	4.262	3.897	4.273	3.47
995	4.23	3.823	4.282	3.316
996	4.204	3.895	4.344	3.601
997	4.227	3.907	4.297	3.725
998	4.262	3.866	4.181	3.386
999	4.161	3.886	4.249	3.699
1000	4.133	3.925	4.337	3.43

## Sheet: SASA
Frame	CID441699	CID442868	CID443648	CID6249_Control
0	251.696	247.938	232.126	280.74
1	266.416	288.053	275.855	296.149
2	274.196	287.324	288.007	398.196
3	270.727	322.739	289.916	388.361
4	295.941	317.678	302.096	395.249
5	281.709	352.027	297.599	395.098
6	257.681	392.027	299.366	400.139
7	279.726	337.215	296.199	377.314
8	274.124	341.345	295.72	385.769
9	301.953	384.602	296.894	344.888
10	272.192	340.243	281.214	356.026
11	323.29	358.557	282.304	349.057
12	289.769	382.299	328.054	376.41
13	307.333	359.24	277.789	359.431
14	284.376	319.317	292.188	344.266
15	318.906	387.33	286.97	383.66
16	323.413	381.855	263.692	403.408
17	315.221	394.863	277.793	380.676
18	272.017	369.152	335.392	370.033
19	297.243	376.708	344.392	384.958
20	285.016	367.085	347.019	372.293
21	281.973	353.842	314.007	395.224
22	280.703	355.56	345.498	403.04
23	286.666	362.062	312.931	390.22
24	295.123	386.639	341.569	340.326
25	327.764	401.738	352.952	385.111
26	323.56	402.656	389.983	353.861
27	317.872	380.51	384.19	377.318
28	323.929	394.307	439.807	415.057
29	344.505	405.537	393.027	457.198
30	276.93	392.82	389.873	416.752
31	300.854	398.075	390.747	408.235
32	314.067	394.218	418.914	427.23
33	316.006	406.417	428.26	418.643
34	315.454	399.337	459.582	389.76
35	305.798	408.285	387.486	407.733
36	301.281	398.931	368.743	372.73
37	304.75	413.808	417.203	393.276
38	297.767	426.377	375.242	390.516
39	308.231	399.469	405.427	392.671
40	300.542	430.01	400.043	413.12
41	294.297	456.41	486.724	380.384
42	312.102	459.577	446.241	409.438
43	308.021	421.163	432.623	401.258
44	319.944	406.615	412	364.747
45	313.951	402.038	480.888	412.577
46	310.143	410.151	424.861	397.263
47	297.921	423.739	432.731	404.913
48	316.405	425.654	383.145	388.232
49	302.393	418.349	375.044	391.632
50	309.837	429.907	397.586	406.28
51	316.516	444.373	374.956	411.79
52	301.213	417.29	405.336	446.441
53	315.849	422.294	395.486	413.617
54	316.511	410.135	391.388	417.068
55	281.834	409.234	365.222	418.742
56	308.751	436.355	364.707	392.464
57	284.305	447.698	348.401	412.344
58	294.501	425.311	353.885	423
59	294.187	439.449	351.736	396.993
60	317.822	425.36	357.998	428.229
61	311.977	439.967	386.765	415.434
62	295.973	461.952	375.848	437.447
63	309.47	463.125	391.305	408.482
64	288.339	418.818	384.607	381.91
65	309.313	415.84	393.892	387.559
66	278.318	384.109	382.247	405.407
67	285.71	418.126	373.783	450.74
68	264.949	416.459	375.227	443.133
69	313.163	413.349	369.593	371.815
70	315.106	447.843	372.685	335.141
71	284.034	427.462	334.281	328.924
72	293.966	469.369	337.806	347.057
73	312.467	449.46	356.062	391.763
74	300.789	450.964	351.954	361.407
75	291.724	436.047	340.091	391.255
76	283.648	454.343	336.608	362.17
77	306.324	400.163	373.9	367.516
78	286.656	442.654	331.394	373.174
79	278.759	430.801	346.497	327.386
80	316.181	432.489	332.951	362.058
81	292.688	390.263	372.291	342.999
82	300.551	402.5	380.665	373.174
83	305.593	449.053	381.478	349.735
84	314.12	415.164	386.598	350.255
85	325.512	399.704	366.76	354.675
86	322.083	435.119	336.169	369.04
87	315.684	434.867	372.598	396.372
88	332.543	416.876	382.063	399.758
89	306.624	412.298	338.99	380.321
90	322.227	415.509	317.343	385.87
91	312.797	451.386	361.419	407.909
92	333.423	460.699	374.058	348.186
93	312.206	444.817	379.673	356.76
94	308.515	436.034	387.419	373.516
95	326.719	441.673	357.697	375.096
96	311.885	449.173	336.257	376.905
97	317.19	449.707	342.848	363.807
98	318.849	453.946	348.798	388.368
99	325.25	427.724	358.973	313.55
100	332.504	423.734	331.962	365.884
101	346.411	372.974	343.613	366.337
102	343.455	415.978	342.454	337.473
103	328.261	416.471	348.196	357.659
104	377.284	403.599	394.125	350.225
105	463.335	457.798	380.489	338.647
106	443.934	429.138	397.384	352.655
107	449.578	439.419	397.029	331.255
108	493.485	421.718	370.458	313.91
109	477.909	391.389	411.236	355.327
110	462.811	414.267	396.4	302.751
111	420.037	362.498	363.149	341.527
112	452.112	401.004	410.933	338.022
113	401.052	373.443	351.626	344.522
114	501.301	367.555	351.726	344.069
115	481.097	383.739	365.666	380.575
116	471.978	369.364	341.19	346.94
117	525.192	398.858	346.581	336.63
118	508.141	402.346	357.448	357.134
119	464.55	400.967	343.286	333.097
120	503.475	395.08	377.707	340.014
121	443.469	369.108	363.545	332.744
122	482.882	385.303	341.117	315.388
123	442.729	378.056	376.167	337.41
124	489.183	374.1	363.239	341.715
125	455.563	423.789	408.919	332.503
126	496.595	422.396	377.129	343.77
127	446.405	417.397	408.646	344.724
128	456.127	434.834	387.566	343.424
129	432.546	418.076	362.452	367.328
130	460.016	431.82	342.758	331.239
131	458.059	419.671	329.75	327.329
132	484.926	441.514	337.857	331.583
133	462.044	425.764	339.749	340.635
134	480.606	425.276	338.789	360.427
135	482.864	453.291	392.683	293.846
136	448.703	453.421	327.596	337.346
137	505.291	455.734	405.431	346.129
138	415.204	441.488	423.694	334.07
139	419.405	427.094	439.195	365.622
140	467.949	444.24	428.547	354.468
141	459.263	418.361	456.413	317.911
142	502.345	436.883	468.962	366.462
143	450.358	427.545	496.391	358.828
144	471.311	458.036	509.665	346.244
145	417.903	412.308	430.736	342.694
146	443.896	424.885	447.482	342.62
147	392.817	442.421	445.079	331.767
148	439.434	435.775	444.528	295.266
149	488.878	437.543	435.333	367.521
150	517.561	430.14	457.049	333.045
151	568.873	409.017	414.293	354.735
152	547.973	404.545	452.671	360.094
153	521.355	412.342	427.522	347.196
154	542.036	429.748	454.074	328.835
155	529.423	440.076	450.893	327.442
156	494.099	456.083	440.499	328.987
157	474.248	423.218	458.473	341.785
158	472.031	442.883	437.705	350.374
159	470.374	466.443	450.574	337.171
160	551.872	424.853	450.114	349.806
161	561.32	450.063	468.055	388.142
162	535.491	433.202	451.783	361.856
163	562.291	441.575	481.24	343.656
164	528.118	481.898	508.94	333.024
165	502.348	482.72	536.816	316.992
166	516.755	449.954	540.1	345.905
167	467.049	437.211	486.349	344.066
168	485.255	443.668	482.747	355.78
169	485.472	464.607	480.669	332.862
170	460.14	472.994	485.792	327.085
171	430.13	468.173	504.913	347.085
172	472.984	471.049	493.425	303.925
173	459.809	414.755	475.569	322.043
174	487.804	428.86	422.616	332.654
175	474.515	433.903	400.577	326.94
176	537.94	432.406	415.871	347.75
177	545.983	474.169	437.729	334.584
178	516.166	472.277	429.178	333.868
179	547.73	440.847	417.308	357.958
180	531.338	444.078	419.563	354.561
181	544.962	454.627	468.196	322.296
182	556.674	456.711	418.91	356.265
183	554.48	422.229	429.444	324.497
184	499.423	452.653	506.583	352.487
185	476.426	453.819	492.574	340.593
186	475.911	435.778	461.48	317.972
187	525.27	424.037	480.976	316.365
188	534.257	451.647	466.24	314.884
189	533.225	424.492	459.501	339.967
190	508.876	432.763	438.106	337.389
191	527.54	434.371	426.91	336.037
192	477.339	414.657	449.742	354.898
193	527.11	430.938	446.975	324.064
194	511.769	445.193	446.263	357.012
195	497.753	440.61	459.198	340.773
196	473.27	448.384	456.826	335.602
197	481.701	445.698	548.102	359.49
198	495.272	448.495	543.716	329.984
199	452.642	436.076	528.117	338.776
200	457.545	441.805	522.38	341.855
201	391.471	431.004	544.576	347.318
202	388.227	422.548	565.621	344.783
203	394.402	428.498	568.633	316.243
204	414.758	412.648	596.218	353.284
205	431.893	426.186	566.359	371.988
206	440.588	426.739	581.013	335.864
207	390.459	466.551	574.252	345.934
208	383.097	435.173	546.676	367.512
209	413.475	455.911	536.172	343.545
210	405.723	451.344	442.389	337.652
211	414.31	447.684	489.13	314.533
212	405.079	430.166	414.586	345.228
213	420.278	465.075	433.949	347.491
214	420.418	446.941	417.273	341.967
215	375.514	434.506	406.647	329.758
216	350.945	412.123	407.635	356.368
217	403.218	445.142	387.86	367.921
218	428.381	416.743	369.756	368.292
219	456.919	432.411	348.69	327.09
220	518.061	352.406	370.783	346.748
221	495.086	405.219	357.146	334.002
222	459.164	410.41	352.727	352.192
223	487.059	421.943	338.687	343.121
224	455.015	392.793	349.201	362.09
225	482.57	414.462	371.564	335.895
226	538.394	426.007	400.234	379.682
227	534.44	437.829	443.19	357.299
228	496.052	441.619	403.536	331.886
229	517.397	445.713	392.796	347.318
230	520.428	447.286	384.716	332.134
231	573.207	430.843	402.35	348.679
232	497.82	385.025	350.514	315.618
233	431.629	377.754	434.066	311.37
234	451.824	405.462	417.507	343.594
235	363.786	444.488	400.117	357.061
236	415.302	420.07	446.992	339.924
237	375.215	384.586	476.73	324.267
238	367.352	385.723	493.053	333.439
239	399.909	393.497	435.777	331.207
240	409.389	389.689	500.026	320.196
241	419.495	432.405	541.077	325.213
242	417.901	396.236	550.865	347.917
243	364.35	410.386	521.678	334.704
244	383.308	432.559	551.656	334.233
245	344.702	402.977	559.354	298.583
246	341.201	451.476	535.3	324.54
247	385.966	411.999	545.301	335.299
248	385.331	435.916	501.144	333.671
249	399.39	430.479	529.542	346.957
250	397.13	411.379	440.355	344.672
251	362.847	423.891	525.842	330.51
252	384.354	425.333	487.351	345.07
253	374.5	392.24	537.694	342.124
254	418.099	368.85	418.918	351.026
255	361.929	380.646	522.926	305.005
256	400.253	350.995	473.467	333.355
257	406.486	403.79	448.837	341.081
258	414.635	350.298	390.197	306.422
259	357.455	369.665	413.644	285.542
260	375.508	389.422	406.589	321.82
261	437.845	401.509	388.613	295.234
262	379.849	395.136	412.361	312.177
263	431.492	406.075	416.529	347.625
264	408.133	391.934	429.767	375.813
265	396.864	380.179	434.822	339.544
266	453.836	389.991	402.163	304.576
267	454.852	407.779	440.547	345.842
268	437.361	373.261	394.715	327.694
269	449.983	385.883	435.531	341.783
270	467.283	370.539	415.424	353.716
271	483.037	375.211	425.202	339.844
272	504.773	372.082	444.023	284.983
273	482.561	390.399	425.38	343.042
274	483.334	363.772	457.576	339.179
275	459.298	387.88	456.75	359.91
276	449.92	378.452	445.282	342.905
277	479.904	367.823	526.38	348.775
278	562.23	395.01	539.796	330.915
279	420.665	382.581	574.172	345.915
280	464.772	428.829	606.808	331.417
281	421.573	462.678	427.153	349.906
282	436.586	457.483	463.372	343.458
283	443.138	444.995	490.571	355.139
284	434.697	370.669	440.566	341.867
285	451.869	386.488	465.825	331.294
286	427.394	403.237	478.887	326.81
287	463.017	387.915	524.077	323.854
288	428.841	387.067	525.94	338.47
289	418.462	405.817	543.335	372.911
290	419.143	376.952	510.745	338.016
291	425.26	370.183	527.23	361.035
292	386.193	373.846	503.731	327.129
293	409.271	414.342	504.102	357.724
294	420.806	389.133	508.436	328.107
295	418.347	370.068	506.187	349.269
296	396.196	382.413	560.222	313.818
297	396.048	413.419	554.653	323.7
298	395.187	376.892	541.021	320.278
299	384.847	330.57	465.105	346.116
300	375.418	411.1	467.594	372.599
301	343.461	397.069	505.581	332.074
302	350.312	394.287	478.864	348.264
303	368.768	389.08	417.743	315.986
304	371.354	391.895	489.062	348.734
305	371.179	416.282	505.197	343.533
306	379.52	435.975	442.258	356.724
307	382.452	389.482	457.527	356.495
308	380.483	386.361	457.609	368.739
309	402.39	365.855	505.634	337.712
310	421.648	405.713	412.921	323.025
311	397.816	388.992	444.761	309.261
312	425.354	364.729	476.907	341.139
313	482.905	343.604	492.442	323.573
314	423.259	366.85	482.752	338.214
315	404.712	355.994	518.299	333.392
316	411.391	377.664	453.884	330.78
317	402.316	413.376	443.162	363.026
318	417.432	373.853	483.121	342.693
319	391.463	417.386	471.847	343.909
320	426.177	398.061	477.565	346.562
321	418.584	382.086	451.198	314.052
322	425.381	380.09	469.593	355.537
323	469.802	426.784	470.782	332.442
324	442.075	361.12	485.715	337.102
325	470.324	393.234	474.283	334.344
326	466.383	419.003	496.718	315.431
327	423.451	459.574	528.069	320.787
328	403.496	403.206	536.057	309.574
329	384.232	424.691	505.402	362.691
330	421.73	393.1	447.71	367.338
331	405.762	396.098	466.682	347.449
332	429.428	396.059	508.328	331.006
333	394.132	408.09	438.224	344.813
334	425.468	421.517	488.492	337.774
335	453.754	372.69	521.308	385.858
336	399.121	407.624	523.505	345.372
337	379.564	405.141	531.322	345.65
338	395.155	402.389	617.594	337.419
339	421.662	394.642	605.039	319.137
340	440.336	359.732	617.128	312.001
341	441.599	365.053	628.82	380.229
342	427.723	383.944	617.672	356.14
343	437.239	362.126	585.401	332.147
344	400.68	433.155	584.641	330.007
345	438.903	420.455	604.415	369.91
346	418.786	403.797	479.924	344.329
347	511.368	390.146	584.996	334.058
348	399.029	399.717	579.693	349.622
349	403.672	372.796	546.391	345.143
350	447.918	414.556	503.378	352.311
351	437.067	423.744	506.402	324.379
352	485.169	423.112	511.034	360.931
353	447.933	412.323	454.364	344.444
354	457.03	414.386	444.182	332.158
355	455.521	421.095	480.171	324.696
356	428.249	403.405	453.394	330.003
357	433.706	420.983	434.861	334.939
358	453.997	430.829	463.963	334.151
359	462.419	423.267	446.445	369.227
360	459.274	423.659	482.582	351.206
361	439.782	455.071	525.169	334.603
362	458.891	401.927	516.718	357.728
363	434.803	397.06	591.665	351.884
364	419.054	359.751	560.36	349.986
365	428.197	364.766	596.522	338.629
366	396.949	363.078	601.692	327.99
367	401.866	361.808	564.212	339.533
368	385.626	375.501	551.332	339.403
369	329.146	384.093	581.06	351.239
370	326.188	393.988	571.178	328.537
371	360.223	374.511	517.962	340.03
372	341.209	388.194	535.957	357.089
373	321.255	406.745	530.502	361.333
374	353.22	407.772	571.882	354.783
375	329.469	371.166	565.606	321.085
376	321.285	397.515	558.424	345.956
377	329.398	393.363	534.245	360.915
378	319.565	387.289	539.046	345.554
379	320.156	393.424	584.646	368.78
380	329.808	414.576	524.382	374.567
381	312.785	385.383	511.249	340.511
382	315.591	397.756	501.414	357.878
383	334.538	415.782	500.609	321.724
384	308.504	407.306	487.793	342.703
385	302.543	443.89	512.651	356.409
386	295.884	390.184	551.312	347.438
387	325.234	388.438	480.166	350.462
388	345.084	403.507	500.708	342.87
389	368.824	390.048	442.94	340.17
390	359.202	396.207	472.947	364.093
391	345.789	447.632	503.191	363.043
392	351.69	423.211	472.535	358.306
393	374.162	388.636	468.307	352.417
394	383.746	465.279	460.645	361.381
395	360.717	454.434	459.684	359.793
396	344.443	446.463	461.981	367.347
397	327.118	413.137	502.969	335.594
398	353.464	422.332	505.554	370.392
399	354.953	450.858	479.993	345.52
400	332.269	466.06	517.176	332.614
401	346.068	458.854	473.533	366.031
402	317.632	426.243	505.235	350.065
403	330.958	403.645	499.299	320.907
404	324.642	408.614	450.345	322.766
405	329.385	411.564	459.494	334.135
406	311.931	451.454	451.934	327.446
407	321.779	446.204	378.98	339.09
408	317.677	407.611	443.197	346.914
409	296.394	436.09	429.437	325.658
410	345.719	459.95	459.258	349.634
411	330.867	458.46	487.9	346.933
412	315.13	424.367	484.768	337.294
413	338.182	406.066	505.422	333.241
414	344.194	426.684	519.393	373.249
415	358.094	420.87	504.229	341.47
416	366.823	426.805	504.965	320.557
417	347.499	425.577	422.26	325.033
418	366.005	385.596	409.39	357.26
419	356.406	401.004	452.413	325.191
420	363.175	449.676	503.313	339.76
421	324.65	474.69	554.312	340.248
422	363.554	456.314	512.357	372.832
423	381.071	433.553	575.463	373.388
424	384.205	460.448	565.066	366.639
425	369.323	455.821	531.682	319.018
426	354.034	450.589	518.248	386.11
427	361.251	436.046	541.953	374.167
428	353.271	465.544	555.332	361.092
429	364.309	462.679	562.037	339.86
430	374.115	465.166	540.563	327.606
431	360.774	447.014	551.235	351.051
432	357.029	442.787	540.301	353.013
433	361.407	436.2	549.753	327.661
434	361.326	469.312	551.221	343.14
435	376.09	425.316	522.525	358.925
436	390.432	458.62	485.976	344.466
437	405.696	476.218	472.39	369.761
438	387.571	453.007	528.616	343.245
439	365.656	443.461	440.357	333.865
440	349.163	464.59	486.749	360.081
441	340.11	459.303	499.428	363.067
442	338.748	462.657	408.795	357.133
443	366.583	445.558	360.582	350.585
444	346.845	429.713	404.323	362.737
445	343.886	447.652	390.765	369.573
446	350.114	398.587	423.029	383.448
447	387.713	384.753	410.581	384.803
448	394.296	390.686	364.159	343.587
449	398.308	402.39	356.075	335.146
450	314.83	386.587	369.446	363.701
451	340.277	398.703	373.352	358.051
452	343.662	390.153	385.944	357.827
453	376.759	438.587	359.813	340.766
454	380.476	418.492	377.032	359.401
455	363.46	405.53	379.323	365.407
456	360.297	398.134	363.344	342.981
457	363.505	366.328	403.93	298.039
458	358.469	338.011	386.402	331.63
459	386.642	359.168	398.098	333.895
460	371.983	391.828	380.723	337.907
461	423.161	421.367	361.179	355.724
462	400.694	346.659	397.535	369.947
463	414.108	352.595	390.107	338.009
464	417.064	330.547	392.063	338.523
465	445.285	332.678	373.033	365.034
466	438.425	361.987	397.713	344.408
467	422.216	382.47	388.463	338.924
468	439.995	403.617	371.845	342.201
469	450.671	407.452	409.031	357.036
470	403.275	423.48	384.398	361.971
471	474.794	420.82	381.348	360.151
472	509.158	433.193	391.617	316.856
473	484.118	411.421	392.898	341.452
474	479.659	408.279	401.624	359.006
475	524.393	387.76	435.621	372.818
476	535.12	412.743	416.469	342.636
477	515.501	449.96	425.939	356.185
478	497.508	474.132	397.998	353.238
479	564.893	466.776	402.032	339.69
480	496.842	452.406	406.265	328.733
481	475.111	472.504	431.564	359.931
482	481.595	436.215	399.927	331.593
483	456.516	462.46	384.629	342.834
484	494.46	464.721	374.061	325.283
485	451.821	464.716	420.613	334.039
486	465.776	482.239	392.513	328.224
487	469.164	465.649	369.54	353.171
488	441.82	467.164	421.091	352.303
489	411.418	454.753	431.353	348.019
490	441.158	462.469	402.261	352.94
491	433.813	428.309	395.922	349.534
492	464.831	413.515	423.693	343.35
493	474.7	426.132	393.343	378.85
494	460.331	388.076	394.91	345.328
495	464.518	415.01	400.499	347.258
496	465.997	420.533	398.227	339
497	469.863	398.935	412.531	337.867
498	470.681	407.333	474.681	341.299
499	459.906	421.02	463.156	349.961
500	474.302	373.212	480.899	345.379
501	500.76	350.445	490.861	362.539
502	515.003	360.805	483.228	316.828
503	572.911	408.803	468.702	321.868
504	591.288	421.122	406.511	345.593
505	592.201	423.739	476.182	334.597
506	606.369	437.757	377.419	354.954
507	601.345	428.852	344.758	377.47
508	616.932	402.604	352.731	335.557
509	557.305	428.112	357.1	331.423
510	602.264	427.604	372.147	342.904
511	546.383	415.362	393.193	337.494
512	532.129	409.942	395.485	312.04
513	603.459	449.317	367.393	330.342
514	590.892	390.239	392.427	309.37
515	627.447	390.84	404.806	354.053
516	644.042	401.329	391.272	347.836
517	609.786	374.515	356.415	365.149
518	593.351	393.623	367.132	345.891
519	628.932	433.645	386.61	334.536
520	632.919	426.833	374.326	338.136
521	654.61	434.528	382.785	332.61
522	609.564	421.745	390.896	394.905
523	595.549	355.271	391.459	357.395
524	613.307	419.837	346.168	343.515
525	635.459	407.678	403.136	342.404
526	636.512	366.832	360.585	355.175
527	637.531	365.404	374.629	340.068
528	639.004	342.515	341.421	322.451
529	640.453	375.724	372.068	334.707
530	581.633	370.605	359.484	350.506
531	631.609	346.277	354.485	348.507
532	632.81	326.802	371.202	346.188
533	636.228	356.467	392.846	344.847
534	619.434	342.003	382.695	342.897
535	642.448	361.216	375.89	351.73
536	632.735	355.03	370.907	326.185
537	639.251	348.097	382.894	361.541
538	644.519	394.325	337.896	339.242
539	651.376	394.001	386.932	329.646
540	644.252	413.074	342.373	346.203
541	664.511	423.741	395.821	373.962
542	635.313	409.48	380.244	342.583
543	662.634	414.282	387.913	354.774
544	646.776	393.329	401.988	349.525
545	620.039	352.434	422.474	347.048
546	606.73	332.907	396.08	332.364
547	623.708	360.937	381.733	363.021
548	595.811	348.796	381.82	318.682
549	567.079	360.165	373.723	337.696
550	570.766	365.611	423.451	363.094
551	529.537	332.889	387.463	356.006
552	468.222	396.109	384.505	340.951
553	481.648	419.463	385.051	342.025
554	523.035	371.037	420.633	327.39
555	522.846	410.868	412.353	346.673
556	563.922	351.642	360.249	339.655
557	587.918	405.508	373.921	344.841
558	495.294	400.427	363.373	333.404
559	555.609	361.193	360.637	350.677
560	581.392	334.664	371.177	349.091
561	565.216	339.741	376.898	330.169
562	568.429	342.61	371.328	344.068
563	537.681	365.213	361.304	333.792
564	516.643	353.203	404.655	338.375
565	487.229	342.719	405.956	351.764
566	470.868	376.704	375.802	337.549
567	473.978	375.707	388.078	360.322
568	486.736	402.403	345.509	359.35
569	505.282	353.151	346.846	358.329
570	484.185	328.071	389.715	331.801
571	443.52	356.256	354.269	324.207
572	430.209	363.566	384.963	333.852
573	455.833	368.517	377.855	349.811
574	445.222	419.21	427.765	340.059
575	412.994	365.441	390.387	310.703
576	455.158	345.951	385.375	346.688
577	515.471	331.66	408.238	365.077
578	532.452	355.733	388.39	348.317
579	572.778	373.218	411.459	366.644
580	565.135	365.38	429.923	376.457
581	551.274	369.469	539.034	324.434
582	539.174	344.838	529.523	342.04
583	473.842	356.113	464.004	343.527
584	495.944	333.878	402.167	344.971
585	458.025	338.261	460.921	338.914
586	458.691	346.13	520.03	361.744
587	451.331	331.529	493.995	337.844
588	462.064	310.265	432.517	346.023
589	457.755	378.742	432.734	360.19
590	417.407	411.495	428.591	340.554
591	362.202	366.236	433.666	347.315
592	371.591	368.848	419.973	327.884
593	325.707	344.349	404.149	348.943
594	366.307	345.518	377.218	347.949
595	389.132	361.299	472.305	347.351
596	378.787	347.884	476.448	372.926
597	397.345	384.306	493.531	352.566
598	424.727	395.886	466.994	343.242
599	385.414	341.505	512.145	360.791
600	416.044	362.588	488.635	346.879
601	378.508	400.992	462.858	339.773
602	400.646	408.264	475.342	341.194
603	427.96	416.63	445.741	371.037
604	401.778	400.801	387.124	373.495
605	425.054	363.63	444.616	330.813
606	409.932	414.114	442.704	371.273
607	396.272	399.924	501.134	334.648
608	407.279	407.664	429.768	335.343
609	428.985	431.703	472.046	335.878
610	414.364	416.416	489.44	329.436
611	422.096	401.044	468.313	338.348
612	415.783	351.217	472.205	337.674
613	390.653	401.59	465.128	388.069
614	392.893	418.419	520.05	336.041
615	413.025	391.716	464.867	371.011
616	435.433	422.271	493.336	327.878
617	422.808	415.678	429.592	337.957
618	378.492	422.128	414.474	341.426
619	398.463	430.153	416.712	326.243
620	344.557	429.858	430.101	326.062
621	378.877	434.185	408.493	349.678
622	382.666	415.717	379.717	341.37
623	380.08	419.332	482.521	385.191
624	368.831	430.731	385.716	369.844
625	374.08	379.54	455.802	349.864
626	370.734	418.109	452.62	331.469
627	412.981	420.126	501.927	347.147
628	355.705	432	460.147	313.671
629	347.028	399.432	457.442	345.168
630	377.266	400.863	505.45	363.219
631	411.436	396.992	467.382	345.355
632	358.484	353.906	388.024	349.194
633	401.161	408.494	420.735	340.342
634	395.283	384.57	375.089	348.893
635	390.192	396.122	358.171	366.545
636	399.088	368.577	372.856	362.088
637	398.403	371.782	358.952	327.022
638	379.149	352.702	361.51	357.974
639	401.495	341.054	363.229	363.513
640	403.479	316.38	358.238	363.764
641	391.101	353.915	331.69	363.217
642	370.8	402.927	345.552	344.242
643	371.243	322.248	370.026	346.017
644	406.882	317.988	374.355	334.058
645	395.421	345.224	363.609	370.306
646	416.473	444.96	387.571	344.333
647	465.526	407.326	403.185	332.7
648	402.073	374.979	305.69	340.288
649	417.474	402.775	402.973	336.776
650	388.302	391.272	362.761	343.888
651	426.062	385.92	377.611	325.979
652	388.71	361.545	357.279	355.034
653	403.339	397.487	374.852	321.758
654	418.157	349.428	377.96	344.664
655	456.418	399.598	339.255	343.425
656	427.552	393.175	409.451	369.762
657	431.734	409.892	414.929	350.271
658	423.2	438.101	417.165	340.12
659	428.4	404.762	434.539	344.361
660	449.56	395.635	445.697	342.137
661	350.273	407.807	406.71	371.843
662	375.646	418.857	403.076	358.382
663	411.567	427.489	349.616	343.647
664	416.168	388.919	395.647	351.553
665	382.36	354.963	424.892	341.179
666	380.046	425.444	380.572	339.525
667	371.086	419.898	395.93	353.708
668	402.879	389.808	375.093	373.694
669	404.416	412.441	427.088	323.041
670	385.465	399.363	371.448	335.392
671	393.967	436.541	398.181	333.29
672	366.59	433.526	459.233	347.218
673	408.164	376.214	476.288	347.679
674	393.053	399.422	441.248	347.778
675	391.723	359.351	508.82	354.01
676	397.023	367.313	505.621	362.35
677	397.152	384.916	458.398	346.317
678	400.061	402.09	489.636	344.771
679	411.761	377.875	451.578	337.313
680	401.863	378.436	436.111	344.824
681	364.872	433.262	407.998	380.121
682	442.366	431.201	468.584	325.183
683	394.633	430.231	425.572	340.436
684	401.093	410.257	434.514	356.261
685	388.307	408.832	475.582	373.445
686	355.572	411.769	394.192	344.743
687	382.351	405.248	419.219	355.258
688	403.686	425.26	473.297	329.757
689	408.523	398.699	446.139	340.169
690	378.007	400.249	439.695	380.76
691	404.949	401.786	429.874	351.103
692	377.235	410.314	428.984	376.885
693	384.246	368.963	403.121	351.726
694	387.894	419.632	396.14	371.26
695	347.177	417.142	399.916	348.026
696	387.936	350.663	475.5	357.708
697	410.726	353.851	460.079	345.501
698	396.911	324.136	406.801	344.807
699	396.717	342.661	409.757	353.628
700	415.51	407.102	430.245	367.288
701	445.511	395.873	392.502	343.162
702	435.141	433.938	469.597	320.413
703	408.883	387.951	468.09	320.992
704	382.071	410.697	429.939	335.692
705	414.725	386.548	480.882	342.658
706	404.141	354.957	372.993	335.336
707	373.592	408.684	408.362	353.01
708	351.364	415.303	414.125	352.716
709	367.492	371.02	429.696	351.208
710	354.971	389.447	446.937	343.478
711	381.623	412.451	431.526	365.926
712	371.421	425.106	506.71	344.386
713	365.083	360.257	515.943	358.662
714	352.877	374.037	406.989	350.496
715	335.944	345.034	439.666	384.376
716	356.696	401.831	452.391	371.695
717	360.734	386.042	457.5	334.935
718	350.253	420.818	479.411	340.603
719	369.556	401.585	419.686	346.365
720	365.75	430.596	475.458	334.041
721	425.104	418.803	453.611	355.494
722	433.406	424.344	459.045	336.531
723	417.401	371.077	465.289	321.762
724	378.672	430.187	478.863	335.307
725	390.605	340.74	514.474	359.146
726	425.57	363.139	512.552	345.942
727	402.675	390.438	483.178	349.294
728	419.377	406.819	402.818	370.582
729	405.872	386.308	486.058	349.861
730	407.736	410.321	495.966	327.828
731	401.484	416.262	490.741	335.832
732	386.323	348.229	486.989	341.019
733	411.319	400.589	467.274	349.875
734	384.934	404.892	469.001	362.015
735	381.93	405.502	479.18	338.051
736	380.049	420.36	491.857	339.558
737	370.2	428.739	470.112	327.375
738	369.364	426.204	442.275	342.98
739	365.272	363.466	463.344	341.421
740	365.406	428.296	448.645	368.916
741	387.865	405.453	391.296	340.398
742	407.833	408.052	478.223	344.988
743	391.952	424.539	509.734	347.671
744	400.692	422.84	415.547	394.446
745	405.781	379.198	409.966	343.44
746	362.449	364.371	383.56	354.702
747	371.336	368.014	446.613	357.36
748	390.551	401.602	460.598	365.919
749	367.546	387.8	499.036	334.487
750	332.075	425.45	552.211	332.237
751	361.728	393.515	499.997	316.504
752	357.189	378.327	487.88	346.975
753	384.885	424.177	491.926	342.851
754	365.535	414.781	503.404	364.499
755	395.959	435.432	472.071	335.473
756	367.054	411.149	479.801	303.729
757	391.475	392.937	470.364	329.091
758	366.013	407.519	502.764	326.833
759	363.435	366.281	524.53	336.552
760	348.94	398.644	491.084	345.408
761	359.025	411.634	510.212	369.947
762	358.749	368.876	533.687	338.506
763	397.956	410.06	474.083	359.131
764	374.645	426.608	554.849	345.576
765	363.119	364.67	648.201	353.958
766	351.651	363.112	630.108	357.575
767	325.225	440.118	655.534	355.855
768	339.671	390.828	644.785	339.563
769	375.201	412.714	637.773	352.743
770	349.036	386.848	634.062	343.131
771	336.459	397.642	620.116	346.588
772	342.063	409.139	533.655	349.881
773	316.804	410.064	608.104	345.676
774	321.038	432.451	593.194	351.709
775	325.32	422.208	516.231	335.283
776	385.043	428.353	512.566	339.084
777	339.435	413.497	539.939	342.391
778	383.11	419.479	539.718	300.585
779	352.733	365.093	563.526	347.641
780	371.795	440.193	582.769	338.056
781	397.831	389.924	555.087	325.54
782	398.975	361.054	534.655	321.639
783	358.767	405.277	504.37	364.387
784	357.457	419.542	515.055	347.266
785	394.933	414.031	443.514	352.275
786	370.529	399.86	541.417	332.565
787	355.53	425.444	515.001	332.235
788	373.01	385.506	561.689	330.86
789	354.279	421.952	568.749	345.111
790	373.739	413.413	574.634	328.383
791	344.094	427.066	550.025	312.702
792	396.289	363.289	539.139	340.603
793	377.413	400.245	568.145	355.745
794	395.431	377.57	558.144	330.223
795	378.924	373.743	538.95	335.343
796	372.678	365.881	535.203	318.315
797	367.912	364.605	536.724	359.057
798	391.071	401.653	557.037	341.332
799	377.099	411.593	611.046	350.576
800	370.961	401.548	590.045	320.299
801	368.68	373.491	589.368	377.352
802	395.363	408.37	616.254	338.832
803	401.332	410.931	593.802	336.28
804	418.087	406.028	631.673	339.804
805	399.923	400.688	625.824	302.561
806	393.361	365.06	639.579	372.84
807	335.158	350.621	634.289	359.535
808	371.945	354.407	624.56	364.291
809	403.445	326.189	628.531	361.592
810	386.764	330.946	629.841	353.987
811	400.408	311.919	622.345	355.759
812	367.494	351.209	590.826	312.957
813	362.324	347.445	574.953	350.95
814	367.007	320.614	643.749	344.913
815	377.63	364.598	584.295	333.584
816	410.322	368.998	592.63	344.408
817	388.944	384.209	606.596	351.345
818	380.927	393.095	599.041	349.194
819	367.002	376.286	637.269	349.879
820	363.517	352.172	615.339	323.86
821	366.593	378.786	600.275	315.803
822	378.707	387.374	635.678	333.568
823	350.771	382.345	639.782	350.293
824	399.577	371.659	650.847	355.054
825	404.487	334.149	637.544	372.134
826	397.191	339.085	641.249	372.09
827	400.594	378.947	623.299	366.448
828	356.662	376.169	621.907	388.922
829	411.281	364.134	632.983	362.168
830	385.206	366.069	510.42	357.345
831	388.358	331.381	438.163	350.846
832	372.676	321.269	445.871	345.565
833	415.856	374.171	428.47	306.779
834	421.027	386.204	509.78	320.069
835	380.186	386.318	499.189	331.087
836	358.944	395.027	470.603	362.816
837	372.741	395.919	457.206	354.926
838	381.187	367.114	458.682	351.778
839	380.018	387.372	450.266	312.266
840	364.437	381.453	530.412	331.194
841	351.643	344.79	482.262	324.448
842	367.917	322.576	525.132	311.988
843	389.822	320.107	555.887	337.031
844	390.702	327.88	622.458	343.754
845	369.158	341.183	596.4	347.875
846	374.548	336.581	524.903	332.252
847	457.654	357.595	440.304	334.107
848	372.751	343.393	462.136	347.915
849	332.891	332.289	368.467	333.846
850	364.79	352.792	349.978	355.345
851	372.081	345.025	364.688	348.744
852	347.17	342.526	351.541	337.52
853	400.236	366.28	339.892	364.736
854	360.521	334.272	338.302	360.74
855	328.288	380.878	356.126	325.26
856	362.969	342.848	318.409	374.195
857	350.881	335.116	345.339	343.254
858	346.539	338.325	375.106	359.665
859	329.516	346.469	347.934	346.412
860	380.07	351.365	344.124	355.692
861	347.727	360.573	365.228	358.195
862	365.994	335.069	358.639	318.845
863	369.113	348.17	314.964	349.985
864	380.182	348.402	370.596	357.42
865	362.182	355.991	349.075	369.412
866	368.391	339.918	428.867	363.168
867	389.673	334.161	350.389	366.207
868	408.386	328.877	369.802	339.519
869	402.144	331.748	363.546	314.099
870	414.23	319.419	350.534	332.772
871	362.305	338.645	366.005	318.386
872	384.682	370.778	311.707	341.192
873	411.327	359.884	353.195	364.718
874	433.526	391.694	344.666	351.951
875	398.913	404.887	365.958	373.982
876	388.898	384.334	384.835	344.864
877	386.108	362.946	353.662	356.676
878	371.038	384.221	331.094	355.931
879	383.243	382.904	356.957	347.294
880	373.915	368.79	325.764	327.919
881	391.881	410.674	320.974	340.813
882	383.927	386.298	349.963	337.432
883	364.279	357.564	346.81	357.941
884	395.876	385.513	342.335	324.086
885	361.733	395.563	349.59	351.303
886	376.078	394.491	354.296	331.413
887	364.121	381.844	381.268	324.331
888	387.879	388.916	389.815	329.035
889	371.229	410.899	345.379	316.985
890	406.486	379.81	367.833	338.305
891	385.161	356.944	349.362	321.345
892	376.655	378.58	368.764	337.715
893	412.122	395.417	382.722	354.671
894	378.966	380.753	335.704	343.843
895	376.239	380	347.015	331.658
896	377.192	370.299	363.268	347.718
897	369.585	375.105	368.3	387.645
898	379.659	375.625	355.263	341.948
899	361.893	399.581	376.62	329.405
900	365.36	387.686	335.332	354.568
901	380.478	392.29	334.258	333.682
902	390.367	382.445	360.97	326.242
903	407.93	407.272	325.513	374.194
904	381.73	393.966	365.437	345.127
905	381.39	367.988	347.417	334.291
906	393.708	383.648	352.117	357.758
907	380.755	406.342	357.064	346.326
908	373.534	390.599	367.189	357.224
909	364.192	387.112	341.276	363.01
910	345.203	373.885	372.51	337.439
911	358.293	393.547	346.303	368.064
912	381.335	426.205	313.625	353.999
913	411.441	379.912	343.764	356.317
914	391.395	363.592	336.993	323.948
915	409.15	378.867	344.769	338.089
916	393.354	387.436	359.79	335.088
917	397.643	401.008	342.942	353.489
918	420.261	386.21	357.968	360.762
919	383.014	390.853	347.207	372.374
920	393.507	385.333	330.081	361.918
921	368.904	395.002	336.052	341.49
922	367.093	382.691	336.76	356.521
923	371.764	377.913	348.659	398.877
924	381.03	332.091	320.942	340.433
925	407.118	364.227	325.386	331.496
926	394.352	383.478	345.241	348.104
927	417.667	393.749	334.849	350.625
928	362.105	384.149	363.047	353.705
929	360.449	378.434	364.971	349.203
930	359.725	360.269	349.012	361.669
931	394.903	378.483	344.037	351.363
932	375.857	381.115	342.852	347.62
933	381.195	398.963	327.437	316.283
934	355.912	399.738	342.568	334.982
935	358.183	386.122	346.333	344.335
936	365.426	379.181	336.462	321.388
937	355.597	370.835	344.897	309.918
938	364.853	315.801	329.267	336.953
939	370.676	338.304	355.88	324.329
940	376.863	364.679	354.533	314.816
941	390.693	359.491	324.755	324.484
942	355.56	325.438	359.095	324.49
943	354.369	346.814	362.035	295.589
944	374.856	341.333	339.655	356.531
945	356.83	373.779	349.08	315.426
946	372.175	369.962	307.592	325.528
947	306.42	368.591	328.78	311.756
948	392.092	353.547	350.347	319.713
949	383.222	349.003	370.832	318.706
950	371.473	341.192	341.463	341.511
951	365.377	344.189	340.63	364.661
952	364.43	382.911	347.725	327.119
953	366.697	317.694	357.318	342.323
954	358.373	366.867	343.625	320.425
955	370.088	383.995	340.091	337.257
956	354.245	384.508	369.096	331.971
957	387.516	373.729	415.255	348.295
958	376.595	378.533	380.543	320.555
959	376.149	397.4	350.705	339.991
960	393.187	379.993	352.605	313.088
961	390.566	384.732	374.923	318.664
962	389.828	372.89	358.44	306.879
963	368.821	363.847	360.685	311.604
964	347.654	386.897	356.919	307.74
965	341.428	374.492	352.153	329.605
966	353.686	393.041	321.45	346.362
967	363.145	349.97	319.485	338.479
968	359.548	383.035	365.845	352.043
969	350.685	390.713	364.326	351.077
970	348.875	362.864	362.616	363.596
971	370.829	394.556	361.991	355.15
972	361.495	373.651	354.69	356.621
973	358.735	364.556	342.437	358.625
974	346.3	382.959	353.784	345.417
975	336.683	373.482	358.458	336.843
976	360.926	382.84	360.83	365.251
977	384.787	380.869	339.128	364.217
978	380.775	378.899	333.05	355.021
979	383.873	383.613	367.721	368.346
980	386.087	370.896	343.633	369.117
981	364.103	336.056	357.308	345.929
982	375.631	322.898	356.938	348.476
983	385.015	363.695	338.376	383.889
984	350.512	360.803	363.797	409.839
985	356.253	327.001	359.08	386.465
986	349.145	300.875	345.582	388.305
987	342.688	367.51	323.593	337.423
988	356.5	362.091	338.608	354.497
989	348.759	385.14	322.627	367.054
990	353.199	382.176	325.046	378.981
991	378.288	337.499	327.793	371.581
992	378.283	332.275	339.835	394.23
993	365.888	319.194	362.758	397.076
994	366.297	341.871	310.225	362.374
995	387.689	329.293	357.404	358.461
996	376.815	380.636	352.823	398.325
997	380.368	357.104	355.144	391.402
998	366.828	382.919	339.085	319.889
999	384.096	366.143	356.092	398.371
1000	376.204	375.551	401.876	363.221
