# Supplementary material for: Integrative computational analysis of plant-derived flavonoids as inhibitors of Listeriolysin O and Internalin A in Listeria monocytogenes
Source: PLoS One. 2026 Jun 9;21(6):e0351129. doi: 10.1371/journal.pone.0351129 (PMC13249230; doi:10.1371/journal.pone.0351129)
Supplement: S8 File — (XLSX) [file pone.0351129.s008.xlsx]

## Sheet: CID187808
	Residue#	Chain	ResName	LigandContact	CA	Backbone	Sidechain	All_Heavy	B-factor
	0	A	MET_39	No	2.517	2.608	3.79	3.303	108.592
	1	A	ALA_40	No	2.061	1.976	2.342	2.035	96.58
	2	A	PRO_41	No	1.625	1.722	1.839	1.764	75.245
	3	A	PRO_42	No	1.674	1.672	1.537	1.618	55.24
	4	A	ALA_43	No	2.053	2.077	2.391	2.126	54.138
	5	A	SER_44	No	2.222	2.272	2.37	2.296	59.395
	6	A	PRO_45	No	2.78	2.661	2.954	2.774	61.298
	7	A	PRO_46	No	3.234	3.269	3.702	3.439	77.138
	8	A	ALA_47	No	3.362	3.595	3.334	3.543	83.258
	9	A	SER_48	No	4.306	3.995	4.636	4.217	75.66
	10	A	PRO_49	No	4.627	4.562	5.459	4.926	60.275
	11	A	LYS_50	No	3.918	3.986	3.441	3.692	44.512
	12	A	THR_51	No	3.815	3.647	4.046	3.81	44.562
	13	A	PRO_52	No	3.535	3.464	3.816	3.603	39.782
	14	A	ILE_53	No	3.319	3.237	3.676	3.43	37.135
	15	A	GLU_54	No	3.052	2.999	3.522	3.305	37.065
	16	A	LYS_55	No	2.987	2.93	3.875	3.447	34.798
	17	A	LYS_56	No	2.865	2.775	3.855	3.369	34.122
	18	A	HIS_57	No	2.545	2.496	2.96	2.77	39.302
	19	A	ALA_58	No	2.426	2.391	2.599	2.421	38.158
	20	A	ASP_59	No	2.481	2.407	2.882	2.662	37.822
	21	A	GLU_60	No	2.22	2.16	2.763	2.523	38.33
	22	A	ILE_61	No	1.951	1.949	2.072	1.991	37.898
	23	A	ASP_62	No	2.078	2.04	2.923	2.541	39.955
	24	A	LYS_63	No	2.12	2.057	2.74	2.419	44.78
	25	A	TYR_64	No	1.763	1.747	1.849	1.789	43.978
	26	A	ILE_65	No	1.588	1.635	1.699	1.64	40.712
	27	A	GLN_66	No	1.913	1.949	2.665	2.374	49.793
	28	A	GLY_67	No	1.969	1.933	2.11	1.933	49.543
	29	A	LEU_68	No	1.654	1.705	1.672	1.659	49.412
	30	A	ASP_69	No	1.735	1.718	2.379	2.085	62.212
	31	A	TYR_70	No	1.666	1.68	1.515	1.572	55.53
	32	A	ASN_71	No	1.73	1.686	2.017	1.854	62.548
	33	A	LYS_72	No	1.553	1.565	2.658	2.186	70.395
	34	A	ASN_73	No	1.677	1.706	2.166	1.934	71.662
	35	A	ASN_74	No	1.493	1.447	2.014	1.748	60.648
	36	A	VAL_75	No	1.149	1.147	1.324	1.188	45.972
	37	A	LEU_76	No	1.044	1.131	1.044	1.064	38.322
	38	A	VAL_77	No	1.318	1.299	2.02	1.576	42.6
	39	A	TYR_78	No	1.399	1.412	1.888	1.722	38.72
	40	A	HIS_79	No	1.743	1.711	2.605	2.265	46.645
	41	A	GLY_80	No	1.615	1.711	1.647	1.711	41.662
	42	A	ASP_81	No	1.947	1.908	2.497	2.225	51.888
	43	A	ALA_82	No	2.068	2.184	2.309	2.196	53.235
	44	A	VAL_83	No	2.207	2.453	2.512	2.448	47.47
	45	A	THR_84	No	3.229	3.248	3.724	3.445	61.05
	46	A	ASN_85	No	2.968	2.883	3.224	3.046	54.63
	47	A	VAL_86	No	2.715	2.634	3.067	2.796	48.962
	48	A	PRO_87	No	2.441	2.422	2.687	2.526	47.28
	49	A	PRO_88	No	2.222	2.202	2.323	2.247	45.29
	50	A	ARG_89	No	2.083	2.122	2.508	2.347	43.353
	51	A	LYS_90	No	2.094	2.054	2.471	2.258	45.685
	52	A	GLY_91	No	2.09	2.16	2.117	2.16	60.068
	53	A	TYR_92	No	2.226	2.157	2.454	2.347	60.823
	54	A	LYS_93	No	2.315	2.469	2.838	2.652	79.835
	55	A	ASP_94	No	2.926	2.941	3.585	3.289	91.595
	56	A	GLY_95	No	2.954	2.891	3.146	2.891	90.005
	57	A	ASN_96	No	2.741	2.625	3.196	2.919	75.43
	58	A	GLU_97	No	2.201	2.268	2.589	2.46	66.975
	59	A	TYR_98	No	1.949	1.932	2.099	2.038	52.485
	60	A	ILE_99	No	1.94	1.95	2.207	2.048	52.322
	61	A	VAL_100	No	1.925	1.938	2.158	2.003	45.502
	62	A	VAL_101	No	1.994	1.988	2.082	2.01	48.235
	63	A	GLU_102	Yes	2.065	2.096	2.301	2.216	53.122
	64	A	LYS_103	No	2.206	2.292	2.246	2.255	50.065
	65	A	LYS_104	Yes	2.15	2.093	2.955	2.557	49.825
	66	A	LYS_105	No	2.068	2.085	2.613	2.356	49.348
	67	A	LYS_106	Yes	1.907	1.889	2.173	2.026	47.617
	68	A	SER_107	Yes	1.871	1.885	2.163	1.974	58.815
	69	A	ILE_108	No	1.762	1.736	2.192	1.922	59.65
	70	A	ASN_109	No	1.71	1.878	2.162	2.016	69.488
	71	A	GLN_110	Yes	1.572	1.503	3.079	2.494	57.075
	72	A	ASN_111	No	1.598	1.844	1.932	1.877	51.823
	73	A	ASN_112	No	1.734	1.578	2.729	2.236	51.258
	74	A	ALA_113	No	1.481	1.389	1.861	1.469	50.538
	75	A	ASP_114	No	0.975	1.016	1.546	1.319	43.368
	76	A	ILE_115	No	0.753	0.749	0.96	0.809	32.623
	77	A	GLN_116	No	0.746	0.739	1.127	0.953	33.092
	78	A	VAL_117	No	0.709	0.757	0.837	0.75	39.812
	79	A	VAL_118	No	0.88	0.959	1.515	1.157	39.005
	80	A	ASN_119	No	1.03	1.229	1.41	1.319	42.605
	81	A	ALA_120	No	1.574	1.599	2.01	1.665	47.942
	82	A	ILE_121	No	1.658	1.58	2.742	2.163	43.035
	83	A	SER_122	No	1.448	1.498	1.714	1.571	38.272
	84	A	SER_123	No	1.599	1.494	2.104	1.717	43.155
	85	A	LEU_124	No	1.147	1.131	1.657	1.363	36.665
	86	A	THR_125	No	0.816	0.909	0.955	0.905	36.58
	87	A	TYR_126	No	0.816	0.79	1.176	1.052	32.855
	88	A	PRO_127	No	0.81	0.896	0.896	0.892	28.26
	89	A	GLY_128	No	1.129	1.125	1.252	1.125	31.848
	90	A	ALA_129	No	0.955	0.928	1.045	0.93	31.545
	91	A	LEU_130	No	0.971	0.942	1.956	1.454	32.61
	92	A	VAL_131	No	0.801	0.867	0.892	0.841	34.935
	93	A	LYS_132	No	0.853	0.847	1.206	1.025	40.845
	94	A	ALA_133	No	0.884	0.947	1.084	0.952	40.402
	95	A	ASN_134	No	0.974	0.94	1.104	1.019	41.32
	96	A	SER_135	No	1.094	1.075	1.393	1.188	39.875
	97	A	GLU_136	No	0.979	0.961	1.465	1.279	40.952
	98	A	LEU_137	No	0.821	0.864	1.225	0.99	35.508
	99	A	VAL_138	No	1.017	1.057	1.197	1.086	40.158
	100	A	GLU_139	No	1.089	1.098	1.493	1.338	41.387
	101	A	ASN_140	No	0.897	0.944	1.036	0.99	36.372
	102	A	GLN_141	No	1.023	0.989	2.797	2.174	35.695
	103	A	PRO_142	No	0.822	0.869	0.934	0.888	41.182
	104	A	ASP_143	No	0.931	0.897	1.465	1.226	46.175
	105	A	VAL_144	No	0.96	1.064	1.528	1.222	52.082
	106	A	LEU_145	No	1.137	1.226	1.337	1.248	44.965
	107	A	PRO_146	No	1.638	1.759	1.657	1.715	52.232
	108	A	VAL_147	No	1.871	1.858	1.984	1.888	46.985
	109	A	LYS_148	No	2.059	2.036	2.932	2.527	38.835
	110	A	ARG_149	No	2.062	2.065	2.261	2.182	37.898
	111	A	ASP_150	No	2.121	2.248	2.484	2.371	44.348
	112	A	SER_151	No	2.007	1.919	2.353	2.074	39.895
	113	A	LEU_152	No	1.565	1.633	1.763	1.661	40.142
	114	A	THR_153	No	1.479	1.423	1.76	1.56	37.462
	115	A	LEU_154	No	1.276	1.337	1.573	1.415	37.268
	116	A	SER_155	No	1.266	1.213	1.553	1.326	35.36
	117	A	ILE_156	No	1.082	1.164	1.419	1.247	38.507
	118	A	ASP_157	No	1.28	1.257	1.604	1.441	41.898
	119	A	LEU_158	No	1.294	1.395	1.344	1.348	51.532
	120	A	PRO_159	No	1.63	1.613	1.609	1.608	58.495
	121	A	GLY_160	No	1.862	1.857	1.988	1.857	65.098
	122	A	MET_161	No	1.726	1.807	1.752	1.761	65.905
	123	A	THR_162	No	2.023	1.956	2.238	2.072	65.005
	124	A	ASN_163	No	2.282	2.366	3.015	2.702	71.625
	125	A	GLN_164	No	2.327	2.269	3.272	2.857	60.285
	126	A	ASP_165	No	1.872	1.798	2.095	1.947	54.128
	127	A	ASN_166	No	1.495	1.501	1.776	1.64	45.215
	128	A	LYS_167	No	1.545	1.604	2.152	1.893	43.518
	129	A	ILE_168	No	1.637	1.604	1.788	1.67	40.238
	130	A	VAL_169	No	1.78	1.825	2.066	1.903	39.945
	131	A	VAL_170	No	1.834	1.84	1.826	1.815	44.298
	132	A	LYS_171	No	2.115	2.093	3.177	2.695	54.262
	133	A	ASN_172	No	1.965	1.928	2.194	2.061	50.715
	134	A	ALA_173	No	1.729	1.725	1.828	1.733	48.225
	135	A	THR_174	No	1.727	1.672	1.939	1.779	42.225
	136	A	LYS_175	No	1.528	1.525	2.61	2.135	42.308
	137	A	SER_176	No	1.651	1.641	2.041	1.784	44.655
	138	A	ASN_177	No	1.658	1.605	1.917	1.764	39.132
	139	A	VAL_178	No	1.361	1.372	1.39	1.356	34.365
	140	A	ASN_179	No	1.388	1.421	1.972	1.706	38.765
	141	A	ASN_180	No	1.553	1.529	1.961	1.753	46.45
	142	A	ALA_181	No	1.48	1.464	1.557	1.468	39.192
	143	A	VAL_182	No	1.334	1.366	1.649	1.446	37.965
	144	A	ASN_183	No	1.368	1.388	1.795	1.595	47.085
	145	A	THR_184	No	1.499	1.484	1.797	1.613	50.825
	146	A	LEU_185	No	1.404	1.397	1.788	1.56	41.935
	147	A	VAL_186	No	1.269	1.313	1.428	1.331	42.17
	148	A	GLU_187	No	1.456	1.486	1.946	1.76	61.238
	149	A	ARG_188	No	1.599	1.609	2.338	2.088	56.875
	150	A	TRP_189	No	1.455	1.51	1.453	1.465	57.53
	151	A	ASN_190	No	1.523	1.621	1.484	1.553	71.11
	152	A	GLU_191	No	1.848	1.923	2.242	2.107	76.342
	153	A	LYS_192	No	2.001	2.006	2.252	2.111	70.795
	154	A	TYR_193	No	1.909	1.922	3.754	3.231	61.47
	155	A	ALA_194	No	1.875	1.93	1.953	1.923	64.22
	156	A	GLN_195	No	2.037	2.113	2.365	2.245	78.275
	157	A	ALA_196	No	2.305	2.379	2.437	2.381	87.192
	158	A	TYR_197	No	2.318	2.213	3.141	2.841	94.477
	159	A	PRO_198	No	2.326	2.415	2.66	2.508	103.392
	160	A	ASN_199	No	2.047	2.075	2.762	2.432	98.255
	161	A	VAL_200	No	1.653	1.613	2.01	1.74	80.122
	162	A	SER_201	No	1.546	1.495	2.043	1.695	69.092
	163	A	ALA_202	No	1.227	1.31	1.289	1.291	55.832
	164	A	LYS_203	No	1.2	1.186	1.679	1.443	50.935
	165	A	ILE_204	No	1.223	1.264	1.601	1.395	48.242
	166	A	ASP_205	No	1.25	1.234	1.644	1.462	50.138
	167	A	TYR_206	Yes	1.282	1.337	2.541	2.179	49.09
	168	A	ASP_207	Yes	1.419	1.38	2.07	1.767	42.792
	169	A	ASP_208	Yes	1.419	1.44	1.818	1.649	48.588
	170	A	GLU_209	Yes	1.454	1.457	1.743	1.63	44.853
	171	A	MET_210	Yes	1.567	1.538	1.927	1.738	40.355
	172	A	ALA_211	No	1.477	1.545	1.569	1.536	38.582
	173	A	TYR_212	Yes	1.591	1.615	1.707	1.674	38.82
	174	A	SER_213	No	1.554	1.497	1.75	1.581	42.848
	175	A	GLU_214	No	1.445	1.432	2.014	1.784	44.168
	176	A	SER_215	No	1.484	1.46	1.913	1.624	41.178
	177	A	GLN_216	No	1.383	1.387	1.472	1.43	35.527
	178	A	LEU_217	No	1.271	1.277	1.379	1.303	35.075
	179	A	ILE_218	No	1.306	1.378	1.429	1.38	35.85
	180	A	ALA_219	No	1.541	1.552	1.729	1.572	37.672
	181	A	LYS_220	Yes	1.618	1.605	1.759	1.658	41.622
	182	A	PHE_221	No	1.351	1.38	1.623	1.505	36.235
	183	A	GLY_222	No	1.335	1.245	1.44	1.245	32.3
	184	A	THR_223	No	1.071	1.078	1.367	1.188	35.355
	185	A	ALA_224	No	1.001	1.033	1.17	1.04	35.058
	186	A	PHE_225	No	1.073	1.087	1.25	1.185	39.67
	187	A	LYS_226	No	1.157	1.193	1.613	1.398	44.422
	188	A	ALA_227	No	1.246	1.277	1.412	1.286	43.902
	189	A	VAL_228	No	1.136	1.166	1.459	1.251	43.38
	190	A	ASN_229	No	1.263	1.317	1.438	1.377	53.52
	191	A	ASN_230	No	1.466	1.479	2.113	1.815	59.998
	192	A	SER_231	No	1.326	1.355	1.411	1.368	57.975
	193	A	LEU_232	No	1.372	1.51	1.445	1.455	52.565
	194	A	ASN_233	No	1.503	1.489	2.139	1.837	54.782
	195	A	VAL_234	No	1.555	1.612	1.681	1.619	51.72
	196	A	ASN_235	No	1.891	1.888	2.552	2.232	53.59
	197	A	PHE_236	No	1.863	1.945	2.093	2.011	48.11
	198	A	GLY_237	No	2.156	2.165	2.236	2.165	56.14
	199	A	ALA_238	No	2.076	2.085	2.09	2.077	56.27
	200	A	ILE_239	No	2.005	2.066	1.912	1.981	49.48
	201	A	SER_240	No	2.201	2.249	2.458	2.317	52.978
	202	A	GLU_241	No	2.36	2.362	2.664	2.543	58.963
	203	A	GLY_242	No	2.305	2.329	2.286	2.329	53.835
	204	A	LYS_243	No	2.22	2.192	2.906	2.573	62.98
	205	A	MET_244	No	2.057	2.033	2.131	2.066	58.015
	206	A	GLN_245	No	1.78	1.753	2.016	1.89	54.548
	207	A	GLU_246	No	1.629	1.629	1.712	1.672	47.965
	208	A	GLU_247	Yes	1.52	1.494	1.866	1.701	44.425
	209	A	VAL_248	No	1.335	1.371	1.397	1.358	38.258
	210	A	ILE_249	No	1.361	1.317	1.626	1.443	36.782
	211	A	SER_250	No	1.236	1.275	1.453	1.329	38.625
	212	A	PHE_251	No	1.157	1.118	2.263	1.864	35.942
	213	A	LYS_252	No	1.034	1.107	1.35	1.208	36.905
	214	A	GLN_253	No	1.021	0.972	1.302	1.157	34.595
	215	A	ILE_254	No	0.865	0.923	1.058	0.954	35.47
	216	A	TYR_255	No	0.9	0.905	1.087	1.02	34.967
	217	A	TYR_256	No	0.832	0.812	0.996	0.93	32.725
	218	A	ASN_257	No	0.792	0.855	1.201	1.029	34.258
	219	A	VAL_258	No	0.844	0.847	1.031	0.889	31.63
	220	A	ASN_259	No	1.071	1.115	1.856	1.523	35.358
	221	A	VAL_260	No	1.134	1.15	1.375	1.206	32.565
	222	A	ASN_261	No	1.325	1.264	1.479	1.373	34.46
	223	A	GLU_262	No	1.368	1.472	2.129	1.869	42.702
	224	A	PRO_263	No	1.549	1.629	1.418	1.546	46.838
	225	A	THR_264	No	2.121	2.23	2.329	2.265	49.56
	226	A	ARG_265	No	2.18	2.079	3.178	2.808	42.408
	227	A	PRO_266	No	1.842	1.891	1.992	1.925	39.925
	228	A	SER_267	No	2.21	2.224	2.514	2.326	36.927
	229	A	ARG_268	No	2.29	2.293	3.865	3.36	39.822
	230	A	PHE_269	No	2.056	2.068	1.919	1.959	40.405
	231	A	PHE_270	No	1.965	2.079	1.93	1.971	33.362
	232	A	GLY_271	No	2.316	2.276	2.404	2.276	34.86
	233	A	LYS_272	No	2.554	2.549	3.396	3.01	41.077
	234	A	ALA_273	No	2.538	2.484	2.692	2.514	44.728
	235	A	VAL_274	No	2.144	2.208	2.072	2.141	40.272
	236	A	THR_275	No	2.109	2.031	2.307	2.141	41.115
	237	A	LYS_276	No	1.881	1.863	2.314	2.09	47.647
	238	A	GLU_277	No	1.966	1.915	2.42	2.211	50.735
	239	A	GLN_278	No	1.845	1.776	2.457	2.171	45.585
	240	A	LEU_279	No	1.51	1.506	1.799	1.618	43.662
	241	A	GLN_280	No	1.541	1.556	1.946	1.78	58.585
	242	A	ALA_281	No	1.693	1.665	1.895	1.696	60.098
	243	A	LEU_282	No	1.502	1.483	1.709	1.573	58.585
	244	A	GLY_283	No	1.439	1.424	1.507	1.424	56.828
	245	A	VAL_284	No	1.2	1.272	1.368	1.284	50.995
	246	A	ASN_285	No	1.247	1.216	1.509	1.364	42.28
	247	A	ALA_286	No	1.329	1.318	1.553	1.348	48.135
	248	A	GLU_287	No	1.283	1.25	2.015	1.728	52.362
	249	A	ASN_288	No	1.103	1.102	1.494	1.296	40.015
	250	A	PRO_289	No	0.978	0.955	1.038	0.983	36.175
	251	A	PRO_290	No	0.955	0.961	1.047	0.993	35
	252	A	ALA_291	No	0.943	0.964	1.045	0.96	29.565
	253	A	TYR_292	No	0.857	0.84	1.149	1.047	27.6
	254	A	ILE_293	No	0.692	0.763	0.771	0.728	32.223
	255	A	SER_294	No	0.844	0.856	0.907	0.871	31.01
	256	A	SER_295	No	0.732	0.695	0.991	0.801	31.053
	257	A	VAL_296	No	0.589	0.634	0.733	0.629	28.725
	258	A	ALA_297	No	0.622	0.609	0.836	0.626	28.118
	259	A	TYR_298	No	0.655	0.691	0.826	0.777	30.598
	260	A	GLY_299	No	0.77	0.763	0.876	0.763	33.24
	261	A	ARG_300	No	0.835	0.841	1.245	1.105	32.32
	262	A	GLN_301	No	0.849	0.877	0.971	0.925	32.872
	263	A	VAL_302	No	1.004	1.025	1.227	1.08	32.482
	264	A	TYR_303	No	1.087	1.123	1.41	1.284	37.105
	265	A	LEU_304	No	1.272	1.303	1.867	1.544	44.342
	266	A	LYS_305	No	1.348	1.403	1.469	1.421	51.975
	267	A	LEU_306	No	1.606	1.608	1.889	1.714	51.858
	268	A	SER_307	No	1.793	1.802	1.959	1.847	54.22
	269	A	THR_308	No	1.951	2.074	2.028	2.046	59.032
	270	A	ASN_309	No	2.201	2.239	2.379	2.3	62.508
	271	A	SER_310	No	2.358	2.29	2.574	2.388	56.268
	272	A	HIS_311	Yes	2.324	2.35	2.869	2.663	62.285
	273	A	SER_312	Yes	2.457	2.398	2.827	2.546	64.685
	274	A	THR_313	Yes	2.355	2.366	2.493	2.412	71.315
	275	A	LYS_314	No	2.521	2.455	3.346	2.94	70.988
	276	A	VAL_315	Yes	2.181	2.159	2.348	2.208	59.435
	277	A	LYS_316	Yes	2.036	2.087	2.213	2.132	63.205
	278	A	ALA_317	Yes	2.424	2.412	2.653	2.448	63.285
	279	A	ALA_318	No	2.372	2.312	2.437	2.326	63.232
	280	A	PHE_319	No	1.953	1.999	1.84	1.901	60.115
	281	A	ASP_320	Yes	2.178	2.234	2.797	2.544	70.638
	282	A	ALA_321	No	2.546	2.504	2.746	2.54	75.868
	283	A	ALA_322	No	2.209	2.187	2.178	2.177	70.875
	284	A	VAL_323	No	1.998	2.142	2.197	2.133	77.825
	285	A	SER_324	No	2.527	2.67	2.71	2.682	92.822
	286	A	GLY_325	No	3.028	3.148	3.045	3.148	105.3
	287	A	LYS_326	No	3.424	3.418	3.405	3.395	111.27
	288	A	SER_327	No	4.109	4.224	4.594	4.346	120.928
	289	A	VAL_328	No	4.592	4.61	4.842	4.691	119.075
	290	A	SER_329	No	5.016	5.053	5.276	5.128	126.745
	291	A	GLY_330	No	5.977	5.884	6.337	5.884	126.73
	292	A	ASP_331	No	5.613	5.441	6.495	5.999	120.56
	293	A	VAL_332	No	3.786	3.71	4.201	3.89	107.97
	294	A	GLU_333	No	3.426	3.356	3.996	3.724	93.03
	295	A	LEU_334	No	3.086	3.102	3.192	3.126	75.477
	296	A	THR_335	No	3.439	3.354	3.964	3.621	79.415
	297	A	ASN_336	No	3.376	3.264	3.54	3.389	73.445
	298	A	ILE_337	No	2.686	2.669	2.723	2.679	60.29
	299	A	ILE_338	No	2.562	2.58	2.751	2.644	63.798
	300	A	LYS_339	No	2.873	2.887	3.888	3.432	72.105
	301	A	ASN_340	No	2.812	2.683	3.893	3.338	73.638
	302	A	SER_341	No	2.304	2.335	2.363	2.345	64.34
	303	A	SER_342	No	1.939	1.903	2.066	1.959	67.345
	304	A	PHE_343	No	1.61	1.632	1.594	1.606	61.578
	305	A	LYS_344	No	1.431	1.404	1.653	1.522	52.595
	306	A	ALA_345	No	1.259	1.276	1.351	1.275	53.175
	307	A	VAL_346	No	1.116	1.094	1.382	1.183	43.853
	308	A	ILE_347	No	0.999	1.019	1.285	1.118	46.725
	309	A	TYR_348	No	0.918	0.909	0.989	0.955	39.855
	310	A	GLY_349	No	1.076	1.187	1.154	1.187	50.012
	311	A	GLY_350	No	1.477	1.559	1.574	1.559	70.47
	312	A	SER_351	No	1.689	1.617	1.997	1.745	90.902
	313	A	ALA_352	No	2.047	2.103	2.452	2.158	112.89
	314	A	LYS_353	No	1.96	1.876	3.097	2.567	116.275
	315	A	ASP_354	No	1.833	1.845	2.413	2.157	99.26
	316	A	GLU_355	No	1.857	1.703	3.133	2.607	75.712
	317	A	VAL_356	No	1.298	1.422	1.638	1.476	67.953
	318	A	GLN_357	No	1.321	1.274	2.424	1.985	62.777
	319	A	ILE_358	No	1.357	1.418	1.572	1.466	67.862
	320	A	ILE_359	No	1.436	1.437	1.968	1.657	70.248
	321	A	ASP_360	No	1.58	1.624	1.974	1.816	81.923
	322	A	GLY_361	No	1.856	1.839	1.979	1.839	76.342
	323	A	ASN_362	No	2.145	2.093	2.684	2.407	72.43
	324	A	LEU_363	No	2.133	2.473	2.235	2.346	72.048
	325	A	GLY_364	No	2.02	2.186	2.322	2.186	89.815
	326	A	ASP_365	No	2.466	2.209	3.838	3.145	103.5
	327	A	LEU_366	No	1.712	1.989	2.112	2.005	106.852
	328	A	ARG_367	No	2.395	2.133	5.24	4.338	115.37
	329	A	ASP_368	No	1.705	1.692	2.422	2.1	116.025
	330	A	ILE_369	No	1.487	1.475	1.952	1.676	110.735
	331	A	LEU_370	No	1.408	1.434	1.751	1.562	103.078
	332	A	LYS_371	No	1.385	1.384	2.605	2.087	100.04
	333	A	LYS_372	No	1.409	1.37	2.438	1.982	99.122
	334	A	GLY_373	No	1.561	1.563	1.71	1.563	97.722
	335	A	ALA_374	No	1.477	1.479	1.565	1.482	95.415
	336	A	THR_375	No	1.478	1.466	1.723	1.566	93.6
	337	A	PHE_376	No	1.398	1.408	1.417	1.402	81.788
	338	A	ASN_377	No	1.45	1.431	1.819	1.635	91.235
	339	A	ARG_378	No	1.555	1.596	1.834	1.746	95.975
	340	A	GLU_379	No	1.706	1.701	2.538	2.215	107.72
	341	A	THR_380	No	1.504	1.537	1.768	1.619	85.842
	342	A	PRO_381	No	1.652	1.588	2.017	1.76	72.092
	343	A	GLY_382	No	1.43	1.361	1.513	1.361	60.12
	344	A	VAL_383	No	0.868	0.854	1.537	1.114	41.042
	345	A	PRO_384	No	0.658	0.71	0.803	0.742	30.103
	346	A	ILE_385	No	0.677	0.675	0.909	0.751	30.935
	347	A	ALA_386	No	0.63	0.608	0.884	0.636	28.778
	348	A	TYR_387	No	0.579	0.645	0.733	0.69	28.208
	349	A	THR_388	No	0.713	0.695	0.883	0.758	31.48
	350	A	THR_389	No	0.749	0.812	1.24	0.985	33.068
	351	A	ASN_390	No	0.95	0.931	1.124	1.027	33.507
	352	A	PHE_391	No	1.041	1.1	1.247	1.176	32.392
	353	A	LEU_392	No	1.137	1.212	1.614	1.363	36.645
	354	A	LYS_393	No	1.431	1.453	1.714	1.581	42.662
	355	A	ASP_394	No	1.504	1.505	1.861	1.699	44.89
	356	A	ASN_395	No	1.378	1.388	1.782	1.582	43.105
	357	A	GLU_396	No	1.335	1.264	1.76	1.564	44.77
	358	A	LEU_397	No	1.162	1.193	1.52	1.32	47.405
	359	A	ALA_398	No	0.97	1.006	1.027	0.991	38.98
	360	A	VAL_399	No	1.09	1.082	1.492	1.224	37.5
	361	A	ILE_400	No	1.076	1.144	1.208	1.14	38.355
	362	A	LYS_401	No	1.255	1.277	2.241	1.823	39.96
	363	A	ASN_402	No	1.297	1.405	2.247	1.885	45.002
	364	A	ASN_403	No	1.704	1.606	2.097	1.85	50.535
	365	A	SER_404	No	1.553	1.634	1.474	1.579	50.11
	366	A	GLU_405	No	1.755	1.738	2.5	2.205	44.28
	367	A	TYR_406	Yes	1.738	1.788	1.696	1.727	38.512
	368	A	ILE_407	No	1.891	1.854	2.234	2.013	41.23
	369	A	GLU_408	Yes	1.901	1.938	2.161	2.067	43.518
	370	A	THR_409	No	2.084	2.129	2.158	2.132	51.748
	371	A	THR_410	Yes	2.151	2.137	2.259	2.18	56.582
	372	A	SER_411	Yes	2.056	2.083	2.197	2.117	60.878
	373	A	LYS_412	Yes	2.08	2.019	2.811	2.442	62.313
	374	A	ALA_413	No	2.052	2.076	2.23	2.094	56.165
	375	A	TYR_414	No	1.918	1.942	2.209	2.1	52.68
	376	A	THR_415	No	2.096	1.973	2.416	2.16	51.782
	377	A	ASP_416	No	1.929	2	2.743	2.42	55.235
	378	A	GLY_417	No	1.816	1.753	1.983	1.753	47.775
	379	A	LYS_418	No	1.684	1.698	2.491	2.129	46.652
	380	A	ILE_419	No	1.604	1.648	1.622	1.615	42.82
	381	A	ASN_420	No	1.98	1.957	2.465	2.222	37.505
	382	A	ILE_421	No	2.06	2.177	2.151	2.135	43.01
	383	A	ASP_422	No	2.578	2.584	3.324	2.995	43.428
	384	A	HIS_423	No	2.867	3.002	3.071	3.043	41.372
	385	A	SER_424	No	3.512	3.566	3.707	3.615	42.887
	386	A	GLY_425	No	3.731	3.728	3.904	3.728	37.858
	387	A	GLY_426	No	4.091	4.022	4.146	4.022	38.93
	388	A	TYR_427	No	3.75	3.668	3.527	3.573	35.632
	389	A	VAL_428	No	3.36	3.329	3.572	3.414	34.205
	390	A	ALA_429	No	2.886	2.879	2.832	2.864	31.85
	391	A	GLN_430	No	2.68	2.68	3.364	3.076	30.53
	392	A	PHE_431	No	2.286	2.267	2.368	2.306	34
	393	A	ASN_432	No	1.909	1.9	2.233	2.065	37.773
	394	A	ILE_433	No	1.472	1.511	1.58	1.518	37.793
	395	A	SER_434	No	1.379	1.33	1.717	1.467	38.215
	396	A	TRP_435	No	1.254	1.366	1.333	1.339	41.488
	397	A	ASP_436	No	1.469	1.403	1.909	1.685	50.735
	398	A	GLU_437	No	1.572	1.685	2.044	1.898	58.708
	399	A	VAL_438	No	1.853	1.855	2.165	1.954	56.268
	400	A	ASN_439	No	2.286	2.339	2.986	2.675	54.462
	401	A	TYR_440	No	2.635	2.839	2.355	2.527	49.035
	402	A	ASP_441	No	3.531	3.403	4.043	3.747	47.672
	403	A	PRO_442	No	4.093	4.051	4.545	4.247	53.098
	404	A	GLU_443	No	4.064	3.904	4.915	4.504	58.492
	405	A	GLY_444	No	3.023	3.101	2.856	3.101	47.328
	406	A	ASN_445	No	3.247	3.111	4.063	3.613	48.908
	407	A	GLU_446	No	2.671	2.849	2.694	2.759	60.07
	408	A	ILE_447	No	2.82	2.632	3.386	2.986	65.078
	409	A	VAL_448	No	2.379	2.534	2.669	2.567	67.695
	410	A	GLN_449	No	2.221	2.078	3.289	2.811	62.09
	411	A	HIS_450	No	1.908	1.984	2.088	2.043	55.04
	412	A	LYS_451	No	1.79	1.701	2.135	1.921	47.33
	413	A	ASN_452	No	1.725	1.793	2.407	2.111	51.238
	414	A	TRP_453	No	1.68	1.863	1.779	1.8	46.435
	415	A	SER_454	No	2.405	2.432	2.647	2.5	48.66
	416	A	GLU_455	No	2.306	2.278	2.773	2.578	46.1
	417	A	ASN_456	No	2.222	2.318	2.213	2.255	40.2
	418	A	ASN_457	No	2.545	2.626	2.931	2.774	48.41
	419	A	LYS_458	No	2.819	2.753	3.077	2.921	40.715
	420	A	SER_459	No	3.083	3.131	3.431	3.231	38.818
	421	A	LYS_460	No	3.016	3.054	2.911	2.971	33.448
	422	A	LEU_461	No	3.429	3.342	4.009	3.648	38.148
	423	A	ALA_462	No	3.481	3.613	3.631	3.61	44.192
	424	A	HIS_463	No	3.475	3.475	3.917	3.725	52.015
	425	A	PHE_464	No	3.031	3.004	2.759	2.852	46.735
	426	A	THR_465	No	2.723	2.739	3.002	2.847	52.677
	427	A	SER_466	No	2.306	2.252	2.386	2.295	47.248
	428	A	SER_467	No	2.027	2.029	2.329	2.125	43.578
	429	A	ILE_468	No	1.59	1.613	2.08	1.799	46.112
	430	A	TYR_469	No	1.692	1.649	3.303	2.823	50.548
	431	A	LEU_470	No	1.444	1.54	1.599	1.533	44.445
	432	A	PRO_471	No	1.718	1.595	1.771	1.664	46.545
	433	A	GLY_472	No	1.708	1.688	1.69	1.688	36.12
	434	A	ASN_473	No	1.649	1.59	2.012	1.808	46.392
	435	A	ALA_474	No	1.337	1.421	1.398	1.403	45.26
	436	A	ARG_475	No	1.684	1.772	2.089	1.967	45.618
	437	A	ASN_476	No	1.657	1.668	1.867	1.77	42.525
	438	A	ILE_477	No	1.359	1.541	1.37	1.438	43.735
	439	A	ASN_478	No	1.752	1.635	2.299	1.987	38.938
	440	A	VAL_479	No	1.852	2.026	2.09	2.023	34.918
	441	A	TYR_480	No	2.302	2.246	2.85	2.654	33.082
	442	A	ALA_481	No	2.642	2.757	2.702	2.739	32.682
	443	A	LYS_482	No	3.187	3.169	3.704	3.45	29.045
	444	A	GLU_483	No	3.573	3.662	3.795	3.741	33.212
	445	A	CYS_484	No	4.075	4.078	4.362	4.209	38.012
	446	A	THR_485	No	4.538	4.682	4.766	4.718	44.482
	447	A	GLY_486	No	5.284	5.464	5.386	5.464	55.855
	448	A	LEU_487	No	5.931	5.77	6.232	5.98	47.392
	449	A	ALA_488	No	6.487	6.455	7.087	6.566	50.7
	450	A	TRP_489	No	6.342	6.145	7.328	6.981	51.172
	451	A	GLU_490	No	5.382	5.282	6.107	5.76	47.988
	452	A	TRP_491	No	4.777	4.64	6.117	5.689	40.685
	453	A	TRP_492	No	4.245	4.314	4.79	4.639	37.628
	454	A	ARG_493	No	3.961	3.825	5.368	4.844	35.488
	455	A	THR_494	No	3.475	3.597	3.607	3.596	39.162
	456	A	VAL_495	No	3.309	3.286	3.296	3.28	39.3
	457	A	ILE_496	No	2.846	2.866	2.583	2.725	41.442
	458	A	ASP_497	No	2.897	3.018	3.289	3.159	48.532
	459	A	ASP_498	No	2.612	2.482	2.9	2.711	49.548
	460	A	ARG_499	No	2.508	2.639	3.464	3.178	54.372
	461	A	ASN_500	No	2.213	2.24	3.127	2.713	60.35
	462	A	LEU_501	No	1.918	1.848	2.184	1.979	52.603
	463	A	PRO_502	No	1.881	1.828	2.189	1.975	49.967
	464	A	LEU_503	No	1.617	1.782	1.691	1.718	51.758
	465	A	VAL_504	No	2.002	1.912	2.254	2.035	45.318
	466	A	LYS_505	No	2.179	2.143	3.438	2.874	49.59
	467	A	ASN_506	No	2.147	2.19	2.45	2.316	49.243
	468	A	ARG_507	No	2.059	2.039	2.079	2.062	40.478
	469	A	ASN_508	No	2.305	2.322	2.991	2.675	41.698
	470	A	ILE_509	No	2.271	2.325	2.063	2.19	35.532
	471	A	SER_510	No	2.794	2.803	3.235	2.956	36.905
	472	A	ILE_511	No	2.874	3.007	2.584	2.804	36.723
	473	A	TRP_512	No	3.585	3.575	4.266	4.056	33.988
	474	A	GLY_513	No	4.124	4.075	4.324	4.075	36.595
	475	A	THR_514	No	4.451	4.303	4.87	4.544	38.048
	476	A	THR_515	No	4.301	4.334	4.528	4.416	40.445
	477	A	LEU_516	No	4.69	4.631	5.256	4.917	42.208
	478	A	TYR_517	No	4.447	4.373	5.814	5.35	40.578
	479	A	PRO_518	No	3.773	3.846	3.743	3.805	39.08
	480	A	LYS_519	No	3.739	3.566	5.173	4.475	39.938
	481	A	TYR_520	No	3.175	3.327	2.892	3.049	42.427
	482	A	SER_521	No	3.155	2.983	3.484	3.155	42.475
	483	A	ASN_522	No	2.694	2.844	2.597	2.715	46.13
	484	A	LYS_523	No	2.78	2.638	3.531	3.122	53.688
	485	A	VAL_524	No	2.62	2.777	2.863	2.788	72.58
	486	A	ASP_525	No	2.907	2.945	3.535	3.264	100.02
	487	A	ASN_526	No	3.165	3.226	3.64	3.436	113.087

## Sheet: CID441667
	Residue#	Chain	ResName	LigandContact	CA	Backbone	Sidechain	All_Heavy	B-factor
	0	A	MET_39	No	2.408	2.504	3.627	3.161	108.592
	1	A	ALA_40	No	2.207	2.115	2.508	2.18	96.58
	2	A	PRO_41	No	1.913	2.009	2.108	2.045	75.245
	3	A	PRO_42	No	1.987	2.003	1.834	1.936	55.24
	4	A	ALA_43	No	2.323	2.299	2.617	2.349	54.138
	5	A	SER_44	No	2.458	2.549	2.663	2.582	59.395
	6	A	PRO_45	No	3.058	3.003	3.145	3.055	61.298
	7	A	PRO_46	No	3.631	3.704	4.008	3.819	77.138
	8	A	ALA_47	No	3.917	3.997	3.944	3.982	83.258
	9	A	SER_48	No	4.636	4.369	5.161	4.651	75.66
	10	A	PRO_49	No	4.748	4.791	5.478	5.064	60.275
	11	A	LYS_50	No	4.348	4.333	3.945	4.118	44.512
	12	A	THR_51	No	4.486	4.295	4.93	4.563	44.562
	13	A	PRO_52	No	4.057	4.019	4.426	4.179	39.782
	14	A	ILE_53	No	4.286	4.218	5.171	4.664	37.135
	15	A	GLU_54	No	3.989	3.861	4.537	4.251	37.065
	16	A	LYS_55	No	3.281	3.349	3.848	3.601	34.798
	17	A	LYS_56	No	3.568	3.539	5.14	4.441	34.122
	18	A	HIS_57	No	3.266	3.133	3.997	3.653	39.302
	19	A	ALA_58	No	2.829	2.794	2.915	2.809	38.158
	20	A	ASP_59	No	2.831	2.803	3.224	3.022	37.822
	21	A	GLU_60	No	2.824	2.752	3.322	3.091	38.33
	22	A	ILE_61	No	2.489	2.483	2.54	2.497	37.898
	23	A	ASP_62	No	2.484	2.506	2.922	2.728	39.955
	24	A	LYS_63	No	2.702	2.684	3.323	3.023	44.78
	25	A	TYR_64	No	2.546	2.519	2.522	2.519	43.978
	26	A	ILE_65	No	2.292	2.344	2.2	2.265	40.712
	27	A	GLN_66	No	2.538	2.606	3.091	2.879	49.793
	28	A	GLY_67	No	2.719	2.704	2.824	2.704	49.543
	29	A	LEU_68	No	2.518	2.542	2.419	2.473	49.412
	30	A	ASP_69	No	2.675	2.636	3.275	2.982	62.212
	31	A	TYR_70	No	2.455	2.491	2.232	2.324	55.53
	32	A	ASN_71	No	2.488	2.424	2.762	2.594	62.548
	33	A	LYS_72	No	2.296	2.335	2.652	2.496	70.395
	34	A	ASN_73	No	2.585	2.551	3.113	2.833	71.662
	35	A	ASN_74	No	2.551	2.492	3.283	2.911	60.648
	36	A	VAL_75	No	2.269	2.198	2.752	2.406	45.972
	37	A	LEU_76	No	1.927	1.987	1.93	1.944	38.322
	38	A	VAL_77	No	2.11	2.092	2.654	2.298	42.6
	39	A	TYR_78	No	2.075	2.123	2.302	2.235	38.72
	40	A	HIS_79	No	2.314	2.605	2.841	2.739	46.645
	41	A	GLY_80	No	2.234	2.221	2.305	2.221	41.662
	42	A	ASP_81	No	2.232	2.206	2.634	2.429	51.888
	43	A	ALA_82	No	2.19	2.237	2.367	2.251	53.235
	44	A	VAL_83	No	2.356	2.472	2.547	2.479	47.47
	45	A	THR_84	No	2.775	2.804	3.067	2.909	61.05
	46	A	ASN_85	No	2.868	2.785	3.236	3.009	54.63
	47	A	VAL_86	No	2.889	2.854	3.284	3.013	48.962
	48	A	PRO_87	No	2.808	2.846	2.916	2.871	47.28
	49	A	PRO_88	No	2.951	2.911	2.973	2.933	45.29
	50	A	ARG_89	No	3.024	3.069	3.162	3.111	43.353
	51	A	LYS_90	No	3.114	3.051	3.12	3.068	45.685
	52	A	GLY_91	No	3.219	3.245	3.267	3.245	60.068
	53	A	TYR_92	No	3.18	3.109	3.532	3.377	60.823
	54	A	LYS_93	No	3.129	3.231	3.161	3.179	79.835
	55	A	ASP_94	No	3.525	3.641	4.014	3.833	91.595
	56	A	GLY_95	No	3.214	3.185	3.381	3.185	90.005
	57	A	ASN_96	No	3.062	3.012	3.115	3.059	75.43
	58	A	GLU_97	No	2.767	2.846	2.912	2.888	66.975
	59	A	TYR_98	No	2.798	2.786	3.169	3.028	52.485
	60	A	ILE_99	No	2.876	2.897	3.046	2.951	52.322
	61	A	VAL_100	No	2.882	2.871	3.019	2.915	45.502
	62	A	VAL_101	No	2.805	2.831	2.817	2.814	48.235
	63	A	GLU_102	No	2.811	2.763	2.998	2.897	53.122
	64	A	LYS_103	No	2.676	2.766	2.634	2.688	50.065
	65	A	LYS_104	Yes	2.653	2.572	3.721	3.209	49.825
	66	A	LYS_105	No	2.471	2.556	2.641	2.585	49.348
	67	A	LYS_106	Yes	2.459	2.386	2.751	2.576	47.617
	68	A	SER_107	Yes	2.415	2.429	2.551	2.468	58.815
	69	A	ILE_108	No	2.328	2.321	2.186	2.24	59.65
	70	A	ASN_109	No	2.49	2.506	3.156	2.841	69.488
	71	A	GLN_110	No	2.134	2.15	2.303	2.225	57.075
	72	A	ASN_111	No	2.079	2.047	2.664	2.365	51.823
	73	A	ASN_112	No	1.676	1.716	1.95	1.836	51.258
	74	A	ALA_113	No	1.663	1.635	1.877	1.668	50.538
	75	A	ASP_114	No	1.42	1.472	1.808	1.656	43.368
	76	A	ILE_115	No	1.229	1.169	1.46	1.279	32.623
	77	A	GLN_116	No	1.065	1.071	1.673	1.425	33.092
	78	A	VAL_117	No	0.953	1.027	0.996	0.985	39.812
	79	A	VAL_118	No	1.264	1.213	1.714	1.391	39.005
	80	A	ASN_119	No	1.425	1.448	2.054	1.772	42.605
	81	A	ALA_120	No	1.582	1.58	1.776	1.604	47.942
	82	A	ILE_121	No	1.363	1.323	1.852	1.55	43.035
	83	A	SER_122	No	1.216	1.254	1.389	1.297	38.272
	84	A	SER_123	No	1.465	1.449	1.854	1.593	43.155
	85	A	LEU_124	No	1.383	1.324	1.964	1.616	36.665
	86	A	THR_125	No	1.03	1.065	1.179	1.089	36.58
	87	A	TYR_126	No	1.057	1.086	1.419	1.309	32.855
	88	A	PRO_127	No	1.149	1.209	1.134	1.177	28.26
	89	A	GLY_128	No	1.424	1.451	1.505	1.451	31.848
	90	A	ALA_129	No	1.377	1.375	1.386	1.364	31.545
	91	A	LEU_130	No	1.504	1.513	1.918	1.683	32.61
	92	A	VAL_131	No	1.514	1.564	1.602	1.553	34.935
	93	A	LYS_132	No	1.722	1.677	2.071	1.876	40.845
	94	A	ALA_133	No	1.727	1.823	1.873	1.821	40.402
	95	A	ASN_134	No	1.918	1.819	2.023	1.916	41.32
	96	A	SER_135	No	1.877	1.839	2.105	1.929	39.875
	97	A	GLU_136	No	1.649	1.598	2.055	1.876	40.952
	98	A	LEU_137	No	1.464	1.48	1.866	1.634	35.508
	99	A	VAL_138	No	1.705	1.72	1.95	1.795	40.158
	100	A	GLU_139	No	1.611	1.6	2.207	1.962	41.387
	101	A	ASN_140	No	1.36	1.366	1.661	1.516	36.372
	102	A	GLN_141	No	1.373	1.422	2.138	1.837	35.695
	103	A	PRO_142	No	1.645	1.606	1.821	1.687	41.182
	104	A	ASP_143	No	1.766	1.74	2.183	1.977	46.175
	105	A	VAL_144	No	1.684	1.808	2.007	1.857	52.082
	106	A	LEU_145	No	1.844	1.818	2.059	1.909	44.965
	107	A	PRO_146	No	2.125	2.215	2.28	2.237	52.232
	108	A	VAL_147	No	2.188	2.152	2.392	2.226	46.985
	109	A	LYS_148	No	2.337	2.278	3.537	2.987	38.835
	110	A	ARG_149	No	2.138	2.223	2.227	2.204	37.898
	111	A	ASP_150	No	2.33	2.472	2.609	2.542	44.348
	112	A	SER_151	No	2.239	2.194	2.519	2.298	39.895
	113	A	LEU_152	No	1.95	1.968	2.151	2.033	40.142
	114	A	THR_153	No	1.806	1.737	2.02	1.855	37.462
	115	A	LEU_154	No	1.498	1.558	1.72	1.605	37.268
	116	A	SER_155	No	1.463	1.405	1.732	1.512	35.36
	117	A	ILE_156	No	1.288	1.381	1.31	1.327	38.507
	118	A	ASP_157	No	1.435	1.625	1.703	1.667	41.898
	119	A	LEU_158	No	1.51	1.629	1.444	1.525	51.532
	120	A	PRO_159	No	2.08	2.019	2.088	2.042	58.495
	121	A	GLY_160	No	2.289	2.257	2.429	2.257	65.098
	122	A	MET_161	No	2.05	2.182	1.783	1.955	65.905
	123	A	THR_162	No	2.409	2.307	2.569	2.414	65.005
	124	A	ASN_163	No	2.74	2.769	3.541	3.17	71.625
	125	A	GLN_164	No	2.695	2.584	3.91	3.379	60.285
	126	A	ASP_165	No	1.961	1.897	2.136	2.016	54.128
	127	A	ASN_166	No	1.647	1.673	2.042	1.86	45.215
	128	A	LYS_167	No	1.713	1.754	2.458	2.135	43.518
	129	A	ILE_168	No	1.797	1.782	1.968	1.847	40.238
	130	A	VAL_169	No	2	2.021	2.306	2.118	39.945
	131	A	VAL_170	No	2.052	2.081	2.076	2.06	44.298
	132	A	LYS_171	No	2.357	2.373	3.254	2.848	54.262
	133	A	ASN_172	No	2.507	2.355	3.258	2.838	50.715
	134	A	ALA_173	No	2.077	2.072	2.201	2.085	48.225
	135	A	THR_174	No	2.09	2.015	2.41	2.183	42.225
	136	A	LYS_175	No	1.823	1.823	2.207	2.009	42.308
	137	A	SER_176	No	1.983	1.946	2.419	2.116	44.655
	138	A	ASN_177	No	1.963	1.871	2.351	2.123	39.132
	139	A	VAL_178	No	1.564	1.56	1.603	1.557	34.365
	140	A	ASN_179	No	1.554	1.575	2.181	1.893	38.765
	141	A	ASN_180	No	1.767	1.72	2.237	1.99	46.45
	142	A	ALA_181	No	1.628	1.588	1.716	1.6	39.192
	143	A	VAL_182	No	1.393	1.443	1.45	1.424	37.965
	144	A	ASN_183	No	1.54	1.558	1.992	1.778	47.085
	145	A	THR_184	No	1.71	1.68	1.911	1.772	50.825
	146	A	LEU_185	No	1.515	1.522	1.575	1.528	41.935
	147	A	VAL_186	No	1.389	1.451	1.497	1.443	42.17
	148	A	GLU_187	No	1.696	1.728	2.026	1.905	61.238
	149	A	ARG_188	No	1.831	1.813	2.79	2.452	56.875
	150	A	TRP_189	No	1.599	1.631	1.744	1.704	57.53
	151	A	ASN_190	No	1.632	1.712	2.217	1.964	71.11
	152	A	GLU_191	No	1.83	1.879	2.549	2.282	76.342
	153	A	LYS_192	No	1.842	1.864	2.205	2.037	70.795
	154	A	TYR_193	No	1.747	1.766	1.939	1.874	61.47
	155	A	ALA_194	No	1.852	2.026	2.343	2.072	64.22
	156	A	GLN_195	No	2.572	2.685	3.331	3.05	78.275
	157	A	ALA_196	No	2.777	2.901	2.831	2.881	87.192
	158	A	TYR_197	No	2.74	2.601	3.323	3.078	94.477
	159	A	PRO_198	No	3.039	2.923	3.637	3.214	103.392
	160	A	ASN_199	No	2.467	2.431	3.415	2.957	98.255
	161	A	VAL_200	No	1.76	1.762	2.043	1.847	80.122
	162	A	SER_201	No	1.719	1.646	2.204	1.847	69.092
	163	A	ALA_202	No	1.39	1.48	1.444	1.46	55.832
	164	A	LYS_203	No	1.436	1.399	1.829	1.618	50.935
	165	A	ILE_204	No	1.474	1.529	1.783	1.621	48.242
	166	A	ASP_205	No	1.451	1.421	1.723	1.586	50.138
	167	A	TYR_206	No	1.502	1.55	2.295	2.044	49.09
	168	A	ASP_207	No	1.612	1.595	2.215	1.939	42.792
	169	A	ASP_208	Yes	1.732	1.749	2.154	1.971	48.588
	170	A	GLU_209	Yes	1.796	1.801	2	1.923	44.853
	171	A	MET_210	Yes	1.993	1.964	2.379	2.191	40.355
	172	A	ALA_211	No	1.853	1.933	1.915	1.92	38.582
	173	A	TYR_212	Yes	1.941	1.926	2.267	2.153	38.82
	174	A	SER_213	No	1.763	1.731	2.03	1.831	42.848
	175	A	GLU_214	No	1.625	1.592	2.339	2.053	44.168
	176	A	SER_215	No	1.531	1.529	1.882	1.648	41.178
	177	A	GLN_216	Yes	1.608	1.573	1.835	1.717	35.527
	178	A	LEU_217	No	1.458	1.424	1.617	1.496	35.075
	179	A	ILE_218	No	1.313	1.337	1.522	1.397	35.85
	180	A	ALA_219	No	1.439	1.56	1.632	1.56	37.672
	181	A	LYS_220	Yes	1.473	1.445	1.779	1.61	41.622
	182	A	PHE_221	No	1.29	1.302	1.396	1.357	36.235
	183	A	GLY_222	No	1.203	1.213	1.258	1.213	32.3
	184	A	THR_223	No	1.215	1.233	1.782	1.463	35.355
	185	A	ALA_224	No	1.202	1.219	1.371	1.231	35.058
	186	A	PHE_225	No	1.215	1.216	1.42	1.341	39.67
	187	A	LYS_226	No	1.31	1.368	2.109	1.76	44.422
	188	A	ALA_227	No	1.518	1.525	1.746	1.553	43.902
	189	A	VAL_228	No	1.238	1.279	1.561	1.359	43.38
	190	A	ASN_229	No	1.372	1.419	1.611	1.516	53.52
	191	A	ASN_230	No	1.598	1.607	2.288	1.971	59.998
	192	A	SER_231	No	1.567	1.602	1.608	1.598	57.975
	193	A	LEU_232	No	1.581	1.645	1.545	1.581	52.565
	194	A	ASN_233	No	1.802	1.818	2.378	2.111	54.782
	195	A	VAL_234	No	1.775	1.803	1.919	1.824	51.72
	196	A	ASN_235	No	1.99	1.971	2.225	2.1	53.59
	197	A	PHE_236	No	2.137	2.238	3.481	3.037	48.11
	198	A	GLY_237	No	2.392	2.407	2.483	2.407	56.14
	199	A	ALA_238	No	2.438	2.432	2.535	2.443	56.27
	200	A	ILE_239	No	2.315	2.358	2.502	2.398	49.48
	201	A	SER_240	No	2.446	2.485	2.667	2.546	52.978
	202	A	GLU_241	No	2.624	2.623	2.886	2.777	58.963
	203	A	GLY_242	No	2.573	2.602	2.553	2.602	53.835
	204	A	LYS_243	No	2.705	2.678	3.343	3.034	62.98
	205	A	MET_244	Yes	2.452	2.443	2.594	2.511	58.015
	206	A	GLN_245	Yes	2.243	2.241	2.824	2.563	54.548
	207	A	GLU_246	No	2.028	2.034	2.16	2.104	47.965
	208	A	GLU_247	Yes	1.888	1.857	2.168	2.032	44.425
	209	A	VAL_248	No	1.644	1.677	1.653	1.648	38.258
	210	A	ILE_249	No	1.604	1.547	1.867	1.682	36.782
	211	A	SER_250	No	1.335	1.415	1.311	1.375	38.625
	212	A	PHE_251	No	1.336	1.288	2.141	1.83	35.942
	213	A	LYS_252	No	1.183	1.261	1.385	1.304	36.905
	214	A	GLN_253	No	1.229	1.163	1.496	1.353	34.595
	215	A	ILE_254	No	1.057	1.122	1.222	1.14	35.47
	216	A	TYR_255	No	1.087	1.114	1.199	1.165	34.967
	217	A	TYR_256	No	1.065	1.024	1.139	1.096	32.725
	218	A	ASN_257	No	1.046	1.087	1.641	1.379	34.258
	219	A	VAL_258	No	1.087	1.088	1.348	1.161	31.63
	220	A	ASN_259	No	1.271	1.303	1.634	1.47	35.358
	221	A	VAL_260	No	1.44	1.485	1.514	1.475	32.565
	222	A	ASN_261	No	1.733	1.699	1.9	1.798	34.46
	223	A	GLU_262	No	1.852	1.888	2.506	2.26	42.702
	224	A	PRO_263	No	2.065	2.096	2.153	2.115	46.838
	225	A	THR_264	No	2.271	2.304	2.404	2.339	49.56
	226	A	ARG_265	No	2.325	2.259	3.155	2.847	42.408
	227	A	PRO_266	No	2.155	2.179	2.246	2.201	39.925
	228	A	SER_267	No	2.385	2.397	2.584	2.462	36.927
	229	A	ARG_268	No	2.344	2.317	3.384	3.024	39.822
	230	A	PHE_269	No	2.102	2.187	2.125	2.133	40.405
	231	A	PHE_270	No	2.194	2.253	2.222	2.221	33.362
	232	A	GLY_271	No	2.456	2.475	2.469	2.475	34.86
	233	A	LYS_272	No	2.807	2.843	3.317	3.088	41.077
	234	A	ALA_273	No	2.959	2.919	3.071	2.94	44.728
	235	A	VAL_274	No	2.642	2.698	2.51	2.614	40.272
	236	A	THR_275	No	2.764	2.69	2.997	2.816	41.115
	237	A	LYS_276	No	2.644	2.653	2.989	2.821	47.647
	238	A	GLU_277	No	2.829	2.795	3.572	3.261	50.735
	239	A	GLN_278	No	2.684	2.634	3.242	2.98	45.585
	240	A	LEU_279	No	2.391	2.432	2.462	2.425	43.662
	241	A	GLN_280	No	2.629	2.655	3.12	2.92	58.585
	242	A	ALA_281	No	2.811	2.776	2.942	2.799	60.098
	243	A	LEU_282	No	2.458	2.443	2.461	2.439	58.585
	244	A	GLY_283	No	2.512	2.45	2.63	2.45	56.828
	245	A	VAL_284	No	2.225	2.308	2.181	2.245	50.995
	246	A	ASN_285	No	2.38	2.322	2.451	2.383	42.28
	247	A	ALA_286	No	2.418	2.378	2.609	2.412	48.135
	248	A	GLU_287	No	2.254	2.193	2.744	2.521	52.362
	249	A	ASN_288	No	1.925	1.983	2.386	2.183	40.015
	250	A	PRO_289	No	1.994	1.901	2.026	1.948	36.175
	251	A	PRO_290	No	1.853	1.851	2.054	1.932	35
	252	A	ALA_291	No	1.574	1.575	1.593	1.566	29.565
	253	A	TYR_292	No	1.404	1.386	1.544	1.489	27.6
	254	A	ILE_293	No	1.191	1.222	1.196	1.188	32.223
	255	A	SER_294	No	1.26	1.242	1.36	1.281	31.01
	256	A	SER_295	No	1.088	1.065	1.372	1.171	31.053
	257	A	VAL_296	No	0.872	0.906	0.963	0.896	28.725
	258	A	ALA_297	No	0.868	0.834	1.054	0.855	28.118
	259	A	TYR_298	No	0.815	0.858	1.41	1.24	30.598
	260	A	GLY_299	No	0.929	0.921	1.017	0.921	33.24
	261	A	ARG_300	No	1.033	1.027	2.243	1.865	32.32
	262	A	GLN_301	No	1.065	1.09	1.325	1.209	32.872
	263	A	VAL_302	No	1.235	1.239	1.469	1.31	32.482
	264	A	TYR_303	No	1.317	1.371	1.314	1.33	37.105
	265	A	LEU_304	No	1.57	1.582	2.176	1.84	44.342
	266	A	LYS_305	No	1.69	1.746	1.941	1.83	51.975
	267	A	LEU_306	No	1.969	1.951	2.218	2.053	51.858
	268	A	SER_307	No	2.114	2.215	2.203	2.202	54.22
	269	A	THR_308	No	2.494	2.444	2.662	2.535	59.032
	270	A	ASN_309	No	2.788	2.888	3.062	2.976	62.508
	271	A	SER_310	Yes	3.066	2.975	3.301	3.088	56.268
	272	A	HIS_311	Yes	3.128	3.256	3.129	3.181	62.285
	273	A	SER_312	Yes	3.213	3.134	3.377	3.214	64.685
	274	A	THR_313	Yes	3.185	3.165	3.643	3.365	71.315
	275	A	LYS_314	No	3.14	3.065	3.82	3.468	70.988
	276	A	VAL_315	Yes	2.756	2.742	2.832	2.76	59.435
	277	A	LYS_316	Yes	2.642	2.665	2.731	2.683	63.205
	278	A	ALA_317	Yes	2.903	2.873	3.112	2.91	63.285
	279	A	ALA_318	No	2.829	2.767	2.904	2.785	63.232
	280	A	PHE_319	No	2.445	2.467	2.318	2.376	60.115
	281	A	ASP_320	No	2.525	2.543	2.9	2.734	70.638
	282	A	ALA_321	No	2.792	2.724	2.997	2.767	75.868
	283	A	ALA_322	No	2.54	2.492	2.551	2.496	70.875
	284	A	VAL_323	No	2.241	2.28	2.396	2.302	77.825
	285	A	SER_324	No	2.53	2.584	2.775	2.644	92.822
	286	A	GLY_325	No	2.732	2.872	2.716	2.872	105.3
	287	A	LYS_326	No	3.251	3.224	3.716	3.477	111.27
	288	A	SER_327	No	3.814	3.846	4.227	3.977	120.928
	289	A	VAL_328	No	4.327	4.166	5.236	4.6	119.075
	290	A	SER_329	No	4.31	4.511	4.704	4.574	126.745
	291	A	GLY_330	No	4.932	4.896	5.33	4.896	126.73
	292	A	ASP_331	No	4.355	4.398	4.203	4.297	120.56
	293	A	VAL_332	No	4.348	4.342	4.726	4.487	107.97
	294	A	GLU_333	No	4.064	3.987	4.331	4.183	93.03
	295	A	LEU_334	No	3.512	3.522	3.475	3.489	75.477
	296	A	THR_335	No	3.687	3.623	4.034	3.796	79.415
	297	A	ASN_336	No	3.61	3.517	3.989	3.756	73.445
	298	A	ILE_337	No	3.172	3.156	3.217	3.173	60.29
	299	A	ILE_338	No	3.093	3.101	3.256	3.159	63.798
	300	A	LYS_339	No	3.371	3.338	4.233	3.822	72.105
	301	A	ASN_340	No	3.117	3.01	3.745	3.399	73.638
	302	A	SER_341	No	2.641	2.68	2.667	2.675	64.34
	303	A	SER_342	No	2.355	2.3	2.389	2.328	67.345
	304	A	PHE_343	No	2.026	2.048	2.105	2.081	61.578
	305	A	LYS_344	No	1.8	1.772	1.936	1.848	52.595
	306	A	ALA_345	No	1.595	1.611	1.706	1.616	53.175
	307	A	VAL_346	No	1.438	1.397	1.926	1.583	43.853
	308	A	ILE_347	No	1.268	1.315	1.597	1.421	46.725
	309	A	TYR_348	No	1.297	1.285	2.236	1.931	39.855
	310	A	GLY_349	No	1.633	1.694	1.807	1.694	50.012
	311	A	GLY_350	No	1.824	2.015	1.941	2.015	70.47
	312	A	SER_351	No	2.43	2.388	2.679	2.485	90.902
	313	A	ALA_352	No	3.251	3.251	3.81	3.348	112.89
	314	A	LYS_353	No	2.708	2.579	3.446	3.045	116.275
	315	A	ASP_354	No	2.578	2.504	3.205	2.882	99.26
	316	A	GLU_355	No	2.051	1.977	2.877	2.525	75.712
	317	A	VAL_356	No	1.656	1.743	1.845	1.762	67.953
	318	A	GLN_357	No	1.585	1.558	2.61	2.197	62.777
	319	A	ILE_358	No	1.687	1.744	1.988	1.838	67.862
	320	A	ILE_359	No	1.812	1.802	2.1	1.915	70.248
	321	A	ASP_360	No	2.033	2.107	2.381	2.256	81.923
	322	A	GLY_361	No	2.387	2.333	2.485	2.333	76.342
	323	A	ASN_362	No	2.572	2.54	2.967	2.751	72.43
	324	A	LEU_363	No	2.525	2.615	2.558	2.572	72.048
	325	A	GLY_364	No	2.757	2.721	2.914	2.721	89.815
	326	A	ASP_365	No	2.569	2.523	3.17	2.876	103.5
	327	A	LEU_366	No	2.192	2.195	2.538	2.331	106.852
	328	A	ARG_367	No	2.039	1.999	3.297	2.866	115.37
	329	A	ASP_368	No	1.996	1.943	2.421	2.201	116.025
	330	A	ILE_369	No	1.836	1.798	2.102	1.925	110.735
	331	A	LEU_370	No	1.694	1.709	1.963	1.809	103.078
	332	A	LYS_371	No	1.766	1.744	2.644	2.236	100.04
	333	A	LYS_372	No	1.704	1.689	2.371	2.056	99.122
	334	A	GLY_373	No	1.766	1.786	1.843	1.786	97.722
	335	A	ALA_374	No	1.786	1.774	1.925	1.791	95.415
	336	A	THR_375	No	1.7	1.678	2.134	1.861	93.6
	337	A	PHE_376	No	1.416	1.441	1.535	1.489	81.788
	338	A	ASN_377	No	1.463	1.438	1.873	1.669	91.235
	339	A	ARG_378	No	1.572	1.61	2.173	1.971	95.975
	340	A	GLU_379	No	1.81	1.853	2.51	2.254	107.72
	341	A	THR_380	No	1.868	1.824	2.276	2.009	85.842
	342	A	PRO_381	No	2.287	2.12	2.924	2.456	72.092
	343	A	GLY_382	No	1.616	1.627	1.646	1.627	60.12
	344	A	VAL_383	No	0.986	0.961	1.556	1.179	41.042
	345	A	PRO_384	No	0.784	0.82	0.909	0.852	30.103
	346	A	ILE_385	No	0.837	0.87	1.023	0.911	30.935
	347	A	ALA_386	No	0.919	0.895	1.138	0.922	28.778
	348	A	TYR_387	No	0.986	1.052	1.098	1.081	28.208
	349	A	THR_388	No	1.214	1.187	1.328	1.234	31.48
	350	A	THR_389	No	1.336	1.427	1.703	1.532	33.068
	351	A	ASN_390	No	1.562	1.547	1.654	1.597	33.507
	352	A	PHE_391	No	1.731	1.737	1.913	1.843	32.392
	353	A	LEU_392	No	1.788	1.876	2.022	1.911	36.645
	354	A	LYS_393	No	2.033	2.091	2.349	2.22	42.662
	355	A	ASP_394	No	2.222	2.206	2.559	2.394	44.89
	356	A	ASN_395	No	1.963	1.991	2.531	2.271	43.105
	357	A	GLU_396	No	2.019	1.928	2.39	2.203	44.77
	358	A	LEU_397	No	1.84	1.886	2.131	1.979	47.405
	359	A	ALA_398	No	1.724	1.72	1.729	1.711	38.98
	360	A	VAL_399	No	1.839	1.87	2.271	2.007	37.5
	361	A	ILE_400	No	1.831	1.861	1.86	1.835	38.355
	362	A	LYS_401	No	2.062	2.043	3.113	2.641	39.96
	363	A	ASN_402	No	2.011	2.096	2.015	2.052	45.002
	364	A	ASN_403	No	2.209	2.117	2.51	2.302	50.535
	365	A	SER_404	No	1.902	2.055	1.737	1.949	50.11
	366	A	GLU_405	No	2.074	2.04	2.524	2.322	44.28
	367	A	TYR_406	Yes	2.071	2.141	2.159	2.153	38.512
	368	A	ILE_407	No	2.237	2.205	2.461	2.305	41.23
	369	A	GLU_408	Yes	2.355	2.419	2.652	2.557	43.518
	370	A	THR_409	Yes	2.512	2.526	2.763	2.608	51.748
	371	A	THR_410	Yes	2.667	2.691	2.75	2.711	56.582
	372	A	SER_411	Yes	2.84	2.915	2.807	2.879	60.878
	373	A	LYS_412	No	3.104	3.018	3.594	3.316	62.313
	374	A	ALA_413	No	2.983	2.976	3.087	2.989	56.165
	375	A	TYR_414	No	2.644	2.637	3.032	2.887	52.68
	376	A	THR_415	No	2.465	2.337	2.71	2.49	51.782
	377	A	ASP_416	No	2.023	2.085	2.456	2.287	55.235
	378	A	GLY_417	No	1.803	1.738	1.995	1.738	47.775
	379	A	LYS_418	No	1.729	1.756	2.511	2.163	46.652
	380	A	ILE_419	No	1.828	1.87	1.921	1.873	42.82
	381	A	ASN_420	No	2.334	2.355	2.869	2.621	37.505
	382	A	ILE_421	No	2.637	2.771	2.656	2.693	43.01
	383	A	ASP_422	No	3.419	3.432	3.849	3.651	43.428
	384	A	HIS_423	No	3.875	3.991	4.102	4.057	41.372
	385	A	SER_424	No	4.626	4.744	4.745	4.742	42.887
	386	A	GLY_425	No	4.911	4.922	5.071	4.922	37.858
	387	A	GLY_426	No	5.51	5.475	5.544	5.475	38.93
	388	A	TYR_427	No	5.148	5.014	4.849	4.902	35.632
	389	A	VAL_428	No	4.627	4.596	4.884	4.701	34.205
	390	A	ALA_429	No	3.923	3.896	3.791	3.874	31.85
	391	A	GLN_430	No	3.596	3.547	4.374	4.028	30.53
	392	A	PHE_431	No	2.935	2.956	3.038	3.004	34
	393	A	ASN_432	No	2.609	2.593	3.137	2.872	37.773
	394	A	ILE_433	No	2.04	2.015	2.171	2.063	37.793
	395	A	SER_434	No	1.807	1.822	2.17	1.946	38.215
	396	A	TRP_435	No	1.681	1.749	1.431	1.529	41.488
	397	A	ASP_436	No	2.107	1.981	2.749	2.409	50.735
	398	A	GLU_437	No	1.979	2.156	2.282	2.231	58.708
	399	A	VAL_438	No	2.519	2.462	2.938	2.633	56.268
	400	A	ASN_439	No	3.075	3.208	3.588	3.4	54.462
	401	A	TYR_440	No	3.594	3.787	3.368	3.508	49.035
	402	A	ASP_441	No	4.756	4.603	5.561	5.122	47.672
	403	A	PRO_442	No	5.464	5.476	6.013	5.687	53.098
	404	A	GLU_443	No	5.737	5.512	6.741	6.235	58.492
	405	A	GLY_444	No	4.419	4.608	4.122	4.608	47.328
	406	A	ASN_445	No	4.673	4.436	5.376	4.925	48.908
	407	A	GLU_446	No	3.826	3.99	3.905	3.942	60.07
	408	A	ILE_447	No	3.763	3.554	4.174	3.839	65.078
	409	A	VAL_448	No	3.096	3.252	3.378	3.284	67.695
	410	A	GLN_449	No	2.793	2.629	3.595	3.195	62.09
	411	A	HIS_450	No	2.401	2.423	2.927	2.725	55.04
	412	A	LYS_451	No	1.869	1.842	2.187	2.009	47.33
	413	A	ASN_452	No	1.862	1.878	2.524	2.214	51.238
	414	A	TRP_453	No	1.875	2.032	2.159	2.117	46.435
	415	A	SER_454	No	2.573	2.654	2.828	2.709	48.66
	416	A	GLU_455	No	2.777	2.769	3.206	3.033	46.1
	417	A	ASN_456	No	2.691	2.865	2.453	2.663	40.2
	418	A	ASN_457	No	3.363	3.478	3.753	3.612	48.41
	419	A	LYS_458	No	3.667	3.606	3.713	3.656	40.715
	420	A	SER_459	No	4.115	4.125	4.455	4.234	38.818
	421	A	LYS_460	No	3.959	4.052	3.619	3.822	33.448
	422	A	LEU_461	No	4.572	4.446	5.201	4.798	38.148
	423	A	ALA_462	No	4.667	4.816	4.846	4.816	44.192
	424	A	HIS_463	No	4.666	4.615	5.338	5.041	52.015
	425	A	PHE_464	No	3.942	3.908	3.435	3.623	46.735
	426	A	THR_465	No	3.431	3.449	3.878	3.624	52.677
	427	A	SER_466	No	2.84	2.758	2.832	2.779	47.248
	428	A	SER_467	No	2.359	2.373	2.699	2.482	43.578
	429	A	ILE_468	No	1.775	1.773	1.92	1.816	46.112
	430	A	TYR_469	No	1.735	1.698	2.643	2.338	50.548
	431	A	LEU_470	No	1.403	1.524	1.594	1.522	44.445
	432	A	PRO_471	No	1.754	1.671	1.733	1.692	46.545
	433	A	GLY_472	No	2.053	2.101	2.023	2.101	36.12
	434	A	ASN_473	No	2.089	2.041	2.276	2.158	46.392
	435	A	ALA_474	No	1.706	1.852	1.599	1.799	45.26
	436	A	ARG_475	No	2.406	2.645	3.13	2.952	45.618
	437	A	ASN_476	No	2.614	2.491	3.286	2.909	42.525
	438	A	ILE_477	No	2.048	2.303	1.87	2.093	43.735
	439	A	ASN_478	No	2.497	2.335	3.163	2.776	38.938
	440	A	VAL_479	No	2.591	2.807	2.761	2.767	34.918
	441	A	TYR_480	No	3.126	2.998	3.918	3.616	33.082
	442	A	ALA_481	No	3.461	3.666	3.461	3.625	32.682
	443	A	LYS_482	No	4.176	4.123	4.162	4.138	29.045
	444	A	GLU_483	No	4.781	4.897	5.259	5.108	33.212
	445	A	CYS_484	No	5.412	5.582	5.667	5.626	38.012
	446	A	THR_485	No	6.252	6.401	6.37	6.375	44.482
	447	A	GLY_486	No	6.69	6.898	6.559	6.898	55.855
	448	A	LEU_487	No	7.461	7.305	7.683	7.477	47.392
	449	A	ALA_488	No	7.977	7.948	8.469	8.039	50.7
	450	A	TRP_489	No	7.826	7.654	8.961	8.575	51.172
	451	A	GLU_490	No	6.924	6.891	7.336	7.148	47.988
	452	A	TRP_491	No	6.228	6.105	6.614	6.453	40.685
	453	A	TRP_492	No	5.416	5.552	4.984	5.163	37.628
	454	A	ARG_493	No	5.451	5.207	6.495	6.046	35.488
	455	A	THR_494	No	4.779	4.932	4.918	4.922	39.162
	456	A	VAL_495	No	4.497	4.492	4.387	4.443	39.3
	457	A	ILE_496	No	4	3.962	3.777	3.86	41.442
	458	A	ASP_497	No	3.951	4.066	4.416	4.249	48.532
	459	A	ASP_498	No	3.618	3.463	3.901	3.7	49.548
	460	A	ARG_499	No	3.472	3.539	4.441	4.126	54.372
	461	A	ASN_500	No	3.286	3.279	4.011	3.656	60.35
	462	A	LEU_501	No	2.841	2.72	2.986	2.831	52.603
	463	A	PRO_502	No	2.602	2.5	2.987	2.699	49.967
	464	A	LEU_503	No	2.016	2.202	1.886	2.043	51.758
	465	A	VAL_504	No	2.265	2.119	2.558	2.288	45.318
	466	A	LYS_505	No	2.272	2.225	3.539	2.968	49.59
	467	A	ASN_506	No	2.289	2.37	2.664	2.513	49.243
	468	A	ARG_507	No	2.407	2.376	2.739	2.605	40.478
	469	A	ASN_508	No	2.784	2.893	3.592	3.256	41.698
	470	A	ILE_509	No	2.986	3.027	2.855	2.931	35.532
	471	A	SER_510	No	3.711	3.795	4.189	3.935	36.905
	472	A	ILE_511	No	4.099	4.153	3.987	4.06	36.723
	473	A	TRP_512	No	4.764	4.821	5.133	5.034	33.988
	474	A	GLY_513	No	5.523	5.464	5.713	5.464	36.595
	475	A	THR_514	No	5.956	5.83	6.412	6.078	38.048
	476	A	THR_515	No	5.971	6.059	6.209	6.127	40.445
	477	A	LEU_516	No	6.628	6.517	7.439	6.948	42.208
	478	A	TYR_517	No	6.133	6.005	6.932	6.615	40.578
	479	A	PRO_518	No	5.334	5.42	5.438	5.426	39.08
	480	A	LYS_519	No	5.104	4.935	6.001	5.516	39.938
	481	A	TYR_520	No	4.564	4.669	4.816	4.759	42.427
	482	A	SER_521	No	4.359	4.153	4.647	4.325	42.475
	483	A	ASN_522	No	3.75	3.95	3.652	3.794	46.13
	484	A	LYS_523	No	3.663	3.431	4.607	4.08	53.688
	485	A	VAL_524	No	3.249	3.389	3.487	3.412	72.58
	486	A	ASP_525	No	4.092	4.166	4.947	4.588	100.02
	487	A	ASN_526	No	4.796	5.069	5.253	5.159	113.087

## Sheet: CID15126294
	Residue#	Chain	ResName	LigandContact	CA	Backbone	Sidechain	All_Heavy	B-factor
	0	A	MET_39	No	2.26	2.312	3.543	3.046	108.592
	1	A	ALA_40	No	1.828	1.763	2.102	1.816	96.58
	2	A	PRO_41	No	1.485	1.555	1.69	1.605	75.245
	3	A	PRO_42	No	1.501	1.491	1.415	1.459	55.24
	4	A	ALA_43	No	1.634	1.617	1.846	1.647	54.138
	5	A	SER_44	No	1.686	1.712	2.01	1.808	59.395
	6	A	PRO_45	No	2.105	1.984	2.291	2.103	61.298
	7	A	PRO_46	No	2.7	2.678	3.262	2.913	77.138
	8	A	ALA_47	No	2.813	3.022	2.922	2.996	83.258
	9	A	SER_48	No	3.625	3.296	4.006	3.547	75.66
	10	A	PRO_49	No	3.673	3.653	4.503	4.001	60.275
	11	A	LYS_50	No	2.908	2.986	2.718	2.824	44.512
	12	A	THR_51	No	2.94	2.826	3.156	2.958	44.562
	13	A	PRO_52	No	2.894	2.819	3.185	2.964	39.782
	14	A	ILE_53	No	2.777	2.719	3.481	3.071	37.135
	15	A	GLU_54	No	2.46	2.407	2.834	2.655	37.065
	16	A	LYS_55	No	2.362	2.344	3.287	2.86	34.798
	17	A	LYS_56	No	2.418	2.349	3.646	3.08	34.122
	18	A	HIS_57	No	2.228	2.166	2.683	2.47	39.302
	19	A	ALA_58	No	1.95	1.928	2.088	1.947	38.158
	20	A	ASP_59	No	1.988	1.948	2.34	2.158	37.822
	21	A	GLU_60	No	1.925	1.866	2.358	2.162	38.33
	22	A	ILE_61	No	1.656	1.643	1.941	1.753	37.898
	23	A	ASP_62	No	1.66	1.656	1.934	1.805	39.955
	24	A	LYS_63	No	1.758	1.719	2.387	2.072	44.78
	25	A	TYR_64	No	1.588	1.572	1.603	1.59	43.978
	26	A	ILE_65	No	1.419	1.462	1.49	1.452	40.712
	27	A	GLN_66	No	1.649	1.658	2.498	2.158	49.793
	28	A	GLY_67	No	1.733	1.705	1.832	1.705	49.543
	29	A	LEU_68	No	1.509	1.529	1.886	1.661	49.412
	30	A	ASP_69	No	1.536	1.55	2.265	1.951	62.212
	31	A	TYR_70	No	1.399	1.412	1.392	1.396	55.53
	32	A	ASN_71	No	1.483	1.492	1.741	1.618	62.548
	33	A	LYS_72	No	1.361	1.418	1.906	1.663	70.395
	34	A	ASN_73	No	1.657	1.752	2.567	2.183	71.662
	35	A	ASN_74	No	1.586	1.581	2.58	2.13	60.648
	36	A	VAL_75	No	1.228	1.234	1.579	1.34	45.972
	37	A	LEU_76	No	1.069	1.116	1.225	1.14	38.322
	38	A	VAL_77	No	1.298	1.357	1.791	1.507	42.6
	39	A	TYR_78	No	1.351	1.318	2.232	1.943	38.72
	40	A	HIS_79	No	1.336	1.337	1.941	1.706	46.645
	41	A	GLY_80	No	1.299	1.348	1.338	1.348	41.662
	42	A	ASP_81	No	1.423	1.431	1.825	1.644	51.888
	43	A	ALA_82	No	1.58	1.742	1.754	1.732	53.235
	44	A	VAL_83	No	1.734	1.848	2.169	1.951	47.47
	45	A	THR_84	No	2.236	2.267	2.666	2.43	61.05
	46	A	ASN_85	No	2.162	2.118	2.57	2.345	54.63
	47	A	VAL_86	No	2.03	2.011	2.212	2.076	48.962
	48	A	PRO_87	No	1.992	1.972	2.092	2.017	47.28
	49	A	PRO_88	No	1.972	1.939	2.091	1.998	45.29
	50	A	ARG_89	No	1.839	1.873	2.378	2.175	43.353
	51	A	LYS_90	No	1.736	1.706	2.087	1.891	45.685
	52	A	GLY_91	No	1.711	1.739	1.744	1.739	60.068
	53	A	TYR_92	No	1.728	1.691	1.932	1.843	60.823
	54	A	LYS_93	No	1.716	1.866	2.563	2.23	79.835
	55	A	ASP_94	No	2.366	2.506	3.017	2.776	91.595
	56	A	GLY_95	No	2.342	2.266	2.576	2.266	90.005
	57	A	ASN_96	No	2.245	2.145	2.832	2.505	75.43
	58	A	GLU_97	No	1.766	1.802	2.091	1.975	66.975
	59	A	TYR_98	No	1.576	1.577	1.817	1.734	52.485
	60	A	ILE_99	No	1.579	1.578	1.817	1.665	52.322
	61	A	VAL_100	No	1.569	1.572	1.981	1.71	45.502
	62	A	VAL_101	No	1.598	1.618	1.697	1.63	48.235
	63	A	GLU_102	No	1.646	1.641	1.987	1.848	53.122
	64	A	LYS_103	No	1.686	1.731	1.771	1.739	50.065
	65	A	LYS_104	Yes	1.732	1.691	2.456	2.098	49.825
	66	A	LYS_105	No	1.674	1.698	1.954	1.814	49.348
	67	A	LYS_106	Yes	1.577	1.556	1.901	1.727	47.617
	68	A	SER_107	Yes	1.467	1.466	1.672	1.525	58.815
	69	A	ILE_108	No	1.334	1.331	1.402	1.341	59.65
	70	A	ASN_109	Yes	1.301	1.333	1.898	1.624	69.488
	71	A	GLN_110	Yes	1.264	1.271	1.734	1.527	57.075
	72	A	ASN_111	Yes	1.207	1.291	1.865	1.585	51.823
	73	A	ASN_112	Yes	1.308	1.243	1.933	1.614	51.258
	74	A	ALA_113	No	1.167	1.155	1.45	1.196	50.538
	75	A	ASP_114	No	1.023	1.068	1.541	1.335	43.368
	76	A	ILE_115	No	0.97	0.9	1.545	1.188	32.623
	77	A	GLN_116	No	0.84	0.85	1.626	1.318	33.092
	78	A	VAL_117	No	0.724	0.782	0.826	0.76	39.812
	79	A	VAL_118	No	0.963	0.901	1.448	1.106	39.005
	80	A	ASN_119	No	1.164	1.159	1.829	1.522	42.605
	81	A	ALA_120	No	1.41	1.409	1.661	1.443	47.942
	82	A	ILE_121	No	1.176	1.108	1.853	1.458	43.035
	83	A	SER_122	No	0.909	0.971	1.105	1.013	38.272
	84	A	SER_123	No	1.245	1.259	1.584	1.373	43.155
	85	A	LEU_124	No	1.211	1.175	1.922	1.522	36.665
	86	A	THR_125	No	0.965	1.097	1.264	1.131	36.58
	87	A	TYR_126	No	0.854	0.809	1.099	1.001	32.855
	88	A	PRO_127	No	0.791	0.833	0.927	0.866	28.26
	89	A	GLY_128	No	0.855	0.875	0.9	0.875	31.848
	90	A	ALA_129	No	0.837	0.804	0.974	0.814	31.545
	91	A	LEU_130	No	0.85	0.878	1.467	1.133	32.61
	92	A	VAL_131	No	0.842	0.878	0.985	0.884	34.935
	93	A	LYS_132	No	1.001	1.019	1.537	1.272	40.845
	94	A	ALA_133	No	1.039	1.128	1.22	1.127	40.402
	95	A	ASN_134	No	1.243	1.153	1.578	1.37	41.32
	96	A	SER_135	No	1.325	1.274	1.645	1.406	39.875
	97	A	GLU_136	No	1.121	1.074	1.846	1.566	40.952
	98	A	LEU_137	No	0.868	0.915	1.439	1.13	35.508
	99	A	VAL_138	No	1.102	1.109	1.442	1.221	40.158
	100	A	GLU_139	No	1.052	1.019	1.587	1.358	41.387
	101	A	ASN_140	No	0.977	1.135	1.173	1.145	36.372
	102	A	GLN_141	No	1.066	1.202	1.928	1.624	35.695
	103	A	PRO_142	No	1.227	1.259	1.346	1.283	41.182
	104	A	ASP_143	No	1.878	1.635	2.385	2.034	46.175
	105	A	VAL_144	No	1.328	1.455	1.78	1.558	52.082
	106	A	LEU_145	No	1.185	1.214	1.592	1.358	44.965
	107	A	PRO_146	Yes	1.475	1.556	1.559	1.553	52.232
	108	A	VAL_147	No	1.468	1.484	1.756	1.562	46.985
	109	A	LYS_148	Yes	1.604	1.53	2.511	2.08	38.835
	110	A	ARG_149	No	1.463	1.601	1.289	1.41	37.898
	111	A	ASP_150	No	1.785	1.643	2.089	1.873	44.348
	112	A	SER_151	No	1.584	1.565	1.954	1.697	39.895
	113	A	LEU_152	No	1.333	1.379	1.701	1.487	40.142
	114	A	THR_153	No	1.3	1.249	1.54	1.366	37.462
	115	A	LEU_154	No	1.177	1.253	1.734	1.444	37.268
	116	A	SER_155	No	1.27	1.209	1.486	1.302	35.36
	117	A	ILE_156	No	1.195	1.31	1.592	1.412	38.507
	118	A	ASP_157	No	1.34	1.416	1.614	1.524	41.898
	119	A	LEU_158	No	1.485	1.528	1.584	1.534	51.532
	120	A	PRO_159	No	1.81	1.803	1.879	1.831	58.495
	121	A	GLY_160	No	2.003	2.001	2.105	2.001	65.098
	122	A	MET_161	No	1.875	1.936	1.817	1.852	65.905
	123	A	THR_162	No	2.151	2.071	2.367	2.193	65.005
	124	A	ASN_163	No	2.247	2.249	2.78	2.522	71.625
	125	A	GLN_164	No	2.367	2.316	3.177	2.819	60.285
	126	A	ASP_165	No	2.06	1.968	2.216	2.091	54.128
	127	A	ASN_166	No	1.66	1.628	1.844	1.734	45.215
	128	A	LYS_167	No	1.52	1.585	1.998	1.795	43.518
	129	A	ILE_168	No	1.535	1.481	1.693	1.558	40.238
	130	A	VAL_169	No	1.602	1.641	1.906	1.729	39.945
	131	A	VAL_170	No	1.657	1.645	1.846	1.696	44.298
	132	A	LYS_171	No	2.064	2.003	3.443	2.831	54.262
	133	A	ASN_172	No	1.93	1.872	2.555	2.231	50.715
	134	A	ALA_173	No	1.523	1.57	1.582	1.56	48.225
	135	A	THR_174	No	1.731	1.64	2.154	1.861	42.225
	136	A	LYS_175	No	1.543	1.544	2.306	1.95	42.308
	137	A	SER_176	No	1.733	1.69	2.268	1.903	44.655
	138	A	ASN_177	No	1.666	1.585	2.169	1.893	39.132
	139	A	VAL_178	No	1.252	1.272	1.353	1.275	34.365
	140	A	ASN_179	No	1.305	1.325	1.953	1.658	38.765
	141	A	ASN_180	No	1.505	1.472	2.012	1.755	46.45
	142	A	ALA_181	No	1.389	1.372	1.463	1.375	39.192
	143	A	VAL_182	No	1.195	1.256	1.226	1.219	37.965
	144	A	ASN_183	No	1.352	1.398	1.939	1.677	47.085
	145	A	THR_184	No	1.576	1.577	1.746	1.64	50.825
	146	A	LEU_185	No	1.536	1.547	1.663	1.571	41.935
	147	A	VAL_186	No	1.41	1.476	1.52	1.465	42.17
	148	A	GLU_187	No	1.627	1.677	2.08	1.911	61.238
	149	A	ARG_188	No	1.867	1.896	2.167	2.068	56.875
	150	A	TRP_189	No	1.779	1.817	1.792	1.798	57.53
	151	A	ASN_190	No	1.809	1.9	1.761	1.83	71.11
	152	A	GLU_191	No	2.114	2.197	2.411	2.319	76.342
	153	A	LYS_192	No	2.28	2.335	2.464	2.387	70.795
	154	A	TYR_193	No	2.091	2.109	2.089	2.096	61.47
	155	A	ALA_194	No	2.002	2.067	2.014	2.049	64.22
	156	A	GLN_195	No	2.308	2.343	2.884	2.645	78.275
	157	A	ALA_196	No	2.358	2.35	2.505	2.37	87.192
	158	A	TYR_197	No	2.186	2.232	2.854	2.64	94.477
	159	A	PRO_198	No	2.525	2.525	2.787	2.625	103.392
	160	A	ASN_199	Yes	2.238	2.223	3.081	2.675	98.255
	161	A	VAL_200	Yes	1.75	1.788	2.38	2.011	80.122
	162	A	SER_201	Yes	1.637	1.536	2.288	1.819	69.092
	163	A	ALA_202	Yes	1.318	1.398	1.398	1.384	55.832
	164	A	LYS_203	Yes	1.328	1.277	2.259	1.827	50.935
	165	A	ILE_204	Yes	1.323	1.359	1.659	1.477	48.242
	166	A	ASP_205	No	1.175	1.161	1.521	1.361	50.138
	167	A	TYR_206	Yes	1.189	1.234	2.057	1.797	49.09
	168	A	ASP_207	Yes	1.252	1.22	1.95	1.639	42.792
	169	A	ASP_208	Yes	1.229	1.254	1.682	1.493	48.588
	170	A	GLU_209	Yes	1.277	1.277	1.596	1.47	44.853
	171	A	MET_210	Yes	1.374	1.38	1.681	1.528	40.355
	172	A	ALA_211	No	1.345	1.446	1.427	1.429	38.582
	173	A	TYR_212	Yes	1.434	1.453	1.55	1.515	38.82
	174	A	SER_213	No	1.379	1.342	1.627	1.436	42.848
	175	A	GLU_214	No	1.261	1.245	1.98	1.699	44.168
	176	A	SER_215	No	1.261	1.252	1.767	1.441	41.178
	177	A	GLN_216	No	1.258	1.24	1.412	1.329	35.527
	178	A	LEU_217	No	1.14	1.131	1.308	1.19	35.075
	179	A	ILE_218	No	1.095	1.12	1.285	1.171	35.85
	180	A	ALA_219	No	1.163	1.216	1.314	1.218	37.672
	181	A	LYS_220	Yes	1.181	1.172	1.414	1.27	41.622
	182	A	PHE_221	No	1.066	1.107	1.517	1.339	36.235
	183	A	GLY_222	No	1.051	1.043	1.103	1.043	32.3
	184	A	THR_223	No	1.071	1.076	1.302	1.158	35.355
	185	A	ALA_224	No	1.009	1.024	1.13	1.025	35.058
	186	A	PHE_225	No	1.038	1.046	1.307	1.207	39.67
	187	A	LYS_226	No	1.142	1.148	2.248	1.78	44.422
	188	A	ALA_227	No	1.126	1.157	1.269	1.161	43.902
	189	A	VAL_228	No	1.088	1.128	1.49	1.242	43.38
	190	A	ASN_229	No	1.269	1.516	1.439	1.477	53.52
	191	A	ASN_230	No	1.827	1.865	2.748	2.341	59.998
	192	A	SER_231	No	1.501	1.563	1.517	1.54	57.975
	193	A	LEU_232	No	1.762	1.985	1.828	1.887	52.565
	194	A	ASN_233	No	1.517	1.465	2.116	1.811	54.782
	195	A	VAL_234	No	1.351	1.382	1.451	1.387	51.72
	196	A	ASN_235	No	1.402	1.417	1.522	1.47	53.59
	197	A	PHE_236	No	1.446	1.474	1.414	1.434	48.11
	198	A	GLY_237	No	1.592	1.614	1.636	1.614	56.14
	199	A	ALA_238	No	1.552	1.549	1.624	1.551	56.27
	200	A	ILE_239	No	1.474	1.507	1.485	1.478	49.48
	201	A	SER_240	No	1.59	1.63	1.864	1.706	52.978
	202	A	GLU_241	No	1.665	1.655	2.133	1.937	58.963
	203	A	GLY_242	No	1.593	1.605	1.605	1.605	53.835
	204	A	LYS_243	No	1.612	1.615	2.248	1.948	62.98
	205	A	MET_244	No	1.533	1.525	1.791	1.654	58.015
	206	A	GLN_245	Yes	1.457	1.454	1.611	1.539	54.548
	207	A	GLU_246	No	1.353	1.371	1.474	1.432	47.965
	208	A	GLU_247	Yes	1.314	1.301	1.543	1.438	44.425
	209	A	VAL_248	No	1.163	1.19	1.286	1.202	38.258
	210	A	ILE_249	No	1.148	1.126	1.362	1.215	36.782
	211	A	SER_250	No	1.078	1.13	1.178	1.14	38.625
	212	A	PHE_251	Yes	1.075	1.06	2.081	1.721	35.942
	213	A	LYS_252	No	1.027	1.093	1.408	1.233	36.905
	214	A	GLN_253	Yes	1.095	1.026	1.373	1.222	34.595
	215	A	ILE_254	No	0.959	1.021	1.13	1.042	35.47
	216	A	TYR_255	No	0.966	1.001	1.014	1.005	34.967
	217	A	TYR_256	No	0.99	0.943	1.002	0.978	32.725
	218	A	ASN_257	No	0.932	0.976	1.481	1.23	34.258
	219	A	VAL_258	No	0.919	0.889	1.379	1.059	31.63
	220	A	ASN_259	No	0.965	1.019	1.741	1.415	35.358
	221	A	VAL_260	No	0.994	1.021	1.429	1.15	32.565
	222	A	ASN_261	No	1.144	1.087	1.227	1.157	34.46
	223	A	GLU_262	No	1.143	1.199	2.019	1.712	42.702
	224	A	PRO_263	No	1.275	1.354	1.31	1.333	46.838
	225	A	THR_264	No	1.641	1.611	1.975	1.759	49.56
	226	A	ARG_265	No	1.428	1.402	2.419	2.082	42.408
	227	A	PRO_266	No	1.278	1.299	1.48	1.364	39.925
	228	A	SER_267	No	1.473	1.48	1.647	1.536	36.927
	229	A	ARG_268	No	1.483	1.49	3.873	3.188	39.822
	230	A	PHE_269	No	1.321	1.371	1.47	1.411	40.405
	231	A	PHE_270	No	1.445	1.505	1.366	1.419	33.362
	232	A	GLY_271	No	1.684	1.718	1.718	1.718	34.86
	233	A	LYS_272	No	2.087	2.155	2.809	2.503	41.077
	234	A	ALA_273	Yes	2.246	2.212	2.412	2.24	44.728
	235	A	VAL_274	No	1.897	1.977	1.757	1.877	40.272
	236	A	THR_275	Yes	2.088	1.98	2.458	2.182	41.115
	237	A	LYS_276	No	1.806	1.831	2.052	1.937	47.647
	238	A	GLU_277	Yes	2.012	1.99	2.454	2.266	50.735
	239	A	GLN_278	Yes	1.919	1.865	2.692	2.349	45.585
	240	A	LEU_279	No	1.585	1.626	1.761	1.659	43.662
	241	A	GLN_280	Yes	1.78	1.812	2.535	2.24	58.585
	242	A	ALA_281	Yes	1.97	1.945	2.122	1.968	60.098
	243	A	LEU_282	No	1.691	1.695	1.731	1.695	58.585
	244	A	GLY_283	No	1.707	1.646	1.812	1.646	56.828
	245	A	VAL_284	No	1.37	1.461	1.426	1.424	50.995
	246	A	ASN_285	No	1.464	1.41	1.706	1.562	42.28
	247	A	ALA_286	No	1.519	1.511	1.736	1.54	48.135
	248	A	GLU_287	No	1.549	1.509	2.31	2.004	52.362
	249	A	ASN_288	No	1.292	1.273	1.844	1.568	40.015
	250	A	PRO_289	No	1.075	1.048	1.164	1.091	36.175
	251	A	PRO_290	No	0.926	0.915	1.034	0.961	35
	252	A	ALA_291	No	0.783	0.795	0.928	0.797	29.565
	253	A	TYR_292	No	0.693	0.688	0.887	0.818	27.6
	254	A	ILE_293	No	0.604	0.654	0.765	0.667	32.223
	255	A	SER_294	No	0.752	0.773	0.844	0.795	31.01
	256	A	SER_295	No	0.753	0.721	1.071	0.848	31.053
	257	A	VAL_296	No	0.669	0.722	0.783	0.706	28.725
	258	A	ALA_297	No	0.746	0.713	0.946	0.734	28.118
	259	A	TYR_298	No	0.72	0.768	0.98	0.907	30.598
	260	A	GLY_299	No	0.85	0.81	0.974	0.81	33.24
	261	A	ARG_300	No	0.877	0.886	1.948	1.612	32.32
	262	A	GLN_301	No	0.951	0.962	1.446	1.24	32.872
	263	A	VAL_302	No	1.013	1.014	1.258	1.087	32.482
	264	A	TYR_303	No	1.011	1.064	1.107	1.088	37.105
	265	A	LEU_304	No	1.116	1.135	1.749	1.403	44.342
	266	A	LYS_305	No	1.2	1.241	1.376	1.291	51.975
	267	A	LEU_306	No	1.336	1.351	1.678	1.474	51.858
	268	A	SER_307	No	1.428	1.434	1.684	1.513	54.22
	269	A	THR_308	No	1.539	1.546	1.625	1.571	59.032
	270	A	ASN_309	No	1.648	1.711	2.045	1.879	62.508
	271	A	SER_310	No	1.77	1.734	2.063	1.846	56.268
	272	A	HIS_311	No	1.768	1.821	1.879	1.851	62.285
	273	A	SER_312	Yes	1.82	1.78	1.925	1.827	64.685
	274	A	THR_313	Yes	1.891	1.907	2.464	2.151	71.315
	275	A	LYS_314	Yes	1.894	1.853	2.448	2.161	70.988
	276	A	VAL_315	Yes	1.719	1.727	1.927	1.78	59.435
	277	A	LYS_316	Yes	1.714	1.714	2.196	1.954	63.205
	278	A	ALA_317	Yes	1.852	1.846	2.016	1.867	63.285
	279	A	ALA_318	No	1.81	1.786	1.892	1.795	63.232
	280	A	PHE_319	Yes	1.588	1.615	1.531	1.562	60.115
	281	A	ASP_320	Yes	1.666	1.697	2.133	1.933	70.638
	282	A	ALA_321	No	1.854	1.843	1.997	1.861	75.868
	283	A	ALA_322	No	1.711	1.703	1.75	1.701	70.875
	284	A	VAL_323	Yes	1.59	1.644	1.937	1.729	77.825
	285	A	SER_324	Yes	1.872	1.956	1.935	1.948	92.822
	286	A	GLY_325	No	2.035	2.134	2.027	2.134	105.3
	287	A	LYS_326	Yes	2.313	2.347	3.132	2.764	111.27
	288	A	SER_327	No	3.139	3.367	4.323	3.71	120.928
	289	A	VAL_328	Yes	3.786	3.658	4.685	4.073	119.075
	290	A	SER_329	Yes	4.156	4.271	4.995	4.524	126.745
	291	A	GLY_330	Yes	4.053	3.755	4.53	3.755	126.73
	292	A	ASP_331	Yes	3.068	2.945	3.819	3.421	120.56
	293	A	VAL_332	No	2.68	2.647	3.114	2.822	107.97
	294	A	GLU_333	Yes	2.563	2.452	3.296	2.949	93.03
	295	A	LEU_334	Yes	2.17	2.15	2.441	2.259	75.477
	296	A	THR_335	No	2.157	2.127	2.557	2.304	79.415
	297	A	ASN_336	No	2.091	2.048	2.455	2.255	73.445
	298	A	ILE_337	No	1.845	1.826	1.943	1.863	60.29
	299	A	ILE_338	No	1.804	1.833	2.19	1.976	63.798
	300	A	LYS_339	No	1.97	1.951	2.913	2.48	72.105
	301	A	ASN_340	No	1.79	1.745	2.408	2.092	73.638
	302	A	SER_341	No	1.568	1.587	1.787	1.65	64.34
	303	A	SER_342	No	1.442	1.425	1.534	1.46	67.345
	304	A	PHE_343	No	1.348	1.363	1.481	1.432	61.578
	305	A	LYS_344	No	1.274	1.266	1.524	1.387	52.595
	306	A	ALA_345	No	1.207	1.223	1.345	1.23	53.175
	307	A	VAL_346	No	1.095	1.086	1.295	1.141	43.853
	308	A	ILE_347	No	1.071	1.09	1.36	1.192	46.725
	309	A	TYR_348	No	0.969	0.981	1.451	1.273	39.855
	310	A	GLY_349	No	1.187	1.284	1.299	1.284	50.012
	311	A	GLY_350	No	1.597	1.644	1.725	1.644	70.47
	312	A	SER_351	No	2.862	3.088	2.904	3.02	90.902
	313	A	ALA_352	No	3.713	3.701	4.299	3.806	112.89
	314	A	LYS_353	No	3.203	2.985	3.301	3.136	116.275
	315	A	ASP_354	No	2.666	2.556	3.252	2.931	99.26
	316	A	GLU_355	No	1.719	1.779	2.065	1.945	75.712
	317	A	VAL_356	No	1.31	1.372	1.882	1.549	67.953
	318	A	GLN_357	No	1.281	1.244	2.252	1.858	62.777
	319	A	ILE_358	No	1.252	1.31	1.514	1.378	67.862
	320	A	ILE_359	No	1.35	1.334	1.88	1.566	70.248
	321	A	ASP_360	No	1.396	1.461	1.779	1.636	81.923
	322	A	GLY_361	No	1.618	1.552	1.742	1.552	76.342
	323	A	ASN_362	No	1.71	1.713	2.183	1.954	72.43
	324	A	LEU_363	No	1.676	1.861	1.912	1.856	72.048
	325	A	GLY_364	No	1.77	1.894	1.914	1.894	89.815
	326	A	ASP_365	No	1.934	1.811	2.723	2.32	103.5
	327	A	LEU_366	Yes	1.56	1.619	1.974	1.754	106.852
	328	A	ARG_367	Yes	1.702	1.718	3.216	2.741	115.37
	329	A	ASP_368	No	1.818	1.79	2.448	2.155	116.025
	330	A	ILE_369	No	1.649	1.634	1.994	1.779	110.735
	331	A	LEU_370	Yes	1.548	1.602	1.7	1.626	103.078
	332	A	LYS_371	Yes	1.683	1.697	2.712	2.261	100.04
	333	A	LYS_372	Yes	1.721	1.638	2.559	2.152	99.122
	334	A	GLY_373	No	1.422	1.399	1.469	1.399	97.722
	335	A	ALA_374	Yes	1.476	1.535	1.763	1.564	95.415
	336	A	THR_375	No	1.57	1.495	2.076	1.745	93.6
	337	A	PHE_376	No	1.52	1.455	1.949	1.746	81.788
	338	A	ASN_377	No	1.354	1.337	1.934	1.659	91.235
	339	A	ARG_378	No	1.545	1.618	1.838	1.75	95.975
	340	A	GLU_379	No	1.735	1.693	2.853	2.425	107.72
	341	A	THR_380	No	1.604	1.562	2.289	1.894	85.842
	342	A	PRO_381	No	1.312	1.23	1.489	1.332	72.092
	343	A	GLY_382	No	0.984	1.008	1.104	1.008	60.12
	344	A	VAL_383	No	0.81	0.765	1.169	0.904	41.042
	345	A	PRO_384	No	0.656	0.686	0.8	0.723	30.103
	346	A	ILE_385	No	0.694	0.715	0.895	0.766	30.935
	347	A	ALA_386	No	0.711	0.688	0.945	0.714	28.778
	348	A	TYR_387	No	0.663	0.725	0.775	0.756	28.208
	349	A	THR_388	No	0.733	0.719	1.145	0.893	31.48
	350	A	THR_389	No	0.724	0.791	1.335	1.016	33.068
	351	A	ASN_390	No	0.823	0.801	0.974	0.888	33.507
	352	A	PHE_391	No	0.884	0.919	1.435	1.223	32.392
	353	A	LEU_392	No	0.998	1.242	1.406	1.272	36.645
	354	A	LYS_393	No	1.207	1.27	1.513	1.389	42.662
	355	A	ASP_394	No	1.357	1.369	1.671	1.532	44.89
	356	A	ASN_395	No	1.2	1.204	1.868	1.571	43.105
	357	A	GLU_396	No	1.161	1.095	1.618	1.419	44.77
	358	A	LEU_397	No	1.089	1.129	1.379	1.22	47.405
	359	A	ALA_398	No	1.03	1.062	1.128	1.056	38.98
	360	A	VAL_399	No	1.18	1.159	1.708	1.356	37.5
	361	A	ILE_400	No	1.139	1.174	1.464	1.277	38.355
	362	A	LYS_401	No	1.147	1.159	2.256	1.787	39.96
	363	A	ASN_402	No	1.15	1.187	1.951	1.609	45.002
	364	A	ASN_403	No	1.241	1.245	1.568	1.409	50.535
	365	A	SER_404	No	1.285	1.322	1.339	1.325	50.11
	366	A	GLU_405	No	1.422	1.437	1.903	1.715	44.28
	367	A	TYR_406	Yes	1.474	1.5	1.484	1.487	38.512
	368	A	ILE_407	No	1.562	1.547	1.735	1.613	41.23
	369	A	GLU_408	Yes	1.569	1.597	1.825	1.732	43.518
	370	A	THR_409	No	1.582	1.598	1.628	1.601	51.748
	371	A	THR_410	No	1.615	1.625	1.688	1.642	56.582
	372	A	SER_411	No	1.604	1.638	1.64	1.637	60.878
	373	A	LYS_412	Yes	1.629	1.6	2.638	2.182	62.313
	374	A	ALA_413	No	1.628	1.641	1.752	1.649	56.165
	375	A	TYR_414	No	1.538	1.551	1.894	1.756	52.68
	376	A	THR_415	No	1.629	1.532	1.903	1.683	51.782
	377	A	ASP_416	No	1.433	1.493	1.92	1.73	55.235
	378	A	GLY_417	No	1.345	1.283	1.508	1.283	47.775
	379	A	LYS_418	No	1.268	1.304	1.914	1.627	46.652
	380	A	ILE_419	No	1.319	1.338	1.483	1.38	42.82
	381	A	ASN_420	No	1.617	1.634	2.036	1.842	37.505
	382	A	ILE_421	No	1.747	1.85	1.93	1.854	43.01
	383	A	ASP_422	No	2.247	2.252	2.666	2.472	43.428
	384	A	HIS_423	No	2.4	2.482	2.486	2.484	41.372
	385	A	SER_424	No	2.882	2.943	3.025	2.968	42.887
	386	A	GLY_425	No	3.005	3.004	3.121	3.004	37.858
	387	A	GLY_426	No	3.313	3.313	3.344	3.313	38.93
	388	A	TYR_427	No	3.014	2.93	2.88	2.894	35.632
	389	A	VAL_428	No	2.695	2.708	2.949	2.787	34.205
	390	A	ALA_429	No	2.248	2.235	2.237	2.227	31.85
	391	A	GLN_430	No	2.023	1.993	2.66	2.386	30.53
	392	A	PHE_431	No	1.64	1.679	1.984	1.846	34
	393	A	ASN_432	No	1.502	1.504	1.951	1.736	37.773
	394	A	ILE_433	No	1.209	1.233	1.338	1.252	37.793
	395	A	SER_434	No	1.192	1.173	1.438	1.266	38.215
	396	A	TRP_435	No	1.15	1.226	1.137	1.161	41.488
	397	A	ASP_436	No	1.356	1.287	1.886	1.626	50.735
	398	A	GLU_437	No	1.315	1.447	1.793	1.651	58.708
	399	A	VAL_438	No	1.577	1.554	2.137	1.766	56.268
	400	A	ASN_439	No	1.9	1.956	2.575	2.278	54.462
	401	A	TYR_440	No	2.176	2.323	2.189	2.215	49.035
	402	A	ASP_441	No	2.966	2.85	3.474	3.187	47.672
	403	A	PRO_442	No	3.435	3.414	3.839	3.582	53.098
	404	A	GLU_443	No	3.456	3.339	4.299	3.912	58.492
	405	A	GLY_444	No	2.667	2.721	2.523	2.721	47.328
	406	A	ASN_445	No	2.919	2.751	3.643	3.227	48.908
	407	A	GLU_446	No	2.396	2.577	2.51	2.537	60.07
	408	A	ILE_447	No	2.467	2.288	3.011	2.622	65.078
	409	A	VAL_448	No	2.119	2.249	2.479	2.317	67.695
	410	A	GLN_449	No	1.955	1.834	2.994	2.533	62.09
	411	A	HIS_450	No	1.672	1.741	2.236	2.042	55.04
	412	A	LYS_451	No	1.441	1.395	1.787	1.588	47.33
	413	A	ASN_452	No	1.421	1.458	2.257	1.892	51.238
	414	A	TRP_453	No	1.367	1.445	1.473	1.462	46.435
	415	A	SER_454	No	1.763	1.797	1.991	1.86	48.66
	416	A	GLU_455	No	1.798	1.783	2.203	2.038	46.1
	417	A	ASN_456	No	1.693	1.823	1.555	1.691	40.2
	418	A	ASN_457	No	2.072	2.143	2.696	2.425	48.41
	419	A	LYS_458	No	2.242	2.182	2.429	2.304	40.715
	420	A	SER_459	No	2.388	2.429	2.701	2.519	38.818
	421	A	LYS_460	No	2.333	2.371	2.227	2.286	33.448
	422	A	LEU_461	No	2.704	2.659	3.228	2.914	38.148
	423	A	ALA_462	No	2.826	2.933	2.972	2.933	44.192
	424	A	HIS_463	No	2.892	2.877	3.403	3.185	52.015
	425	A	PHE_464	No	2.423	2.419	2.152	2.256	46.735
	426	A	THR_465	No	2.193	2.21	2.455	2.308	52.677
	427	A	SER_466	No	1.882	1.831	2.036	1.9	47.248
	428	A	SER_467	No	1.657	1.675	2.046	1.806	43.578
	429	A	ILE_468	No	1.31	1.288	1.79	1.506	46.112
	430	A	TYR_469	No	1.243	1.242	2.012	1.757	50.548
	431	A	LEU_470	No	1.08	1.137	1.355	1.204	44.445
	432	A	PRO_471	No	1.264	1.203	1.337	1.254	46.545
	433	A	GLY_472	No	1.356	1.386	1.352	1.386	36.12
	434	A	ASN_473	No	1.369	1.334	1.545	1.439	46.392
	435	A	ALA_474	No	1.132	1.252	1.18	1.224	45.26
	436	A	ARG_475	No	1.68	1.826	2.24	2.084	45.618
	437	A	ASN_476	No	1.712	1.734	2.126	1.93	42.525
	438	A	ILE_477	No	1.286	1.43	1.324	1.355	43.735
	439	A	ASN_478	No	1.468	1.387	2.065	1.749	38.938
	440	A	VAL_479	No	1.486	1.609	1.887	1.687	34.918
	441	A	TYR_480	No	1.732	1.667	2.196	2.02	33.082
	442	A	ALA_481	No	1.867	1.971	1.917	1.951	32.682
	443	A	LYS_482	No	2.241	2.22	2.419	2.319	29.045
	444	A	GLU_483	No	2.562	2.636	2.818	2.738	33.212
	445	A	CYS_484	No	3.004	3.084	3.335	3.199	38.012
	446	A	THR_485	No	3.489	3.724	3.627	3.677	44.482
	447	A	GLY_486	No	4.303	4.367	4.474	4.367	55.855
	448	A	LEU_487	No	4.448	4.418	4.767	4.569	47.392
	449	A	ALA_488	No	4.949	4.813	5.532	4.941	50.7
	450	A	TRP_489	No	4.357	4.27	5.844	5.399	51.172
	451	A	GLU_490	No	3.771	3.821	4.2	4.039	47.988
	452	A	TRP_491	No	3.406	3.35	4.806	4.387	40.685
	453	A	TRP_492	No	2.958	3.06	2.866	2.924	37.628
	454	A	ARG_493	No	2.914	2.783	3.724	3.397	35.488
	455	A	THR_494	No	2.559	2.653	2.809	2.71	39.162
	456	A	VAL_495	No	2.431	2.44	2.476	2.437	39.3
	457	A	ILE_496	No	2.195	2.166	2.372	2.235	41.442
	458	A	ASP_497	No	2.195	2.29	2.54	2.423	48.532
	459	A	ASP_498	No	2.067	1.976	2.465	2.245	49.548
	460	A	ARG_499	No	2.003	2.066	2.59	2.405	54.372
	461	A	ASN_500	No	1.95	1.954	2.628	2.307	60.35
	462	A	LEU_501	No	1.745	1.678	1.91	1.767	52.603
	463	A	PRO_502	No	1.684	1.632	1.94	1.757	49.967
	464	A	LEU_503	No	1.393	1.536	1.405	1.454	51.758
	465	A	VAL_504	No	1.635	1.553	1.869	1.663	45.318
	466	A	LYS_505	No	1.729	1.689	3.211	2.578	49.59
	467	A	ASN_506	No	1.752	1.816	2.029	1.919	49.243
	468	A	ARG_507	No	1.792	1.761	1.842	1.802	40.478
	469	A	ASN_508	No	1.983	2.04	2.448	2.247	41.698
	470	A	ILE_509	No	2.019	2.03	2.053	2.02	35.532
	471	A	SER_510	No	2.409	2.433	2.824	2.572	36.905
	472	A	ILE_511	No	2.516	2.588	2.482	2.52	36.723
	473	A	TRP_512	No	2.975	2.973	3.231	3.152	33.988
	474	A	GLY_513	No	3.361	3.316	3.506	3.316	36.595
	475	A	THR_514	No	3.579	3.521	3.855	3.66	38.048
	476	A	THR_515	No	3.658	3.715	3.878	3.781	40.445
	477	A	LEU_516	No	3.882	3.849	4.303	4.047	42.208
	478	A	TYR_517	No	3.662	3.594	5.204	4.702	40.578
	479	A	PRO_518	No	3.111	3.246	3.071	3.176	39.08
	480	A	LYS_519	No	3.248	3.062	3.857	3.488	39.938
	481	A	TYR_520	No	2.751	2.882	3.074	3.009	42.427
	482	A	SER_521	No	2.725	2.625	3.065	2.779	42.475
	483	A	ASN_522	No	2.401	2.551	2.368	2.457	46.13
	484	A	LYS_523	No	2.528	2.377	3.842	3.212	53.688
	485	A	VAL_524	No	2.333	2.462	2.621	2.502	72.58
	486	A	ASP_525	No	2.439	2.485	3.023	2.777	100.02
	487	A	ASN_526	No	2.927	3.16	3.675	3.427	113.087

## Sheet: CID6249_Control
	Residue#	Chain	ResName	LigandContact	CA	Backbone	Sidechain	All_Heavy	B-factor
	0	A	MET_39	Yes	4.613	4.537	5.334	4.988	108.592
	1	A	ALA_40	No	3.538	3.363	3.776	3.434	96.58
	2	A	PRO_41	No	2.479	2.541	2.85	2.662	75.245
	3	A	PRO_42	No	2.075	2.055	1.971	2.018	55.24
	4	A	ALA_43	No	2.262	2.217	2.48	2.257	54.138
	5	A	SER_44	No	2.208	2.273	2.483	2.342	59.395
	6	A	PRO_45	No	2.294	2.341	2.199	2.284	61.298
	7	A	PRO_46	No	2.649	2.622	2.738	2.664	77.138
	8	A	ALA_47	No	2.908	2.921	3.168	2.959	83.258
	9	A	SER_48	No	3.179	3.107	3.43	3.215	75.66
	10	A	PRO_49	No	3.405	3.407	3.705	3.522	60.275
	11	A	LYS_50	No	3.381	3.423	3.301	3.34	44.512
	12	A	THR_51	No	3.474	3.397	3.571	3.464	44.562
	13	A	PRO_52	No	3.501	3.444	3.7	3.544	39.782
	14	A	ILE_53	No	3.388	3.309	3.835	3.542	37.135
	15	A	GLU_54	No	3.097	3.071	3.321	3.216	37.065
	16	A	LYS_55	No	3.058	3.046	3.647	3.363	34.798
	17	A	LYS_56	No	3.122	3.066	4.067	3.612	34.122
	18	A	HIS_57	Yes	2.929	2.89	3.308	3.135	39.302
	19	A	ALA_58	No	2.753	2.754	2.838	2.762	38.158
	20	A	ASP_59	No	2.865	2.837	3.191	3.025	37.822
	21	A	GLU_60	No	2.834	2.782	3.186	3.014	38.33
	22	A	ILE_61	No	2.549	2.547	2.583	2.548	37.898
	23	A	ASP_62	No	2.523	2.548	2.794	2.678	39.955
	24	A	LYS_63	No	2.757	2.718	3.455	3.115	44.78
	25	A	TYR_64	No	2.602	2.568	2.701	2.64	43.978
	26	A	ILE_65	No	2.349	2.402	2.262	2.326	40.712
	27	A	GLN_66	No	2.593	2.635	3.035	2.853	49.793
	28	A	GLY_67	No	2.786	2.746	2.902	2.746	49.543
	29	A	LEU_68	No	2.425	2.46	2.632	2.515	49.412
	30	A	ASP_69	No	2.448	2.378	3.091	2.767	62.212
	31	A	TYR_70	No	2.213	2.266	2.057	2.131	55.53
	32	A	ASN_71	No	2.199	2.131	2.358	2.244	62.548
	33	A	LYS_72	No	2.034	2.024	2.469	2.255	70.395
	34	A	ASN_73	No	2.079	2.059	2.851	2.477	71.662
	35	A	ASN_74	No	1.978	1.937	2.478	2.218	60.648
	36	A	VAL_75	No	1.696	1.667	1.821	1.71	45.972
	37	A	LEU_76	No	1.558	1.627	1.548	1.572	38.322
	38	A	VAL_77	No	1.715	1.675	2.156	1.848	42.6
	39	A	TYR_78	No	1.667	1.745	1.6	1.649	38.72
	40	A	HIS_79	No	2.035	1.974	2.771	2.468	46.645
	41	A	GLY_80	No	1.978	2.255	1.98	2.255	41.662
	42	A	ASP_81	No	2.122	2.288	2.755	2.533	51.888
	43	A	ALA_82	No	3.066	2.717	3.999	2.972	53.235
	44	A	VAL_83	No	3.108	3.161	3.819	3.416	47.47
	45	A	THR_84	No	3.149	3.182	3.472	3.298	61.05
	46	A	ASN_85	No	3.169	3.197	3.702	3.451	54.63
	47	A	VAL_86	No	3.09	3.037	3.448	3.187	48.962
	48	A	PRO_87	No	3.062	3.037	3.269	3.126	47.28
	49	A	PRO_88	No	3.011	2.99	3.109	3.035	45.29
	50	A	ARG_89	No	2.999	3.047	3.245	3.154	43.353
	51	A	LYS_90	No	3.069	3.036	3.13	3.065	45.685
	52	A	GLY_91	No	3.133	3.207	3.15	3.207	60.068
	53	A	TYR_92	No	3.425	3.391	3.713	3.601	60.823
	54	A	LYS_93	No	3.644	3.782	4.351	4.08	79.835
	55	A	ASP_94	No	4.194	4.25	4.781	4.533	91.595
	56	A	GLY_95	No	4.178	4.109	4.325	4.109	90.005
	57	A	ASN_96	No	4.018	3.931	4.319	4.122	75.43
	58	A	GLU_97	No	3.706	3.705	4.158	3.973	66.975
	59	A	TYR_98	No	3.391	3.391	3.318	3.34	52.485
	60	A	ILE_99	No	3.315	3.248	3.588	3.395	52.322
	61	A	VAL_100	No	3.011	3.031	3.213	3.085	45.502
	62	A	VAL_101	No	2.913	2.93	2.963	2.932	48.235
	63	A	GLU_102	No	2.887	2.856	3.147	3.027	53.122
	64	A	LYS_103	No	2.835	2.901	2.867	2.875	50.065
	65	A	LYS_104	Yes	2.838	2.751	3.572	3.19	49.825
	66	A	LYS_105	Yes	2.596	2.657	2.914	2.78	49.348
	67	A	LYS_106	Yes	2.475	2.4	2.848	2.63	47.617
	68	A	SER_107	Yes	2.317	2.382	2.598	2.453	58.815
	69	A	ILE_108	Yes	2.283	2.222	2.756	2.45	59.65
	70	A	ASN_109	No	2.159	2.254	2.357	2.299	69.488
	71	A	GLN_110	No	2.074	2.047	2.72	2.428	57.075
	72	A	ASN_111	No	2.019	2.125	2.61	2.371	51.823
	73	A	ASN_112	No	1.725	1.702	2.024	1.856	51.258
	74	A	ALA_113	No	1.691	1.661	1.992	1.712	50.538
	75	A	ASP_114	No	1.36	1.401	1.929	1.692	43.368
	76	A	ILE_115	No	1.018	1.005	1.182	1.061	32.623
	77	A	GLN_116	No	0.885	0.855	1.571	1.276	33.092
	78	A	VAL_117	No	0.743	0.808	0.877	0.799	39.812
	79	A	VAL_118	No	0.902	0.873	1.596	1.161	39.005
	80	A	ASN_119	No	1.022	1.107	1.819	1.483	42.605
	81	A	ALA_120	No	1.497	1.55	1.732	1.571	47.942
	82	A	ILE_121	No	1.465	1.367	1.992	1.652	43.035
	83	A	SER_122	No	1.128	1.2	1.239	1.212	38.272
	84	A	SER_123	Yes	1.545	1.495	1.921	1.645	43.155
	85	A	LEU_124	No	1.297	1.242	1.845	1.513	36.665
	86	A	THR_125	No	1.009	1.135	1.022	1.069	36.58
	87	A	TYR_126	No	1.13	1.13	1.47	1.359	32.855
	88	A	PRO_127	No	1.276	1.319	1.363	1.332	28.26
	89	A	GLY_128	No	1.413	1.423	1.466	1.423	31.848
	90	A	ALA_129	No	1.355	1.356	1.386	1.348	31.545
	91	A	LEU_130	No	1.465	1.438	2.091	1.733	32.61
	92	A	VAL_131	No	1.361	1.43	1.397	1.391	34.935
	93	A	LYS_132	No	1.5	1.429	1.719	1.566	40.845
	94	A	ALA_133	No	1.452	1.506	1.624	1.515	40.402
	95	A	ASN_134	No	1.442	1.377	1.485	1.429	41.32
	96	A	SER_135	No	1.396	1.349	1.656	1.455	39.875
	97	A	GLU_136	No	1.197	1.175	1.634	1.453	40.952
	98	A	LEU_137	No	1.116	1.13	1.475	1.26	35.508
	99	A	VAL_138	No	1.237	1.221	1.469	1.3	40.158
	100	A	GLU_139	No	1.061	0.999	1.814	1.508	41.387
	101	A	ASN_140	No	0.833	0.868	0.921	0.895	36.372
	102	A	GLN_141	Yes	0.949	0.977	1.969	1.593	35.695
	103	A	PRO_142	No	1.068	1.097	1.084	1.089	41.182
	104	A	ASP_143	Yes	1.262	1.284	1.635	1.478	46.175
	105	A	VAL_144	Yes	1.372	1.439	1.822	1.562	52.082
	106	A	LEU_145	No	1.667	1.673	1.905	1.756	44.965
	107	A	PRO_146	Yes	1.972	2.042	2.082	2.054	52.232
	108	A	VAL_147	No	2.106	2.093	2.332	2.164	46.985
	109	A	LYS_148	Yes	2.273	2.23	3.027	2.659	38.835
	110	A	ARG_149	No	2.119	2.203	1.951	2.046	37.898
	111	A	ASP_150	No	2.178	2.103	2.459	2.289	44.348
	112	A	SER_151	No	2.041	2.038	2.312	2.129	39.895
	113	A	LEU_152	No	1.896	1.917	1.972	1.907	40.142
	114	A	THR_153	No	1.869	1.814	2.175	1.96	37.462
	115	A	LEU_154	No	1.674	1.742	1.924	1.798	37.268
	116	A	SER_155	No	1.715	1.64	1.943	1.743	35.36
	117	A	ILE_156	No	1.634	1.749	1.989	1.83	38.507
	118	A	ASP_157	No	1.762	1.83	1.996	1.917	41.898
	119	A	LEU_158	No	1.889	1.955	1.943	1.927	51.532
	120	A	PRO_159	No	2.172	2.156	2.171	2.159	58.495
	121	A	GLY_160	Yes	2.393	2.419	2.501	2.419	65.098
	122	A	MET_161	No	2.362	2.496	2.468	2.468	65.905
	123	A	THR_162	Yes	2.944	2.75	3.402	3.035	65.005
	124	A	ASN_163	Yes	3.247	3.236	4.094	3.671	71.625
	125	A	GLN_164	Yes	3.182	3.059	4.955	4.202	60.285
	126	A	ASP_165	Yes	2.628	2.532	3.358	2.993	54.128
	127	A	ASN_166	No	2.098	2.109	3.174	2.686	45.215
	128	A	LYS_167	No	1.985	2.023	2.627	2.342	43.518
	129	A	ILE_168	No	1.979	1.953	2.057	1.986	40.238
	130	A	VAL_169	No	2.037	2.063	2.222	2.111	39.945
	131	A	VAL_170	No	2.096	2.084	2.237	2.123	44.298
	132	A	LYS_171	No	2.282	2.252	3.482	2.945	54.262
	133	A	ASN_172	No	2.194	2.143	2.645	2.4	50.715
	134	A	ALA_173	No	1.932	1.907	2.025	1.919	48.225
	135	A	THR_174	Yes	1.913	1.869	2.35	2.066	42.225
	136	A	LYS_175	Yes	1.662	1.682	2.462	2.096	42.308
	137	A	SER_176	No	1.825	1.823	2.138	1.934	44.655
	138	A	ASN_177	No	1.851	1.803	2.459	2.161	39.132
	139	A	VAL_178	No	1.573	1.579	1.81	1.644	34.365
	140	A	ASN_179	No	1.559	1.599	2.093	1.851	38.765
	141	A	ASN_180	No	1.784	1.763	2.234	2.009	46.45
	142	A	ALA_181	No	1.739	1.712	1.821	1.721	39.192
	143	A	VAL_182	No	1.546	1.599	1.549	1.559	37.965
	144	A	ASN_183	Yes	1.665	1.693	2.017	1.857	47.085
	145	A	THR_184	No	1.876	1.874	2.182	1.987	50.825
	146	A	LEU_185	No	1.813	1.821	1.945	1.86	41.935
	147	A	VAL_186	No	1.691	1.754	1.727	1.722	42.17
	148	A	GLU_187	Yes	1.93	1.975	2.154	2.081	61.238
	149	A	ARG_188	Yes	2.075	2.099	3.218	2.835	56.875
	150	A	TRP_189	No	1.978	2.034	2.07	2.056	57.53
	151	A	ASN_190	Yes	2.088	2.171	2.436	2.297	71.11
	152	A	GLU_191	Yes	2.499	2.499	3.396	3.04	76.342
	153	A	LYS_192	Yes	2.561	2.559	3.378	2.998	70.795
	154	A	TYR_193	Yes	2.28	2.292	2.511	2.435	61.47
	155	A	ALA_194	No	2.239	2.332	2.308	2.319	64.22
	156	A	GLN_195	Yes	2.618	2.671	3.238	2.992	78.275
	157	A	ALA_196	Yes	2.765	2.751	3.034	2.795	87.192
	158	A	TYR_197	No	2.486	2.454	3.009	2.812	94.477
	159	A	PRO_198	No	2.734	2.88	3.028	2.931	103.392
	160	A	ASN_199	No	2.652	2.624	3.869	3.297	98.255
	161	A	VAL_200	No	1.936	1.943	2.479	2.137	80.122
	162	A	SER_201	No	1.801	1.812	2.323	1.995	69.092
	163	A	ALA_202	No	1.651	1.721	1.706	1.707	55.832
	164	A	LYS_203	No	1.771	1.703	2.636	2.225	50.935
	165	A	ILE_204	No	1.76	1.875	2.046	1.927	48.242
	166	A	ASP_205	No	1.832	1.758	2.092	1.938	50.138
	167	A	TYR_206	No	1.755	1.829	2.281	2.131	49.09
	168	A	ASP_207	Yes	1.8	1.753	2.222	2.011	42.792
	169	A	ASP_208	Yes	1.872	1.891	2.305	2.117	48.588
	170	A	GLU_209	Yes	1.925	1.937	2.155	2.071	44.853
	171	A	MET_210	Yes	2.15	2.116	2.61	2.395	40.355
	172	A	ALA_211	No	1.978	2.08	1.993	2.056	38.582
	173	A	TYR_212	Yes	2.18	2.166	2.484	2.374	38.82
	174	A	SER_213	No	1.969	1.915	2.146	1.988	42.848
	175	A	GLU_214	No	1.711	1.688	2.593	2.252	44.168
	176	A	SER_215	No	1.672	1.677	2.137	1.842	41.178
	177	A	GLN_216	No	1.833	1.793	2.059	1.932	35.527
	178	A	LEU_217	No	1.578	1.554	1.781	1.641	35.075
	179	A	ILE_218	No	1.377	1.417	1.478	1.421	35.85
	180	A	ALA_219	No	1.607	1.648	1.819	1.667	37.672
	181	A	LYS_220	Yes	1.693	1.626	2.003	1.809	41.622
	182	A	PHE_221	No	1.339	1.318	1.785	1.593	36.235
	183	A	GLY_222	No	1.159	1.216	1.21	1.216	32.3
	184	A	THR_223	No	1.263	1.315	1.554	1.408	35.355
	185	A	ALA_224	No	1.582	1.503	1.938	1.575	35.058
	186	A	PHE_225	No	1.605	1.542	2.228	1.966	39.67
	187	A	LYS_226	No	1.374	1.346	2.087	1.748	44.422
	188	A	ALA_227	No	1.168	1.245	1.325	1.244	43.902
	189	A	VAL_228	No	1.368	1.437	1.55	1.457	43.38
	190	A	ASN_229	No	1.803	1.848	2.914	2.443	53.52
	191	A	ASN_230	No	1.993	1.983	2.69	2.358	59.998
	192	A	SER_231	No	1.671	1.692	1.788	1.714	57.975
	193	A	LEU_232	No	1.601	1.777	1.91	1.799	52.565
	194	A	ASN_233	No	1.723	1.753	2.514	2.157	54.782
	195	A	VAL_234	No	1.856	1.905	1.896	1.884	51.72
	196	A	ASN_235	No	2.165	2.185	2.433	2.309	53.59
	197	A	PHE_236	No	2.165	2.228	2.004	2.092	48.11
	198	A	GLY_237	No	2.422	2.473	2.442	2.473	56.14
	199	A	ALA_238	No	2.583	2.59	2.614	2.587	56.27
	200	A	ILE_239	No	2.466	2.521	2.343	2.428	49.48
	201	A	SER_240	No	2.575	2.65	2.594	2.623	52.978
	202	A	GLU_241	No	2.793	2.828	2.977	2.916	58.963
	203	A	GLY_242	No	2.897	2.963	2.861	2.963	53.835
	204	A	LYS_243	No	3.071	2.992	3.385	3.187	62.98
	205	A	MET_244	No	2.62	2.634	2.688	2.65	58.015
	206	A	GLN_245	No	2.448	2.41	3.077	2.794	54.548
	207	A	GLU_246	No	2.119	2.14	2.23	2.192	47.965
	208	A	GLU_247	No	2.047	1.978	2.303	2.16	44.425
	209	A	VAL_248	No	1.723	1.774	1.925	1.806	38.258
	210	A	ILE_249	No	1.645	1.56	1.942	1.728	36.782
	211	A	SER_250	No	1.387	1.478	1.418	1.451	38.625
	212	A	PHE_251	No	1.439	1.366	2.027	1.783	35.942
	213	A	LYS_252	No	1.355	1.43	1.796	1.608	36.905
	214	A	GLN_253	No	1.315	1.287	1.588	1.456	34.595
	215	A	ILE_254	No	1.346	1.4	1.566	1.455	35.47
	216	A	TYR_255	No	1.422	1.451	1.489	1.47	34.967
	217	A	TYR_256	No	1.429	1.381	1.484	1.446	32.725
	218	A	ASN_257	No	1.355	1.404	1.884	1.657	34.258
	219	A	VAL_258	No	1.357	1.345	1.465	1.369	31.63
	220	A	ASN_259	No	1.465	1.499	1.987	1.75	35.358
	221	A	VAL_260	No	1.565	1.593	1.615	1.58	32.565
	222	A	ASN_261	No	1.768	1.737	1.875	1.806	34.46
	223	A	GLU_262	No	1.896	1.924	2.515	2.277	42.702
	224	A	PRO_263	No	2.106	2.16	2.213	2.177	46.838
	225	A	THR_264	No	2.316	2.341	2.424	2.366	49.56
	226	A	ARG_265	No	2.338	2.281	3.629	3.184	42.408
	227	A	PRO_266	No	2.158	2.177	2.339	2.237	39.925
	228	A	SER_267	No	2.367	2.35	2.541	2.412	36.927
	229	A	ARG_268	No	2.283	2.25	3.567	3.128	39.822
	230	A	PHE_269	No	2.069	2.117	2.109	2.104	40.405
	231	A	PHE_270	No	2.257	2.314	2.183	2.233	33.362
	232	A	GLY_271	No	2.588	2.588	2.603	2.588	34.86
	233	A	LYS_272	No	2.999	3.068	3.334	3.196	41.077
	234	A	ALA_273	Yes	3.057	3.024	3.204	3.05	44.728
	235	A	VAL_274	No	2.809	2.864	2.719	2.795	40.272
	236	A	THR_275	Yes	2.875	2.805	3.133	2.94	41.115
	237	A	LYS_276	No	2.782	2.783	3.287	3.047	47.647
	238	A	GLU_277	Yes	3.04	2.935	3.843	3.477	50.735
	239	A	GLN_278	Yes	2.672	2.591	3.296	2.997	45.585
	240	A	LEU_279	No	2.289	2.312	2.49	2.372	43.662
	241	A	GLN_280	No	2.532	2.506	3.176	2.895	58.585
	242	A	ALA_281	Yes	2.547	2.473	2.71	2.509	60.098
	243	A	LEU_282	Yes	2.11	2.088	2.26	2.154	58.585
	244	A	GLY_283	No	2.095	2.046	2.229	2.046	56.828
	245	A	VAL_284	No	1.966	2.08	2.006	2.036	50.995
	246	A	ASN_285	No	2.149	2.086	2.227	2.155	42.28
	247	A	ALA_286	No	2.233	2.189	2.447	2.228	48.135
	248	A	GLU_287	No	2.057	1.995	2.59	2.353	52.362
	249	A	ASN_288	No	1.765	1.801	1.933	1.859	40.015
	250	A	PRO_289	No	1.79	1.725	1.805	1.755	36.175
	251	A	PRO_290	No	1.706	1.707	1.871	1.772	35
	252	A	ALA_291	No	1.518	1.517	1.543	1.51	29.565
	253	A	TYR_292	No	1.385	1.368	1.587	1.511	27.6
	254	A	ILE_293	No	1.209	1.263	1.185	1.206	32.223
	255	A	SER_294	No	1.368	1.364	1.441	1.388	31.01
	256	A	SER_295	No	1.279	1.232	1.454	1.305	31.053
	257	A	VAL_296	No	1.112	1.17	1.149	1.136	28.725
	258	A	ALA_297	No	1.155	1.099	1.271	1.115	28.118
	259	A	TYR_298	No	1.105	1.155	1.727	1.545	30.598
	260	A	GLY_299	No	1.147	1.071	1.277	1.071	33.24
	261	A	ARG_300	No	1.016	1.054	2.053	1.725	32.32
	262	A	GLN_301	No	0.999	0.993	1.337	1.179	32.872
	263	A	VAL_302	No	1.129	1.16	1.345	1.21	32.482
	264	A	TYR_303	No	1.203	1.248	1.43	1.347	37.105
	265	A	LEU_304	No	1.474	1.488	2.154	1.786	44.342
	266	A	LYS_305	No	1.682	1.73	1.851	1.78	51.975
	267	A	LEU_306	No	2.035	2.055	2.344	2.169	51.858
	268	A	SER_307	No	2.278	2.318	2.392	2.334	54.22
	269	A	THR_308	No	2.631	2.638	2.81	2.707	59.032
	270	A	ASN_309	No	3.486	3.591	4.322	3.975	62.508
	271	A	SER_310	No	3.706	3.579	3.958	3.711	56.268
	272	A	HIS_311	No	3.973	4.091	4.426	4.288	62.285
	273	A	SER_312	No	3.954	3.712	4.044	3.818	64.685
	274	A	THR_313	Yes	3.659	3.662	4.381	3.97	71.315
	275	A	LYS_314	Yes	3.633	3.598	3.963	3.781	70.988
	276	A	VAL_315	No	3.252	3.223	3.255	3.223	59.435
	277	A	LYS_316	Yes	3.074	3.128	3.573	3.348	63.205
	278	A	ALA_317	Yes	3.42	3.39	3.652	3.431	63.285
	279	A	ALA_318	No	3.327	3.252	3.386	3.271	63.232
	280	A	PHE_319	No	2.884	2.914	2.813	2.851	60.115
	281	A	ASP_320	Yes	3.103	3.118	3.575	3.364	70.638
	282	A	ALA_321	No	3.36	3.306	3.537	3.342	75.868
	283	A	ALA_322	No	2.933	2.94	2.879	2.923	70.875
	284	A	VAL_323	No	2.736	2.791	2.906	2.817	77.825
	285	A	SER_324	Yes	3.205	3.379	3.475	3.409	92.822
	286	A	GLY_325	No	2.972	3.048	2.924	3.048	105.3
	287	A	LYS_326	Yes	3.363	3.254	4.015	3.662	111.27
	288	A	SER_327	Yes	3.688	3.807	4.301	3.978	120.928
	289	A	VAL_328	No	4.054	4.131	4.198	4.143	119.075
	290	A	SER_329	Yes	4.547	4.565	5.083	4.746	126.745
	291	A	GLY_330	Yes	5.101	5.012	5.387	5.012	126.73
	292	A	ASP_331	Yes	4.529	4.511	4.716	4.615	120.56
	293	A	VAL_332	No	4.233	4.248	4.48	4.329	107.97
	294	A	GLU_333	Yes	4.073	4.015	4.431	4.253	93.03
	295	A	LEU_334	Yes	3.769	3.767	3.836	3.787	75.477
	296	A	THR_335	No	3.886	3.838	4.155	3.968	79.415
	297	A	ASN_336	No	3.93	3.829	4.856	4.378	73.445
	298	A	ILE_337	No	3.463	3.406	3.505	3.442	60.29
	299	A	ILE_338	No	3.216	3.239	3.334	3.271	63.798
	300	A	LYS_339	Yes	3.416	3.421	4.39	3.947	72.105
	301	A	ASN_340	No	3.297	3.215	3.877	3.555	73.638
	302	A	SER_341	No	2.779	2.811	2.937	2.852	64.34
	303	A	SER_342	No	2.442	2.395	2.56	2.448	67.345
	304	A	PHE_343	No	2.058	2.072	2.138	2.11	61.578
	305	A	LYS_344	Yes	1.736	1.709	1.932	1.816	52.595
	306	A	ALA_345	No	1.453	1.45	1.554	1.456	53.175
	307	A	VAL_346	No	1.21	1.186	1.69	1.361	43.853
	308	A	ILE_347	No	1.027	1.043	1.29	1.132	46.725
	309	A	TYR_348	No	0.942	0.968	1.484	1.295	39.855
	310	A	GLY_349	No	1.115	1.202	1.267	1.202	50.012
	311	A	GLY_350	No	1.409	1.554	1.623	1.554	70.47
	312	A	SER_351	No	2.092	2.069	2.591	2.252	90.902
	313	A	ALA_352	No	3.036	3.14	3.505	3.198	112.89
	314	A	LYS_353	No	3.158	2.876	3.856	3.413	116.275
	315	A	ASP_354	No	2.771	2.736	3.448	3.123	99.26
	316	A	GLU_355	No	2.448	2.289	3.568	3.075	75.712
	317	A	VAL_356	No	1.512	1.65	2.023	1.768	67.953
	318	A	GLN_357	No	1.454	1.386	2.586	2.129	62.777
	319	A	ILE_358	Yes	1.475	1.538	1.869	1.672	67.862
	320	A	ILE_359	No	1.602	1.624	2.134	1.834	70.248
	321	A	ASP_360	Yes	1.931	2.007	2.318	2.177	81.923
	322	A	GLY_361	No	2.437	2.386	2.564	2.386	76.342
	323	A	ASN_362	Yes	2.8	2.79	3.48	3.16	72.43
	324	A	LEU_363	No	2.82	3.112	2.84	2.975	72.048
	325	A	GLY_364	No	2.766	2.667	3.129	2.667	89.815
	326	A	ASP_365	Yes	2.401	2.191	3.54	2.955	103.5
	327	A	LEU_366	No	2.012	2.258	2.527	2.352	106.852
	328	A	ARG_367	No	2.545	2.51	3.486	3.143	115.37
	329	A	ASP_368	No	2.361	2.281	3.172	2.778	116.025
	330	A	ILE_369	No	1.913	1.929	2.405	2.133	110.735
	331	A	LEU_370	No	2.052	2.089	2.576	2.302	103.078
	332	A	LYS_371	Yes	2.216	2.153	3.766	3.091	100.04
	333	A	LYS_372	No	1.963	1.834	2.708	2.314	99.122
	334	A	GLY_373	No	1.712	1.674	1.89	1.674	97.722
	335	A	ALA_374	No	1.602	1.617	1.899	1.657	95.415
	336	A	THR_375	No	1.624	1.574	1.955	1.734	93.6
	337	A	PHE_376	No	1.579	1.63	1.78	1.711	81.788
	338	A	ASN_377	No	1.733	1.678	2.341	2.028	91.235
	339	A	ARG_378	Yes	1.972	1.924	2.574	2.338	95.975
	340	A	GLU_379	Yes	1.906	1.868	2.713	2.388	107.72
	341	A	THR_380	No	1.622	1.804	1.848	1.805	85.842
	342	A	PRO_381	No	2.596	2.395	3.214	2.732	72.092
	343	A	GLY_382	No	1.453	1.581	1.371	1.581	60.12
	344	A	VAL_383	No	1.037	1.019	1.165	1.049	41.042
	345	A	PRO_384	No	0.915	0.894	1.017	0.94	30.103
	346	A	ILE_385	No	0.839	0.858	1.056	0.924	30.935
	347	A	ALA_386	No	0.917	0.932	1.134	0.951	28.778
	348	A	TYR_387	No	0.977	1.014	0.921	0.953	28.208
	349	A	THR_388	No	1.209	1.187	1.594	1.355	31.48
	350	A	THR_389	No	1.272	1.342	1.34	1.322	33.068
	351	A	ASN_390	No	1.549	1.523	1.702	1.61	33.507
	352	A	PHE_391	No	1.705	1.76	2.009	1.892	32.392
	353	A	LEU_392	No	1.923	2.013	2.028	1.997	36.645
	354	A	LYS_393	No	2.252	2.306	2.467	2.385	42.662
	355	A	ASP_394	No	2.397	2.353	2.61	2.488	44.89
	356	A	ASN_395	No	2.079	2.091	2.492	2.288	43.105
	357	A	GLU_396	Yes	2.053	1.955	2.424	2.235	44.77
	358	A	LEU_397	No	1.8	1.868	1.94	1.881	47.405
	359	A	ALA_398	No	1.652	1.651	1.641	1.638	38.98
	360	A	VAL_399	No	1.696	1.687	2.176	1.862	37.5
	361	A	ILE_400	No	1.614	1.67	1.643	1.631	38.355
	362	A	LYS_401	No	1.834	1.792	2.803	2.358	39.96
	363	A	ASN_402	No	1.753	1.851	1.736	1.789	45.002
	364	A	ASN_403	No	1.88	1.858	2.728	2.339	50.535
	365	A	SER_404	No	1.954	2.006	2.135	2.048	50.11
	366	A	GLU_405	No	2.016	1.991	2.505	2.296	44.28
	367	A	TYR_406	Yes	2.099	2.181	2.217	2.204	38.512
	368	A	ILE_407	No	2.359	2.323	2.536	2.404	41.23
	369	A	GLU_408	Yes	2.507	2.568	2.81	2.71	43.518
	370	A	THR_409	No	2.633	2.654	2.803	2.706	51.748
	371	A	THR_410	No	2.812	2.815	2.856	2.827	56.582
	372	A	SER_411	No	2.992	3.057	3.15	3.091	60.878
	373	A	LYS_412	Yes	3.27	3.247	3.746	3.5	62.313
	374	A	ALA_413	No	3.555	3.593	3.775	3.619	56.165
	375	A	TYR_414	No	3.641	3.698	3.87	3.802	52.68
	376	A	THR_415	No	4.14	4.057	4.695	4.328	51.782
	377	A	ASP_416	No	3.233	3.336	3.682	3.523	55.235
	378	A	GLY_417	No	2.843	2.686	3.111	2.686	47.775
	379	A	LYS_418	No	2.371	2.468	3.118	2.812	46.652
	380	A	ILE_419	No	2.269	2.231	2.368	2.276	42.82
	381	A	ASN_420	No	2.63	2.715	3.093	2.905	37.505
	382	A	ILE_421	No	2.898	2.95	3.001	2.952	43.01
	383	A	ASP_422	No	3.588	3.727	4.337	4.06	43.428
	384	A	HIS_423	No	4.19	4.262	4.586	4.447	41.372
	385	A	SER_424	No	5.087	5.251	5.414	5.308	42.887
	386	A	GLY_425	No	5.895	6.028	6.045	6.028	37.858
	387	A	GLY_426	No	5.929	6.01	5.799	6.01	38.93
	388	A	TYR_427	No	6.062	5.794	5.927	5.874	35.632
	389	A	VAL_428	No	5.628	5.671	5.968	5.782	34.205
	390	A	ALA_429	No	4.987	4.911	4.808	4.89	31.85
	391	A	GLN_430	No	4.725	4.678	5.566	5.192	30.53
	392	A	PHE_431	No	3.808	3.887	3.575	3.699	34
	393	A	ASN_432	No	3.546	3.476	4.051	3.767	37.773
	394	A	ILE_433	No	2.631	2.63	2.509	2.558	37.793
	395	A	SER_434	No	2.365	2.358	2.874	2.545	38.215
	396	A	TRP_435	No	2.055	2.121	1.741	1.859	41.488
	397	A	ASP_436	No	2.274	2.209	2.953	2.621	50.735
	398	A	GLU_437	No	2.195	2.359	2.547	2.47	58.708
	399	A	VAL_438	No	2.875	2.969	3.415	3.132	56.268
	400	A	ASN_439	No	3.558	3.522	4.257	3.907	54.462
	401	A	TYR_440	No	4.134	4.307	4.023	4.114	49.035
	402	A	ASP_441	No	4.909	4.907	5.282	5.107	47.672
	403	A	PRO_442	No	5.77	5.771	6.062	5.882	53.098
	404	A	GLU_443	No	5.772	5.651	6.475	6.136	58.492
	405	A	GLY_444	No	4.93	4.876	4.835	4.876	47.328
	406	A	ASN_445	No	4.643	4.497	5.338	4.934	48.908
	407	A	GLU_446	No	3.892	3.963	3.941	3.948	60.07
	408	A	ILE_447	No	3.563	3.441	4.072	3.729	65.078
	409	A	VAL_448	No	3.021	3.083	3.318	3.162	67.695
	410	A	GLN_449	No	2.817	2.678	3.554	3.183	62.09
	411	A	HIS_450	No	2.643	2.708	3.192	2.998	55.04
	412	A	LYS_451	No	2.338	2.31	2.66	2.485	47.33
	413	A	ASN_452	No	2.476	2.491	3.398	2.979	51.238
	414	A	TRP_453	No	2.489	2.738	2.597	2.637	46.435
	415	A	SER_454	No	3.456	3.553	3.633	3.575	48.66
	416	A	GLU_455	No	3.57	3.571	3.933	3.793	46.1
	417	A	ASN_456	No	3.609	3.868	3.208	3.547	40.2
	418	A	ASN_457	No	4.594	4.712	5.163	4.938	48.41
	419	A	LYS_458	No	4.827	4.713	4.767	4.736	40.715
	420	A	SER_459	No	5.228	5.148	5.91	5.419	38.818
	421	A	LYS_460	No	4.618	4.775	4.175	4.458	33.448
	422	A	LEU_461	No	5.179	4.944	6.042	5.468	38.148
	423	A	ALA_462	No	5.019	5.235	5.306	5.242	44.192
	424	A	HIS_463	No	4.757	4.732	4.75	4.734	52.015
	425	A	PHE_464	No	3.976	3.926	3.674	3.767	46.735
	426	A	THR_465	No	3.36	3.393	3.523	3.438	52.677
	427	A	SER_466	No	2.852	2.773	2.969	2.836	47.248
	428	A	SER_467	No	2.449	2.491	2.807	2.598	43.578
	429	A	ILE_468	No	1.988	2.007	2.068	2.013	46.112
	430	A	TYR_469	No	2.139	2.037	3.118	2.776	50.548
	431	A	LEU_470	No	1.981	2.207	2.009	2.094	44.445
	432	A	PRO_471	No	2.617	2.527	2.453	2.494	46.545
	433	A	GLY_472	No	3.166	3.111	3.179	3.111	36.12
	434	A	ASN_473	No	2.937	2.8	3.027	2.912	46.392
	435	A	ALA_474	No	2.271	2.548	2.121	2.469	45.26
	436	A	ARG_475	No	3.19	3.314	3.547	3.455	45.618
	437	A	ASN_476	No	3.375	3.28	3.901	3.604	42.525
	438	A	ILE_477	No	2.706	3.055	2.473	2.784	43.735
	439	A	ASN_478	No	3.299	3.078	3.884	3.508	38.938
	440	A	VAL_479	No	3.384	3.711	3.481	3.603	34.918
	441	A	TYR_480	No	4.153	3.967	5.209	4.81	33.082
	442	A	ALA_481	No	4.588	4.874	4.453	4.797	32.682
	443	A	LYS_482	No	5.629	5.518	5.925	5.733	29.045
	444	A	GLU_483	No	6.386	6.584	6.801	6.715	33.212
	445	A	CYS_484	No	7.383	7.464	7.807	7.627	38.012
	446	A	THR_485	No	8.21	8.434	8.116	8.299	44.482
	447	A	GLY_486	No	9.024	9.246	8.97	9.246	55.855
	448	A	LEU_487	No	9.817	9.725	9.749	9.732	47.392
	449	A	ALA_488	No	10.552	10.524	11.032	10.612	50.7
	450	A	TRP_489	No	10.209	9.983	10.664	10.452	51.172
	451	A	GLU_490	No	9.07	9.08	8.871	8.965	47.988
	452	A	TRP_491	No	8.677	8.452	9.506	9.19	40.685
	453	A	TRP_492	No	7.546	7.682	7.092	7.277	37.628
	454	A	ARG_493	No	7.267	6.972	8.207	7.771	35.488
	455	A	THR_494	No	6.317	6.451	6.472	6.465	39.162
	456	A	VAL_495	No	5.698	5.672	5.478	5.591	39.3
	457	A	ILE_496	No	5.111	5.106	4.678	4.901	41.442
	458	A	ASP_497	No	5.139	5.256	5.568	5.416	48.532
	459	A	ASP_498	No	4.769	4.543	5.127	4.86	49.548
	460	A	ARG_499	No	4.512	4.626	5.505	5.194	54.372
	461	A	ASN_500	No	4.214	4.26	4.799	4.528	60.35
	462	A	LEU_501	No	3.902	3.716	3.933	3.809	52.603
	463	A	PRO_502	No	3.771	3.654	4.328	3.93	49.967
	464	A	LEU_503	No	3.172	3.462	2.986	3.236	51.758
	465	A	VAL_504	No	3.681	3.434	3.98	3.649	45.318
	466	A	LYS_505	No	3.68	3.543	5.007	4.362	49.59
	467	A	ASN_506	No	3.408	3.568	3.586	3.565	49.243
	468	A	ARG_507	No	3.384	3.235	3.693	3.528	40.478
	469	A	ASN_508	No	3.659	3.823	4.245	4.036	41.698
	470	A	ILE_509	No	3.825	3.755	3.706	3.72	35.532
	471	A	SER_510	No	4.358	4.521	4.876	4.651	36.905
	472	A	ILE_511	No	4.804	4.832	4.558	4.696	36.723
	473	A	TRP_512	No	5.818	5.898	6.5	6.316	33.988
	474	A	GLY_513	No	6.934	6.866	7.247	6.866	36.595
	475	A	THR_514	No	7.38	7.267	8.053	7.594	38.048
	476	A	THR_515	No	7.619	7.776	7.959	7.858	40.445
	477	A	LEU_516	No	8.631	8.467	9.746	9.073	42.208
	478	A	TYR_517	No	7.852	7.65	9.131	8.64	40.578
	479	A	PRO_518	No	6.676	6.911	6.771	6.855	39.08
	480	A	LYS_519	No	6.57	6.239	8.034	7.238	39.938
	481	A	TYR_520	No	5.656	5.923	5.881	5.899	42.427
	482	A	SER_521	No	5.497	5.224	5.533	5.323	42.475
	483	A	ASN_522	No	4.987	5.235	4.959	5.082	46.13
	484	A	LYS_523	No	5.12	4.798	6.353	5.663	53.688
	485	A	VAL_524	No	4.718	5.142	4.797	4.995	72.58
	486	A	ASP_525	No	5.15	5.118	5.639	5.389	100.02
	487	A	ASN_526	No	6.132	6.573	6.833	6.695	113.087

## Sheet: Protein RMSF
Residue#	CID187808	CID441667	CID15126294	CID6249_Control
0	2.517	2.408	2.26	4.613
1	2.061	2.207	1.828	3.538
2	1.625	1.913	1.485	2.479
3	1.674	1.987	1.501	2.075
4	2.053	2.323	1.634	2.262
5	2.222	2.458	1.686	2.208
6	2.78	3.058	2.105	2.294
7	3.234	3.631	2.7	2.649
8	3.362	3.917	2.813	2.908
9	4.306	4.636	3.625	3.179
10	4.627	4.748	3.673	3.405
11	3.918	4.348	2.908	3.381
12	3.815	4.486	2.94	3.474
13	3.535	4.057	2.894	3.501
14	3.319	4.286	2.777	3.388
15	3.052	3.989	2.46	3.097
16	2.987	3.281	2.362	3.058
17	2.865	3.568	2.418	3.122
18	2.545	3.266	2.228	2.929
19	2.426	2.829	1.95	2.753
20	2.481	2.831	1.988	2.865
21	2.22	2.824	1.925	2.834
22	1.951	2.489	1.656	2.549
23	2.078	2.484	1.66	2.523
24	2.12	2.702	1.758	2.757
25	1.763	2.546	1.588	2.602
26	1.588	2.292	1.419	2.349
27	1.913	2.538	1.649	2.593
28	1.969	2.719	1.733	2.786
29	1.654	2.518	1.509	2.425
30	1.735	2.675	1.536	2.448
31	1.666	2.455	1.399	2.213
32	1.73	2.488	1.483	2.199
33	1.553	2.296	1.361	2.034
34	1.677	2.585	1.657	2.079
35	1.493	2.551	1.586	1.978
36	1.149	2.269	1.228	1.696
37	1.044	1.927	1.069	1.558
38	1.318	2.11	1.298	1.715
39	1.399	2.075	1.351	1.667
40	1.743	2.314	1.336	2.035
41	1.615	2.234	1.299	1.978
42	1.947	2.232	1.423	2.122
43	2.068	2.19	1.58	3.066
44	2.207	2.356	1.734	3.108
45	3.229	2.775	2.236	3.149
46	2.968	2.868	2.162	3.169
47	2.715	2.889	2.03	3.09
48	2.441	2.808	1.992	3.062
49	2.222	2.951	1.972	3.011
50	2.083	3.024	1.839	2.999
51	2.094	3.114	1.736	3.069
52	2.09	3.219	1.711	3.133
53	2.226	3.18	1.728	3.425
54	2.315	3.129	1.716	3.644
55	2.926	3.525	2.366	4.194
56	2.954	3.214	2.342	4.178
57	2.741	3.062	2.245	4.018
58	2.201	2.767	1.766	3.706
59	1.949	2.798	1.576	3.391
60	1.94	2.876	1.579	3.315
61	1.925	2.882	1.569	3.011
62	1.994	2.805	1.598	2.913
63	2.065	2.811	1.646	2.887
64	2.206	2.676	1.686	2.835
65	2.15	2.653	1.732	2.838
66	2.068	2.471	1.674	2.596
67	1.907	2.459	1.577	2.475
68	1.871	2.415	1.467	2.317
69	1.762	2.328	1.334	2.283
70	1.71	2.49	1.301	2.159
71	1.572	2.134	1.264	2.074
72	1.598	2.079	1.207	2.019
73	1.734	1.676	1.308	1.725
74	1.481	1.663	1.167	1.691
75	0.975	1.42	1.023	1.36
76	0.753	1.229	0.97	1.018
77	0.746	1.065	0.84	0.885
78	0.709	0.953	0.724	0.743
79	0.88	1.264	0.963	0.902
80	1.03	1.425	1.164	1.022
81	1.574	1.582	1.41	1.497
82	1.658	1.363	1.176	1.465
83	1.448	1.216	0.909	1.128
84	1.599	1.465	1.245	1.545
85	1.147	1.383	1.211	1.297
86	0.816	1.03	0.965	1.009
87	0.816	1.057	0.854	1.13
88	0.81	1.149	0.791	1.276
89	1.129	1.424	0.855	1.413
90	0.955	1.377	0.837	1.355
91	0.971	1.504	0.85	1.465
92	0.801	1.514	0.842	1.361
93	0.853	1.722	1.001	1.5
94	0.884	1.727	1.039	1.452
95	0.974	1.918	1.243	1.442
96	1.094	1.877	1.325	1.396
97	0.979	1.649	1.121	1.197
98	0.821	1.464	0.868	1.116
99	1.017	1.705	1.102	1.237
100	1.089	1.611	1.052	1.061
101	0.897	1.36	0.977	0.833
102	1.023	1.373	1.066	0.949
103	0.822	1.645	1.227	1.068
104	0.931	1.766	1.878	1.262
105	0.96	1.684	1.328	1.372
106	1.137	1.844	1.185	1.667
107	1.638	2.125	1.475	1.972
108	1.871	2.188	1.468	2.106
109	2.059	2.337	1.604	2.273
110	2.062	2.138	1.463	2.119
111	2.121	2.33	1.785	2.178
112	2.007	2.239	1.584	2.041
113	1.565	1.95	1.333	1.896
114	1.479	1.806	1.3	1.869
115	1.276	1.498	1.177	1.674
116	1.266	1.463	1.27	1.715
117	1.082	1.288	1.195	1.634
118	1.28	1.435	1.34	1.762
119	1.294	1.51	1.485	1.889
120	1.63	2.08	1.81	2.172
121	1.862	2.289	2.003	2.393
122	1.726	2.05	1.875	2.362
123	2.023	2.409	2.151	2.944
124	2.282	2.74	2.247	3.247
125	2.327	2.695	2.367	3.182
126	1.872	1.961	2.06	2.628
127	1.495	1.647	1.66	2.098
128	1.545	1.713	1.52	1.985
129	1.637	1.797	1.535	1.979
130	1.78	2	1.602	2.037
131	1.834	2.052	1.657	2.096
132	2.115	2.357	2.064	2.282
133	1.965	2.507	1.93	2.194
134	1.729	2.077	1.523	1.932
135	1.727	2.09	1.731	1.913
136	1.528	1.823	1.543	1.662
137	1.651	1.983	1.733	1.825
138	1.658	1.963	1.666	1.851
139	1.361	1.564	1.252	1.573
140	1.388	1.554	1.305	1.559
141	1.553	1.767	1.505	1.784
142	1.48	1.628	1.389	1.739
143	1.334	1.393	1.195	1.546
144	1.368	1.54	1.352	1.665
145	1.499	1.71	1.576	1.876
146	1.404	1.515	1.536	1.813
147	1.269	1.389	1.41	1.691
148	1.456	1.696	1.627	1.93
149	1.599	1.831	1.867	2.075
150	1.455	1.599	1.779	1.978
151	1.523	1.632	1.809	2.088
152	1.848	1.83	2.114	2.499
153	2.001	1.842	2.28	2.561
154	1.909	1.747	2.091	2.28
155	1.875	1.852	2.002	2.239
156	2.037	2.572	2.308	2.618
157	2.305	2.777	2.358	2.765
158	2.318	2.74	2.186	2.486
159	2.326	3.039	2.525	2.734
160	2.047	2.467	2.238	2.652
161	1.653	1.76	1.75	1.936
162	1.546	1.719	1.637	1.801
163	1.227	1.39	1.318	1.651
164	1.2	1.436	1.328	1.771
165	1.223	1.474	1.323	1.76
166	1.25	1.451	1.175	1.832
167	1.282	1.502	1.189	1.755
168	1.419	1.612	1.252	1.8
169	1.419	1.732	1.229	1.872
170	1.454	1.796	1.277	1.925
171	1.567	1.993	1.374	2.15
172	1.477	1.853	1.345	1.978
173	1.591	1.941	1.434	2.18
174	1.554	1.763	1.379	1.969
175	1.445	1.625	1.261	1.711
176	1.484	1.531	1.261	1.672
177	1.383	1.608	1.258	1.833
178	1.271	1.458	1.14	1.578
179	1.306	1.313	1.095	1.377
180	1.541	1.439	1.163	1.607
181	1.618	1.473	1.181	1.693
182	1.351	1.29	1.066	1.339
183	1.335	1.203	1.051	1.159
184	1.071	1.215	1.071	1.263
185	1.001	1.202	1.009	1.582
186	1.073	1.215	1.038	1.605
187	1.157	1.31	1.142	1.374
188	1.246	1.518	1.126	1.168
189	1.136	1.238	1.088	1.368
190	1.263	1.372	1.269	1.803
191	1.466	1.598	1.827	1.993
192	1.326	1.567	1.501	1.671
193	1.372	1.581	1.762	1.601
194	1.503	1.802	1.517	1.723
195	1.555	1.775	1.351	1.856
196	1.891	1.99	1.402	2.165
197	1.863	2.137	1.446	2.165
198	2.156	2.392	1.592	2.422
199	2.076	2.438	1.552	2.583
200	2.005	2.315	1.474	2.466
201	2.201	2.446	1.59	2.575
202	2.36	2.624	1.665	2.793
203	2.305	2.573	1.593	2.897
204	2.22	2.705	1.612	3.071
205	2.057	2.452	1.533	2.62
206	1.78	2.243	1.457	2.448
207	1.629	2.028	1.353	2.119
208	1.52	1.888	1.314	2.047
209	1.335	1.644	1.163	1.723
210	1.361	1.604	1.148	1.645
211	1.236	1.335	1.078	1.387
212	1.157	1.336	1.075	1.439
213	1.034	1.183	1.027	1.355
214	1.021	1.229	1.095	1.315
215	0.865	1.057	0.959	1.346
216	0.9	1.087	0.966	1.422
217	0.832	1.065	0.99	1.429
218	0.792	1.046	0.932	1.355
219	0.844	1.087	0.919	1.357
220	1.071	1.271	0.965	1.465
221	1.134	1.44	0.994	1.565
222	1.325	1.733	1.144	1.768
223	1.368	1.852	1.143	1.896
224	1.549	2.065	1.275	2.106
225	2.121	2.271	1.641	2.316
226	2.18	2.325	1.428	2.338
227	1.842	2.155	1.278	2.158
228	2.21	2.385	1.473	2.367
229	2.29	2.344	1.483	2.283
230	2.056	2.102	1.321	2.069
231	1.965	2.194	1.445	2.257
232	2.316	2.456	1.684	2.588
233	2.554	2.807	2.087	2.999
234	2.538	2.959	2.246	3.057
235	2.144	2.642	1.897	2.809
236	2.109	2.764	2.088	2.875
237	1.881	2.644	1.806	2.782
238	1.966	2.829	2.012	3.04
239	1.845	2.684	1.919	2.672
240	1.51	2.391	1.585	2.289
241	1.541	2.629	1.78	2.532
242	1.693	2.811	1.97	2.547
243	1.502	2.458	1.691	2.11
244	1.439	2.512	1.707	2.095
245	1.2	2.225	1.37	1.966
246	1.247	2.38	1.464	2.149
247	1.329	2.418	1.519	2.233
248	1.283	2.254	1.549	2.057
249	1.103	1.925	1.292	1.765
250	0.978	1.994	1.075	1.79
251	0.955	1.853	0.926	1.706
252	0.943	1.574	0.783	1.518
253	0.857	1.404	0.693	1.385
254	0.692	1.191	0.604	1.209
255	0.844	1.26	0.752	1.368
256	0.732	1.088	0.753	1.279
257	0.589	0.872	0.669	1.112
258	0.622	0.868	0.746	1.155
259	0.655	0.815	0.72	1.105
260	0.77	0.929	0.85	1.147
261	0.835	1.033	0.877	1.016
262	0.849	1.065	0.951	0.999
263	1.004	1.235	1.013	1.129
264	1.087	1.317	1.011	1.203
265	1.272	1.57	1.116	1.474
266	1.348	1.69	1.2	1.682
267	1.606	1.969	1.336	2.035
268	1.793	2.114	1.428	2.278
269	1.951	2.494	1.539	2.631
270	2.201	2.788	1.648	3.486
271	2.358	3.066	1.77	3.706
272	2.324	3.128	1.768	3.973
273	2.457	3.213	1.82	3.954
274	2.355	3.185	1.891	3.659
275	2.521	3.14	1.894	3.633
276	2.181	2.756	1.719	3.252
277	2.036	2.642	1.714	3.074
278	2.424	2.903	1.852	3.42
279	2.372	2.829	1.81	3.327
280	1.953	2.445	1.588	2.884
281	2.178	2.525	1.666	3.103
282	2.546	2.792	1.854	3.36
283	2.209	2.54	1.711	2.933
284	1.998	2.241	1.59	2.736
285	2.527	2.53	1.872	3.205
286	3.028	2.732	2.035	2.972
287	3.424	3.251	2.313	3.363
288	4.109	3.814	3.139	3.688
289	4.592	4.327	3.786	4.054
290	5.016	4.31	4.156	4.547
291	5.977	4.932	4.053	5.101
292	5.613	4.355	3.068	4.529
293	3.786	4.348	2.68	4.233
294	3.426	4.064	2.563	4.073
295	3.086	3.512	2.17	3.769
296	3.439	3.687	2.157	3.886
297	3.376	3.61	2.091	3.93
298	2.686	3.172	1.845	3.463
299	2.562	3.093	1.804	3.216
300	2.873	3.371	1.97	3.416
301	2.812	3.117	1.79	3.297
302	2.304	2.641	1.568	2.779
303	1.939	2.355	1.442	2.442
304	1.61	2.026	1.348	2.058
305	1.431	1.8	1.274	1.736
306	1.259	1.595	1.207	1.453
307	1.116	1.438	1.095	1.21
308	0.999	1.268	1.071	1.027
309	0.918	1.297	0.969	0.942
310	1.076	1.633	1.187	1.115
311	1.477	1.824	1.597	1.409
312	1.689	2.43	2.862	2.092
313	2.047	3.251	3.713	3.036
314	1.96	2.708	3.203	3.158
315	1.833	2.578	2.666	2.771
316	1.857	2.051	1.719	2.448
317	1.298	1.656	1.31	1.512
318	1.321	1.585	1.281	1.454
319	1.357	1.687	1.252	1.475
320	1.436	1.812	1.35	1.602
321	1.58	2.033	1.396	1.931
322	1.856	2.387	1.618	2.437
323	2.145	2.572	1.71	2.8
324	2.133	2.525	1.676	2.82
325	2.02	2.757	1.77	2.766
326	2.466	2.569	1.934	2.401
327	1.712	2.192	1.56	2.012
328	2.395	2.039	1.702	2.545
329	1.705	1.996	1.818	2.361
330	1.487	1.836	1.649	1.913
331	1.408	1.694	1.548	2.052
332	1.385	1.766	1.683	2.216
333	1.409	1.704	1.721	1.963
334	1.561	1.766	1.422	1.712
335	1.477	1.786	1.476	1.602
336	1.478	1.7	1.57	1.624
337	1.398	1.416	1.52	1.579
338	1.45	1.463	1.354	1.733
339	1.555	1.572	1.545	1.972
340	1.706	1.81	1.735	1.906
341	1.504	1.868	1.604	1.622
342	1.652	2.287	1.312	2.596
343	1.43	1.616	0.984	1.453
344	0.868	0.986	0.81	1.037
345	0.658	0.784	0.656	0.915
346	0.677	0.837	0.694	0.839
347	0.63	0.919	0.711	0.917
348	0.579	0.986	0.663	0.977
349	0.713	1.214	0.733	1.209
350	0.749	1.336	0.724	1.272
351	0.95	1.562	0.823	1.549
352	1.041	1.731	0.884	1.705
353	1.137	1.788	0.998	1.923
354	1.431	2.033	1.207	2.252
355	1.504	2.222	1.357	2.397
356	1.378	1.963	1.2	2.079
357	1.335	2.019	1.161	2.053
358	1.162	1.84	1.089	1.8
359	0.97	1.724	1.03	1.652
360	1.09	1.839	1.18	1.696
361	1.076	1.831	1.139	1.614
362	1.255	2.062	1.147	1.834
363	1.297	2.011	1.15	1.753
364	1.704	2.209	1.241	1.88
365	1.553	1.902	1.285	1.954
366	1.755	2.074	1.422	2.016
367	1.738	2.071	1.474	2.099
368	1.891	2.237	1.562	2.359
369	1.901	2.355	1.569	2.507
370	2.084	2.512	1.582	2.633
371	2.151	2.667	1.615	2.812
372	2.056	2.84	1.604	2.992
373	2.08	3.104	1.629	3.27
374	2.052	2.983	1.628	3.555
375	1.918	2.644	1.538	3.641
376	2.096	2.465	1.629	4.14
377	1.929	2.023	1.433	3.233
378	1.816	1.803	1.345	2.843
379	1.684	1.729	1.268	2.371
380	1.604	1.828	1.319	2.269
381	1.98	2.334	1.617	2.63
382	2.06	2.637	1.747	2.898
383	2.578	3.419	2.247	3.588
384	2.867	3.875	2.4	4.19
385	3.512	4.626	2.882	5.087
386	3.731	4.911	3.005	5.895
387	4.091	5.51	3.313	5.929
388	3.75	5.148	3.014	6.062
389	3.36	4.627	2.695	5.628
390	2.886	3.923	2.248	4.987
391	2.68	3.596	2.023	4.725
392	2.286	2.935	1.64	3.808
393	1.909	2.609	1.502	3.546
394	1.472	2.04	1.209	2.631
395	1.379	1.807	1.192	2.365
396	1.254	1.681	1.15	2.055
397	1.469	2.107	1.356	2.274
398	1.572	1.979	1.315	2.195
399	1.853	2.519	1.577	2.875
400	2.286	3.075	1.9	3.558
401	2.635	3.594	2.176	4.134
402	3.531	4.756	2.966	4.909
403	4.093	5.464	3.435	5.77
404	4.064	5.737	3.456	5.772
405	3.023	4.419	2.667	4.93
406	3.247	4.673	2.919	4.643
407	2.671	3.826	2.396	3.892
408	2.82	3.763	2.467	3.563
409	2.379	3.096	2.119	3.021
410	2.221	2.793	1.955	2.817
411	1.908	2.401	1.672	2.643
412	1.79	1.869	1.441	2.338
413	1.725	1.862	1.421	2.476
414	1.68	1.875	1.367	2.489
415	2.405	2.573	1.763	3.456
416	2.306	2.777	1.798	3.57
417	2.222	2.691	1.693	3.609
418	2.545	3.363	2.072	4.594
419	2.819	3.667	2.242	4.827
420	3.083	4.115	2.388	5.228
421	3.016	3.959	2.333	4.618
422	3.429	4.572	2.704	5.179
423	3.481	4.667	2.826	5.019
424	3.475	4.666	2.892	4.757
425	3.031	3.942	2.423	3.976
426	2.723	3.431	2.193	3.36
427	2.306	2.84	1.882	2.852
428	2.027	2.359	1.657	2.449
429	1.59	1.775	1.31	1.988
430	1.692	1.735	1.243	2.139
431	1.444	1.403	1.08	1.981
432	1.718	1.754	1.264	2.617
433	1.708	2.053	1.356	3.166
434	1.649	2.089	1.369	2.937
435	1.337	1.706	1.132	2.271
436	1.684	2.406	1.68	3.19
437	1.657	2.614	1.712	3.375
438	1.359	2.048	1.286	2.706
439	1.752	2.497	1.468	3.299
440	1.852	2.591	1.486	3.384
441	2.302	3.126	1.732	4.153
442	2.642	3.461	1.867	4.588
443	3.187	4.176	2.241	5.629
444	3.573	4.781	2.562	6.386
445	4.075	5.412	3.004	7.383
446	4.538	6.252	3.489	8.21
447	5.284	6.69	4.303	9.024
448	5.931	7.461	4.448	9.817
449	6.487	7.977	4.949	10.552
450	6.342	7.826	4.357	10.209
451	5.382	6.924	3.771	9.07
452	4.777	6.228	3.406	8.677
453	4.245	5.416	2.958	7.546
454	3.961	5.451	2.914	7.267
455	3.475	4.779	2.559	6.317
456	3.309	4.497	2.431	5.698
457	2.846	4	2.195	5.111
458	2.897	3.951	2.195	5.139
459	2.612	3.618	2.067	4.769
460	2.508	3.472	2.003	4.512
461	2.213	3.286	1.95	4.214
462	1.918	2.841	1.745	3.902
463	1.881	2.602	1.684	3.771
464	1.617	2.016	1.393	3.172
465	2.002	2.265	1.635	3.681
466	2.179	2.272	1.729	3.68
467	2.147	2.289	1.752	3.408
468	2.059	2.407	1.792	3.384
469	2.305	2.784	1.983	3.659
470	2.271	2.986	2.019	3.825
471	2.794	3.711	2.409	4.358
472	2.874	4.099	2.516	4.804
473	3.585	4.764	2.975	5.818
474	4.124	5.523	3.361	6.934
475	4.451	5.956	3.579	7.38
476	4.301	5.971	3.658	7.619
477	4.69	6.628	3.882	8.631
478	4.447	6.133	3.662	7.852
479	3.773	5.334	3.111	6.676
480	3.739	5.104	3.248	6.57
481	3.175	4.564	2.751	5.656
482	3.155	4.359	2.725	5.497
483	2.694	3.75	2.401	4.987
484	2.78	3.663	2.528	5.12
485	2.62	3.249	2.333	4.718
486	2.907	4.092	2.439	5.15
487	3.165	4.796	2.927	6.132
