# Supplementary material for: Integrative computational analysis of plant-derived flavonoids as inhibitors of Listeriolysin O and Internalin A in Listeria monocytogenes
Source: PLoS One. 2026 Jun 9;21(6):e0351129. doi: 10.1371/journal.pone.0351129 (PMC13249230; doi:10.1371/journal.pone.0351129)
Supplement: S9 File — (XLSX) [file pone.0351129.s009.xlsx]

## Sheet: CID441699
	Residue#	Chain	ResName	LigandContact	CA	Backbone	Sidechain	All_Heavy	B-factor
	0	A	GLN_40	No	3.915	3.798	5.663	4.918	95.717
	1	A	ASP_41	No	2.943	2.918	3.657	3.322	86.188
	2	A	THR_42	No	2.57	2.52	2.825	2.637	67.17
	3	A	PRO_43	No	2.36	2.32	2.515	2.397	69.292
	4	A	ILE_44	No	2.078	2.094	2.133	2.097	54.457
	5	A	ASN_45	No	2.196	2.221	2.52	2.371	55.72
	6	A	GLN_46	No	2.31	2.294	2.861	2.615	62.38
	7	A	ILE_47	No	2.105	2.099	2.17	2.113	57.863
	8	A	PHE_48	No	1.937	2	1.942	1.961	49.038
	9	A	THR_49	No	2.105	2.109	2.249	2.158	52.827
	10	A	ASP_50	No	2.033	2.011	2.116	2.064	51.562
	11	A	THR_51	No	2.138	2.116	2.471	2.262	52.385
	12	A	ALA_52	No	2.097	2.046	2.225	2.07	47.405
	13	A	LEU_53	No	1.821	1.839	1.829	1.815	41.567
	14	A	ALA_54	No	1.914	1.94	2.06	1.951	47.567
	15	A	GLU_55	No	2.11	2.096	2.524	2.352	48.147
	16	A	LYS_56	No	1.979	2.008	2.118	2.042	45.748
	17	A	MET_57	No	1.909	1.94	2.232	2.078	48.28
	18	A	LYS_58	No	2.1	2.126	2.424	2.278	55.277
	19	A	THR_59	No	2.319	2.291	2.527	2.381	56.062
	20	A	VAL_60	No	2.069	2.094	2.1	2.078	57.72
	21	A	LEU_61	No	2.057	2.159	1.983	2.063	59.042
	22	A	GLY_62	No	2.459	2.493	2.546	2.493	61.578
	23	A	LYS_63	No	2.469	2.495	2.584	2.53	57.952
	24	A	THR_64	No	2.695	2.669	3.024	2.816	67.205
	25	A	ASN_65	No	2.58	2.51	3.056	2.789	65.045
	26	A	VAL_66	No	2.317	2.363	2.37	2.352	74.602
	27	A	THR_67	No	2.565	2.588	2.788	2.667	66.837
	28	A	ASP_68	No	2.609	2.517	3.094	2.833	65.24
	29	A	THR_69	No	2.542	2.545	2.804	2.65	61.543
	30	A	VAL_70	No	2.322	2.385	2.341	2.348	58.638
	31	A	SER_71	No	2.483	2.385	2.714	2.5	63
	32	A	GLN_72	No	2.467	2.431	3.208	2.873	67.542
	33	A	THR_73	No	2.537	2.481	2.887	2.648	70.188
	34	A	ASP_74	No	2.237	2.173	2.477	2.337	61.692
	35	A	LEU_75	No	1.954	1.971	2.147	2.035	52.218
	36	A	ASP_76	No	2.122	2.113	2.685	2.422	56.723
	37	A	GLN_77	No	2.197	2.142	3.16	2.743	56.245
	38	A	VAL_78	No	1.786	1.771	1.826	1.775	46.38
	39	A	THR_79	No	1.612	1.581	1.921	1.72	50.255
	40	A	THR_80	No	1.53	1.584	1.965	1.736	49.09
	41	A	LEU_81	No	1.465	1.422	1.838	1.593	45.75
	42	A	GLN_82	No	1.465	1.521	2.215	1.92	46.505
	43	A	ALA_83	No	1.465	1.435	1.584	1.45	42.935
	44	A	ASP_84	No	1.402	1.471	1.621	1.553	45.445
	45	A	ARG_85	No	1.537	1.586	2.193	1.981	46.8
	46	A	LEU_86	No	1.574	1.602	1.762	1.655	44.03
	47	A	GLY_87	No	1.545	1.551	1.541	1.551	39.933
	48	A	ILE_88	No	1.429	1.394	1.636	1.481	44.662
	49	A	LYS_89	No	1.416	1.405	2.521	2.036	49.29
	50	A	SER_90	No	1.399	1.419	1.797	1.552	45.165
	51	A	ILE_91	No	1.338	1.571	1.703	1.591	47.9
	52	A	ASP_92	No	1.604	1.662	2.442	2.103	46.95
	53	A	GLY_93	No	1.847	1.761	2.009	1.761	45.39
	54	A	VAL_94	No	1.636	1.684	2.073	1.811	45.038
	55	A	GLU_95	No	1.904	1.883	3.008	2.578	44.722
	56	A	TYR_96	No	1.765	1.735	2.427	2.19	51.905
	57	A	LEU_97	No	1.629	1.749	1.982	1.829	47.495
	58	A	ASN_98	No	1.78	1.734	2.482	2.128	53.032
	59	A	ASN_99	No	1.641	1.602	2.231	1.934	47.71
	60	A	LEU_100	No	1.369	1.399	1.534	1.434	39.67
	61	A	THR_101	No	1.369	1.325	1.606	1.435	39.742
	62	A	GLN_102	No	1.299	1.34	2.412	1.996	42.93
	63	A	ILE_103	No	1.243	1.226	1.647	1.393	35.7
	64	A	ASN_104	No	1.182	1.226	1.322	1.27	36.892
	65	A	PHE_105	No	1.141	1.138	1.589	1.417	37.34
	66	A	SER_106	No	1.153	1.211	1.219	1.214	39.258
	67	A	ASN_107	No	1.308	1.343	1.666	1.508	40.962
	68	A	ASN_108	No	1.306	1.314	1.331	1.324	39.218
	69	A	GLN_109	No	1.335	1.308	2.314	1.92	48.598
	70	A	LEU_110	No	1.136	1.145	1.224	1.156	40.065
	71	A	THR_111	No	1.128	1.129	1.615	1.341	52.092
	72	A	ASP_112	No	1.125	1.148	1.651	1.433	51.23
	73	A	ILE_113	No	1.066	1.069	1.219	1.112	48.762
	74	A	THR_114	No	1.13	1.147	1.423	1.253	48.035
	75	A	PRO_115	No	1.272	1.264	1.364	1.299	42.573
	76	A	LEU_116	No	1.172	1.298	1.699	1.447	42.95
	77	A	LYS_117	No	1.328	1.456	2.027	1.749	42.885
	78	A	ASN_118	No	1.763	1.66	2.788	2.288	40.285
	79	A	LEU_119	No	1.464	1.633	1.628	1.603	39.92
	80	A	THR_120	No	1.777	1.763	2.264	1.977	38.782
	81	A	LYS_121	No	1.599	1.522	2.461	2.04	35.145
	82	A	LEU_122	No	1.226	1.291	1.655	1.424	36.54
	83	A	VAL_123	No	1.304	1.191	1.901	1.472	35.715
	84	A	ASP_124	No	1.002	1.044	1.526	1.31	35.268
	85	A	ILE_125	No	0.953	0.941	1.516	1.192	34.938
	86	A	LEU_126	No	0.965	0.982	1.463	1.187	32.352
	87	A	MET_127	No	0.927	0.929	1.412	1.181	30.898
	88	A	ASN_128	No	0.949	1.002	1.065	1.033	33.685
	89	A	ASN_129	No	1.124	1.138	1.361	1.253	35.842
	90	A	ASN_130	No	1.104	1.13	1.086	1.109	34.867
	91	A	GLN_131	No	1.155	1.127	2.069	1.701	45.685
	92	A	ILE_132	No	0.987	1	1.042	0.992	36.97
	93	A	ALA_133	No	1.038	1.042	1.281	1.07	42.07
	94	A	ASP_134	No	1.034	1.029	1.484	1.285	41.438
	95	A	ILE_135	No	0.99	1.002	1.582	1.25	38.348
	96	A	THR_136	No	1.165	1.143	1.448	1.264	40.658
	97	A	PRO_137	No	1.138	1.139	1.186	1.154	37.155
	98	A	LEU_138	No	1.071	1.108	1.332	1.18	35.342
	99	A	ALA_139	No	1.221	1.283	1.416	1.292	40.278
	100	A	ASN_140	No	1.354	1.365	1.913	1.652	42.838
	101	A	LEU_141	No	1.285	1.464	1.432	1.42	37.32
	102	A	THR_142	No	1.457	1.496	1.709	1.574	36.608
	103	A	ASN_143	No	1.457	1.394	2.283	1.882	30.852
	104	A	LEU_144	No	1.047	1.084	1.517	1.248	28.145
	105	A	THR_145	No	0.991	0.954	1.233	1.063	31.725
	106	A	GLY_146	No	0.859	0.868	0.888	0.868	33.702
	107	A	LEU_147	No	0.739	0.759	1.121	0.896	31.975
	108	A	THR_148	No	0.77	0.786	0.917	0.824	32.022
	109	A	LEU_149	No	0.77	0.797	1.293	1.005	33.008
	110	A	PHE_150	No	0.862	0.895	1.01	0.963	32.417
	111	A	ASN_151	No	1.047	1.046	1.714	1.422	35.562
	112	A	ASN_152	No	0.99	1.073	0.934	1.005	33.29
	113	A	GLN_153	No	1.078	1.059	1.963	1.612	36.825
	114	A	ILE_154	No	0.925	0.955	1.028	0.952	34.145
	115	A	THR_155	Yes	1.03	1.033	1.264	1.118	33.27
	116	A	ASP_156	Yes	1.017	0.992	1.545	1.308	39.735
	117	A	ILE_157	Yes	0.925	0.951	1.093	0.986	41.582
	118	A	ASP_158	Yes	1.075	1.065	1.533	1.329	38.9
	119	A	PRO_159	No	1.128	1.093	1.219	1.138	30.942
	120	A	LEU_160	No	0.959	1.001	1.242	1.083	38.198
	121	A	LYS_161	Yes	1.141	1.186	1.52	1.357	35.418
	122	A	ASN_162	No	1.241	1.241	1.872	1.576	35.842
	123	A	LEU_163	No	1.162	1.345	1.48	1.362	32.41
	124	A	THR_164	No	1.435	1.348	2.054	1.665	29.56
	125	A	ASN_165	No	1.207	1.158	2.019	1.637	33.957
	126	A	LEU_166	No	0.902	0.922	1.241	1.034	31.742
	127	A	ASN_167	No	0.844	0.828	1.458	1.166	28.208
	128	A	ARG_168	No	0.733	0.752	1.412	1.202	29.588
	129	A	LEU_169	No	0.65	0.673	0.851	0.722	28.485
	130	A	GLU_170	No	0.709	0.726	1.198	1.023	29.908
	131	A	LEU_171	No	0.752	0.79	1.411	1.052	30.67
	132	A	SER_172	No	0.839	0.864	1.078	0.934	35.435
	133	A	SER_173	Yes	1.051	1.172	1.427	1.249	33.672
	134	A	ASN_174	No	0.9	0.989	1.028	1.008	29.768
	135	A	THR_175	Yes	1.047	1.027	1.335	1.149	37.448
	136	A	ILE_176	No	0.928	0.953	1.011	0.947	32.728
	137	A	SER_177	Yes	1.045	1.068	1.29	1.142	33.008
	138	A	ASP_178	Yes	1.039	1.055	1.546	1.333	35.59
	139	A	ILE_179	Yes	1.002	1.006	1.372	1.16	35.362
	140	A	SER_180	Yes	1.09	1.09	1.409	1.202	33.632
	141	A	ALA_181	No	1.022	1.042	1.201	1.053	29.87
	142	A	LEU_182	No	1.16	1.176	1.491	1.285	30.245
	143	A	SER_183	No	1.322	1.332	1.668	1.448	33.59
	144	A	GLY_184	No	1.479	1.439	1.602	1.439	29.485
	145	A	LEU_185	No	1.114	1.092	1.404	1.209	28.688
	146	A	THR_186	No	1.123	1.197	1.393	1.27	26.428
	147	A	SER_187	No	1.01	0.971	1.186	1.048	26.622
	148	A	LEU_188	No	0.794	0.827	0.893	0.824	25.515
	149	A	GLN_189	No	0.824	0.816	1.79	1.422	30.055
	150	A	GLN_190	No	0.741	0.743	2.155	1.664	33.602
	151	A	LEU_191	No	0.651	0.674	0.959	0.77	27.11
	152	A	SER_192	No	0.681	0.699	0.814	0.737	30.908
	153	A	PHE_193	No	0.749	0.787	1.254	1.058	29.575
	154	A	GLY_194	No	0.904	0.954	0.97	0.954	33.39
	155	A	ASN_195	Yes	1.059	1.12	1.417	1.271	32.608
	156	A	GLN_196	Yes	1.159	1.154	2.03	1.682	35.922
	157	A	VAL_197	Yes	1.083	1.083	1.161	1.087	31.328
	158	A	THR_198	Yes	1.101	1.118	1.276	1.17	31.405
	159	A	ASP_199	Yes	1.097	1.087	1.583	1.367	35.775
	160	A	LEU_200	No	0.93	0.96	1.098	0.993	32.54
	161	A	LYS_201	Yes	1.165	1.159	2.536	1.975	35.768
	162	A	PRO_202	No	1.274	1.19	1.423	1.28	29.95
	163	A	LEU_203	No	0.942	0.944	1.454	1.151	29.582
	164	A	ALA_204	No	0.967	1.029	1.223	1.047	29.848
	165	A	ASN_205	No	1.148	1.117	1.946	1.575	24.868
	166	A	LEU_206	No	0.977	1.03	1.183	1.064	31.938
	167	A	THR_207	No	1.079	1.083	1.378	1.199	28.278
	168	A	THR_208	No	1.037	0.975	1.399	1.153	27.232
	169	A	LEU_209	No	0.792	0.84	1.198	0.969	25.82
	170	A	GLU_210	No	0.861	0.857	1.628	1.352	24.105
	171	A	ARG_211	No	0.777	0.82	1.451	1.247	26.125
	172	A	LEU_212	No	0.709	0.732	0.875	0.766	24.375
	173	A	ASP_213	No	0.733	0.762	1.166	0.996	25.268
	174	A	ILE_214	No	0.873	0.905	1.102	0.964	26.443
	175	A	SER_215	No	1	1.016	1.04	1.025	30.368
	176	A	SER_216	Yes	1.109	1.214	1.444	1.286	34.592
	177	A	ASN_217	Yes	1.102	1.244	1.053	1.151	30.632
	178	A	LYS_218	Yes	1.11	1.084	2.106	1.664	30.075
	179	A	VAL_219	No	1.013	1.014	1.35	1.112	28.67
	180	A	SER_220	Yes	1.009	1.053	1.356	1.159	32.01
	181	A	ASP_221	Yes	1.07	1.017	1.528	1.304	30.008
	182	A	ILE_222	No	0.874	0.89	1.032	0.927	28.24
	183	A	SER_223	No	0.986	0.983	1.291	1.093	31.338
	184	A	VAL_224	No	1.001	0.981	1.451	1.149	29.2
	185	A	LEU_225	No	0.955	0.983	1.387	1.147	26.72
	186	A	ALA_226	No	0.999	1.036	1.172	1.043	28.525
	187	A	LYS_227	No	1.012	1.085	2.387	1.851	27.375
	188	A	LEU_228	No	0.916	0.936	1.382	1.11	26.395
	189	A	THR_229	No	0.977	1.018	1.144	1.055	26.325
	190	A	ASN_230	No	1.048	1	1.806	1.457	26.568
	191	A	LEU_231	No	0.849	0.881	1.307	1.043	25.838
	192	A	GLU_232	No	0.881	0.881	1.478	1.257	26.1
	193	A	SER_233	No	0.848	0.828	1.044	0.901	26.877
	194	A	LEU_234	No	0.773	0.803	1.259	0.986	24.693
	195	A	ILE_235	No	0.773	0.789	1.067	0.88	23.128
	196	A	ALA_236	No	0.839	0.91	1.015	0.909	25.09
	197	A	THR_237	Yes	0.952	0.968	1.143	1.022	31.742
	198	A	ASN_238	Yes	1.002	1.048	1.803	1.463	32.455
	199	A	ASN_239	Yes	0.981	1.041	1.2	1.121	29.342
	200	A	GLN_240	Yes	1.079	1.045	1.944	1.591	31.632
	201	A	ILE_241	No	0.916	0.94	1.004	0.938	26.065
	202	A	SER_242	Yes	0.943	0.962	1.165	1.029	31.802
	203	A	ASP_243	No	0.969	0.95	1.318	1.156	32.768
	204	A	ILE_244	No	0.908	0.937	1.119	0.994	25.39
	205	A	THR_245	No	1.014	0.989	1.267	1.094	29.38
	206	A	PRO_246	No	0.913	0.909	0.968	0.927	27.18
	207	A	LEU_247	No	0.944	1.201	1.404	1.25	25.848
	208	A	GLY_248	No	1.168	1.143	1.257	1.143	27.09
	209	A	ILE_249	No	0.975	0.967	1.315	1.101	23.318
	210	A	LEU_250	No	0.841	0.902	1.117	0.968	27.702
	211	A	THR_251	No	0.898	0.934	1.083	0.98	28.788
	212	A	ASN_252	No	0.893	0.907	1.247	1.086	24.195
	213	A	LEU_253	No	0.853	0.901	1.021	0.923	22.877
	214	A	ASP_254	No	0.995	1.021	1.705	1.419	23.838
	215	A	GLU_255	No	0.948	0.911	1.598	1.339	26.878
	216	A	LEU_256	No	0.818	0.86	0.915	0.854	26.735
	217	A	SER_257	No	0.81	0.817	0.924	0.853	25.84
	218	A	LEU_258	No	0.89	0.907	1.105	0.972	23.478
	219	A	ASN_259	Yes	0.929	0.973	1.217	1.094	26.455
	220	A	GLY_260	Yes	0.936	0.996	0.972	0.996	25.48
	221	A	ASN_261	Yes	0.916	0.954	0.926	0.938	28.138
	222	A	GLN_262	Yes	1.019	0.984	2.043	1.645	30.712
	223	A	LEU_263	No	0.895	0.912	1.058	0.948	26.75
	224	A	LYS_264	No	0.965	0.985	2.262	1.736	29.365
	225	A	ASP_265	No	1.015	1.007	1.528	1.304	30.898
	226	A	ILE_266	No	0.914	0.934	1.062	0.961	27.248
	227	A	GLY_267	No	1.058	1.076	1.109	1.076	30.36
	228	A	THR_268	No	1.08	1.095	1.303	1.166	25.952
	229	A	LEU_269	No	0.992	1.041	1.492	1.217	25.452
	230	A	ALA_270	No	1.174	1.273	1.371	1.275	26.145
	231	A	SER_271	No	1.269	1.243	1.556	1.345	26.665
	232	A	LEU_272	No	1.126	1.348	1.446	1.35	29.765
	233	A	THR_273	No	1.273	1.281	1.6	1.41	28.502
	234	A	ASN_274	No	1.264	1.229	1.834	1.551	25.255
	235	A	LEU_275	No	0.991	1.054	1.141	1.063	25.018
	236	A	THR_276	No	1.097	1.041	1.595	1.284	26.59
	237	A	ASP_277	No	0.943	0.946	1.358	1.178	26.425
	238	A	LEU_278	No	0.842	0.853	1.264	1.014	22.682
	239	A	ASP_279	Yes	0.806	0.832	1.446	1.188	25.83
	240	A	LEU_280	No	0.807	0.816	1.107	0.923	24.048
	241	A	ALA_281	No	0.816	0.843	0.969	0.844	23.09
	242	A	ASN_282	Yes	0.854	0.868	1.515	1.222	24.475
	243	A	ASN_283	Yes	0.853	0.876	0.865	0.869	24.828
	244	A	GLN_284	Yes	0.923	0.914	2.032	1.621	31.298
	245	A	ILE_285	No	0.849	0.855	0.972	0.877	31.18
	246	A	SER_286	No	0.923	0.98	1.07	1.009	30.85
	247	A	ASN_287	No	0.975	0.961	1.437	1.214	28.27
	248	A	LEU_288	No	0.878	0.918	0.984	0.918	25.848
	249	A	ALA_289	No	1.049	1.036	1.285	1.066	29.562
	250	A	PRO_290	No	1.063	1.085	1.175	1.11	27.332
	251	A	LEU_291	No	1.003	1.055	1.236	1.105	22.385
	252	A	SER_292	No	1.127	1.203	1.307	1.234	25.195
	253	A	GLY_293	No	1.349	1.339	1.488	1.339	24.655
	254	A	LEU_294	No	1.232	1.415	1.555	1.444	24.978
	255	A	THR_295	No	1.368	1.437	1.702	1.541	28.682
	256	A	LYS_296	Yes	1.319	1.244	2.566	2.019	29.762
	257	A	LEU_297	No	1.008	1.065	1.396	1.178	24.302
	258	A	THR_298	No	1.081	1.052	1.271	1.133	26.005
	259	A	GLU_299	Yes	0.938	0.925	1.381	1.202	27.942
	260	A	LEU_300	No	0.819	0.85	0.918	0.851	24.142
	261	A	LYS_301	Yes	0.804	0.795	1.331	1.074	23.738
	262	A	LEU_302	No	0.757	0.776	0.971	0.836	24.522
	263	A	GLY_303	Yes	0.82	0.837	0.841	0.837	22.755
	264	A	ALA_304	Yes	0.844	0.855	1.005	0.862	22.128
	265	A	ASN_305	No	0.814	0.848	0.817	0.832	22.37
	266	A	GLN_306	No	0.879	0.88	1.769	1.429	25.978
	267	A	ILE_307	No	0.801	0.815	0.87	0.808	27.698
	268	A	SER_308	No	0.848	0.892	1.031	0.937	30.75
	269	A	ASN_309	No	0.89	0.867	1.158	1.016	29.425
	270	A	ILE_310	No	0.809	0.842	0.926	0.848	24.63
	271	A	SER_311	No	0.95	0.962	1.302	1.08	28.03
	272	A	PRO_312	No	1.023	1.032	1.061	1.036	26.422
	273	A	LEU_313	No	0.936	0.965	1.118	1.003	25.115
	274	A	ALA_314	Yes	1.019	1.064	1.179	1.067	26.585
	275	A	GLY_315	Yes	1.183	1.181	1.252	1.181	29.088
	276	A	LEU_316	No	1.107	1.114	1.451	1.243	28.92
	277	A	THR_317	Yes	1.257	1.263	1.603	1.403	27.402
	278	A	ALA_318	No	1.266	1.228	1.479	1.261	31.578
	279	A	LEU_319	No	1.057	1.106	1.469	1.235	28.115
	280	A	THR_320	No	1.108	1.082	1.306	1.165	26.36
	281	A	ASN_321	Yes	1.002	0.993	1.071	1.031	29.435
	282	A	LEU_322	No	0.849	0.879	0.95	0.882	25.295
	283	A	GLU_323	Yes	0.835	0.821	1.144	1.019	26.635
	284	A	LEU_324	No	0.78	0.789	1.04	0.877	25.435
	285	A	ASN_325	Yes	0.804	0.831	0.989	0.911	26.543
	286	A	GLU_326	Yes	0.822	0.834	1.829	1.488	24.455
	287	A	ASN_327	No	0.786	0.823	0.782	0.801	26.658
	288	A	GLN_328	No	0.894	0.862	1.757	1.411	31.132
	289	A	LEU_329	No	0.764	0.781	0.971	0.835	29.005
	290	A	GLU_330	No	0.816	0.817	1.383	1.173	30.06
	291	A	ASP_331	No	0.815	0.818	1.255	1.069	29.943
	292	A	ILE_332	No	0.796	0.821	0.957	0.851	25.072
	293	A	SER_333	No	0.917	0.927	1.031	0.962	28.668
	294	A	PRO_334	No	0.984	0.981	1.022	0.992	26.618
	295	A	ILE_335	No	0.926	0.958	1.135	1.002	26.938
	296	A	SER_336	No	1.034	1.074	1.201	1.111	29.702
	297	A	ASN_337	Yes	1.093	1.124	1.639	1.397	28.325
	298	A	LEU_338	No	1.122	1.332	1.214	1.251	27.23
	299	A	LYS_339	No	1.197	1.196	2.581	2.018	32.632
	300	A	ASN_340	No	1.219	1.209	1.559	1.389	27.515
	301	A	LEU_341	No	1.068	1.111	1.164	1.103	25.748
	302	A	THR_342	No	1.153	1.139	1.461	1.26	28.845
	303	A	TYR_343	No	1.055	1.033	1.645	1.435	25.798
	304	A	LEU_344	No	0.914	0.947	1.156	1.007	23.902
	305	A	THR_345	No	0.835	0.829	1.378	1.061	23.34
	306	A	LEU_346	No	0.798	0.777	1.328	1.014	25.81
	307	A	TYR_347	Yes	0.798	0.807	1.149	1.039	23.952
	308	A	PHE_348	Yes	0.817	0.82	1.619	1.329	20.61
	309	A	ASN_349	No	0.756	0.786	0.763	0.773	29.675
	310	A	ASN_350	No	0.799	0.793	1.178	0.998	30.6
	311	A	ILE_351	No	0.715	0.716	0.906	0.77	29.31
	312	A	SER_352	No	0.755	0.778	1.27	0.961	28.378
	313	A	ASP_353	No	0.825	0.814	1.386	1.145	27.438
	314	A	ILE_354	No	0.836	0.879	1.179	0.984	28.38
	315	A	SER_355	No	0.955	0.967	1.145	1.027	25.9
	316	A	PRO_356	No	0.993	1.018	0.994	1.001	27.43
	317	A	VAL_357	No	1.049	1.074	1.208	1.097	26.287
	318	A	SER_358	No	1.177	1.251	1.424	1.304	32.602
	319	A	SER_359	No	1.402	1.333	1.751	1.472	36.612
	320	A	LEU_360	No	1.207	1.242	1.522	1.335	31.698
	321	A	THR_361	No	1.403	1.412	1.682	1.52	39.882
	322	A	LYS_362	No	1.349	1.313	2.099	1.742	36.392
	323	A	LEU_363	No	1.193	1.237	1.299	1.234	32.315
	324	A	GLN_364	No	1.337	1.32	1.849	1.622	30.762
	325	A	ARG_365	Yes	1.284	1.254	1.909	1.692	29.692
	326	A	LEU_366	No	1.127	1.117	1.435	1.239	27.432
	327	A	PHE_367	No	0.993	0.973	1.609	1.363	30.592
	328	A	PHE_368	No	0.824	0.826	0.896	0.866	30.085
	329	A	TYR_369	Yes	0.838	0.828	1.06	0.981	25.95
	330	A	ASN_370	Yes	0.781	0.773	1.484	1.189	26.922
	331	A	ASN_371	No	0.69	0.714	0.724	0.717	31.02
	332	A	LYS_372	No	0.708	0.7	1.54	1.173	29.18
	333	A	VAL_373	No	0.661	0.673	0.827	0.696	26.36
	334	A	SER_374	No	0.759	0.838	1.079	0.918	39.975
	335	A	ASP_375	No	0.944	0.891	1.517	1.25	35.305
	336	A	VAL_376	No	0.919	0.956	1.117	0.991	29.158
	337	A	SER_377	No	1.066	1.102	1.207	1.137	30.275
	338	A	SER_378	No	1.201	1.217	1.319	1.249	33.172
	339	A	LEU_379	No	1.191	1.224	1.57	1.352	31.088
	340	A	ALA_380	No	1.295	1.379	1.438	1.375	34.538
	341	A	ASN_381	No	1.459	1.438	2.372	1.954	39.932
	342	A	LEU_382	No	1.31	1.485	1.375	1.408	33.725
	343	A	THR_383	No	1.425	1.471	1.606	1.516	37.672
	344	A	ASN_384	No	1.45	1.448	2.257	1.9	35.152
	345	A	ILE_385	No	1.335	1.382	1.376	1.353	33.66
	346	A	ASN_386	No	1.466	1.45	1.972	1.719	32.683
	347	A	TRP_387	No	1.367	1.34	1.603	1.524	27.998
	348	A	LEU_388	No	1.209	1.242	1.513	1.335	27.862
	349	A	SER_389	Yes	1.08	1.043	1.26	1.116	25.46
	350	A	ALA_390	No	0.901	0.912	1.064	0.92	28.908
	351	A	GLY_391	No	0.954	0.922	0.993	0.922	28.238
	352	A	HIS_392	Yes	0.831	0.829	2.19	1.754	26.595
	353	A	ASN_393	No	0.7	0.729	0.745	0.735	30.165
	354	A	GLN_394	No	0.706	0.718	1.198	0.993	28.557
	355	A	ILE_395	No	0.759	0.781	0.963	0.833	27.998
	356	A	SER_396	No	0.872	0.94	0.977	0.947	33.25
	357	A	ASP_397	No	1.026	1.006	1.452	1.253	34.228
	358	A	LEU_398	No	1.068	1.103	1.306	1.173	29.935
	359	A	THR_399	No	1.21	1.22	1.334	1.255	27.557
	360	A	PRO_400	No	1.232	1.249	1.197	1.225	29.078
	361	A	LEU_401	No	1.244	1.286	1.54	1.371	34.818
	362	A	ALA_402	No	1.441	1.464	1.608	1.477	32.595
	363	A	ASN_403	No	1.467	1.483	1.952	1.722	33.823
	364	A	LEU_404	No	1.437	1.506	1.642	1.537	35.817
	365	A	THR_405	No	1.602	1.623	1.772	1.676	36.515
	366	A	ARG_406	No	1.665	1.652	2.604	2.277	33.532
	367	A	ILE_407	No	1.544	1.624	1.568	1.574	32.308
	368	A	THR_408	No	1.725	1.709	2.011	1.829	35.452
	369	A	GLN_409	No	1.605	1.547	2.628	2.204	29.868
	370	A	LEU_410	No	1.364	1.4	1.412	1.384	28.865
	371	A	GLY_411	No	1.219	1.171	1.276	1.171	27.785
	372	A	LEU_412	No	1.053	1.069	1.342	1.17	28.898
	373	A	ASN_413	Yes	1.127	1.088	1.374	1.238	31.625
	374	A	ASP_414	No	1.054	1.016	1.537	1.314	26.242
	375	A	GLN_415	No	0.876	0.98	0.865	0.915	28.82
	376	A	ALA_416	No	0.947	0.917	1.184	0.949	31.79
	377	A	TRP_417	No	1.004	1.054	0.974	0.995	34.815
	378	A	THR_418	No	1.33	1.283	1.875	1.544	35.402
	379	A	ASN_419	No	1.477	1.524	1.814	1.659	36.747
	380	A	ALA_420	No	1.844	1.766	2.089	1.817	34.998
	381	A	PRO_421	No	1.886	1.959	2.09	2.007	41.232
	382	A	VAL_422	No	1.99	2.03	2.116	2.042	47.765
	383	A	ASN_423	No	2.348	2.308	2.886	2.608	39.305
	384	A	TYR_424	No	2.413	2.418	2.84	2.699	46.785
	385	A	LYS_425	No	2.375	2.558	3.474	3.052	53.085
	386	A	ALA_426	No	2.361	2.332	2.59	2.371	56.108
	387	A	ASN_427	No	2.094	2.143	2.323	2.229	61.355
	388	A	VAL_428	No	1.96	1.919	2.398	2.086	46.39
	389	A	SER_429	No	1.786	1.809	2.14	1.922	42.46
	390	A	ILE_430	No	1.542	1.529	1.809	1.634	40.37
	391	A	PRO_431	No	1.445	1.406	1.56	1.466	41.712
	392	A	ASN_432	No	1.252	1.295	1.277	1.283	41.433
	393	A	THR_433	No	1.203	1.178	1.455	1.285	44.508
	394	A	VAL_434	No	1.053	1.108	1.256	1.134	36.043
	395	A	LYS_435	No	1.132	1.119	1.752	1.444	36.94
	396	A	ASN_436	No	1.257	1.261	2.157	1.768	37.43
	397	A	VAL_437	No	1.376	1.43	1.738	1.528	40.058
	398	A	THR_438	No	1.722	1.707	1.983	1.813	42.988
	399	A	GLY_439	No	1.541	1.558	1.498	1.558	39.195
	400	A	ALA_440	No	1.592	1.486	1.818	1.538	38.63
	401	A	LEU_441	No	1.355	1.42	1.684	1.514	39.425
	402	A	ILE_442	No	1.309	1.296	1.352	1.299	42.195
	403	A	ALA_443	No	1.406	1.395	1.597	1.419	36.095
	404	A	PRO_444	No	1.367	1.44	1.457	1.44	40.55
	405	A	ALA_445	No	1.523	1.562	1.612	1.559	37.268
	406	A	THR_446	No	1.552	1.505	1.948	1.686	36.865
	407	A	ILE_447	No	1.52	1.587	1.821	1.664	37.622
	408	A	SER_448	No	1.616	1.653	1.608	1.634	40.817
	409	A	ASP_449	No	1.923	1.902	2.576	2.274	44.635
	410	A	GLY_450	No	2.003	1.96	2.107	1.96	38.572
	411	A	GLY_451	No	1.738	1.797	1.753	1.797	37.605
	412	A	SER_452	No	1.759	1.713	2.042	1.826	34.268
	413	A	TYR_453	No	1.659	1.749	1.555	1.623	41.305
	414	A	THR_454	No	1.858	1.815	2.127	1.936	43.792
	415	A	GLU_455	No	1.803	1.877	2.315	2.142	48.492
	416	A	PRO_456	No	1.703	1.675	1.863	1.749	44.595
	417	A	ASP_457	No	1.638	1.637	2.043	1.86	41.235
	418	A	ILE_458	No	1.483	1.533	1.46	1.478	42.672
	419	A	THR_459	No	1.679	1.681	2.027	1.811	52.712
	420	A	TRP_460	No	1.781	1.837	1.605	1.676	56.183
	421	A	ASN_461	No	2.032	2.081	2.456	2.269	53.332
	422	A	LEU_462	No	2.358	2.453	2.36	2.393	59.34
	423	A	PRO_463	No	2.869	2.84	2.953	2.88	70.345
	424	A	SER_464	No	2.705	2.63	2.967	2.743	55.91
	425	A	TYR_465	No	2.453	2.431	2.586	2.529	57.535
	426	A	THR_466	No	2.118	2.128	2.332	2.197	58.328
	427	A	ASN_467	No	2.056	1.957	2.431	2.198	49.255
	428	A	GLU_468	No	1.666	1.714	2.044	1.911	41.422
	429	A	VAL_469	No	1.519	1.471	1.658	1.528	37.845
	430	A	SER_470	No	1.326	1.362	1.506	1.408	36.415
	431	A	TYR_471	No	1.255	1.228	1.343	1.299	31.96
	432	A	THR_472	No	1.226	1.264	1.62	1.407	27.842
	433	A	PHE_473	No	1.236	1.238	1.104	1.155	29.2
	434	A	SER_474	No	1.396	1.504	1.713	1.569	33.65
	435	A	GLN_475	No	1.419	1.393	1.861	1.663	36.382
	436	A	PRO_476	No	1.539	1.536	1.696	1.598	35.928
	437	A	VAL_477	No	1.453	1.492	1.741	1.558	31.915
	438	A	THR_478	No	1.574	1.563	1.877	1.687	35.742
	439	A	ILE_479	No	1.518	1.554	1.516	1.515	32.268
	440	A	GLY_480	No	1.744	1.798	1.818	1.798	43.658
	441	A	LYS_481	No	1.919	1.897	2.822	2.401	43.87
	442	A	GLY_482	No	1.684	1.682	1.764	1.682	33.968
	443	A	THR_483	No	1.703	1.703	2.19	1.904	29.235
	444	A	THR_484	No	1.541	1.535	1.592	1.55	28.25
	445	A	THR_485	No	1.427	1.431	1.855	1.604	30.462
	446	A	PHE_486	No	1.188	1.231	1.123	1.162	31.89
	447	A	SER_487	No	1.148	1.1	1.286	1.162	30.702
	448	A	GLY_488	No	1.028	1.072	1.067	1.072	30.415
	449	A	THR_489	No	1.125	1.121	1.385	1.221	33.892
	450	A	VAL_490	No	1.096	1.137	1.246	1.153	32.935
	451	A	THR_491	No	1.236	1.226	1.568	1.354	32.83
	452	A	GLN_492	No	1.345	1.386	1.504	1.451	37.015
	453	A	PRO_493	No	1.588	1.602	1.582	1.592	35.972
	454	A	LEU_494	No	1.898	1.97	2.114	2.012	37.232
	455	A	LYS_495	No	2.321	2.356	2.958	2.669	51.118
	456	A	ALA_496	No	2.878	3.121	3.023	3.101	59

## Sheet: CID442868
	Residue#	Chain	ResName	LigandContact	CA	Backbone	Sidechain	All_Heavy	B-factor
	0	A	GLN_40	No	3.958	3.844	5.118	4.588	95.717
	1	A	ASP_41	No	3.357	3.364	4.084	3.751	86.188
	2	A	THR_42	No	2.89	2.797	3.108	2.905	67.17
	3	A	PRO_43	No	2.496	2.467	2.763	2.584	69.292
	4	A	ILE_44	No	2.139	2.187	2.293	2.218	54.457
	5	A	ASN_45	No	2.57	2.615	2.986	2.801	55.72
	6	A	GLN_46	No	2.681	2.612	3.483	3.117	62.38
	7	A	ILE_47	No	2.153	2.171	2.13	2.133	57.863
	8	A	PHE_48	No	2.031	2.206	1.847	1.989	49.038
	9	A	THR_49	No	2.828	2.991	3.096	3.029	52.827
	10	A	ASP_50	No	3.432	3.198	3.951	3.605	51.562
	11	A	THR_51	No	3.689	3.646	4.374	3.965	52.385
	12	A	ALA_52	No	3.859	3.706	4.242	3.8	47.405
	13	A	LEU_53	No	3.157	3.062	3.141	3.081	41.567
	14	A	ALA_54	No	2.646	2.719	2.754	2.718	47.567
	15	A	GLU_55	No	3.157	3.151	3.742	3.495	48.147
	16	A	LYS_56	No	3.247	3.169	4.683	4.023	45.748
	17	A	MET_57	No	2.695	2.716	2.835	2.76	48.28
	18	A	LYS_58	No	2.695	2.767	3.211	3.003	55.277
	19	A	THR_59	No	3.224	3.187	3.603	3.357	56.062
	20	A	VAL_60	No	2.921	2.866	3.044	2.921	57.72
	21	A	LEU_61	No	2.455	2.62	2.202	2.417	59.042
	22	A	GLY_62	No	3.183	3.204	3.359	3.204	61.578
	23	A	LYS_63	No	3.027	3.118	2.906	2.996	57.952
	24	A	THR_64	No	3.396	3.327	3.839	3.542	67.205
	25	A	ASN_65	No	3.067	2.954	3.589	3.282	65.045
	26	A	VAL_66	No	2.676	2.701	2.907	2.767	74.602
	27	A	THR_67	No	2.876	2.896	3.157	3.004	66.837
	28	A	ASP_68	No	2.874	2.777	3.439	3.14	65.24
	29	A	THR_69	No	2.736	2.77	2.988	2.858	61.543
	30	A	VAL_70	No	2.494	2.545	2.457	2.491	58.638
	31	A	SER_71	No	2.687	2.544	2.955	2.687	63
	32	A	GLN_72	No	2.577	2.567	3.383	3.032	67.542
	33	A	THR_73	No	2.745	2.679	3.157	2.88	70.188
	34	A	ASP_74	No	2.438	2.357	2.78	2.587	61.692
	35	A	LEU_75	No	1.99	2.003	2.174	2.064	52.218
	36	A	ASP_76	No	2.249	2.231	2.993	2.651	56.723
	37	A	GLN_77	No	2.265	2.196	3.504	2.984	56.245
	38	A	VAL_78	No	1.792	1.806	1.771	1.775	46.38
	39	A	THR_79	No	1.718	1.654	2.099	1.841	50.255
	40	A	THR_80	No	1.561	1.583	1.989	1.75	49.09
	41	A	LEU_81	No	1.544	1.508	2.126	1.779	45.75
	42	A	GLN_82	No	1.551	1.595	1.859	1.738	46.505
	43	A	ALA_83	No	1.564	1.535	1.666	1.547	42.935
	44	A	ASP_84	No	1.55	1.638	1.877	1.769	45.445
	45	A	ARG_85	No	1.782	1.85	2.179	2.056	46.8
	46	A	LEU_86	No	1.944	1.974	2.208	2.06	44.03
	47	A	GLY_87	No	1.862	1.852	1.852	1.852	39.933
	48	A	ILE_88	No	1.612	1.576	1.896	1.696	44.662
	49	A	LYS_89	No	1.516	1.494	2.656	2.154	49.29
	50	A	SER_90	No	1.436	1.454	1.827	1.581	45.165
	51	A	ILE_91	No	1.394	1.528	1.757	1.596	47.9
	52	A	ASP_92	No	1.827	1.919	3.068	2.58	46.95
	53	A	GLY_93	No	1.887	1.788	2.013	1.788	45.39
	54	A	VAL_94	No	1.712	1.783	2.079	1.876	45.038
	55	A	GLU_95	No	1.998	1.98	3.094	2.667	44.722
	56	A	TYR_96	No	1.751	1.747	2.27	2.089	51.905
	57	A	LEU_97	No	1.442	1.511	1.662	1.555	47.495
	58	A	ASN_98	No	1.558	1.625	2.07	1.854	53.032
	59	A	ASN_99	No	1.762	1.727	2.503	2.142	47.71
	60	A	LEU_100	No	1.525	1.564	1.569	1.544	39.67
	61	A	THR_101	No	1.443	1.425	1.64	1.503	39.742
	62	A	GLN_102	No	1.366	1.36	2.25	1.897	42.93
	63	A	ILE_103	No	1.205	1.194	1.639	1.373	35.7
	64	A	ASN_104	No	1.207	1.237	1.371	1.301	36.892
	65	A	PHE_105	No	1.181	1.186	1.72	1.511	37.34
	66	A	SER_106	No	1.256	1.322	1.326	1.324	39.258
	67	A	ASN_107	No	1.47	1.487	1.805	1.65	40.962
	68	A	ASN_108	No	1.442	1.456	1.437	1.448	39.218
	69	A	GLN_109	No	1.474	1.441	2.646	2.185	48.598
	70	A	LEU_110	No	1.234	1.252	1.291	1.245	40.065
	71	A	THR_111	No	1.267	1.253	1.491	1.344	52.092
	72	A	ASP_112	No	1.185	1.188	1.626	1.433	51.23
	73	A	ILE_113	No	1.097	1.103	1.239	1.14	48.762
	74	A	THR_114	No	1.192	1.188	1.606	1.354	48.035
	75	A	PRO_115	No	1.245	1.235	1.31	1.26	42.573
	76	A	LEU_116	No	1.181	1.251	1.657	1.41	42.95
	77	A	LYS_117	No	1.377	1.47	1.951	1.716	42.885
	78	A	ASN_118	No	1.524	1.522	2.285	1.931	40.285
	79	A	LEU_119	No	1.549	1.711	1.697	1.677	39.92
	80	A	THR_120	No	1.96	2.04	2.294	2.14	38.782
	81	A	LYS_121	No	2.114	1.972	3.481	2.847	35.145
	82	A	LEU_122	No	1.306	1.383	1.7	1.49	36.54
	83	A	VAL_123	No	1.216	1.152	1.561	1.296	35.715
	84	A	ASP_124	No	0.994	1.031	1.483	1.287	35.268
	85	A	ILE_125	No	0.945	0.935	1.546	1.207	34.938
	86	A	LEU_126	No	1.008	1.017	1.439	1.194	32.352
	87	A	MET_127	No	0.972	0.989	1.306	1.14	30.898
	88	A	ASN_128	No	1.067	1.118	1.19	1.153	33.685
	89	A	ASN_129	No	1.279	1.277	1.45	1.364	35.842
	90	A	ASN_130	No	1.217	1.247	1.173	1.211	34.867
	91	A	GLN_131	No	1.287	1.254	2.215	1.84	45.685
	92	A	ILE_132	No	1.104	1.123	1.126	1.098	36.97
	93	A	ALA_133	No	1.185	1.185	1.42	1.214	42.07
	94	A	ASP_134	No	1.205	1.219	1.544	1.395	41.438
	95	A	ILE_135	No	1.071	1.054	1.559	1.268	38.348
	96	A	THR_136	No	1.12	1.117	1.347	1.205	40.658
	97	A	PRO_137	No	1.156	1.159	1.219	1.178	37.155
	98	A	LEU_138	No	1.171	1.196	1.603	1.35	35.342
	99	A	ALA_139	No	1.352	1.378	1.614	1.408	40.278
	100	A	ASN_140	No	1.392	1.402	1.931	1.68	42.838
	101	A	LEU_141	No	1.306	1.516	1.465	1.459	37.32
	102	A	THR_142	No	1.655	1.605	2.047	1.785	36.608
	103	A	ASN_143	No	1.416	1.504	2.365	1.973	30.852
	104	A	LEU_144	No	1.069	1.109	1.495	1.248	28.145
	105	A	THR_145	No	1.045	1.013	1.324	1.137	31.725
	106	A	GLY_146	No	0.93	0.926	0.971	0.926	33.702
	107	A	LEU_147	No	0.792	0.833	1.082	0.915	31.975
	108	A	THR_148	No	0.859	0.863	1.144	0.966	32.022
	109	A	LEU_149	No	0.858	0.901	1.248	1.027	33.008
	110	A	PHE_150	No	1.017	1.044	1.205	1.142	32.417
	111	A	ASN_151	No	1.208	1.192	1.884	1.582	35.562
	112	A	ASN_152	No	1.129	1.19	1.048	1.121	33.29
	113	A	GLN_153	No	1.269	1.237	2.016	1.696	36.825
	114	A	ILE_154	No	1.09	1.12	1.123	1.092	34.145
	115	A	THR_155	No	1.265	1.276	1.88	1.544	33.27
	116	A	ASP_156	No	1.267	1.223	1.864	1.584	39.735
	117	A	ILE_157	No	1.091	1.114	1.335	1.189	41.582
	118	A	ASP_158	No	1.238	1.233	1.687	1.486	38.9
	119	A	PRO_159	No	1.35	1.27	1.462	1.34	30.942
	120	A	LEU_160	No	1.085	1.103	1.61	1.313	38.198
	121	A	LYS_161	No	1.232	1.281	1.676	1.49	35.418
	122	A	ASN_162	No	1.336	1.325	1.834	1.592	35.842
	123	A	LEU_163	No	1.205	1.282	1.53	1.364	32.41
	124	A	THR_164	No	1.405	1.4	1.921	1.627	29.56
	125	A	ASN_165	No	1.301	1.215	2.118	1.707	33.957
	126	A	LEU_166	No	0.943	0.977	1.481	1.179	31.742
	127	A	ASN_167	No	0.922	0.902	1.69	1.334	28.208
	128	A	ARG_168	No	0.794	0.811	1.967	1.618	29.588
	129	A	LEU_169	No	0.789	0.838	1.143	0.95	28.485
	130	A	GLU_170	No	0.871	0.854	1.539	1.282	29.908
	131	A	LEU_171	No	0.861	0.912	1.463	1.135	30.67
	132	A	SER_172	No	1.026	1.055	1.232	1.11	35.435
	133	A	SER_173	No	1.266	1.407	1.593	1.463	33.672
	134	A	ASN_174	No	1.081	1.199	1.055	1.129	29.768
	135	A	THR_175	No	1.348	1.307	1.674	1.457	37.448
	136	A	ILE_176	No	1.142	1.177	1.526	1.304	32.728
	137	A	SER_177	No	1.216	1.232	1.499	1.319	33.008
	138	A	ASP_178	No	1.199	1.184	1.647	1.441	35.59
	139	A	ILE_179	No	1.083	1.09	1.393	1.208	35.362
	140	A	SER_180	No	1.163	1.159	1.551	1.299	33.632
	141	A	ALA_181	No	1.077	1.079	1.287	1.101	29.87
	142	A	LEU_182	No	1.16	1.202	1.645	1.372	30.245
	143	A	SER_183	No	1.55	1.543	2.295	1.839	33.59
	144	A	GLY_184	No	1.609	1.53	1.797	1.53	29.485
	145	A	LEU_185	No	1.174	1.311	1.382	1.312	28.688
	146	A	THR_186	No	1.35	1.367	1.772	1.534	26.428
	147	A	SER_187	No	1.236	1.186	1.67	1.367	26.622
	148	A	LEU_188	No	0.89	0.934	1.207	1.025	25.515
	149	A	GLN_189	No	0.892	0.87	1.961	1.555	30.055
	150	A	GLN_190	No	0.787	0.79	2.046	1.593	33.602
	151	A	LEU_191	No	0.73	0.774	1.268	0.974	27.11
	152	A	SER_192	No	0.909	0.92	1.101	0.978	30.908
	153	A	PHE_193	No	0.995	1.006	1.111	1.059	29.575
	154	A	GLY_194	No	1.148	1.365	1.167	1.365	33.39
	155	A	ASN_195	No	1.38	1.433	1.773	1.607	32.608
	156	A	GLN_196	No	1.468	1.46	2.136	1.851	35.922
	157	A	VAL_197	No	1.363	1.396	1.365	1.362	31.328
	158	A	THR_198	No	1.503	1.515	1.674	1.57	31.405
	159	A	ASP_199	No	1.462	1.425	1.927	1.703	35.775
	160	A	LEU_200	No	1.197	1.218	1.277	1.217	32.54
	161	A	LYS_201	No	1.415	1.384	2.654	2.12	35.768
	162	A	PRO_202	No	1.38	1.317	1.485	1.38	29.95
	163	A	LEU_203	No	1.071	1.057	1.538	1.247	29.582
	164	A	ALA_204	No	1.046	1.093	1.28	1.11	29.848
	165	A	ASN_205	No	1.152	1.133	1.737	1.455	24.868
	166	A	LEU_206	No	0.966	1.029	1.198	1.074	31.938
	167	A	THR_207	No	1.137	1.162	1.458	1.278	28.278
	168	A	THR_208	No	1.075	1.007	1.554	1.246	27.232
	169	A	LEU_209	No	0.869	0.905	1.319	1.056	25.82
	170	A	GLU_210	No	0.921	0.941	1.603	1.355	24.105
	171	A	ARG_211	Yes	0.842	0.859	1.431	1.243	26.125
	172	A	LEU_212	No	0.772	0.794	0.96	0.842	24.375
	173	A	ASP_213	No	0.848	0.893	1.289	1.12	25.268
	174	A	ILE_214	No	1.073	1.11	1.208	1.128	26.443
	175	A	SER_215	Yes	1.226	1.261	1.224	1.248	30.368
	176	A	SER_216	Yes	1.431	1.506	1.827	1.615	34.592
	177	A	ASN_217	No	1.418	1.577	1.283	1.436	30.632
	178	A	LYS_218	No	1.424	1.405	2.313	1.906	30.075
	179	A	VAL_219	No	1.358	1.349	1.579	1.405	28.67
	180	A	SER_220	No	1.321	1.336	1.497	1.388	32.01
	181	A	ASP_221	No	1.303	1.247	1.68	1.485	30.008
	182	A	ILE_222	No	1.013	1.018	1.148	1.052	28.24
	183	A	SER_223	No	1.127	1.117	1.386	1.214	31.338
	184	A	VAL_224	No	1.13	1.087	1.74	1.334	29.2
	185	A	LEU_225	No	0.963	1.003	1.4	1.162	26.72
	186	A	ALA_226	No	1.076	1.138	1.258	1.143	28.525
	187	A	LYS_227	No	1.165	1.237	2.359	1.877	27.375
	188	A	LEU_228	No	1.063	1.083	1.438	1.208	26.395
	189	A	THR_229	No	1.146	1.187	1.335	1.237	26.325
	190	A	ASN_230	No	1.235	1.173	2.313	1.838	26.568
	191	A	LEU_231	No	0.973	1.006	1.322	1.114	25.838
	192	A	GLU_232	No	1.013	0.995	1.522	1.322	26.1
	193	A	SER_233	No	0.906	0.903	1.135	0.978	26.877
	194	A	LEU_234	No	0.794	0.813	1.104	0.919	24.693
	195	A	ILE_235	Yes	0.802	0.841	1.175	0.957	23.128
	196	A	ALA_236	No	0.937	0.991	1.088	0.99	25.09
	197	A	THR_237	No	1.101	1.134	1.171	1.135	31.742
	198	A	ASN_238	No	1.28	1.315	1.851	1.595	32.455
	199	A	ASN_239	No	1.272	1.34	1.439	1.383	29.342
	200	A	GLN_240	No	1.355	1.3	2.079	1.759	31.632
	201	A	ILE_241	No	1.101	1.103	1.401	1.204	26.065
	202	A	SER_242	No	0.986	0.99	1.219	1.068	31.802
	203	A	ASP_243	No	0.918	0.906	1.323	1.142	32.768
	204	A	ILE_244	No	0.845	0.87	1.016	0.906	25.39
	205	A	THR_245	No	0.934	0.92	1.315	1.078	29.38
	206	A	PRO_246	No	0.898	0.914	0.975	0.932	27.18
	207	A	LEU_247	No	1.115	1.407	1.564	1.438	25.848
	208	A	GLY_248	No	1.421	1.435	1.634	1.435	27.09
	209	A	ILE_249	No	1.288	1.231	1.627	1.392	23.318
	210	A	LEU_250	No	1.049	1.215	1.286	1.206	27.702
	211	A	THR_251	No	1.099	1.147	1.246	1.172	28.788
	212	A	ASN_252	No	1.097	1.073	1.436	1.267	24.195
	213	A	LEU_253	No	0.945	0.999	1.083	1.002	22.877
	214	A	ASP_254	Yes	1.06	1.086	1.939	1.585	23.838
	215	A	GLU_255	Yes	1.035	0.974	1.48	1.28	26.878
	216	A	LEU_256	Yes	0.818	0.915	0.921	0.884	26.735
	217	A	SER_257	Yes	0.798	0.807	0.942	0.854	25.84
	218	A	LEU_258	No	0.882	0.912	1.044	0.944	23.478
	219	A	ASN_259	No	0.968	1.05	1.215	1.13	26.455
	220	A	GLY_260	No	0.959	1.087	0.972	1.087	25.48
	221	A	ASN_261	No	0.949	0.973	0.955	0.96	28.138
	222	A	GLN_262	No	1.06	1.004	2.025	1.636	30.712
	223	A	LEU_263	No	0.872	0.896	1.037	0.931	26.75
	224	A	LYS_264	No	0.892	0.917	2.318	1.757	29.365
	225	A	ASP_265	No	0.947	0.946	1.508	1.27	30.898
	226	A	ILE_266	No	0.865	0.886	1.03	0.919	27.248
	227	A	GLY_267	No	1.005	1.034	1.048	1.034	30.36
	228	A	THR_268	No	1.053	1.066	1.235	1.121	25.952
	229	A	LEU_269	No	0.969	1.015	1.446	1.176	25.452
	230	A	ALA_270	No	1.096	1.155	1.279	1.161	26.145
	231	A	SER_271	No	1.124	1.121	1.499	1.25	26.665
	232	A	LEU_272	No	1.052	1.14	1.426	1.23	29.765
	233	A	THR_273	No	1.172	1.179	1.863	1.47	28.502
	234	A	ASN_274	No	1.158	1.142	1.771	1.479	25.255
	235	A	LEU_275	No	0.969	1.009	1.138	1.034	25.018
	236	A	THR_276	Yes	0.986	0.965	1.37	1.13	26.59
	237	A	ASP_277	Yes	0.922	0.94	1.327	1.156	26.425
	238	A	LEU_278	No	0.83	0.824	1.183	0.962	22.682
	239	A	ASP_279	Yes	0.794	0.891	1.416	1.19	25.83
	240	A	LEU_280	No	0.729	0.739	1.226	0.949	24.048
	241	A	ALA_281	No	0.733	0.756	0.905	0.76	23.09
	242	A	ASN_282	No	0.764	0.809	1.394	1.127	24.475
	243	A	ASN_283	No	0.78	0.8	0.811	0.804	24.828
	244	A	GLN_284	No	0.821	0.817	2.227	1.741	31.298
	245	A	ILE_285	No	0.756	0.762	1.209	0.939	31.18
	246	A	SER_286	No	0.792	0.844	0.906	0.862	30.85
	247	A	ASN_287	No	0.839	0.828	1.329	1.099	28.27
	248	A	LEU_288	No	0.78	0.818	0.891	0.818	25.848
	249	A	ALA_289	No	0.92	0.917	1.13	0.938	29.562
	250	A	PRO_290	No	0.932	0.95	1.02	0.966	27.332
	251	A	LEU_291	No	0.864	0.92	1.108	0.969	22.385
	252	A	SER_292	No	0.988	1.039	1.08	1.049	25.195
	253	A	GLY_293	No	1.135	1.133	1.237	1.133	24.655
	254	A	LEU_294	No	1.038	1.135	1.205	1.135	24.978
	255	A	THR_295	No	1.205	1.213	1.599	1.372	28.682
	256	A	LYS_296	Yes	1.111	1.067	1.977	1.578	29.762
	257	A	LEU_297	No	0.905	0.936	1.096	0.976	24.302
	258	A	THR_298	Yes	0.944	0.921	1.182	1.021	26.005
	259	A	GLU_299	Yes	0.828	0.823	1.275	1.101	27.942
	260	A	LEU_300	No	0.723	0.755	0.842	0.762	24.142
	261	A	LYS_301	Yes	0.729	0.727	1.549	1.197	23.738
	262	A	LEU_302	No	0.686	0.702	0.889	0.756	24.522
	263	A	GLY_303	No	0.732	0.749	0.763	0.749	22.755
	264	A	ALA_304	No	0.719	0.756	0.892	0.757	22.128
	265	A	ASN_305	No	0.712	0.747	0.725	0.735	22.37
	266	A	GLN_306	No	0.787	0.775	1.803	1.423	25.978
	267	A	ILE_307	No	0.691	0.703	0.795	0.71	27.698
	268	A	SER_308	No	0.743	0.784	0.886	0.816	30.75
	269	A	ASN_309	No	0.806	0.787	1.106	0.951	29.425
	270	A	ILE_310	No	0.751	0.783	0.914	0.81	24.63
	271	A	SER_311	No	0.876	0.876	1.289	1.02	28.03
	272	A	PRO_312	No	0.892	0.891	0.944	0.904	26.422
	273	A	LEU_313	No	0.829	0.847	1.02	0.892	25.115
	274	A	ALA_314	No	0.913	0.947	1.102	0.957	26.585
	275	A	GLY_315	No	1.028	1.02	1.111	1.02	29.088
	276	A	LEU_316	No	0.928	0.94	1.172	1.016	28.92
	277	A	THR_317	No	1.008	1.053	1.181	1.093	27.402
	278	A	ALA_318	Yes	1.038	1.007	1.232	1.032	31.578
	279	A	LEU_319	No	0.883	0.932	0.994	0.926	28.115
	280	A	THR_320	Yes	0.94	0.929	1.139	1.004	26.36
	281	A	ASN_321	No	0.851	0.846	0.902	0.873	29.435
	282	A	LEU_322	No	0.737	0.775	0.848	0.774	25.295
	283	A	GLU_323	Yes	0.703	0.696	0.908	0.825	26.635
	284	A	LEU_324	No	0.668	0.681	0.969	0.789	25.435
	285	A	ASN_325	No	0.689	0.688	0.795	0.741	26.543
	286	A	GLU_326	No	0.7	0.715	1.396	1.159	24.455
	287	A	ASN_327	No	0.682	0.721	0.692	0.705	26.658
	288	A	GLN_328	No	0.79	0.764	1.779	1.402	31.132
	289	A	LEU_329	No	0.692	0.717	0.918	0.773	29.005
	290	A	GLU_330	No	0.796	0.801	1.293	1.11	30.06
	291	A	ASP_331	No	0.791	0.79	1.255	1.059	29.943
	292	A	ILE_332	No	0.785	0.821	0.969	0.857	25.072
	293	A	SER_333	No	0.982	0.979	1.396	1.132	28.668
	294	A	PRO_334	No	1.061	1.036	1.146	1.075	26.618
	295	A	ILE_335	No	0.967	1.077	1.225	1.103	26.938
	296	A	SER_336	No	1.047	1.06	1.202	1.103	29.702
	297	A	ASN_337	No	1	1.009	1.529	1.288	28.325
	298	A	LEU_338	No	0.932	1.016	1.048	0.998	27.23
	299	A	LYS_339	No	1.085	1.101	2.103	1.671	32.632
	300	A	ASN_340	Yes	1.066	1.052	1.34	1.199	27.515
	301	A	LEU_341	No	0.942	0.995	1.047	0.986	25.748
	302	A	THR_342	Yes	1.056	1.03	1.639	1.296	28.845
	303	A	TYR_343	Yes	0.913	0.904	1.555	1.337	25.798
	304	A	LEU_344	No	0.801	0.824	0.926	0.838	23.902
	305	A	THR_345	No	0.742	0.738	1.003	0.836	23.34
	306	A	LEU_346	No	0.692	0.694	1.278	0.952	25.81
	307	A	TYR_347	No	0.716	0.713	0.916	0.846	23.952
	308	A	PHE_348	No	0.724	0.731	1.588	1.284	20.61
	309	A	ASN_349	No	0.688	0.725	0.696	0.709	29.675
	310	A	ASN_350	No	0.754	0.755	1.174	0.979	30.6
	311	A	ILE_351	No	0.709	0.719	0.839	0.74	29.31
	312	A	SER_352	No	0.778	0.794	1.271	0.967	28.378
	313	A	ASP_353	No	0.852	0.831	1.422	1.173	27.438
	314	A	ILE_354	No	0.863	0.918	1.464	1.15	28.38
	315	A	SER_355	No	1.023	1.032	1.16	1.074	25.9
	316	A	PRO_356	No	1.101	1.104	1.111	1.097	27.43
	317	A	VAL_357	No	1.094	1.107	1.215	1.123	26.287
	318	A	SER_358	No	1.175	1.211	1.454	1.287	32.602
	319	A	SER_359	No	1.242	1.216	1.487	1.299	36.612
	320	A	LEU_360	No	1.142	1.259	1.404	1.293	31.698
	321	A	THR_361	No	1.533	1.446	2.169	1.769	39.882
	322	A	LYS_362	Yes	1.262	1.204	2.151	1.738	36.392
	323	A	LEU_363	No	1.074	1.118	1.437	1.231	32.315
	324	A	GLN_364	Yes	1.118	1.106	1.715	1.463	30.762
	325	A	ARG_365	Yes	1.012	0.997	1.589	1.395	29.692
	326	A	LEU_366	No	0.887	0.913	1.034	0.94	27.432
	327	A	PHE_367	No	0.818	0.801	1.353	1.139	30.592
	328	A	PHE_368	No	0.729	0.742	0.823	0.789	30.085
	329	A	TYR_369	No	0.784	0.774	0.973	0.904	25.95
	330	A	ASN_370	No	0.764	0.759	1.446	1.16	26.922
	331	A	ASN_371	No	0.7	0.735	0.706	0.719	31.02
	332	A	LYS_372	No	0.748	0.752	1.313	1.051	29.18
	333	A	VAL_373	No	0.719	0.734	0.854	0.745	26.36
	334	A	SER_374	No	0.842	0.907	1.194	1.003	39.975
	335	A	ASP_375	No	0.965	0.926	1.544	1.28	35.305
	336	A	VAL_376	No	0.926	0.949	1.107	0.983	29.158
	337	A	SER_377	No	1.069	1.077	1.218	1.125	30.275
	338	A	SER_378	No	1.129	1.12	1.463	1.244	33.172
	339	A	LEU_379	No	1.087	1.13	1.549	1.295	31.088
	340	A	ALA_380	No	1.239	1.361	1.393	1.352	34.538
	341	A	ASN_381	No	1.502	1.456	2.42	1.989	39.932
	342	A	LEU_382	No	1.298	1.501	1.425	1.44	33.725
	343	A	THR_383	No	1.47	1.462	1.808	1.604	37.672
	344	A	ASN_384	No	1.369	1.348	1.751	1.55	35.152
	345	A	ILE_385	No	1.186	1.245	1.419	1.29	33.66
	346	A	ASN_386	Yes	1.279	1.256	1.873	1.58	32.683
	347	A	TRP_387	No	1.152	1.116	1.369	1.292	27.998
	348	A	LEU_388	No	0.998	1.047	1.382	1.168	27.862
	349	A	SER_389	No	0.948	0.914	1.084	0.97	25.46
	350	A	ALA_390	No	0.845	0.867	1.024	0.875	28.908
	351	A	GLY_391	No	0.929	0.907	0.97	0.907	28.238
	352	A	HIS_392	No	0.856	0.856	2.144	1.723	26.595
	353	A	ASN_393	No	0.746	0.789	0.745	0.765	30.165
	354	A	GLN_394	No	0.755	0.767	1.253	1.047	28.557
	355	A	ILE_395	No	0.77	0.791	0.968	0.84	27.998
	356	A	SER_396	No	0.832	0.877	0.924	0.889	33.25
	357	A	ASP_397	No	0.924	0.92	1.339	1.152	34.228
	358	A	LEU_398	No	0.976	1.007	1.223	1.081	29.935
	359	A	THR_399	No	1.143	1.143	1.296	1.195	27.557
	360	A	PRO_400	No	1.123	1.145	1.107	1.127	29.078
	361	A	LEU_401	No	1.133	1.182	1.326	1.217	34.818
	362	A	ALA_402	No	1.364	1.39	1.55	1.405	32.595
	363	A	ASN_403	No	1.415	1.415	2.021	1.731	33.823
	364	A	LEU_404	No	1.312	1.38	1.469	1.391	35.817
	365	A	THR_405	No	1.466	1.475	1.685	1.554	36.515
	366	A	ARG_406	No	1.458	1.445	2.288	1.996	33.532
	367	A	ILE_407	No	1.328	1.405	1.384	1.367	32.308
	368	A	THR_408	No	1.483	1.468	1.709	1.56	35.452
	369	A	GLN_409	No	1.346	1.299	2.519	2.067	29.868
	370	A	LEU_410	No	1.169	1.202	1.299	1.218	28.865
	371	A	GLY_411	No	1.086	1.05	1.137	1.05	27.785
	372	A	LEU_412	No	0.985	1.007	1.307	1.119	28.898
	373	A	ASN_413	No	1.085	1.061	1.337	1.204	31.625
	374	A	ASP_414	No	1.079	1.05	1.611	1.372	26.242
	375	A	GLN_415	No	0.916	1.022	0.922	0.964	28.82
	376	A	ALA_416	No	1.031	1.028	1.302	1.063	31.79
	377	A	TRP_417	No	1.084	1.086	1.059	1.063	34.815
	378	A	THR_418	No	1.291	1.345	1.875	1.568	35.402
	379	A	ASN_419	No	1.552	1.556	2.067	1.819	36.747
	380	A	ALA_420	No	1.847	1.78	2.103	1.831	34.998
	381	A	PRO_421	No	1.867	1.954	2.045	1.986	41.232
	382	A	VAL_422	No	1.97	1.974	2.175	2.029	47.765
	383	A	ASN_423	No	2.207	2.163	2.734	2.46	39.305
	384	A	TYR_424	No	2.146	2.22	2.29	2.264	46.785
	385	A	LYS_425	No	2.246	2.179	2.85	2.531	53.085
	386	A	ALA_426	No	2.269	2.219	2.485	2.26	56.108
	387	A	ASN_427	No	2.065	2.09	2.319	2.197	61.355
	388	A	VAL_428	No	1.852	1.814	2.184	1.935	46.39
	389	A	SER_429	No	1.717	1.733	1.992	1.815	42.46
	390	A	ILE_430	No	1.449	1.414	1.76	1.551	40.37
	391	A	PRO_431	No	1.326	1.344	1.488	1.399	41.712
	392	A	ASN_432	No	1.174	1.235	1.158	1.195	41.433
	393	A	THR_433	No	1.378	1.313	1.834	1.54	44.508
	394	A	VAL_434	No	1.043	1.059	1.208	1.091	36.043
	395	A	LYS_435	No	1.055	1.038	1.781	1.439	36.94
	396	A	ASN_436	No	1.157	1.184	1.924	1.595	37.43
	397	A	VAL_437	No	1.295	1.373	1.617	1.443	40.058
	398	A	THR_438	No	1.719	1.698	1.993	1.813	42.988
	399	A	GLY_439	No	1.52	1.508	1.476	1.508	39.195
	400	A	ALA_440	No	1.44	1.349	1.661	1.395	38.63
	401	A	LEU_441	No	1.157	1.218	1.469	1.306	39.425
	402	A	ILE_442	No	1.162	1.157	1.239	1.17	42.195
	403	A	ALA_443	No	1.306	1.287	1.515	1.316	36.095
	404	A	PRO_444	No	1.276	1.345	1.362	1.346	40.55
	405	A	ALA_445	No	1.432	1.464	1.546	1.466	37.268
	406	A	THR_446	No	1.466	1.415	1.941	1.635	36.865
	407	A	ILE_447	No	1.421	1.497	1.511	1.482	37.622
	408	A	SER_448	No	1.555	1.578	1.818	1.658	40.817
	409	A	ASP_449	No	1.776	1.818	1.957	1.893	44.635
	410	A	GLY_450	No	1.925	1.904	1.997	1.904	38.572
	411	A	GLY_451	No	1.642	1.664	1.709	1.664	37.605
	412	A	SER_452	No	1.636	1.592	1.969	1.72	34.268
	413	A	TYR_453	No	1.497	1.589	1.455	1.5	41.305
	414	A	THR_454	No	1.697	1.74	1.872	1.783	43.792
	415	A	GLU_455	No	1.595	1.641	2.21	1.985	48.492
	416	A	PRO_456	No	1.481	1.472	1.603	1.523	44.595
	417	A	ASP_457	No	1.404	1.414	1.92	1.695	41.235
	418	A	ILE_458	No	1.374	1.42	1.431	1.402	42.672
	419	A	THR_459	No	1.617	1.604	1.832	1.693	52.712
	420	A	TRP_460	No	1.685	1.744	1.522	1.59	56.183
	421	A	ASN_461	No	1.975	1.986	2.406	2.198	53.332
	422	A	LEU_462	No	2.063	2.145	2.024	2.074	59.34
	423	A	PRO_463	No	2.397	2.423	2.475	2.439	70.345
	424	A	SER_464	No	2.456	2.345	2.765	2.489	55.91
	425	A	TYR_465	No	2.285	2.3	2.503	2.415	57.535
	426	A	THR_466	No	2.046	2.022	2.011	2.009	58.328
	427	A	ASN_467	No	1.946	1.876	2.668	2.304	49.255
	428	A	GLU_468	No	1.624	1.666	2.18	1.981	41.422
	429	A	VAL_469	No	1.499	1.452	1.614	1.498	37.845
	430	A	SER_470	No	1.314	1.338	1.462	1.379	36.415
	431	A	TYR_471	No	1.232	1.219	1.258	1.24	31.96
	432	A	THR_472	No	1.216	1.237	1.653	1.409	27.842
	433	A	PHE_473	No	1.204	1.215	1.082	1.133	29.2
	434	A	SER_474	No	1.323	1.412	1.741	1.525	33.65
	435	A	GLN_475	No	1.325	1.29	1.762	1.563	36.382
	436	A	PRO_476	No	1.379	1.378	1.543	1.442	35.928
	437	A	VAL_477	No	1.325	1.352	1.741	1.475	31.915
	438	A	THR_478	No	1.458	1.447	2.04	1.704	35.742
	439	A	ILE_479	No	1.375	1.403	1.37	1.366	32.268
	440	A	GLY_480	No	1.584	1.633	1.674	1.633	43.658
	441	A	LYS_481	No	1.697	1.686	2.703	2.25	43.87
	442	A	GLY_482	No	1.491	1.497	1.569	1.497	33.968
	443	A	THR_483	No	1.479	1.488	1.802	1.613	29.235
	444	A	THR_484	No	1.381	1.374	1.464	1.403	28.25
	445	A	THR_485	No	1.306	1.315	1.742	1.488	30.462
	446	A	PHE_486	No	1.108	1.153	1.054	1.09	31.89
	447	A	SER_487	No	1.119	1.087	1.248	1.139	30.702
	448	A	GLY_488	No	1.082	1.112	1.143	1.112	30.415
	449	A	THR_489	No	1.136	1.112	1.684	1.352	33.892
	450	A	VAL_490	No	1.092	1.136	1.196	1.133	32.935
	451	A	THR_491	No	1.253	1.248	1.56	1.367	32.83
	452	A	GLN_492	No	1.344	1.384	1.495	1.445	37.015
	453	A	PRO_493	No	1.58	1.588	1.589	1.586	35.972
	454	A	LEU_494	No	1.814	1.877	2.015	1.914	37.232
	455	A	LYS_495	No	2.171	2.174	2.92	2.571	51.118
	456	A	ALA_496	No	2.541	2.777	2.657	2.754	59

## Sheet: CID443648
	Residue#	Chain	ResName	LigandContact	CA	Backbone	Sidechain	All_Heavy	B-factor
	0	A	GLN_40	No	3.354	3.294	4.886	4.248	95.717
	1	A	ASP_41	No	2.948	2.86	3.775	3.359	86.188
	2	A	THR_42	No	2.449	2.438	2.701	2.534	67.17
	3	A	PRO_43	No	2.229	2.148	2.341	2.224	69.292
	4	A	ILE_44	No	1.928	1.911	2.098	1.984	54.457
	5	A	ASN_45	No	1.952	1.949	2.285	2.12	55.72
	6	A	GLN_46	No	1.959	1.942	2.709	2.388	62.38
	7	A	ILE_47	No	1.755	1.734	1.934	1.807	57.863
	8	A	PHE_48	No	1.598	1.67	1.849	1.765	49.038
	9	A	THR_49	No	1.763	1.791	1.898	1.825	52.827
	10	A	ASP_50	No	1.755	1.737	2.102	1.936	51.562
	11	A	THR_51	No	1.947	1.945	2.196	2.044	52.385
	12	A	ALA_52	No	1.97	1.926	2.093	1.947	47.405
	13	A	LEU_53	No	1.696	1.728	1.711	1.697	41.567
	14	A	ALA_54	No	1.779	1.843	1.889	1.841	47.567
	15	A	GLU_55	No	2.102	2.12	2.561	2.385	48.147
	16	A	LYS_56	No	2.058	2.075	2.237	2.142	45.748
	17	A	MET_57	No	1.898	1.946	2.025	1.97	48.28
	18	A	LYS_58	No	2.148	2.193	2.481	2.341	55.277
	19	A	THR_59	No	2.449	2.416	2.663	2.509	56.062
	20	A	VAL_60	No	2.188	2.208	2.162	2.174	57.72
	21	A	LEU_61	No	2.132	2.249	1.972	2.108	59.042
	22	A	GLY_62	No	2.591	2.619	2.679	2.619	61.578
	23	A	LYS_63	No	2.572	2.6	2.585	2.582	57.952
	24	A	THR_64	No	2.84	2.801	3.198	2.965	67.205
	25	A	ASN_65	No	2.639	2.568	3.294	2.948	65.045
	26	A	VAL_66	No	2.296	2.318	2.322	2.306	74.602
	27	A	THR_67	No	2.488	2.53	2.695	2.594	66.837
	28	A	ASP_68	No	2.632	2.514	3.186	2.883	65.24
	29	A	THR_69	No	2.453	2.462	2.718	2.567	61.543
	30	A	VAL_70	No	2.233	2.279	2.195	2.23	58.638
	31	A	SER_71	No	2.34	2.234	2.549	2.343	63
	32	A	GLN_72	No	2.264	2.226	3.616	3.07	67.542
	33	A	THR_73	No	2.313	2.272	2.614	2.413	70.188
	34	A	ASP_74	No	2.074	2.015	2.428	2.241	61.692
	35	A	LEU_75	No	1.764	1.775	1.907	1.82	52.218
	36	A	ASP_76	No	1.926	1.912	2.755	2.387	56.723
	37	A	GLN_77	No	1.984	1.95	2.835	2.468	56.245
	38	A	VAL_78	No	1.618	1.596	1.888	1.689	46.38
	39	A	THR_79	No	1.384	1.366	1.564	1.439	50.255
	40	A	THR_80	No	1.422	1.539	1.747	1.619	49.09
	41	A	LEU_81	No	1.326	1.31	1.639	1.435	45.75
	42	A	GLN_82	No	1.351	1.417	1.936	1.712	46.505
	43	A	ALA_83	No	1.361	1.35	1.456	1.356	42.935
	44	A	ASP_84	Yes	1.339	1.41	1.536	1.479	45.445
	45	A	ARG_85	Yes	1.533	1.598	2.44	2.154	46.8
	46	A	LEU_86	Yes	1.651	1.691	1.797	1.719	44.03
	47	A	GLY_87	No	1.637	1.638	1.631	1.638	39.933
	48	A	ILE_88	No	1.457	1.435	1.62	1.493	44.662
	49	A	LYS_89	No	1.437	1.414	2.506	2.031	49.29
	50	A	SER_90	No	1.369	1.39	1.768	1.52	45.165
	51	A	ILE_91	No	1.252	1.315	1.385	1.315	47.9
	52	A	ASP_92	No	1.395	1.444	1.997	1.745	46.95
	53	A	GLY_93	No	1.508	1.47	1.61	1.47	45.39
	54	A	VAL_94	No	1.445	1.502	1.659	1.541	45.038
	55	A	GLU_95	No	1.661	1.673	2.861	2.423	44.722
	56	A	TYR_96	No	1.584	1.591	2.046	1.879	51.905
	57	A	LEU_97	No	1.512	1.637	1.798	1.68	47.495
	58	A	ASN_98	No	1.707	1.668	2.503	2.118	53.032
	59	A	ASN_99	No	1.522	1.473	2.085	1.798	47.71
	60	A	LEU_100	No	1.232	1.266	1.383	1.296	39.67
	61	A	THR_101	No	1.188	1.166	1.395	1.253	39.742
	62	A	GLN_102	No	1.166	1.177	2.3	1.879	42.93
	63	A	ILE_103	No	1.077	1.076	1.468	1.231	35.7
	64	A	ASN_104	No	1.073	1.106	1.23	1.165	36.892
	65	A	PHE_105	No	1.068	1.076	1.325	1.226	37.34
	66	A	SER_106	No	1.102	1.16	1.16	1.161	39.258
	67	A	ASN_107	Yes	1.28	1.32	1.764	1.549	40.962
	68	A	ASN_108	Yes	1.313	1.324	1.324	1.325	39.218
	69	A	GLN_109	Yes	1.378	1.347	2.426	2.005	48.598
	70	A	LEU_110	No	1.155	1.164	1.204	1.157	40.065
	71	A	THR_111	No	1.232	1.235	1.89	1.523	52.092
	72	A	ASP_112	No	1.196	1.178	1.624	1.427	51.23
	73	A	ILE_113	No	1.08	1.106	1.216	1.131	48.762
	74	A	THR_114	No	1.265	1.253	1.555	1.376	48.035
	75	A	PRO_115	No	1.38	1.365	1.525	1.424	42.573
	76	A	LEU_116	No	1.272	1.335	1.649	1.441	42.95
	77	A	LYS_117	No	1.464	1.483	2.294	1.928	42.885
	78	A	ASN_118	No	1.531	1.465	2.377	1.965	40.285
	79	A	LEU_119	No	1.191	1.311	1.356	1.302	39.92
	80	A	THR_120	No	1.414	1.446	2.112	1.733	38.782
	81	A	LYS_121	No	1.335	1.272	2.114	1.732	35.145
	82	A	LEU_122	No	1.047	1.091	1.421	1.208	36.54
	83	A	VAL_123	No	1.086	1.035	1.608	1.247	35.715
	84	A	ASP_124	No	0.923	0.942	1.489	1.249	35.268
	85	A	ILE_125	No	0.878	0.869	1.361	1.084	34.938
	86	A	LEU_126	No	0.907	0.92	1.428	1.139	32.352
	87	A	MET_127	No	0.88	0.89	1.311	1.102	30.898
	88	A	ASN_128	No	0.921	0.972	1.037	1.003	33.685
	89	A	ASN_129	Yes	1.111	1.125	1.306	1.217	35.842
	90	A	ASN_130	No	1.106	1.125	1.08	1.103	34.867
	91	A	GLN_131	Yes	1.184	1.17	2.207	1.809	45.685
	92	A	ILE_132	No	1.048	1.066	1.066	1.039	36.97
	93	A	ALA_133	No	1.17	1.18	1.416	1.209	42.07
	94	A	ASP_134	No	1.231	1.23	1.666	1.472	41.438
	95	A	ILE_135	No	1.149	1.153	1.594	1.34	38.348
	96	A	THR_136	No	1.337	1.321	1.645	1.453	40.658
	97	A	PRO_137	No	1.376	1.374	1.428	1.39	37.155
	98	A	LEU_138	No	1.284	1.33	1.583	1.415	35.342
	99	A	ALA_139	No	1.515	1.58	1.749	1.598	40.278
	100	A	ASN_140	No	1.823	1.774	2.307	2.042	42.838
	101	A	LEU_141	No	1.586	1.626	1.719	1.636	37.32
	102	A	THR_142	No	1.865	1.833	2.274	2.019	36.608
	103	A	ASN_143	No	1.639	1.526	2.199	1.877	30.852
	104	A	LEU_144	No	1.122	1.192	1.509	1.3	28.145
	105	A	THR_145	No	1.09	1.033	1.356	1.162	31.725
	106	A	GLY_146	No	0.92	0.904	1.002	0.904	33.702
	107	A	LEU_147	No	0.739	0.767	1.179	0.931	31.975
	108	A	THR_148	No	0.76	0.771	0.919	0.817	32.022
	109	A	LEU_149	No	0.742	0.77	1.349	1.019	33.008
	110	A	PHE_150	No	0.824	0.859	1.001	0.945	32.417
	111	A	ASN_151	Yes	1.02	1.019	1.698	1.405	35.562
	112	A	ASN_152	No	0.999	1.042	0.96	1.001	33.29
	113	A	GLN_153	No	1.167	1.161	2.055	1.701	36.825
	114	A	ILE_154	No	1.054	1.086	1.142	1.075	34.145
	115	A	THR_155	No	1.228	1.236	1.695	1.425	33.27
	116	A	ASP_156	No	1.243	1.202	1.711	1.488	39.735
	117	A	ILE_157	No	1.206	1.227	1.519	1.339	41.582
	118	A	ASP_158	No	1.278	1.306	1.729	1.541	38.9
	119	A	PRO_159	No	1.567	1.506	1.694	1.576	30.942
	120	A	LEU_160	No	1.32	1.275	1.93	1.573	38.198
	121	A	LYS_161	No	1.209	1.341	1.721	1.538	35.418
	122	A	ASN_162	No	1.709	1.656	2.755	2.261	35.842
	123	A	LEU_163	No	1.378	1.386	1.842	1.577	32.41
	124	A	THR_164	No	1.545	1.476	2.24	1.823	29.56
	125	A	ASN_165	No	1.232	1.19	2.076	1.686	33.957
	126	A	LEU_166	No	0.958	1.003	1.501	1.202	31.742
	127	A	ASN_167	No	0.954	0.921	1.297	1.118	28.208
	128	A	ARG_168	No	0.812	0.832	1.608	1.366	29.588
	129	A	LEU_169	No	0.72	0.744	0.927	0.796	28.485
	130	A	GLU_170	No	0.732	0.742	1.224	1.04	29.908
	131	A	LEU_171	No	0.742	0.794	1.324	1.01	30.67
	132	A	SER_172	Yes	0.853	0.865	1.227	0.99	35.435
	133	A	SER_173	No	0.987	1.109	1.383	1.201	33.672
	134	A	ASN_174	No	0.91	0.972	0.951	0.963	29.768
	135	A	THR_175	No	1.185	1.125	1.716	1.387	37.448
	136	A	ILE_176	No	0.95	0.965	1.479	1.174	32.728
	137	A	SER_177	No	0.984	1.023	1.284	1.11	33.008
	138	A	ASP_178	No	1.012	0.987	1.436	1.239	35.59
	139	A	ILE_179	No	0.964	1	1.286	1.108	35.362
	140	A	SER_180	No	1.16	1.152	1.364	1.226	33.632
	141	A	ALA_181	No	1.033	1.029	1.212	1.045	29.87
	142	A	LEU_182	No	1.032	1.063	1.487	1.222	30.245
	143	A	SER_183	No	1.188	1.204	1.543	1.327	33.59
	144	A	GLY_184	No	1.331	1.291	1.441	1.291	29.485
	145	A	LEU_185	No	1.09	1.137	1.338	1.195	28.688
	146	A	THR_186	No	1.154	1.215	1.403	1.283	26.428
	147	A	SER_187	No	1.11	1.073	1.373	1.181	26.622
	148	A	LEU_188	No	0.849	0.884	0.973	0.891	25.515
	149	A	GLN_189	No	0.879	0.867	1.791	1.441	30.055
	150	A	GLN_190	No	0.794	0.793	2.136	1.662	33.602
	151	A	LEU_191	No	0.682	0.708	0.818	0.723	27.11
	152	A	SER_192	No	0.66	0.679	0.889	0.747	30.908
	153	A	PHE_193	No	0.699	0.724	0.848	0.794	29.575
	154	A	GLY_194	No	0.845	1.013	1.049	1.013	33.39
	155	A	ASN_195	No	0.941	1.001	1.421	1.22	32.608
	156	A	GLN_196	No	1.113	1.09	2.104	1.716	35.922
	157	A	VAL_197	No	0.955	1.002	0.994	0.968	31.328
	158	A	THR_198	No	1.061	1.052	1.626	1.304	31.405
	159	A	ASP_199	No	1.061	1.061	1.76	1.466	35.775
	160	A	LEU_200	No	1.013	0.977	1.248	1.068	32.54
	161	A	LYS_201	No	1.073	1.06	2.374	1.837	35.768
	162	A	PRO_202	No	1.132	1.078	1.298	1.163	29.95
	163	A	LEU_203	No	0.904	0.919	1.146	0.991	29.582
	164	A	ALA_204	No	0.948	0.983	1.164	0.998	29.848
	165	A	ASN_205	No	1.067	1.063	1.629	1.366	24.868
	166	A	LEU_206	No	0.928	0.944	1.059	0.965	31.938
	167	A	THR_207	No	1.038	1.056	1.267	1.133	28.278
	168	A	THR_208	No	1.027	0.985	1.246	1.084	27.232
	169	A	LEU_209	No	0.824	0.865	0.9	0.847	25.82
	170	A	GLU_210	No	0.89	0.879	1.637	1.363	24.105
	171	A	ARG_211	No	0.815	0.838	2.419	1.967	26.125
	172	A	LEU_212	No	0.694	0.719	0.818	0.73	24.375
	173	A	ASP_213	Yes	0.677	0.688	1.107	0.931	25.268
	174	A	ILE_214	No	0.728	0.759	0.973	0.825	26.443
	175	A	SER_215	Yes	0.846	0.852	0.915	0.874	30.368
	176	A	SER_216	No	0.954	1.009	1.491	1.184	34.592
	177	A	ASN_217	No	0.949	1.014	0.88	0.948	30.632
	178	A	LYS_218	No	1.063	1.048	2.182	1.701	30.075
	179	A	VAL_219	No	0.944	0.964	1.031	0.959	28.67
	180	A	SER_220	No	1.028	1.068	1.256	1.129	32.01
	181	A	ASP_221	No	1.12	1.054	1.646	1.391	30.008
	182	A	ILE_222	No	0.928	0.943	1.114	0.995	28.24
	183	A	SER_223	No	1.047	1.031	1.363	1.15	31.338
	184	A	VAL_224	No	1.044	0.999	1.393	1.138	29.2
	185	A	LEU_225	No	0.914	0.94	1.437	1.15	26.72
	186	A	ALA_226	No	0.978	1.03	1.176	1.039	28.525
	187	A	LYS_227	No	1.034	1.066	2.356	1.826	27.375
	188	A	LEU_228	No	0.925	0.948	1.216	1.039	26.395
	189	A	THR_229	No	0.972	1.011	1.162	1.061	26.325
	190	A	ASN_230	No	1.072	1.012	2.022	1.596	26.568
	191	A	LEU_231	No	0.832	0.867	1.229	0.997	25.838
	192	A	GLU_232	No	0.894	0.88	1.526	1.289	26.1
	193	A	SER_233	No	0.825	0.804	1.176	0.939	26.877
	194	A	LEU_234	No	0.73	0.764	1.247	0.961	24.693
	195	A	ILE_235	No	0.741	0.736	1.079	0.859	23.128
	196	A	ALA_236	No	0.75	0.783	0.937	0.789	25.09
	197	A	THR_237	Yes	0.832	0.856	1.372	1.064	31.742
	198	A	ASN_238	Yes	0.976	0.996	1.858	1.485	32.455
	199	A	ASN_239	No	0.94	0.986	0.951	0.968	29.342
	200	A	GLN_240	No	1.053	1.025	1.907	1.56	31.632
	201	A	ILE_241	No	0.906	0.922	0.974	0.916	26.065
	202	A	SER_242	No	0.937	0.944	1.253	1.051	31.802
	203	A	ASP_243	No	0.97	0.972	1.301	1.155	32.768
	204	A	ILE_244	No	0.924	0.932	1.163	1.014	25.39
	205	A	THR_245	No	0.988	0.974	1.307	1.107	29.38
	206	A	PRO_246	No	0.949	0.927	1.035	0.965	27.18
	207	A	LEU_247	No	0.977	1.201	1.463	1.279	25.848
	208	A	GLY_248	No	1.207	1.197	1.332	1.197	27.09
	209	A	ILE_249	No	1.009	1.01	1.267	1.099	23.318
	210	A	LEU_250	No	0.852	0.924	1.046	0.942	27.702
	211	A	THR_251	No	0.904	0.932	1.087	0.981	28.788
	212	A	ASN_252	No	0.94	0.933	1.328	1.145	24.195
	213	A	LEU_253	No	0.84	0.88	1.053	0.92	22.877
	214	A	ASP_254	No	0.925	0.972	1.801	1.461	23.838
	215	A	GLU_255	No	0.919	0.868	1.631	1.345	26.878
	216	A	LEU_256	No	0.762	0.85	0.872	0.826	26.735
	217	A	SER_257	Yes	0.824	0.822	1.007	0.89	25.84
	218	A	LEU_258	No	0.97	0.986	1.172	1.044	23.478
	219	A	ASN_259	Yes	1.01	1.063	1.253	1.153	26.455
	220	A	GLY_260	No	0.93	0.986	0.933	0.986	25.48
	221	A	ASN_261	No	0.905	0.933	0.889	0.911	28.138
	222	A	GLN_262	No	0.967	0.95	1.812	1.479	30.712
	223	A	LEU_263	No	0.866	0.879	1.028	0.917	26.75
	224	A	LYS_264	No	0.911	0.93	2.29	1.742	29.365
	225	A	ASP_265	No	0.973	0.977	1.481	1.265	30.898
	226	A	ILE_266	No	0.879	0.891	1.055	0.935	27.248
	227	A	GLY_267	No	0.976	0.987	1.026	0.987	30.36
	228	A	THR_268	No	0.982	1.004	1.236	1.089	25.952
	229	A	LEU_269	No	0.937	0.974	1.461	1.167	25.452
	230	A	ALA_270	No	1.046	1.108	1.236	1.114	26.145
	231	A	SER_271	No	1.12	1.106	1.557	1.265	26.665
	232	A	LEU_272	No	1.005	1.105	1.407	1.208	29.765
	233	A	THR_273	No	1.06	1.085	1.31	1.17	28.502
	234	A	ASN_274	No	1.101	1.069	1.608	1.356	25.255
	235	A	LEU_275	No	1.005	1.031	1.119	1.039	25.018
	236	A	THR_276	No	1.05	1.03	1.37	1.164	26.59
	237	A	ASP_277	Yes	0.976	0.987	1.356	1.191	26.425
	238	A	LEU_278	No	0.898	0.9	0.996	0.916	22.682
	239	A	ASP_279	Yes	0.821	0.836	1.389	1.152	25.83
	240	A	LEU_280	No	0.781	0.794	0.986	0.853	24.048
	241	A	ALA_281	Yes	0.791	0.805	0.946	0.809	23.09
	242	A	ASN_282	Yes	0.813	0.829	1.587	1.257	24.475
	243	A	ASN_283	No	0.808	0.823	0.843	0.832	24.828
	244	A	GLN_284	No	0.842	0.846	2.169	1.706	31.298
	245	A	ILE_285	No	0.785	0.791	0.907	0.813	31.18
	246	A	SER_286	No	0.844	0.91	0.977	0.93	30.85
	247	A	ASN_287	No	0.874	0.87	1.327	1.115	28.27
	248	A	LEU_288	No	0.845	0.875	0.998	0.899	25.848
	249	A	ALA_289	No	0.961	0.964	1.167	0.984	29.562
	250	A	PRO_290	No	1.016	1.036	1.101	1.051	27.332
	251	A	LEU_291	No	0.948	1.021	1.218	1.077	22.385
	252	A	SER_292	No	1.153	1.276	1.286	1.275	25.195
	253	A	GLY_293	No	1.302	1.267	1.408	1.267	24.655
	254	A	LEU_294	No	1.147	1.26	1.334	1.265	24.978
	255	A	THR_295	No	1.285	1.311	1.625	1.438	28.682
	256	A	LYS_296	No	1.248	1.185	1.915	1.576	29.762
	257	A	LEU_297	No	0.98	1.022	1.242	1.089	24.302
	258	A	THR_298	No	1.036	1.019	1.251	1.106	26.005
	259	A	GLU_299	Yes	0.932	0.926	1.372	1.193	27.942
	260	A	LEU_300	No	0.847	0.869	0.936	0.87	24.142
	261	A	LYS_301	Yes	0.835	0.826	1.264	1.037	23.738
	262	A	LEU_302	No	0.783	0.791	0.997	0.857	24.522
	263	A	GLY_303	Yes	0.805	0.819	0.833	0.819	22.755
	264	A	ALA_304	No	0.778	0.797	0.94	0.801	22.128
	265	A	ASN_305	No	0.757	0.783	0.78	0.78	22.37
	266	A	GLN_306	No	0.804	0.807	1.578	1.279	25.978
	267	A	ILE_307	No	0.759	0.769	0.886	0.789	27.698
	268	A	SER_308	No	0.8	0.837	0.954	0.875	30.75
	269	A	ASN_309	No	0.877	0.873	1.507	1.212	29.425
	270	A	ILE_310	No	0.856	0.868	1.132	0.959	24.63
	271	A	SER_311	No	0.908	0.92	1.277	1.044	28.03
	272	A	PRO_312	No	0.958	0.967	1.006	0.976	26.422
	273	A	LEU_313	No	0.92	0.934	1.177	1.012	25.115
	274	A	ALA_314	No	0.981	1.022	1.174	1.031	26.585
	275	A	GLY_315	No	1.089	1.084	1.16	1.084	29.088
	276	A	LEU_316	No	1.002	1.025	1.377	1.157	28.92
	277	A	THR_317	No	1.125	1.138	1.372	1.226	27.402
	278	A	ALA_318	No	1.106	1.088	1.281	1.107	31.578
	279	A	LEU_319	No	0.992	1.024	1.261	1.095	28.115
	280	A	THR_320	No	1.039	1.024	1.261	1.113	26.36
	281	A	ASN_321	Yes	0.951	0.95	1.006	0.977	29.435
	282	A	LEU_322	No	0.843	0.865	0.955	0.876	25.295
	283	A	GLU_323	Yes	0.804	0.798	1.154	1.02	26.635
	284	A	LEU_324	No	0.755	0.762	1.031	0.861	25.435
	285	A	ASN_325	Yes	0.753	0.754	0.865	0.809	26.543
	286	A	GLU_326	Yes	0.74	0.755	1.452	1.206	24.455
	287	A	ASN_327	No	0.723	0.746	0.754	0.749	26.658
	288	A	GLN_328	No	0.806	0.792	1.711	1.366	31.132
	289	A	LEU_329	No	0.75	0.768	0.944	0.816	29.005
	290	A	GLU_330	No	0.812	0.818	1.352	1.152	30.06
	291	A	ASP_331	No	0.829	0.824	1.279	1.085	29.943
	292	A	ILE_332	No	0.8	0.829	0.965	0.859	25.072
	293	A	SER_333	No	0.951	0.962	1.239	1.061	28.668
	294	A	PRO_334	No	1.046	1.033	1.099	1.054	26.618
	295	A	ILE_335	No	0.942	0.983	1.221	1.055	26.938
	296	A	SER_336	No	1.086	1.131	1.229	1.158	29.702
	297	A	ASN_337	No	1.147	1.179	1.657	1.431	28.325
	298	A	LEU_338	No	1.163	1.387	1.204	1.278	27.23
	299	A	LYS_339	No	1.141	1.144	2.266	1.794	32.632
	300	A	ASN_340	No	1.128	1.119	1.401	1.264	27.515
	301	A	LEU_341	No	1.017	1.064	1.118	1.056	25.748
	302	A	THR_342	No	1.113	1.09	1.381	1.197	28.845
	303	A	TYR_343	Yes	0.989	0.981	1.595	1.383	25.798
	304	A	LEU_344	No	0.864	0.883	1.014	0.912	23.902
	305	A	THR_345	Yes	0.805	0.799	1.094	0.913	23.34
	306	A	LEU_346	No	0.754	0.749	1.298	0.987	25.81
	307	A	TYR_347	Yes	0.754	0.757	0.953	0.885	23.952
	308	A	PHE_348	Yes	0.757	0.763	1.554	1.267	20.61
	309	A	ASN_349	No	0.719	0.752	0.733	0.741	29.675
	310	A	ASN_350	No	0.781	0.778	1.132	0.966	30.6
	311	A	ILE_351	No	0.734	0.74	0.886	0.773	29.31
	312	A	SER_352	No	0.82	0.835	1.314	1.011	28.378
	313	A	ASP_353	No	0.862	0.853	1.433	1.188	27.438
	314	A	ILE_354	No	0.864	0.895	1.145	0.978	28.38
	315	A	SER_355	No	0.929	0.936	1.189	1.025	25.9
	316	A	PRO_356	No	0.967	1.004	0.995	0.993	27.43
	317	A	VAL_357	No	1.048	1.077	1.163	1.084	26.287
	318	A	SER_358	No	1.141	1.18	1.323	1.221	32.602
	319	A	SER_359	No	1.237	1.21	1.489	1.296	36.612
	320	A	LEU_360	No	1.149	1.246	1.461	1.306	31.698
	321	A	THR_361	No	1.591	1.572	2.025	1.763	39.882
	322	A	LYS_362	No	1.391	1.327	2.491	1.996	36.392
	323	A	LEU_363	No	1.149	1.195	1.366	1.236	32.315
	324	A	GLN_364	No	1.176	1.165	1.675	1.459	30.762
	325	A	ARG_365	Yes	1.066	1.044	1.689	1.479	29.692
	326	A	LEU_366	No	0.919	0.942	1.016	0.947	27.432
	327	A	PHE_367	Yes	0.867	0.852	1.468	1.228	30.592
	328	A	PHE_368	No	0.777	0.788	0.86	0.83	30.085
	329	A	TYR_369	Yes	0.809	0.797	0.996	0.927	25.95
	330	A	ASN_370	Yes	0.774	0.775	1.466	1.179	26.922
	331	A	ASN_371	No	0.712	0.739	0.724	0.73	31.02
	332	A	LYS_372	No	0.742	0.75	1.681	1.284	29.18
	333	A	VAL_373	No	0.731	0.747	0.865	0.757	26.36
	334	A	SER_374	No	0.863	0.936	1.205	1.024	39.975
	335	A	ASP_375	No	0.981	0.955	1.499	1.263	35.305
	336	A	VAL_376	No	0.976	0.99	1.202	1.049	29.158
	337	A	SER_377	No	1.037	1.062	1.192	1.105	30.275
	338	A	SER_378	No	1.141	1.138	1.341	1.209	33.172
	339	A	LEU_379	No	1.13	1.161	1.599	1.335	31.088
	340	A	ALA_380	No	1.198	1.293	1.33	1.284	34.538
	341	A	ASN_381	No	1.416	1.404	2.244	1.864	39.932
	342	A	LEU_382	No	1.325	1.555	1.571	1.534	33.725
	343	A	THR_383	No	1.548	1.528	1.979	1.718	37.672
	344	A	ASN_384	No	1.427	1.412	1.996	1.713	35.152
	345	A	ILE_385	No	1.257	1.313	1.707	1.462	33.66
	346	A	ASN_386	No	1.349	1.337	1.6	1.472	32.683
	347	A	TRP_387	Yes	1.216	1.191	1.531	1.43	27.998
	348	A	LEU_388	No	1.088	1.123	1.482	1.259	27.862
	349	A	SER_389	Yes	0.987	0.959	1.196	1.034	25.46
	350	A	ALA_390	No	0.884	0.898	1.057	0.907	28.908
	351	A	GLY_391	Yes	0.935	0.913	0.977	0.913	28.238
	352	A	HIS_392	Yes	0.872	0.856	2.179	1.75	26.595
	353	A	ASN_393	No	0.759	0.798	0.774	0.784	30.165
	354	A	GLN_394	No	0.763	0.79	1.285	1.077	28.557
	355	A	ILE_395	No	0.853	0.88	1.031	0.92	27.998
	356	A	SER_396	No	0.993	1.068	1.085	1.067	33.25
	357	A	ASP_397	No	1.241	1.173	1.807	1.522	34.228
	358	A	LEU_398	No	1.1	1.123	1.404	1.228	29.935
	359	A	THR_399	No	1.157	1.183	1.272	1.206	27.557
	360	A	PRO_400	No	1.219	1.24	1.196	1.219	29.078
	361	A	LEU_401	No	1.268	1.303	1.437	1.336	34.818
	362	A	ALA_402	No	1.458	1.477	1.656	1.497	32.595
	363	A	ASN_403	No	1.505	1.477	2.117	1.812	33.823
	364	A	LEU_404	No	1.376	1.447	1.546	1.462	35.817
	365	A	THR_405	No	1.516	1.521	1.711	1.591	36.515
	366	A	ARG_406	No	1.501	1.486	2.286	2.008	33.532
	367	A	ILE_407	No	1.375	1.438	1.404	1.397	32.308
	368	A	THR_408	No	1.55	1.523	1.982	1.719	35.452
	369	A	GLN_409	Yes	1.385	1.352	2.213	1.867	29.868
	370	A	LEU_410	Yes	1.225	1.255	1.308	1.258	28.865
	371	A	GLY_411	No	1.136	1.096	1.195	1.096	27.785
	372	A	LEU_412	No	1.008	1.028	1.418	1.184	28.898
	373	A	ASN_413	Yes	1.111	1.093	1.397	1.253	31.625
	374	A	ASP_414	Yes	1.107	1.078	1.622	1.389	26.242
	375	A	GLN_415	No	0.928	1.032	0.92	0.968	28.82
	376	A	ALA_416	No	1.083	1.147	1.362	1.171	31.79
	377	A	TRP_417	No	1.337	1.291	1.331	1.314	34.815
	378	A	THR_418	No	1.669	1.795	2.06	1.897	35.402
	379	A	ASN_419	No	2.013	2.029	2.41	2.224	36.747
	380	A	ALA_420	No	2.524	2.39	2.87	2.473	34.998
	381	A	PRO_421	No	2.413	2.557	2.668	2.597	41.232
	382	A	VAL_422	No	2.535	2.482	2.696	2.545	47.765
	383	A	ASN_423	No	2.72	2.658	3.21	2.94	39.305
	384	A	TYR_424	No	2.453	2.56	2.46	2.491	46.785
	385	A	LYS_425	No	2.565	2.471	3.185	2.852	53.085
	386	A	ALA_426	No	2.529	2.484	2.754	2.526	56.108
	387	A	ASN_427	No	2.433	2.497	2.724	2.606	61.355
	388	A	VAL_428	No	2.241	2.202	2.364	2.244	46.39
	389	A	SER_429	No	2.114	2.136	2.241	2.164	42.46
	390	A	ILE_430	No	1.952	1.846	2.602	2.198	40.37
	391	A	PRO_431	No	1.675	1.732	1.954	1.818	41.712
	392	A	ASN_432	No	1.47	1.502	1.416	1.459	41.433
	393	A	THR_433	No	1.612	1.555	2.081	1.785	44.508
	394	A	VAL_434	No	1.345	1.321	1.527	1.382	36.043
	395	A	LYS_435	No	1.224	1.249	1.973	1.635	36.94
	396	A	ASN_436	No	1.245	1.255	1.775	1.529	37.43
	397	A	VAL_437	No	1.322	1.357	1.72	1.477	40.058
	398	A	THR_438	No	1.511	1.527	1.762	1.615	42.988
	399	A	GLY_439	No	1.46	1.462	1.466	1.462	39.195
	400	A	ALA_440	No	1.428	1.361	1.606	1.393	38.63
	401	A	LEU_441	No	1.336	1.393	1.684	1.504	39.425
	402	A	ILE_442	No	1.376	1.344	1.548	1.415	42.195
	403	A	ALA_443	No	1.446	1.414	1.668	1.449	36.095
	404	A	PRO_444	No	1.327	1.418	1.441	1.42	40.55
	405	A	ALA_445	No	1.509	1.537	1.647	1.544	37.268
	406	A	THR_446	No	1.614	1.556	2.09	1.784	36.865
	407	A	ILE_447	No	1.639	1.797	1.881	1.805	37.622
	408	A	SER_448	No	2.198	2.215	2.655	2.373	40.817
	409	A	ASP_449	No	2.57	2.599	3.176	2.909	44.635
	410	A	GLY_450	No	2.272	2.202	2.405	2.202	38.572
	411	A	GLY_451	No	1.877	1.927	1.994	1.927	37.605
	412	A	SER_452	No	1.909	1.859	2.254	1.992	34.268
	413	A	TYR_453	No	1.82	1.91	1.74	1.798	41.305
	414	A	THR_454	No	1.998	2.014	2.38	2.162	43.792
	415	A	GLU_455	No	2.017	2.073	2.38	2.249	48.492
	416	A	PRO_456	No	1.958	1.915	2.11	1.992	44.595
	417	A	ASP_457	No	1.804	1.806	2.151	1.994	41.235
	418	A	ILE_458	No	1.683	1.775	1.691	1.717	42.672
	419	A	THR_459	No	1.967	1.901	2.42	2.119	52.712
	420	A	TRP_460	No	1.903	1.988	2.307	2.202	56.183
	421	A	ASN_461	No	2.178	2.138	2.629	2.389	53.332
	422	A	LEU_462	No	2.172	2.273	2.174	2.21	59.34
	423	A	PRO_463	No	2.517	2.506	2.596	2.537	70.345
	424	A	SER_464	No	2.426	2.334	2.741	2.474	55.91
	425	A	TYR_465	No	2.287	2.295	2.584	2.474	57.535
	426	A	THR_466	No	2.106	2.097	2.12	2.098	58.328
	427	A	ASN_467	No	2.123	2.035	2.912	2.507	49.255
	428	A	GLU_468	No	1.718	1.751	2.39	2.141	41.422
	429	A	VAL_469	No	1.542	1.523	1.715	1.581	37.845
	430	A	SER_470	No	1.363	1.44	1.585	1.487	36.415
	431	A	TYR_471	No	1.353	1.296	1.513	1.435	31.96
	432	A	THR_472	No	1.274	1.27	1.724	1.461	27.842
	433	A	PHE_473	No	1.232	1.246	1.171	1.198	29.2
	434	A	SER_474	No	1.364	1.423	1.662	1.503	33.65
	435	A	GLN_475	No	1.419	1.379	1.811	1.629	36.382
	436	A	PRO_476	No	1.479	1.481	1.66	1.551	35.928
	437	A	VAL_477	No	1.368	1.397	1.601	1.447	31.915
	438	A	THR_478	No	1.462	1.449	1.94	1.646	35.742
	439	A	ILE_479	No	1.381	1.402	1.425	1.389	32.268
	440	A	GLY_480	No	1.559	1.599	1.631	1.599	43.658
	441	A	LYS_481	No	1.68	1.662	2.442	2.083	43.87
	442	A	GLY_482	No	1.502	1.515	1.566	1.515	33.968
	443	A	THR_483	No	1.522	1.521	1.757	1.612	29.235
	444	A	THR_484	No	1.406	1.41	1.447	1.415	28.25
	445	A	THR_485	Yes	1.374	1.362	1.852	1.565	30.462
	446	A	PHE_486	No	1.157	1.208	1.131	1.157	31.89
	447	A	SER_487	No	1.158	1.111	1.321	1.181	30.702
	448	A	GLY_488	No	1.109	1.128	1.18	1.128	30.415
	449	A	THR_489	No	1.123	1.129	1.634	1.346	33.892
	450	A	VAL_490	No	1.177	1.195	1.392	1.248	32.935
	451	A	THR_491	No	1.332	1.343	1.821	1.539	32.83
	452	A	GLN_492	No	1.502	1.512	1.791	1.673	37.015
	453	A	PRO_493	No	1.826	1.851	1.946	1.886	35.972
	454	A	LEU_494	No	2.067	2.151	2.17	2.134	37.232
	455	A	LYS_495	No	2.557	2.537	3.53	3.084	51.118
	456	A	ALA_496	No	2.916	3.184	2.954	3.146	59

## Sheet: CID6249_Control
	Residue#	Chain	ResName	LigandContact	CA	Backbone	Sidechain	All_Heavy	B-factor
	0	A	GLN_40	No	3.59	3.673	4.439	4.108	95.717
	1	A	ASP_41	No	3.284	3.242	3.985	3.642	86.188
	2	A	THR_42	No	2.877	2.882	2.97	2.904	67.17
	3	A	PRO_43	No	2.871	2.736	3.005	2.843	69.292
	4	A	ILE_44	No	2.555	2.542	2.773	2.638	54.457
	5	A	ASN_45	No	2.721	2.674	3.118	2.9	55.72
	6	A	GLN_46	No	2.489	2.46	3.057	2.799	62.38
	7	A	ILE_47	No	2.142	2.178	2.211	2.175	57.863
	8	A	PHE_48	No	2.235	2.424	2.065	2.206	49.038
	9	A	THR_49	No	2.624	2.753	2.676	2.709	52.827
	10	A	ASP_50	No	3.205	3.088	3.782	3.463	51.562
	11	A	THR_51	No	3.483	3.448	4.057	3.712	52.385
	12	A	ALA_52	No	3.535	3.403	3.776	3.466	47.405
	13	A	LEU_53	No	2.84	2.845	2.702	2.756	41.567
	14	A	ALA_54	No	2.821	2.909	2.956	2.91	47.567
	15	A	GLU_55	No	3.408	3.369	4.054	3.775	48.147
	16	A	LYS_56	No	3.165	3.105	3.28	3.178	45.748
	17	A	MET_57	No	2.683	2.76	2.473	2.585	48.28
	18	A	LYS_58	No	3.087	3.142	3.787	3.492	55.277
	19	A	THR_59	No	3.527	3.45	3.804	3.592	56.062
	20	A	VAL_60	No	2.992	3.001	2.871	2.938	57.72
	21	A	LEU_61	No	2.844	3.029	2.507	2.785	59.042
	22	A	GLY_62	No	3.606	3.666	3.733	3.666	61.578
	23	A	LYS_63	No	3.678	3.739	3.594	3.654	57.952
	24	A	THR_64	No	4.199	4.149	4.625	4.349	67.205
	25	A	ASN_65	No	3.863	3.706	4.314	4.016	65.045
	26	A	VAL_66	No	3.231	3.231	3.332	3.26	74.602
	27	A	THR_67	No	3.415	3.446	3.747	3.573	66.837
	28	A	ASP_68	No	3.529	3.359	4.024	3.718	65.24
	29	A	THR_69	No	3.254	3.299	3.559	3.407	61.543
	30	A	VAL_70	No	2.913	2.976	2.8	2.893	58.638
	31	A	SER_71	No	3.095	2.946	3.441	3.121	63
	32	A	GLN_72	No	2.921	2.882	3.402	3.168	67.542
	33	A	THR_73	No	3.064	2.989	3.469	3.193	70.188
	34	A	ASP_74	No	2.752	2.644	3.089	2.885	61.692
	35	A	LEU_75	No	2.248	2.226	2.388	2.287	52.218
	36	A	ASP_76	No	2.374	2.349	3.33	2.9	56.723
	37	A	GLN_77	No	2.41	2.325	3.325	2.915	56.245
	38	A	VAL_78	No	1.879	1.87	2.024	1.909	46.38
	39	A	THR_79	No	1.605	1.558	1.97	1.724	50.255
	40	A	THR_80	No	1.477	1.569	1.711	1.62	49.09
	41	A	LEU_81	No	1.536	1.501	1.923	1.677	45.75
	42	A	GLN_82	No	1.578	1.619	2.369	2.049	46.505
	43	A	ALA_83	No	1.599	1.557	1.733	1.578	42.935
	44	A	ASP_84	No	1.532	1.613	1.777	1.703	45.445
	45	A	ARG_85	No	1.702	1.753	2.497	2.238	46.8
	46	A	LEU_86	No	1.815	1.844	2.061	1.925	44.03
	47	A	GLY_87	No	1.77	1.796	1.745	1.796	39.933
	48	A	ILE_88	No	1.659	1.587	2	1.754	44.662
	49	A	LYS_89	No	1.553	1.523	2.607	2.132	49.29
	50	A	SER_90	No	1.439	1.475	1.792	1.581	45.165
	51	A	ILE_91	No	1.399	1.508	1.669	1.549	47.9
	52	A	ASP_92	No	1.636	1.703	2.724	2.285	46.95
	53	A	GLY_93	No	1.7	1.628	1.838	1.628	45.39
	54	A	VAL_94	No	1.584	1.675	1.921	1.747	45.038
	55	A	GLU_95	No	1.881	1.878	2.827	2.459	44.722
	56	A	TYR_96	No	1.73	1.749	2.234	2.06	51.905
	57	A	LEU_97	No	1.557	1.658	1.801	1.696	47.495
	58	A	ASN_98	No	1.774	1.729	2.567	2.179	53.032
	59	A	ASN_99	No	1.611	1.634	2.074	1.858	47.71
	60	A	LEU_100	No	1.34	1.359	1.492	1.397	39.67
	61	A	THR_101	No	1.278	1.241	1.538	1.359	39.742
	62	A	GLN_102	No	1.214	1.268	2.527	2.057	42.93
	63	A	ILE_103	No	1.236	1.215	1.656	1.392	35.7
	64	A	ASN_104	No	1.226	1.288	1.386	1.334	36.892
	65	A	PHE_105	No	1.258	1.251	1.727	1.536	37.34
	66	A	SER_106	No	1.281	1.347	1.465	1.387	39.258
	67	A	ASN_107	No	1.482	1.521	1.851	1.684	40.962
	68	A	ASN_108	No	1.496	1.508	1.499	1.505	39.218
	69	A	GLN_109	No	1.523	1.488	2.494	2.096	48.598
	70	A	LEU_110	No	1.286	1.299	1.4	1.321	40.065
	71	A	THR_111	No	1.291	1.276	1.484	1.353	52.092
	72	A	ASP_112	No	1.208	1.223	1.538	1.396	51.23
	73	A	ILE_113	No	1.124	1.128	1.264	1.167	48.762
	74	A	THR_114	No	1.188	1.191	1.437	1.286	48.035
	75	A	PRO_115	No	1.314	1.304	1.451	1.358	42.573
	76	A	LEU_116	No	1.302	1.335	1.851	1.548	42.95
	77	A	LYS_117	No	1.348	1.41	1.925	1.678	42.885
	78	A	ASN_118	No	1.496	1.459	2.355	1.951	40.285
	79	A	LEU_119	No	1.393	1.525	1.534	1.5	39.92
	80	A	THR_120	No	1.553	1.53	2.156	1.802	38.782
	81	A	LYS_121	No	1.453	1.363	2.368	1.925	35.145
	82	A	LEU_122	No	1.143	1.252	1.635	1.389	36.54
	83	A	VAL_123	No	1.347	1.224	1.957	1.517	35.715
	84	A	ASP_124	No	0.98	1.035	1.673	1.398	35.268
	85	A	ILE_125	No	0.95	0.964	1.07	0.984	34.938
	86	A	LEU_126	No	1.018	1.042	1.431	1.198	32.352
	87	A	MET_127	No	1.05	1.063	1.306	1.181	30.898
	88	A	ASN_128	No	1.115	1.17	1.232	1.199	33.685
	89	A	ASN_129	No	1.332	1.338	1.493	1.415	35.842
	90	A	ASN_130	No	1.287	1.314	1.26	1.287	34.867
	91	A	GLN_131	No	1.315	1.289	2.364	1.95	45.685
	92	A	ILE_132	No	1.145	1.157	1.154	1.132	36.97
	93	A	ALA_133	No	1.205	1.202	1.41	1.225	42.07
	94	A	ASP_134	No	1.165	1.152	1.55	1.372	41.438
	95	A	ILE_135	No	1.016	1.027	1.225	1.092	38.348
	96	A	THR_136	No	1.129	1.126	1.376	1.223	40.658
	97	A	PRO_137	No	1.198	1.189	1.307	1.229	37.155
	98	A	LEU_138	No	1.174	1.21	1.632	1.378	35.342
	99	A	ALA_139	No	1.346	1.357	1.582	1.385	40.278
	100	A	ASN_140	No	1.328	1.327	2.054	1.715	42.838
	101	A	LEU_141	No	1.191	1.268	1.477	1.334	37.32
	102	A	THR_142	No	1.295	1.266	1.661	1.427	36.608
	103	A	ASN_143	No	1.291	1.26	1.909	1.601	30.852
	104	A	LEU_144	No	0.973	1.013	1.452	1.188	28.145
	105	A	THR_145	No	0.935	0.914	1.153	1.002	31.725
	106	A	GLY_146	No	0.859	0.884	0.886	0.884	33.702
	107	A	LEU_147	No	0.803	0.826	1.191	0.97	31.975
	108	A	THR_148	No	0.877	0.895	1.045	0.937	32.022
	109	A	LEU_149	No	0.922	0.953	1.519	1.192	33.008
	110	A	PHE_150	No	1.049	1.081	1.188	1.145	32.417
	111	A	ASN_151	No	1.245	1.248	1.832	1.571	35.562
	112	A	ASN_152	No	1.192	1.237	1.121	1.18	33.29
	113	A	GLN_153	No	1.3	1.273	1.972	1.686	36.825
	114	A	ILE_154	No	1.159	1.211	1.219	1.185	34.145
	115	A	THR_155	No	1.308	1.321	1.695	1.473	33.27
	116	A	ASP_156	No	1.269	1.224	1.781	1.537	39.735
	117	A	ILE_157	No	1.106	1.13	1.216	1.143	41.582
	118	A	ASP_158	No	1.241	1.219	1.656	1.462	38.9
	119	A	PRO_159	No	1.224	1.191	1.313	1.232	30.942
	120	A	LEU_160	No	1.076	1.099	1.341	1.179	38.198
	121	A	LYS_161	No	1.188	1.213	1.744	1.496	35.418
	122	A	ASN_162	No	1.242	1.243	2.061	1.684	35.842
	123	A	LEU_163	No	1.133	1.228	1.265	1.212	32.41
	124	A	THR_164	No	1.256	1.209	1.587	1.363	29.56
	125	A	ASN_165	No	1.01	1.125	1.53	1.326	33.957
	126	A	LEU_166	No	0.819	0.857	1.157	0.959	31.742
	127	A	ASN_167	No	0.838	0.794	1.603	1.249	28.208
	128	A	ARG_168	No	0.702	0.746	2.036	1.666	29.588
	129	A	LEU_169	No	0.696	0.722	1.015	0.828	28.485
	130	A	GLU_170	No	0.809	0.841	1.533	1.28	29.908
	131	A	LEU_171	No	0.902	0.923	1.448	1.137	30.67
	132	A	SER_172	No	1.012	1.05	1.103	1.063	35.435
	133	A	SER_173	No	1.289	1.453	1.644	1.515	33.672
	134	A	ASN_174	No	1.117	1.245	1.151	1.199	29.768
	135	A	THR_175	No	1.295	1.285	1.526	1.374	37.448
	136	A	ILE_176	No	1.168	1.191	1.227	1.177	32.728
	137	A	SER_177	No	1.306	1.344	1.457	1.38	33.008
	138	A	ASP_178	No	1.384	1.326	1.666	1.507	35.59
	139	A	ILE_179	No	1.291	1.282	1.705	1.459	35.362
	140	A	SER_180	No	1.276	1.261	1.454	1.326	33.632
	141	A	ALA_181	No	1.162	1.139	1.341	1.161	29.87
	142	A	LEU_182	No	1.014	1.033	1.512	1.23	30.245
	143	A	SER_183	No	1.204	1.28	1.503	1.355	33.59
	144	A	GLY_184	No	1.191	1.173	1.275	1.173	29.485
	145	A	LEU_185	No	1.084	1.198	1.555	1.331	28.688
	146	A	THR_186	No	1.11	1.126	1.423	1.245	26.428
	147	A	SER_187	No	0.918	0.9	1.051	0.95	26.622
	148	A	LEU_188	No	0.777	0.8	1.213	0.958	25.515
	149	A	GLN_189	No	0.772	0.769	1.866	1.463	30.055
	150	A	GLN_190	No	0.696	0.714	2.346	1.799	33.602
	151	A	LEU_191	No	0.682	0.715	0.909	0.773	27.11
	152	A	SER_192	No	0.749	0.778	0.982	0.845	30.908
	153	A	PHE_193	No	0.893	0.942	1.43	1.227	29.575
	154	A	GLY_194	No	1.064	1.165	1.283	1.165	33.39
	155	A	ASN_195	No	1.211	1.3	1.883	1.612	32.608
	156	A	GLN_196	No	1.334	1.301	2.005	1.714	35.922
	157	A	VAL_197	No	1.192	1.217	1.26	1.209	31.328
	158	A	THR_198	No	1.259	1.269	1.478	1.344	31.405
	159	A	ASP_199	No	1.233	1.226	1.787	1.542	35.775
	160	A	LEU_200	No	1.013	1.033	1.109	1.04	32.54
	161	A	LYS_201	No	1.21	1.174	2.704	2.091	35.768
	162	A	PRO_202	No	1.274	1.21	1.478	1.315	29.95
	163	A	LEU_203	No	1.01	1.021	1.624	1.282	29.582
	164	A	ALA_204	No	1.04	1.067	1.271	1.088	29.848
	165	A	ASN_205	No	1.029	1.023	1.732	1.416	24.868
	166	A	LEU_206	No	0.897	0.952	1.116	0.993	31.938
	167	A	THR_207	No	1.031	1.038	1.234	1.107	28.278
	168	A	THR_208	No	0.951	0.912	1.191	1.019	27.232
	169	A	LEU_209	No	0.765	0.795	0.957	0.834	25.82
	170	A	GLU_210	No	0.798	0.797	1.488	1.24	24.105
	171	A	ARG_211	Yes	0.761	0.792	1.637	1.367	26.125
	172	A	LEU_212	No	0.745	0.763	0.937	0.814	24.375
	173	A	ASP_213	No	0.796	0.849	1.222	1.063	25.268
	174	A	ILE_214	No	1.041	1.077	1.334	1.167	26.443
	175	A	SER_215	Yes	1.174	1.197	1.194	1.196	30.368
	176	A	SER_216	No	1.287	1.365	1.795	1.519	34.592
	177	A	ASN_217	No	1.334	1.47	1.271	1.373	30.632
	178	A	LYS_218	No	1.289	1.261	2.161	1.758	30.075
	179	A	VAL_219	No	1.196	1.188	1.47	1.265	28.67
	180	A	SER_220	No	1.144	1.158	1.311	1.206	32.01
	181	A	ASP_221	No	1.135	1.082	1.627	1.39	30.008
	182	A	ILE_222	No	0.933	0.946	1.078	0.979	28.24
	183	A	SER_223	No	1.035	1.026	1.448	1.183	31.338
	184	A	VAL_224	No	1.048	1.015	1.329	1.12	29.2
	185	A	LEU_225	No	0.955	0.987	1.322	1.119	26.72
	186	A	ALA_226	No	0.99	1.025	1.169	1.033	28.525
	187	A	LYS_227	No	0.988	1.016	2.21	1.713	27.375
	188	A	LEU_228	No	0.907	0.99	1.452	1.169	26.395
	189	A	THR_229	No	0.942	0.951	1.096	0.996	26.325
	190	A	ASN_230	No	0.888	0.879	1.113	1	26.568
	191	A	LEU_231	No	0.778	0.801	0.961	0.841	25.838
	192	A	GLU_232	No	0.796	0.795	1.323	1.127	26.1
	193	A	SER_233	No	0.781	0.782	0.994	0.854	26.877
	194	A	LEU_234	No	0.781	0.8	1.271	0.993	24.693
	195	A	ILE_235	Yes	0.799	0.83	1.114	0.923	23.128
	196	A	ALA_236	No	0.925	0.975	1.099	0.978	25.09
	197	A	THR_237	Yes	1.026	1.049	1.193	1.092	31.742
	198	A	ASN_238	No	1.079	1.116	1.821	1.504	32.455
	199	A	ASN_239	No	1.109	1.16	1.264	1.208	29.342
	200	A	GLN_240	No	1.184	1.14	2.126	1.742	31.632
	201	A	ILE_241	No	1.008	1.015	1.229	1.079	26.065
	202	A	SER_242	No	0.951	0.968	1.231	1.056	31.802
	203	A	ASP_243	No	0.965	0.954	1.322	1.16	32.768
	204	A	ILE_244	No	0.919	0.941	1.205	1.04	25.39
	205	A	THR_245	No	1.035	1.002	1.608	1.258	29.38
	206	A	PRO_246	No	0.949	0.929	1.015	0.96	27.18
	207	A	LEU_247	No	0.947	1.064	1.419	1.192	25.848
	208	A	GLY_248	No	1.11	1.099	1.177	1.099	27.09
	209	A	ILE_249	No	0.993	0.982	1.219	1.064	23.318
	210	A	LEU_250	No	0.819	0.852	1.134	0.953	27.702
	211	A	THR_251	No	0.842	0.86	1.021	0.911	28.788
	212	A	ASN_252	No	0.876	0.85	1.315	1.106	24.195
	213	A	LEU_253	No	0.76	0.79	1.006	0.855	22.877
	214	A	ASP_254	Yes	0.795	0.787	1.343	1.109	23.838
	215	A	GLU_255	Yes	0.754	0.754	1.212	1.03	26.878
	216	A	LEU_256	No	0.733	0.755	0.908	0.793	26.735
	217	A	SER_257	No	0.763	0.804	0.857	0.822	25.84
	218	A	LEU_258	No	0.896	0.912	1.112	0.977	23.478
	219	A	ASN_259	No	0.921	0.972	1.098	1.031	26.455
	220	A	GLY_260	No	0.864	0.916	0.896	0.916	25.48
	221	A	ASN_261	No	0.902	0.943	0.922	0.929	28.138
	222	A	GLN_262	No	1.037	0.991	2.098	1.681	30.712
	223	A	LEU_263	No	0.88	0.909	1.074	0.954	26.75
	224	A	LYS_264	No	0.956	0.975	2.3	1.759	29.365
	225	A	ASP_265	No	1.01	1.006	1.56	1.323	30.898
	226	A	ILE_266	No	0.896	0.931	1.127	0.989	27.248
	227	A	GLY_267	No	1.164	1.155	1.252	1.155	30.36
	228	A	THR_268	No	1.134	1.113	1.478	1.261	25.952
	229	A	LEU_269	No	0.97	1.018	1.448	1.18	25.452
	230	A	ALA_270	No	1.141	1.341	1.379	1.332	26.145
	231	A	SER_271	No	1.242	1.225	1.588	1.348	26.665
	232	A	LEU_272	No	1.104	1.342	1.348	1.304	29.765
	233	A	THR_273	No	0.998	1.028	1.252	1.11	28.502
	234	A	ASN_274	No	0.956	0.926	1.377	1.166	25.255
	235	A	LEU_275	No	0.776	0.83	1.081	0.91	25.018
	236	A	THR_276	Yes	0.821	0.818	1.01	0.882	26.59
	237	A	ASP_277	Yes	0.775	0.775	0.952	0.87	26.425
	238	A	LEU_278	No	0.73	0.754	0.865	0.772	22.682
	239	A	ASP_279	Yes	0.715	0.731	1.054	0.914	25.83
	240	A	LEU_280	No	0.707	0.724	0.987	0.815	24.048
	241	A	ALA_281	No	0.73	0.759	0.898	0.761	23.09
	242	A	ASN_282	No	0.803	0.818	1.501	1.197	24.475
	243	A	ASN_283	No	0.82	0.845	0.837	0.84	24.828
	244	A	GLN_284	No	0.882	0.88	2.182	1.724	31.298
	245	A	ILE_285	No	0.817	0.825	0.95	0.846	31.18
	246	A	SER_286	No	0.88	0.924	1.038	0.96	30.85
	247	A	ASN_287	No	0.918	0.909	1.372	1.156	28.27
	248	A	LEU_288	No	0.928	0.938	1.152	1.009	25.848
	249	A	ALA_289	No	1.036	1.071	1.252	1.088	29.562
	250	A	PRO_290	No	1.317	1.291	1.439	1.341	27.332
	251	A	LEU_291	No	1.048	1.078	1.46	1.225	22.385
	252	A	SER_292	No	1.054	1.109	1.263	1.159	25.195
	253	A	GLY_293	No	1.197	1.17	1.309	1.17	24.655
	254	A	LEU_294	No	1.041	1.194	1.295	1.204	24.978
	255	A	THR_295	No	1.234	1.281	1.556	1.389	28.682
	256	A	LYS_296	No	1.142	1.079	1.878	1.514	29.762
	257	A	LEU_297	No	0.923	0.98	1.302	1.088	24.302
	258	A	THR_298	No	0.969	0.946	1.382	1.131	26.005
	259	A	GLU_299	Yes	0.863	0.853	1.307	1.13	27.942
	260	A	LEU_300	No	0.776	0.8	0.898	0.814	24.142
	261	A	LYS_301	Yes	0.736	0.732	1.367	1.072	23.738
	262	A	LEU_302	No	0.707	0.731	0.937	0.795	24.522
	263	A	GLY_303	No	0.774	0.791	0.813	0.791	22.755
	264	A	ALA_304	No	0.792	0.807	0.96	0.813	22.128
	265	A	ASN_305	No	0.782	0.824	0.772	0.797	22.37
	266	A	GLN_306	No	0.861	0.856	1.709	1.38	25.978
	267	A	ILE_307	No	0.776	0.789	0.895	0.804	27.698
	268	A	SER_308	No	0.825	0.875	1.302	1.025	30.75
	269	A	ASN_309	No	0.894	0.877	1.215	1.049	29.425
	270	A	ILE_310	No	0.833	0.858	1.029	0.908	24.63
	271	A	SER_311	No	0.941	0.938	1.365	1.088	28.03
	272	A	PRO_312	No	0.984	0.986	1.035	0.999	26.422
	273	A	LEU_313	No	0.917	0.942	1.201	1.028	25.115
	274	A	ALA_314	No	1.032	1.048	1.284	1.075	26.585
	275	A	GLY_315	No	1.187	1.175	1.268	1.175	29.088
	276	A	LEU_316	No	1.033	1.049	1.188	1.086	28.92
	277	A	THR_317	No	1.083	1.113	1.264	1.164	27.402
	278	A	ALA_318	No	1.091	1.065	1.266	1.086	31.578
	279	A	LEU_319	No	0.934	0.978	0.997	0.956	28.115
	280	A	THR_320	No	0.978	0.967	1.181	1.044	26.36
	281	A	ASN_321	No	0.894	0.892	0.955	0.923	29.435
	282	A	LEU_322	No	0.783	0.812	0.925	0.832	25.295
	283	A	GLU_323	No	0.729	0.726	1.097	0.959	26.635
	284	A	LEU_324	No	0.688	0.707	0.925	0.777	25.435
	285	A	ASN_325	No	0.743	0.748	0.875	0.81	26.543
	286	A	GLU_326	No	0.767	0.782	1.781	1.442	24.455
	287	A	ASN_327	No	0.744	0.784	0.752	0.767	26.658
	288	A	GLN_328	No	0.858	0.829	1.812	1.442	31.132
	289	A	LEU_329	No	0.732	0.76	0.925	0.8	29.005
	290	A	GLU_330	No	0.838	0.831	1.682	1.37	30.06
	291	A	ASP_331	No	0.789	0.795	1.263	1.066	29.943
	292	A	ILE_332	No	0.778	0.81	0.928	0.829	25.072
	293	A	SER_333	No	0.912	0.929	1.328	1.075	28.668
	294	A	PRO_334	No	1.057	1.031	1.128	1.066	26.618
	295	A	ILE_335	No	0.931	0.956	1.275	1.062	26.938
	296	A	SER_336	No	1.005	1.056	1.16	1.084	29.702
	297	A	ASN_337	No	1.078	1.09	1.57	1.345	28.325
	298	A	LEU_338	No	1.018	1.151	1.126	1.107	27.23
	299	A	LYS_339	No	1.412	1.416	2.754	2.201	32.632
	300	A	ASN_340	No	1.193	1.164	1.588	1.378	27.515
	301	A	LEU_341	No	0.962	1.02	1.304	1.107	25.748
	302	A	THR_342	Yes	1.03	1.019	1.296	1.119	28.845
	303	A	TYR_343	Yes	0.931	0.914	2.015	1.686	25.798
	304	A	LEU_344	No	0.786	0.82	0.862	0.806	23.902
	305	A	THR_345	No	0.758	0.752	0.96	0.826	23.34
	306	A	LEU_346	No	0.735	0.734	1.126	0.881	25.81
	307	A	TYR_347	No	0.775	0.773	0.97	0.902	23.952
	308	A	PHE_348	No	0.821	0.82	1.554	1.282	20.61
	309	A	ASN_349	No	0.76	0.798	0.747	0.771	29.675
	310	A	ASN_350	No	0.818	0.8	1.59	1.253	30.6
	311	A	ILE_351	No	0.701	0.703	0.846	0.736	29.31
	312	A	SER_352	No	0.79	0.787	1.264	0.968	28.378
	313	A	ASP_353	No	0.799	0.786	1.401	1.145	27.438
	314	A	ILE_354	No	0.782	0.831	1.07	0.907	28.38
	315	A	SER_355	No	0.894	0.9	1.081	0.959	25.9
	316	A	PRO_356	No	0.947	0.965	0.983	0.962	27.43
	317	A	VAL_357	No	0.958	0.966	1.099	0.99	26.287
	318	A	SER_358	No	1.038	1.07	1.184	1.103	32.602
	319	A	SER_359	No	1.167	1.149	1.438	1.236	36.612
	320	A	LEU_360	No	1.048	1.063	1.546	1.263	31.698
	321	A	THR_361	No	1.132	1.162	1.435	1.27	39.882
	322	A	LYS_362	No	1.237	1.174	2.301	1.824	36.392
	323	A	LEU_363	No	1.019	1.078	1.53	1.253	32.315
	324	A	GLN_364	No	1.136	1.12	1.624	1.412	30.762
	325	A	ARG_365	Yes	1.063	1.04	1.825	1.574	29.692
	326	A	LEU_366	No	0.912	0.94	1.139	0.999	27.432
	327	A	PHE_367	No	0.882	0.857	1.495	1.249	30.592
	328	A	PHE_368	No	0.758	0.778	0.824	0.803	30.085
	329	A	TYR_369	No	0.842	0.829	1.055	0.978	25.95
	330	A	ASN_370	No	0.828	0.815	1.595	1.275	26.922
	331	A	ASN_371	No	0.719	0.751	0.722	0.735	31.02
	332	A	LYS_372	No	0.729	0.718	1.328	1.046	29.18
	333	A	VAL_373	No	0.659	0.689	0.802	0.694	26.36
	334	A	SER_374	No	0.778	0.843	1.151	0.946	39.975
	335	A	ASP_375	No	0.859	0.823	1.42	1.166	35.305
	336	A	VAL_376	No	0.836	0.864	1.036	0.902	29.158
	337	A	SER_377	No	0.981	1.022	1.116	1.053	30.275
	338	A	SER_378	No	1.135	1.135	1.35	1.204	33.172
	339	A	LEU_379	No	1.033	1.044	1.506	1.231	31.088
	340	A	ALA_380	No	1.077	1.121	1.244	1.127	34.538
	341	A	ASN_381	No	1.195	1.182	1.895	1.568	39.932
	342	A	LEU_382	No	1.076	1.109	1.215	1.127	33.725
	343	A	THR_383	No	1.209	1.245	1.347	1.275	37.672
	344	A	ASN_384	No	1.221	1.222	1.516	1.367	35.152
	345	A	ILE_385	No	1.122	1.167	1.193	1.151	33.66
	346	A	ASN_386	No	1.253	1.261	1.445	1.353	32.683
	347	A	TRP_387	No	1.183	1.142	1.453	1.361	27.998
	348	A	LEU_388	No	1.068	1.119	1.357	1.197	27.862
	349	A	SER_389	No	1.015	0.969	1.137	1.026	25.46
	350	A	ALA_390	No	0.889	0.907	1.045	0.912	28.908
	351	A	GLY_391	No	0.997	0.964	1.032	0.964	28.238
	352	A	HIS_392	No	0.91	0.894	2.201	1.774	26.595
	353	A	ASN_393	No	0.765	0.808	0.752	0.778	30.165
	354	A	GLN_394	No	0.779	0.792	1.241	1.047	28.557
	355	A	ILE_395	No	0.836	0.867	1	0.897	27.998
	356	A	SER_396	No	0.96	0.979	1.068	1.004	33.25
	357	A	ASP_397	No	1.042	1.108	1.514	1.331	34.228
	358	A	LEU_398	No	1.34	1.248	1.78	1.48	29.935
	359	A	THR_399	No	1.172	1.212	1.36	1.26	27.557
	360	A	PRO_400	No	1.424	1.402	1.538	1.451	29.078
	361	A	LEU_401	No	1.349	1.333	1.719	1.483	34.818
	362	A	ALA_402	No	1.348	1.366	1.509	1.378	32.595
	363	A	ASN_403	No	1.375	1.388	1.744	1.568	33.823
	364	A	LEU_404	No	1.337	1.403	1.584	1.455	35.817
	365	A	THR_405	No	1.466	1.49	1.634	1.541	36.515
	366	A	ARG_406	No	1.523	1.511	2.4	2.087	33.532
	367	A	ILE_407	No	1.407	1.495	1.437	1.441	32.308
	368	A	THR_408	No	1.619	1.592	2.001	1.761	35.452
	369	A	GLN_409	No	1.484	1.426	2.594	2.149	29.868
	370	A	LEU_410	No	1.3	1.354	1.387	1.346	28.865
	371	A	GLY_411	No	1.228	1.166	1.311	1.166	27.785
	372	A	LEU_412	No	1.097	1.133	1.505	1.276	28.898
	373	A	ASN_413	No	1.241	1.202	1.496	1.355	31.625
	374	A	ASP_414	No	1.222	1.176	1.811	1.54	26.242
	375	A	GLN_415	No	1.018	1.136	0.956	1.037	28.82
	376	A	ALA_416	No	1.065	1.036	1.312	1.072	31.79
	377	A	TRP_417	No	1.084	1.126	1.085	1.094	34.815
	378	A	THR_418	No	1.327	1.331	1.927	1.593	35.402
	379	A	ASN_419	No	1.439	1.493	1.813	1.65	36.747
	380	A	ALA_420	No	1.822	1.759	2.06	1.805	34.998
	381	A	PRO_421	No	1.904	1.974	2.093	2.017	41.232
	382	A	VAL_422	No	2.029	2.043	2.194	2.08	47.765
	383	A	ASN_423	No	2.346	2.303	2.936	2.631	39.305
	384	A	TYR_424	No	2.359	2.436	2.579	2.528	46.785
	385	A	LYS_425	No	2.497	2.438	3.051	2.755	53.085
	386	A	ALA_426	No	2.57	2.52	2.784	2.561	56.108
	387	A	ASN_427	No	2.359	2.386	2.824	2.607	61.355
	388	A	VAL_428	No	2.097	2.086	2.343	2.161	46.39
	389	A	SER_429	No	1.965	1.976	2.211	2.049	42.46
	390	A	ILE_430	No	1.717	1.683	2.169	1.886	40.37
	391	A	PRO_431	No	1.562	1.531	1.686	1.592	41.712
	392	A	ASN_432	No	1.366	1.387	1.388	1.385	41.433
	393	A	THR_433	No	1.318	1.296	1.569	1.404	44.508
	394	A	VAL_434	No	1.172	1.208	1.45	1.276	36.043
	395	A	LYS_435	No	1.205	1.179	1.762	1.474	36.94
	396	A	ASN_436	No	1.328	1.395	1.835	1.623	37.43
	397	A	VAL_437	No	1.437	1.468	1.81	1.581	40.058
	398	A	THR_438	No	1.625	1.722	1.996	1.833	42.988
	399	A	GLY_439	No	1.572	1.568	1.608	1.568	39.195
	400	A	ALA_440	No	1.453	1.416	1.649	1.446	38.63
	401	A	LEU_441	No	1.353	1.411	1.608	1.476	39.425
	402	A	ILE_442	No	1.387	1.383	1.43	1.384	42.195
	403	A	ALA_443	No	1.553	1.54	1.754	1.568	36.095
	404	A	PRO_444	No	1.536	1.616	1.62	1.611	40.55
	405	A	ALA_445	No	1.696	1.733	1.769	1.729	37.268
	406	A	THR_446	No	1.749	1.681	2.225	1.909	36.865
	407	A	ILE_447	No	1.699	1.781	1.796	1.769	37.622
	408	A	SER_448	No	1.803	1.806	2.078	1.898	40.817
	409	A	ASP_449	No	2.003	2.048	2.137	2.096	44.635
	410	A	GLY_450	No	2.209	2.192	2.28	2.192	38.572
	411	A	GLY_451	No	1.955	1.995	2.021	1.995	37.605
	412	A	SER_452	No	1.98	1.92	2.283	2.047	34.268
	413	A	TYR_453	No	1.828	1.92	1.67	1.759	41.305
	414	A	THR_454	No	1.99	1.932	2.218	2.05	43.792
	415	A	GLU_455	No	1.836	1.905	2.757	2.432	48.492
	416	A	PRO_456	No	1.692	1.683	1.812	1.733	44.595
	417	A	ASP_457	No	1.707	1.715	2.09	1.919	41.235
	418	A	ILE_458	No	1.655	1.699	1.638	1.65	42.672
	419	A	THR_459	No	1.901	1.897	2.225	2.034	52.712
	420	A	TRP_460	No	2.002	2.061	1.781	1.869	56.183
	421	A	ASN_461	No	2.315	2.317	2.763	2.544	53.332
	422	A	LEU_462	No	2.391	2.479	2.312	2.388	59.34
	423	A	PRO_463	No	2.784	2.778	2.872	2.811	70.345
	424	A	SER_464	No	2.701	2.611	2.975	2.735	55.91
	425	A	TYR_465	No	2.499	2.513	2.678	2.605	57.535
	426	A	THR_466	No	2.247	2.221	2.213	2.21	58.328
	427	A	ASN_467	No	2.119	2.042	2.34	2.191	49.255
	428	A	GLU_468	No	1.79	1.836	2.395	2.178	41.422
	429	A	VAL_469	No	1.661	1.604	1.789	1.661	37.845
	430	A	SER_470	No	1.471	1.512	1.562	1.528	36.415
	431	A	TYR_471	No	1.418	1.388	1.481	1.443	31.96
	432	A	THR_472	No	1.399	1.426	1.817	1.589	27.842
	433	A	PHE_473	No	1.395	1.399	1.279	1.325	29.2
	434	A	SER_474	No	1.556	1.642	1.931	1.743	33.65
	435	A	GLN_475	No	1.586	1.547	1.93	1.765	36.382
	436	A	PRO_476	No	1.661	1.656	1.837	1.727	35.928
	437	A	VAL_477	No	1.532	1.565	1.847	1.646	31.915
	438	A	THR_478	No	1.598	1.6	2.036	1.778	35.742
	439	A	ILE_479	No	1.429	1.462	1.471	1.441	32.268
	440	A	GLY_480	No	1.588	1.635	1.646	1.635	43.658
	441	A	LYS_481	No	1.747	1.746	2.61	2.216	43.87
	442	A	GLY_482	No	1.598	1.606	1.674	1.606	33.968
	443	A	THR_483	No	1.679	1.698	2.115	1.859	29.235
	444	A	THR_484	No	1.615	1.606	1.719	1.646	28.25
	445	A	THR_485	No	1.542	1.528	1.925	1.688	30.462
	446	A	PHE_486	No	1.308	1.37	1.245	1.29	31.89
	447	A	SER_487	No	1.303	1.254	1.439	1.315	30.702
	448	A	GLY_488	No	1.213	1.237	1.265	1.237	30.415
	449	A	THR_489	No	1.272	1.259	1.701	1.44	33.892
	450	A	VAL_490	No	1.239	1.279	1.428	1.312	32.935
	451	A	THR_491	No	1.341	1.318	1.698	1.47	32.83
	452	A	GLN_492	No	1.44	1.495	1.582	1.541	37.015
	453	A	PRO_493	No	1.687	1.695	1.657	1.678	35.972
	454	A	LEU_494	No	1.944	2.016	2.109	2.036	37.232
	455	A	LYS_495	No	2.308	2.329	2.962	2.657	51.118
	456	A	ALA_496	No	2.714	2.939	2.867	2.922	59

## Sheet: Protein RMSF
Residue#	CID441699	CID442868	CID443648	CID6249_Control
0	3.915	3.958	3.354	3.59
1	2.943	3.357	2.948	3.284
2	2.57	2.89	2.449	2.877
3	2.36	2.496	2.229	2.871
4	2.078	2.139	1.928	2.555
5	2.196	2.57	1.952	2.721
6	2.31	2.681	1.959	2.489
7	2.105	2.153	1.755	2.142
8	1.937	2.031	1.598	2.235
9	2.105	2.828	1.763	2.624
10	2.033	3.432	1.755	3.205
11	2.138	3.689	1.947	3.483
12	2.097	3.859	1.97	3.535
13	1.821	3.157	1.696	2.84
14	1.914	2.646	1.779	2.821
15	2.11	3.157	2.102	3.408
16	1.979	3.247	2.058	3.165
17	1.909	2.695	1.898	2.683
18	2.1	2.695	2.148	3.087
19	2.319	3.224	2.449	3.527
20	2.069	2.921	2.188	2.992
21	2.057	2.455	2.132	2.844
22	2.459	3.183	2.591	3.606
23	2.469	3.027	2.572	3.678
24	2.695	3.396	2.84	4.199
25	2.58	3.067	2.639	3.863
26	2.317	2.676	2.296	3.231
27	2.565	2.876	2.488	3.415
28	2.609	2.874	2.632	3.529
29	2.542	2.736	2.453	3.254
30	2.322	2.494	2.233	2.913
31	2.483	2.687	2.34	3.095
32	2.467	2.577	2.264	2.921
33	2.537	2.745	2.313	3.064
34	2.237	2.438	2.074	2.752
35	1.954	1.99	1.764	2.248
36	2.122	2.249	1.926	2.374
37	2.197	2.265	1.984	2.41
38	1.786	1.792	1.618	1.879
39	1.612	1.718	1.384	1.605
40	1.53	1.561	1.422	1.477
41	1.465	1.544	1.326	1.536
42	1.465	1.551	1.351	1.578
43	1.465	1.564	1.361	1.599
44	1.402	1.55	1.339	1.532
45	1.537	1.782	1.533	1.702
46	1.574	1.944	1.651	1.815
47	1.545	1.862	1.637	1.77
48	1.429	1.612	1.457	1.659
49	1.416	1.516	1.437	1.553
50	1.399	1.436	1.369	1.439
51	1.338	1.394	1.252	1.399
52	1.604	1.827	1.395	1.636
53	1.847	1.887	1.508	1.7
54	1.636	1.712	1.445	1.584
55	1.904	1.998	1.661	1.881
56	1.765	1.751	1.584	1.73
57	1.629	1.442	1.512	1.557
58	1.78	1.558	1.707	1.774
59	1.641	1.762	1.522	1.611
60	1.369	1.525	1.232	1.34
61	1.369	1.443	1.188	1.278
62	1.299	1.366	1.166	1.214
63	1.243	1.205	1.077	1.236
64	1.182	1.207	1.073	1.226
65	1.141	1.181	1.068	1.258
66	1.153	1.256	1.102	1.281
67	1.308	1.47	1.28	1.482
68	1.306	1.442	1.313	1.496
69	1.335	1.474	1.378	1.523
70	1.136	1.234	1.155	1.286
71	1.128	1.267	1.232	1.291
72	1.125	1.185	1.196	1.208
73	1.066	1.097	1.08	1.124
74	1.13	1.192	1.265	1.188
75	1.272	1.245	1.38	1.314
76	1.172	1.181	1.272	1.302
77	1.328	1.377	1.464	1.348
78	1.763	1.524	1.531	1.496
79	1.464	1.549	1.191	1.393
80	1.777	1.96	1.414	1.553
81	1.599	2.114	1.335	1.453
82	1.226	1.306	1.047	1.143
83	1.304	1.216	1.086	1.347
84	1.002	0.994	0.923	0.98
85	0.953	0.945	0.878	0.95
86	0.965	1.008	0.907	1.018
87	0.927	0.972	0.88	1.05
88	0.949	1.067	0.921	1.115
89	1.124	1.279	1.111	1.332
90	1.104	1.217	1.106	1.287
91	1.155	1.287	1.184	1.315
92	0.987	1.104	1.048	1.145
93	1.038	1.185	1.17	1.205
94	1.034	1.205	1.231	1.165
95	0.99	1.071	1.149	1.016
96	1.165	1.12	1.337	1.129
97	1.138	1.156	1.376	1.198
98	1.071	1.171	1.284	1.174
99	1.221	1.352	1.515	1.346
100	1.354	1.392	1.823	1.328
101	1.285	1.306	1.586	1.191
102	1.457	1.655	1.865	1.295
103	1.457	1.416	1.639	1.291
104	1.047	1.069	1.122	0.973
105	0.991	1.045	1.09	0.935
106	0.859	0.93	0.92	0.859
107	0.739	0.792	0.739	0.803
108	0.77	0.859	0.76	0.877
109	0.77	0.858	0.742	0.922
110	0.862	1.017	0.824	1.049
111	1.047	1.208	1.02	1.245
112	0.99	1.129	0.999	1.192
113	1.078	1.269	1.167	1.3
114	0.925	1.09	1.054	1.159
115	1.03	1.265	1.228	1.308
116	1.017	1.267	1.243	1.269
117	0.925	1.091	1.206	1.106
118	1.075	1.238	1.278	1.241
119	1.128	1.35	1.567	1.224
120	0.959	1.085	1.32	1.076
121	1.141	1.232	1.209	1.188
122	1.241	1.336	1.709	1.242
123	1.162	1.205	1.378	1.133
124	1.435	1.405	1.545	1.256
125	1.207	1.301	1.232	1.01
126	0.902	0.943	0.958	0.819
127	0.844	0.922	0.954	0.838
128	0.733	0.794	0.812	0.702
129	0.65	0.789	0.72	0.696
130	0.709	0.871	0.732	0.809
131	0.752	0.861	0.742	0.902
132	0.839	1.026	0.853	1.012
133	1.051	1.266	0.987	1.289
134	0.9	1.081	0.91	1.117
135	1.047	1.348	1.185	1.295
136	0.928	1.142	0.95	1.168
137	1.045	1.216	0.984	1.306
138	1.039	1.199	1.012	1.384
139	1.002	1.083	0.964	1.291
140	1.09	1.163	1.16	1.276
141	1.022	1.077	1.033	1.162
142	1.16	1.16	1.032	1.014
143	1.322	1.55	1.188	1.204
144	1.479	1.609	1.331	1.191
145	1.114	1.174	1.09	1.084
146	1.123	1.35	1.154	1.11
147	1.01	1.236	1.11	0.918
148	0.794	0.89	0.849	0.777
149	0.824	0.892	0.879	0.772
150	0.741	0.787	0.794	0.696
151	0.651	0.73	0.682	0.682
152	0.681	0.909	0.66	0.749
153	0.749	0.995	0.699	0.893
154	0.904	1.148	0.845	1.064
155	1.059	1.38	0.941	1.211
156	1.159	1.468	1.113	1.334
157	1.083	1.363	0.955	1.192
158	1.101	1.503	1.061	1.259
159	1.097	1.462	1.061	1.233
160	0.93	1.197	1.013	1.013
161	1.165	1.415	1.073	1.21
162	1.274	1.38	1.132	1.274
163	0.942	1.071	0.904	1.01
164	0.967	1.046	0.948	1.04
165	1.148	1.152	1.067	1.029
166	0.977	0.966	0.928	0.897
167	1.079	1.137	1.038	1.031
168	1.037	1.075	1.027	0.951
169	0.792	0.869	0.824	0.765
170	0.861	0.921	0.89	0.798
171	0.777	0.842	0.815	0.761
172	0.709	0.772	0.694	0.745
173	0.733	0.848	0.677	0.796
174	0.873	1.073	0.728	1.041
175	1	1.226	0.846	1.174
176	1.109	1.431	0.954	1.287
177	1.102	1.418	0.949	1.334
178	1.11	1.424	1.063	1.289
179	1.013	1.358	0.944	1.196
180	1.009	1.321	1.028	1.144
181	1.07	1.303	1.12	1.135
182	0.874	1.013	0.928	0.933
183	0.986	1.127	1.047	1.035
184	1.001	1.13	1.044	1.048
185	0.955	0.963	0.914	0.955
186	0.999	1.076	0.978	0.99
187	1.012	1.165	1.034	0.988
188	0.916	1.063	0.925	0.907
189	0.977	1.146	0.972	0.942
190	1.048	1.235	1.072	0.888
191	0.849	0.973	0.832	0.778
192	0.881	1.013	0.894	0.796
193	0.848	0.906	0.825	0.781
194	0.773	0.794	0.73	0.781
195	0.773	0.802	0.741	0.799
196	0.839	0.937	0.75	0.925
197	0.952	1.101	0.832	1.026
198	1.002	1.28	0.976	1.079
199	0.981	1.272	0.94	1.109
200	1.079	1.355	1.053	1.184
201	0.916	1.101	0.906	1.008
202	0.943	0.986	0.937	0.951
203	0.969	0.918	0.97	0.965
204	0.908	0.845	0.924	0.919
205	1.014	0.934	0.988	1.035
206	0.913	0.898	0.949	0.949
207	0.944	1.115	0.977	0.947
208	1.168	1.421	1.207	1.11
209	0.975	1.288	1.009	0.993
210	0.841	1.049	0.852	0.819
211	0.898	1.099	0.904	0.842
212	0.893	1.097	0.94	0.876
213	0.853	0.945	0.84	0.76
214	0.995	1.06	0.925	0.795
215	0.948	1.035	0.919	0.754
216	0.818	0.818	0.762	0.733
217	0.81	0.798	0.824	0.763
218	0.89	0.882	0.97	0.896
219	0.929	0.968	1.01	0.921
220	0.936	0.959	0.93	0.864
221	0.916	0.949	0.905	0.902
222	1.019	1.06	0.967	1.037
223	0.895	0.872	0.866	0.88
224	0.965	0.892	0.911	0.956
225	1.015	0.947	0.973	1.01
226	0.914	0.865	0.879	0.896
227	1.058	1.005	0.976	1.164
228	1.08	1.053	0.982	1.134
229	0.992	0.969	0.937	0.97
230	1.174	1.096	1.046	1.141
231	1.269	1.124	1.12	1.242
232	1.126	1.052	1.005	1.104
233	1.273	1.172	1.06	0.998
234	1.264	1.158	1.101	0.956
235	0.991	0.969	1.005	0.776
236	1.097	0.986	1.05	0.821
237	0.943	0.922	0.976	0.775
238	0.842	0.83	0.898	0.73
239	0.806	0.794	0.821	0.715
240	0.807	0.729	0.781	0.707
241	0.816	0.733	0.791	0.73
242	0.854	0.764	0.813	0.803
243	0.853	0.78	0.808	0.82
244	0.923	0.821	0.842	0.882
245	0.849	0.756	0.785	0.817
246	0.923	0.792	0.844	0.88
247	0.975	0.839	0.874	0.918
248	0.878	0.78	0.845	0.928
249	1.049	0.92	0.961	1.036
250	1.063	0.932	1.016	1.317
251	1.003	0.864	0.948	1.048
252	1.127	0.988	1.153	1.054
253	1.349	1.135	1.302	1.197
254	1.232	1.038	1.147	1.041
255	1.368	1.205	1.285	1.234
256	1.319	1.111	1.248	1.142
257	1.008	0.905	0.98	0.923
258	1.081	0.944	1.036	0.969
259	0.938	0.828	0.932	0.863
260	0.819	0.723	0.847	0.776
261	0.804	0.729	0.835	0.736
262	0.757	0.686	0.783	0.707
263	0.82	0.732	0.805	0.774
264	0.844	0.719	0.778	0.792
265	0.814	0.712	0.757	0.782
266	0.879	0.787	0.804	0.861
267	0.801	0.691	0.759	0.776
268	0.848	0.743	0.8	0.825
269	0.89	0.806	0.877	0.894
270	0.809	0.751	0.856	0.833
271	0.95	0.876	0.908	0.941
272	1.023	0.892	0.958	0.984
273	0.936	0.829	0.92	0.917
274	1.019	0.913	0.981	1.032
275	1.183	1.028	1.089	1.187
276	1.107	0.928	1.002	1.033
277	1.257	1.008	1.125	1.083
278	1.266	1.038	1.106	1.091
279	1.057	0.883	0.992	0.934
280	1.108	0.94	1.039	0.978
281	1.002	0.851	0.951	0.894
282	0.849	0.737	0.843	0.783
283	0.835	0.703	0.804	0.729
284	0.78	0.668	0.755	0.688
285	0.804	0.689	0.753	0.743
286	0.822	0.7	0.74	0.767
287	0.786	0.682	0.723	0.744
288	0.894	0.79	0.806	0.858
289	0.764	0.692	0.75	0.732
290	0.816	0.796	0.812	0.838
291	0.815	0.791	0.829	0.789
292	0.796	0.785	0.8	0.778
293	0.917	0.982	0.951	0.912
294	0.984	1.061	1.046	1.057
295	0.926	0.967	0.942	0.931
296	1.034	1.047	1.086	1.005
297	1.093	1	1.147	1.078
298	1.122	0.932	1.163	1.018
299	1.197	1.085	1.141	1.412
300	1.219	1.066	1.128	1.193
301	1.068	0.942	1.017	0.962
302	1.153	1.056	1.113	1.03
303	1.055	0.913	0.989	0.931
304	0.914	0.801	0.864	0.786
305	0.835	0.742	0.805	0.758
306	0.798	0.692	0.754	0.735
307	0.798	0.716	0.754	0.775
308	0.817	0.724	0.757	0.821
309	0.756	0.688	0.719	0.76
310	0.799	0.754	0.781	0.818
311	0.715	0.709	0.734	0.701
312	0.755	0.778	0.82	0.79
313	0.825	0.852	0.862	0.799
314	0.836	0.863	0.864	0.782
315	0.955	1.023	0.929	0.894
316	0.993	1.101	0.967	0.947
317	1.049	1.094	1.048	0.958
318	1.177	1.175	1.141	1.038
319	1.402	1.242	1.237	1.167
320	1.207	1.142	1.149	1.048
321	1.403	1.533	1.591	1.132
322	1.349	1.262	1.391	1.237
323	1.193	1.074	1.149	1.019
324	1.337	1.118	1.176	1.136
325	1.284	1.012	1.066	1.063
326	1.127	0.887	0.919	0.912
327	0.993	0.818	0.867	0.882
328	0.824	0.729	0.777	0.758
329	0.838	0.784	0.809	0.842
330	0.781	0.764	0.774	0.828
331	0.69	0.7	0.712	0.719
332	0.708	0.748	0.742	0.729
333	0.661	0.719	0.731	0.659
334	0.759	0.842	0.863	0.778
335	0.944	0.965	0.981	0.859
336	0.919	0.926	0.976	0.836
337	1.066	1.069	1.037	0.981
338	1.201	1.129	1.141	1.135
339	1.191	1.087	1.13	1.033
340	1.295	1.239	1.198	1.077
341	1.459	1.502	1.416	1.195
342	1.31	1.298	1.325	1.076
343	1.425	1.47	1.548	1.209
344	1.45	1.369	1.427	1.221
345	1.335	1.186	1.257	1.122
346	1.466	1.279	1.349	1.253
347	1.367	1.152	1.216	1.183
348	1.209	0.998	1.088	1.068
349	1.08	0.948	0.987	1.015
350	0.901	0.845	0.884	0.889
351	0.954	0.929	0.935	0.997
352	0.831	0.856	0.872	0.91
353	0.7	0.746	0.759	0.765
354	0.706	0.755	0.763	0.779
355	0.759	0.77	0.853	0.836
356	0.872	0.832	0.993	0.96
357	1.026	0.924	1.241	1.042
358	1.068	0.976	1.1	1.34
359	1.21	1.143	1.157	1.172
360	1.232	1.123	1.219	1.424
361	1.244	1.133	1.268	1.349
362	1.441	1.364	1.458	1.348
363	1.467	1.415	1.505	1.375
364	1.437	1.312	1.376	1.337
365	1.602	1.466	1.516	1.466
366	1.665	1.458	1.501	1.523
367	1.544	1.328	1.375	1.407
368	1.725	1.483	1.55	1.619
369	1.605	1.346	1.385	1.484
370	1.364	1.169	1.225	1.3
371	1.219	1.086	1.136	1.228
372	1.053	0.985	1.008	1.097
373	1.127	1.085	1.111	1.241
374	1.054	1.079	1.107	1.222
375	0.876	0.916	0.928	1.018
376	0.947	1.031	1.083	1.065
377	1.004	1.084	1.337	1.084
378	1.33	1.291	1.669	1.327
379	1.477	1.552	2.013	1.439
380	1.844	1.847	2.524	1.822
381	1.886	1.867	2.413	1.904
382	1.99	1.97	2.535	2.029
383	2.348	2.207	2.72	2.346
384	2.413	2.146	2.453	2.359
385	2.375	2.246	2.565	2.497
386	2.361	2.269	2.529	2.57
387	2.094	2.065	2.433	2.359
388	1.96	1.852	2.241	2.097
389	1.786	1.717	2.114	1.965
390	1.542	1.449	1.952	1.717
391	1.445	1.326	1.675	1.562
392	1.252	1.174	1.47	1.366
393	1.203	1.378	1.612	1.318
394	1.053	1.043	1.345	1.172
395	1.132	1.055	1.224	1.205
396	1.257	1.157	1.245	1.328
397	1.376	1.295	1.322	1.437
398	1.722	1.719	1.511	1.625
399	1.541	1.52	1.46	1.572
400	1.592	1.44	1.428	1.453
401	1.355	1.157	1.336	1.353
402	1.309	1.162	1.376	1.387
403	1.406	1.306	1.446	1.553
404	1.367	1.276	1.327	1.536
405	1.523	1.432	1.509	1.696
406	1.552	1.466	1.614	1.749
407	1.52	1.421	1.639	1.699
408	1.616	1.555	2.198	1.803
409	1.923	1.776	2.57	2.003
410	2.003	1.925	2.272	2.209
411	1.738	1.642	1.877	1.955
412	1.759	1.636	1.909	1.98
413	1.659	1.497	1.82	1.828
414	1.858	1.697	1.998	1.99
415	1.803	1.595	2.017	1.836
416	1.703	1.481	1.958	1.692
417	1.638	1.404	1.804	1.707
418	1.483	1.374	1.683	1.655
419	1.679	1.617	1.967	1.901
420	1.781	1.685	1.903	2.002
421	2.032	1.975	2.178	2.315
422	2.358	2.063	2.172	2.391
423	2.869	2.397	2.517	2.784
424	2.705	2.456	2.426	2.701
425	2.453	2.285	2.287	2.499
426	2.118	2.046	2.106	2.247
427	2.056	1.946	2.123	2.119
428	1.666	1.624	1.718	1.79
429	1.519	1.499	1.542	1.661
430	1.326	1.314	1.363	1.471
431	1.255	1.232	1.353	1.418
432	1.226	1.216	1.274	1.399
433	1.236	1.204	1.232	1.395
434	1.396	1.323	1.364	1.556
435	1.419	1.325	1.419	1.586
436	1.539	1.379	1.479	1.661
437	1.453	1.325	1.368	1.532
438	1.574	1.458	1.462	1.598
439	1.518	1.375	1.381	1.429
440	1.744	1.584	1.559	1.588
441	1.919	1.697	1.68	1.747
442	1.684	1.491	1.502	1.598
443	1.703	1.479	1.522	1.679
444	1.541	1.381	1.406	1.615
445	1.427	1.306	1.374	1.542
446	1.188	1.108	1.157	1.308
447	1.148	1.119	1.158	1.303
448	1.028	1.082	1.109	1.213
449	1.125	1.136	1.123	1.272
450	1.096	1.092	1.177	1.239
451	1.236	1.253	1.332	1.341
452	1.345	1.344	1.502	1.44
453	1.588	1.58	1.826	1.687
454	1.898	1.814	2.067	1.944
455	2.321	2.171	2.557	2.308
456	2.878	2.541	2.916	2.714
