# Supplementary material for: Integrative computational analysis of plant-derived flavonoids as inhibitors of Listeriolysin O and Internalin A in Listeria monocytogenes
Source: PLoS One. 2026 Jun 9;21(6):e0351129. doi: 10.1371/journal.pone.0351129 (PMC13249230; doi:10.1371/journal.pone.0351129)
Supplement: S10 File — (XLSX) [file pone.0351129.s010.xlsx]

## Sheet: 4CDB_CID441667
Compound CID	TIME	ΔG Bind	ΔG Bind Coulomb	ΔG Bind Covalent	ΔG Bind Hbond	ΔG Bind Lipo	ΔG Bind Packing	ΔG Bind Solv GB	ΔG Bind vdW
441667	0 ns	-49.7975	-25.1504	5.47747	-5.83574	-8.74558	-0.00515515	16.2333	-31.7714
	100 ns	-33.9169	-18.6739	10.4187	-4.11838	-8.33288	-0.00434622	16.7918	-29.9979

## Sheet: 4CDB_CID15126294
Compound CID	TIME	ΔG Bind	ΔG Bind Coulomb	ΔG Bind Covalent	ΔG Bind Hbond	ΔG Bind Lipo	ΔG Bind Packing	ΔG Bind Solv GB	ΔG Bind vdW
15126294	0 ns	-49.3394	-48.9416	8.56922	-5.39192	-8.6388	-0.00157486	32.9233	-27.8579
	100 ns	-31.2968	29.4597	0.283034	-0.660953	-11.1774	-3.12865	-17.3993	-28.6732

## Sheet: 4CDB_CID187808
Compound CID	TIME	ΔG Bind	ΔG Bind Coulomb	ΔG Bind Covalent	ΔG Bind Hbond	ΔG Bind Lipo	ΔG Bind Packing	ΔG Bind Solv GB	ΔG Bind vdW
187808	0 ns	-51.0913	-41.7129	6.39367	-4.66038	-7.73389	-0.145285	33.8696	-37.1021
	100 ns	-51.4716	-40.902	2.9781	-2.59538	-8.26837	-0.802348	32.0155	-33.8971

## Sheet: 4CDB_CID6249_Contr
Compound CID	TIME	ΔG Bind	ΔG Bind Coulomb	ΔG Bind Covalent	ΔG Bind Hbond	ΔG Bind Lipo	ΔG Bind Packing	ΔG Bind Solv GB	ΔG Bind vdW
6249_Control	0 ns	-24.7324	21.0275	1.61235	-2.54815	-7.56277	-0.28407	-7.16075	-29.8165
	100 ns	-15.3852	15.7727	0.548906	-0.381791	-7.78902	-0.349121	-11.0797	-12.1072
							0
