# Supplementary material for: Integrative computational analysis of plant-derived flavonoids as inhibitors of Listeriolysin O and Internalin A in Listeria monocytogenes
Source: PLoS One. 2026 Jun 9;21(6):e0351129. doi: 10.1371/journal.pone.0351129 (PMC13249230; doi:10.1371/journal.pone.0351129)
Supplement: S11 File — (XLSX) [file pone.0351129.s011.xlsx]

## Sheet: 8H64_CID441699
Compound CID	TIME	ΔG Bind	ΔG Bind Coulomb	ΔG Bind Covalent	ΔG Bind Hbond	ΔG Bind Lipo	ΔG Bind Packing	ΔG Bind Solv GB	ΔG Bind vdW
441699	0 ns	-11.1308	-18.7539	1.84863	-6.30059	-1.90625	-0.79795	36.603	-21.8238
	100 ns	-27.2261	-25.5892	6.14277	-2.73913	-3.93881	0	19.4329	-20.5346

## Sheet: 8H64_CID443648
Compound CID	TIME	ΔG Bind	ΔG Bind Coulomb	ΔG Bind Covalent	ΔG Bind Hbond	ΔG Bind Lipo	ΔG Bind Packing	ΔG Bind Solv GB	ΔG Bind vdW
443648	0 ns	-27.7309	-31.5752	1.79965	-4.80367	-3.20485	-1.76935	36.18	-24.3575
	100 ns	-35.6268	-16.4726	5.36905	-2.70366	-12.21	-4.9338	16.7032	-21.3789

## Sheet: 8H64_CID442868
Compound CID	TIME	ΔG Bind	ΔG Bind Coulomb	ΔG Bind Covalent	ΔG Bind Hbond	ΔG Bind Lipo	ΔG Bind Packing	ΔG Bind Solv GB	ΔG Bind vdW
442868	0 ns	-13.6772	16.2976	0.590158	-2.10361	-7.42859	-0.014466	10.5391	-31.5574
	100 ns	-4.65545	-3.77671	3.19592	-2.69634	-4.08516	-3.34313	24.4268	-18.3769

## Sheet: 8H64_CID6249_Contr
Compound CID	TIME	ΔG Bind	ΔG Bind Coulomb	ΔG Bind Covalent	ΔG Bind Hbond	ΔG Bind Lipo	ΔG Bind Packing	ΔG Bind Solv GB	ΔG Bind vdW
6249_Control	0 ns	-7.87227	29.6227	2.15622	-3.23597	-1.16641	0	-14.338	-20.9108
	100 ns	-8.11829	16.1694	0.210878	-1.23328	-4.51717	0	-4.49032	-14.2578
							0
